# Supplementary material for: Comparative genome-wide transcriptome analysis of Vitis vinifera responses to adapted and non-adapted strains of two-spotted spider mite, Tetranyhus urticae
Source: BMC Genomics. 2016 Jan 22;17:74. doi: 10.1186/s12864-016-2401-3 (PMC4724079; doi:10.1186/s12864-016-2401-3)
Supplement: Additional file 2: — DEGs detected with absolute FC > 2 and adjusted p < 0.01 in response to feeding of grapevine-adapted and non-adapted mite strains. (XLSX 1803 kb) [file 12864_2016_2401_MOESM2_ESM.xlsx]

## Sheet: DEG, abs FC>2, any comparison
ID	london.resp.logFC	london.resp.t	london.resp.adj.P.Val	murcia.resp.logFC	murcia.resp.t	murcia.resp.adj.P.Val	F	Overall.P.Value	Overall.adj.P.Val	CRIBI.Description	TAIR.Match	TAIR.Match.Score	TAIR.Match.E	TAIR.Match.Identity	TAIR.Match.Positives	TAIR.Match.Symbol	TAIR.Match.Description	GO
VIT_200s0125g00140	1.32227	2.08607	0.205445	3.01792	5.41537	0.000101345	14.9207	0.000108546	0.000360766	probable lrr receptor-like serine threonine-protein kinase at1g56130-like	AT1G56130	679	0	0.52	0.69	NA	NA	GO:0000166, GO:0004672, GO:0004674, GO:0004709, GO:0004713, GO:0004715, GO:0005515, GO:0005524, GO:0006468, GO:0009069, GO:0016491, GO:0016740, GO:0032440, GO:0055114
VIT_200s0125g00180	0.409795	2.64595	0.0968344	1.19675	8.40305	4.23857e-07	36.9188	1.94741e-07	1.32719e-06	NA	AT2G38970	565	0	0.44	0.64	NA	NA	GO:0004674, GO:0005515, GO:0005524, GO:0005886, GO:0006468, GO:0008270, GO:0009069, GO:0046872
VIT_200s0125g00190	-0.0735053	-0.439836	0.837273	1.43056	10.1643	2.93484e-08	71.9843	7.36932e-10	1.14457e-08	probable potassium transporter 13-like	AT2G30070	711	0	0.59	0.75	ATKT1, ATKT1P, ATKUP1, KT1, KUP1	Encodes a high affinity potassium transporter.	GO:0005242, GO:0005507, GO:0006813, GO:0006826, GO:0007155, GO:0008076, GO:0009414, GO:0009651, GO:0009932, GO:0010014, GO:0010090, GO:0010106, GO:0010107, GO:0010167, GO:0015079, GO:0015706, GO:0016020, GO:0030551, GO:0042802, GO:0045010, GO:0045595, GO:0048767, GO:0055114, GO:0071555, GO:0090333
VIT_200s0125g00200	-0.841275	-4.20774	0.00829486	-2.11593	-8.0385	7.77167e-07	32.3324	5.44365e-07	3.26284e-06	NA	AT1G31335	75	4e-19	0.63	0.74	NA	NA	GO:0005886
VIT_200s0125g00280	-0.139652	-1.57081	0.363567	-1.43307	-15.9438	4.60473e-11	154.418	7.04206e-13	4.62254e-11	at1g31330 t19e23_1	AT1G31330	334	4e-116	0.75	0.84	PSAF	Encodes subunit F of photosystem I.	GO:0009535, GO:0009538, GO:0009543, GO:0009941, GO:0010287, GO:0015979, GO:0019344
VIT_200s0153g00050	-0.112734	-0.520108	0.804072	1.00997	5.36936	0.000111156	21.2622	1.12612e-05	4.77116e-05	glutathione s-	AT2G29420	207	3e-66	0.49	0.68	ATGSTU7, GST25, GSTU7	Encodes glutathione transferase belonging to the tau class of GSTs. Naming convention according to Wagner et al. (2002). Induced by Salicylic acid. Independent of NPR1 for their induction by salicylic acid.	GO:0004462, GO:0005515, GO:0005975, GO:0006090, GO:0016740, GO:0016829
VIT_200s0160g00100	-1.0615	-4.6549	0.00406021	-0.0923068	-0.492348	0.702459	13.0791	0.000233803	0.000716189	tmv resistance protein n-like	AT5G36930	400	9e-122	0.36	0.55	NA	NA	GO:0004888, GO:0005515, GO:0005524, GO:0005622, GO:0006915, GO:0006952, GO:0007165, GO:0031224, GO:0043531, GO:0045087
VIT_200s0160g00160	-0.0221576	-0.0614102	0.982339	1.11493	3.62629	0.00414296	8.91764	0.00170597	0.00421021	NA	None	None	None	None	None	None	None	NA
VIT_200s0174g00070	1.53942	2.391	0.138705	5.60484	10.2731	2.53719e-08	57.7934	4.92295e-09	5.6499e-08	ankyrin repeat-containing protein at3g12360-like	AT5G04730	190	5e-52	0.3	0.48	NA	NA	GO:0005515
VIT_200s0179g00150	-1.17316	-7.75507	2.90839e-05	-2.90366	-13.1413	7.29047e-10	87.2819	1.33351e-10	2.85984e-09	heat stress transcription factor a-6b	AT3G22830	381	1e-129	0.57	0.73	AT-HSFA6B, HSFA6B	member of Heat Stress Transcription Factor (Hsf) family	GO:0003677, GO:0003700, GO:0005634, GO:0005667, GO:0005737, GO:0006355, GO:0006950, GO:0009407, GO:0009408, GO:0009644, GO:0032268, GO:0043565
VIT_200s0179g00160	-1.25021	-2.56834	0.108688	-2.5571	-4.0959	0.0015629	8.56873	0.00205487	0.00496471	NA	None	None	None	None	None	None	None	NA
VIT_200s0179g00250	0.99632	2.48103	0.123203	3.64492	10.7882	1.26431e-08	63.8493	2.09371e-09	2.70124e-08	NA	None	None	None	None	None	None	None	NA
VIT_200s0179g00260	0.198922	1.42263	0.417844	3.21935	26.1406	6.46078e-14	432.111	3.59369e-17	6.34777e-14	calcium-transporting atpase plasma membrane-type-like	AT3G63380	1428	0	0.72	0.83	NA	NA	GO:0000166, GO:0000287, GO:0002679, GO:0003824, GO:0005388, GO:0005509, GO:0005516, GO:0005524, GO:0006754, GO:0006810, GO:0006811, GO:0006812, GO:0006816, GO:0006882, GO:0008152, GO:0009624, GO:0010200, GO:0015085, GO:0015662, GO:0016020, GO:0016021, GO:0016529, GO:0016787, GO:0016820, GO:0030968, GO:0046872, GO:0070588
VIT_200s0179g00340	-1.12563	-6.41787	0.000235002	-2.16352	-10.1149	3.1433e-08	52.3891	1.12912e-08	1.13554e-07	histone h2a	AT3G54560	229	1e-77	0.91	0.96	HTA11	Encodes HTA11, a histone H2A protein.	GO:0000786, GO:0001510, GO:0003677, GO:0005515, GO:0005634, GO:0005694, GO:0005730, GO:0005773, GO:0006334, GO:0006338, GO:0008283, GO:0009908, GO:0009909, GO:0016048, GO:0034968, GO:0042742, GO:0044030, GO:0046982, GO:0048449
VIT_200s0179g00350	0.657905	4.27433	0.00742983	2.55181	18.6052	5.74978e-12	189.932	9.97881e-14	1.13385e-11	pyruvate kinase	AT3G22960	815	0	0.75	0.88	PKP-ALPHA, PKP1	encodes a chloroplast pyruvate kinase alpha subunit. Important for seed oil biosynthesis. Ubiquitously expressed, with significantly increased expression in maturing seeds.	GO:0000166, GO:0000287, GO:0003824, GO:0004743, GO:0005524, GO:0005829, GO:0006094, GO:0006096, GO:0006144, GO:0006629, GO:0009507, GO:0009536, GO:0009570, GO:0009832, GO:0010431, GO:0015976, GO:0016049, GO:0016126, GO:0016301, GO:0016310, GO:0016740, GO:0030243, GO:0030955, GO:0046686, GO:0046872
VIT_200s0181g00045	0.00401963	0.0113165	0.996366	1.49698	5.1061	0.000189503	17.3431	4.29494e-05	0.000158336	uncharacterized protein loc100854557	None	None	None	None	None	None	None	GO:0005509, GO:0016491, GO:0050660, GO:0055114
VIT_200s0181g00080	-0.44178	-2.44272	0.129192	1.57381	11.1157	8.19426e-09	104.453	2.62798e-11	7.6098e-10	f-box family protein	AT4G21510	117	4e-32	0.44	0.63	AtFBS2, FBS2	NA	GO:0005515, GO:0006970, GO:0009611, GO:0009617, GO:0009651, GO:0009725, GO:0009737, GO:0009751, GO:0009753, GO:0009961, GO:0010243, GO:1901700
VIT_200s0181g00120	-0.393872	-2.19491	0.179726	1.06053	7.15154	3.61827e-06	47.7728	2.43415e-08	2.21007e-07	guanine nucleotide-binding protein	AT4G21520	596	0	0.72	0.84	NA	NA	GO:0000166, GO:0005515, GO:0005739, GO:0016301, GO:0016310, GO:0016773, GO:0080008
VIT_200s0181g00180	0.0467051	0.539139	0.794952	-1.64597	-18.5614	5.93115e-12	236.55	1.2292e-14	2.8098e-12	light-harvesting complex ii protein lhcb3	AT5G54270	483	2e-173	0.88	0.95	LHCB3, LHCB3*1	Lhcb3 protein is a component of the main light harvesting chlorophyll a/b-protein complex of Photosystem II (LHC II).	GO:0005198, GO:0009507, GO:0009535, GO:0009765, GO:0016020, GO:0030076
VIT_200s0181g00220	0.081479	0.677518	0.732859	1.10165	9.93206	4.11962e-08	61.5838	2.85843e-09	3.51461e-08	calmodulin-binding protein	AT2G18750	508	2e-175	0.81	0.92	NA	NA	GO:0000166, GO:0004812, GO:0005516, GO:0005524, GO:0005634, GO:0005737, GO:0006412, GO:0006418, GO:0006487
VIT_200s0184g00040	-0.583742	-3.46591	0.0285224	-1.74375	-8.27693	5.21938e-07	34.5553	3.26422e-07	2.08494e-06	minichromosome maintenance protein	AT5G44635	1280	0	0.74	0.85	MCM6	NA	GO:0000084, GO:0000166, GO:0000727, GO:0003677, GO:0003678, GO:0003688, GO:0005515, GO:0005524, GO:0005634, GO:0005656, GO:0005657, GO:0005737, GO:0006260, GO:0006267, GO:0006268, GO:0006270, GO:0006271, GO:0008094, GO:0009378, GO:0009379, GO:0031261, GO:0031298, GO:0042555, GO:0043140, GO:0043142, GO:0046809
VIT_200s0184g00110	0.219829	0.719028	0.714576	-2.60156	-5.10229	0.000191026	20.1461	1.61948e-05	6.63011e-05	auxin-induced in root cultures protein 12	AT3G07390	155	4e-45	0.39	0.56	AIR12	isolated from differential screening of a cDNA library from auxin-treated root culture. sequence does not show homology to any known proteins and is predicted to be extracellular.	GO:0004497, GO:0005886, GO:0009733, GO:0009734, GO:0010102, GO:0016020, GO:0016021, GO:0031225, GO:0046658
VIT_200s0186g00010	0.987196	3.00266	0.0583924	1.04655	3.22934	0.00931924	6.49866	0.0066977	0.0142646	dihydroxypolyprenylbenzoate methyltransferase	AT2G30920	198	2e-62	0.71	0.89	ATCOQ3, COQ3, EMB3002	The enzyme encoded by this gene has been shown to complement the Saccharomyces cerevisiae coq3 mutation and, therefore, to have hexaprenyldihydroxybenzoate methyltransferase activity. It is however likely that, in Arabidopsis, the enzyme catalyzes the methylation of nonaprenyldihydroxybenzoate as it is the prevalent polyprenoid in this plant species. The enzyme is a mitochondrial-localized methyl…	GO:0000394, GO:0004395, GO:0005740, GO:0006744, GO:0008152, GO:0008168, GO:0008425, GO:0009086, GO:0009793, GO:0016740, GO:0019243, GO:0032259
VIT_200s0186g00090	-0.139983	-1.27927	0.472065	-1.22106	-10.2619	2.57344e-08	62.5441	2.50209e-09	3.13649e-08	ring u-box domain-containing protein	AT3G25030	152	2e-43	0.35	0.44	NA	NA	GO:0005515, GO:0005516, GO:0008270, GO:0016874, GO:0046872
VIT_200s0187g00010	0.416208	2.29914	0.157773	1.55813	9.76052	5.23662e-08	52.0754	1.18745e-08	1.18929e-07	metal ion binding	AT5G52730	43	6e-06	0.38	0.58	NA	NA	GO:0030001, GO:0046872
VIT_200s0187g00020	1.37051	2.64627	0.0968344	4.17811	9.41741	8.70685e-08	47.1795	2.69861e-08	2.41187e-07	NA	AT1G55790	56	5e-10	0.32	0.53	NA	NA	NA
VIT_200s0187g00120	0.034355	0.088442	0.97316	1.49839	4.65044	0.000488127	14.1487	0.000148662	0.000476337	cysteine proteinase inhibitor	AT5G47550	73	4e-17	0.4	0.57	NA	NA	GO:0004869, GO:0005618, GO:0005886, GO:0009611, GO:0010466, GO:0030414, GO:0034605, GO:0042631, GO:0070417
VIT_200s0189g00010	-0.596044	-1.81378	0.282385	-2.28918	-5.01205	0.000230202	12.8798	0.00025498	0.000774224	uncharacterized protein	AT3G25130	141	2e-37	0.56	0.72	NA	NA	GO:0005886
VIT_200s0194g00070	0.570937	1.92904	0.246712	1.13754	4.13786	0.00142646	8.57398	0.00204908	0.00495379	zinc finger protein constans-like protein	AT5G48250	399	3e-136	0.51	0.67	BBX8	NA	GO:0003677, GO:0005515, GO:0005622, GO:0005634, GO:0005886, GO:0008270, GO:0046872, GO:0048579
VIT_200s0194g00080	-0.244445	-1.94362	0.242636	-1.40221	-9.37741	9.22897e-08	48.9915	1.97583e-08	1.83774e-07	btb poz domain-containing protein at5g47800-like	AT5G47800	675	0	0.57	0.7	NA	NA	GO:0004871, GO:0004872, GO:0005515, GO:0005886, GO:0007165, GO:0009416
VIT_200s0194g00110	0.320118	2.28109	0.161233	1.7854	14.3221	2.10811e-10	118.437	8.30584e-12	3.06811e-10	phosphoglycolate phosphatase	AT5G47760	489	2e-174	0.77	0.9	ATPGLP2, ATPK5, PGLP2	serine/threonine protein kinase	GO:0003824, GO:0004674, GO:0008152, GO:0008967, GO:0009069, GO:0009507, GO:0016310, GO:0016311, GO:0016787, GO:0016791, GO:0019497, GO:0046487
VIT_200s0194g00120	0.562777	1.13688	0.532664	2.09514	4.95587	0.000258367	13.4793	0.000196892	0.000613767	serine acetyltransferase	AT3G13110	358	6e-122	0.58	0.74	ATSERAT2;2, SAT-1, SAT-A, SAT-M, SAT3, SERAT2;2	Encodes a mitochondrial serine O-acetyltransferase involved in sulfur assimilation and cysteine biosynthesis. Expressed in the vascular system.	GO:0005515, GO:0005634, GO:0005737, GO:0005739, GO:0005829, GO:0006535, GO:0006569, GO:0008270, GO:0009001, GO:0009409, GO:0009507, GO:0009684, GO:0009970, GO:0010167, GO:0015706, GO:0016740, GO:0019761, GO:0042967, GO:0046686
VIT_200s0194g00190	-0.356415	-1.37994	0.433696	-1.83368	-5.29978	0.000127829	15.119	0.000100277	0.000336509	NA	AT3G13130	84	9e-20	0.34	0.48	NA	NA	NA
VIT_200s0194g00210	-0.151683	-0.767758	0.692649	-1.24484	-5.19993	0.000156735	15.7576	7.80248e-05	0.000270166	outward rectifying potassium channel	AT5G55630	387	2e-132	0.63	0.79	ATKCO1, ATTPK1, KCO1, TPK1	Encodes AtTPK1 (KCO1), a member of the Arabidopsis thaliana K+ channel family of AtTPK/KCO proteins. AtTPK1 is targeted to the vacuolar membrane. Forms homomeric ion channels in vivo. Voltage-independent and Ca2+-activated K+ channel. Activated by 14-3-3 proteins.	GO:0005216, GO:0005267, GO:0005509, GO:0005774, GO:0006810, GO:0006811, GO:0006813, GO:0010029, GO:0010119, GO:0015269, GO:0016020, GO:0016021, GO:0030007, GO:0051260, GO:0071805
VIT_200s0194g00250	0.0973871	0.666314	0.737768	-1.15021	-6.47318	1.27131e-05	31.1061	7.30249e-07	4.23073e-06	outward rectifying potassium channel	AT5G55630	387	8e-133	0.63	0.8	ATKCO1, ATTPK1, KCO1, TPK1	Encodes AtTPK1 (KCO1), a member of the Arabidopsis thaliana K+ channel family of AtTPK/KCO proteins. AtTPK1 is targeted to the vacuolar membrane. Forms homomeric ion channels in vivo. Voltage-independent and Ca2+-activated K+ channel. Activated by 14-3-3 proteins.	GO:0005216, GO:0005267, GO:0005509, GO:0005774, GO:0006810, GO:0006811, GO:0006813, GO:0006814, GO:0010029, GO:0010119, GO:0015269, GO:0015501, GO:0015813, GO:0015846, GO:0016020, GO:0016021, GO:0030007, GO:0051260, GO:0071805
VIT_200s0199g00220	0.311179	1.69956	0.317612	1.26319	7.75551	1.25231e-06	33.237	4.40686e-07	2.71052e-06	6-phosphofructokinase chloroplastic-like	AT2G22480	759	0	0.71	0.8	PFK5	NA	GO:0000166, GO:0003872, GO:0005524, GO:0005945, GO:0006000, GO:0006002, GO:0006012, GO:0006013, GO:0006094, GO:0006096, GO:0006098, GO:0007010, GO:0009507, GO:0009536, GO:0010498, GO:0016301, GO:0016310, GO:0016740
VIT_200s0199g00240	0.658076	2.27503	0.162448	1.87325	7.32625	2.65493e-06	28.1215	1.55101e-06	8.21533e-06	6-phosphofructokinase chloroplastic-like	AT2G22480	699	0	0.74	0.81	PFK5	NA	GO:0000166, GO:0003872, GO:0005524, GO:0005945, GO:0006000, GO:0006002, GO:0006012, GO:0006013, GO:0006094, GO:0006096, GO:0006098, GO:0007010, GO:0009507, GO:0009536, GO:0010498, GO:0016301, GO:0016310, GO:0016740
VIT_200s0199g00250	-0.697264	-5.80255	0.000610408	-1.38116	-10.257	2.59102e-08	52.9063	1.03971e-08	1.05989e-07	zf-hd homeobox protein at4g24660-like	AT4G24660	231	2e-75	0.55	0.65	ATHB22, HB22, MEE68, ZHD2	NA	GO:0003677, GO:0005634, GO:0009793
VIT_200s0199g00270	0.414415	0.921408	0.624307	1.49451	3.79929	0.00289311	7.85527	0.00304001	0.00706549	uncharacterized protein	AT4G24380	181	1e-57	0.68	0.82	NA	NA	GO:0004733, GO:0005777, GO:0008615, GO:0009507, GO:0009611, GO:0009620, GO:0009693, GO:0009695, GO:0009753, GO:0010181, GO:0015824, GO:0016787, GO:0042823, GO:0055114
VIT_200s0203g00060	-0.164139	-0.732733	0.708499	-1.40171	-4.99718	0.000237192	14.5647	0.000125332	0.00041031	pap-specific mitochondrial-like	AT4G05090	503	1e-176	0.67	0.78	NA	NA	GO:0000287, GO:0004441, GO:0005739, GO:0006790, GO:0008441, GO:0009507, GO:0016787, GO:0046854, GO:0046872
VIT_200s0203g00110	-0.477988	-2.83807	0.0748991	-1.08954	-5.8415	4.3361e-05	17.0661	4.75497e-05	0.000173403	lysine-specific demethylase 3b	AT4G00990	385	1e-123	0.41	0.59	NA	NA	GO:0003677, GO:0003723, GO:0003964, GO:0005515, GO:0006278, GO:0008168, GO:0008270, GO:0032259, GO:0046872
VIT_200s0203g00170	0.811625	5.79868	0.000613467	1.03416	7.57144	1.72249e-06	31.3647	6.85893e-07	3.99607e-06	NA	AT4G05100	162	2e-47	0.64	0.77	AtMYB74, MYB74	Member of the R2R3 factor gene family.	GO:0000785, GO:0003677, GO:0003682, GO:0005634
VIT_200s0203g00220	0.204831	0.261722	0.909866	2.89382	4.58866	0.000555591	13.2822	0.000214199	0.000662404	g-type lectin s-receptor-like serine threonine-protein kinase at1g11330-like	AT1G11330	206	5e-61	0.46	0.66	NA	NA	GO:0004674, GO:0005524, GO:0005886, GO:0009069, GO:0046777, GO:0048544
VIT_200s0207g00010	-0.201163	-1.59512	0.35475	-1.55117	-11.4254	5.59354e-09	76.5735	4.27629e-10	7.35296e-09	omega-hydroxypalmitate o-feruloyl transferase	AT1G65450	591	0	0.64	0.76	GLC	NA	GO:0005634, GO:0005737, GO:0009567, GO:0016740, GO:0016747, GO:0047672
VIT_200s0207g00210	-0.187533	-2.45423	0.127367	-1.21614	-15.828	5.07449e-11	145.135	1.25856e-12	6.9515e-11	oxygen-evolving enhancer protein chloroplastic	AT3G50820	551	0	0.8	0.89	OEC33, PSBO-2, PSBO2	Encodes a protein which is an extrinsic subunit of photosystem II and which has been proposed to play a central role in stabilization of the catalytic manganese cluster. In <i>Arabidopsis thaliana</i> the PsbO proteins are encoded by two genes: <i>psbO1</i> and <i>psbO2</i>. PsbO2 is the minor isoform in the wild-type. Mutants defective in this gene have been shown to be affected in the dephospho…	GO:0005509, GO:0008266, GO:0009535, GO:0009543, GO:0009654, GO:0010205, GO:0010207, GO:0010242, GO:0010287, GO:0015979, GO:0019898, GO:0035304, GO:0042549, GO:0042742, GO:0048046
VIT_200s0207g00250	-0.0996049	-0.662327	0.739726	-1.12014	-6.26389	1.90531e-05	23.6842	5.34217e-06	2.44865e-05	synechocystis ycf37-like protein	AT2G23670	160	1e-49	0.63	0.72	YCF37	NA	GO:0009507, GO:0009535, GO:0009579
VIT_200s0211g00120	-0.271595	-3.12271	0.0481971	-1.54974	-17.3866	1.48772e-11	171.835	2.57503e-13	2.28461e-11	glycine hydroxymethyltransferase	AT4G37930	966	0	0.88	0.95	SHM1, SHMT1, STM	Encodes a protein with mitochondrial serine hydroxymethyltransferase activity, which functions in the photorespiratory pathway, catalyzes the conversion of serine and tetrahydrofolate to glycine and 5,10-methylene tetrahydrofolate. Involved in controlling cell damage caused by abiotic stress, such as high light and salt and the hypersensitive defense response of plants.	GO:0003824, GO:0004372, GO:0005515, GO:0005634, GO:0005747, GO:0005759, GO:0005886, GO:0006544, GO:0006563, GO:0006730, GO:0008168, GO:0008266, GO:0008270, GO:0009409, GO:0009534, GO:0009570, GO:0009626, GO:0009697, GO:0009814, GO:0009853, GO:0010319, GO:0016740, GO:0019464, GO:0019684, GO:0022626, GO:0030170, GO:0032259, GO:0035999, GO:0042742, GO:0046686, GO:0048046, GO:0050897
VIT_200s0211g00160	-0.38305	-2.77747	0.0810062	-1.38742	-8.46415	3.83868e-07	37.2315	1.82235e-07	1.25339e-06	serine mitochondrial-like	AT4G37930	402	1e-138	0.88	0.93	SHM1, SHMT1, STM	Encodes a protein with mitochondrial serine hydroxymethyltransferase activity, which functions in the photorespiratory pathway, catalyzes the conversion of serine and tetrahydrofolate to glycine and 5,10-methylene tetrahydrofolate. Involved in controlling cell damage caused by abiotic stress, such as high light and salt and the hypersensitive defense response of plants.	GO:0003824, GO:0004372, GO:0005739, GO:0005747, GO:0006544, GO:0006563, GO:0006730, GO:0008168, GO:0008270, GO:0016740, GO:0030170, GO:0032259, GO:0035999, GO:0050897
VIT_200s0214g00150	0.626888	3.15824	0.0459216	1.17482	6.34574	1.62795e-05	20.1343	1.62578e-05	6.65451e-05	f-box protein pp2-b1	AT2G02230	263	3e-85	0.43	0.62	AtPP2-B1, PP2-B1	NA	GO:0005515
VIT_200s0216g00070	-0.045509	-0.345811	0.876535	-1.27514	-7.84546	1.07293e-06	39.3052	1.18619e-07	8.59344e-07	uncharacterized protein	AT3G07210	628	0	0.64	0.74	NA	NA	GO:0003824, GO:0005634, GO:0008152
VIT_200s0218g00010	1.27518	1.77196	0.294913	2.95856	4.68823	0.000450806	11.208	0.00054433	0.00153191	probable mannitol dehydrogenase-like	AT4G37990	463	2e-162	0.74	0.84	ATCAD8, CAD-B2, ELI3, ELI3-2	Encodes an aromatic alcohol:NADP+ oxidoreductase whose mRNA levels are increased in response to treatment with a variety of phytopathogenic bacteria. Though similar to mannitol dehydrogenases, this enzyme does not have mannitol dehydrogenase activity.	GO:0000166, GO:0003824, GO:0005488, GO:0006558, GO:0006570, GO:0008152, GO:0008270, GO:0009617, GO:0009626, GO:0009805, GO:0009809, GO:0009811, GO:0016491, GO:0018456, GO:0018879, GO:0019384, GO:0042184, GO:0042203, GO:0045551, GO:0046872, GO:0055114
VIT_200s0218g00100	1.15472	4.18839	0.00858154	0.025084	0.0803732	0.952725	11.475	0.000480356	0.00136732	metal transporter nramp5-like	AT1G15960	576	0	0.56	0.75	ATNRAMP6, NRAMP6	member of Nramp2 family	GO:0005215, GO:0006810, GO:0006811, GO:0016020, GO:0016021, GO:0055072
VIT_200s0218g00110	-0.51606	-1.36478	0.439293	-2.00451	-3.94982	0.00211818	8.04869	0.00272961	0.00641627	1-deoxy-d-xylulose 5-phosphate synthase	AT4G15560	1041	0	0.71	0.83	AtCLA1, CLA, CLA1, DEF, DXPS2, DXS, DXS1	Encodes a protein with 1-deoxyxylulose 5-phosphate synthase activity involved in the MEP pathway. It is essential for chloroplast development in Arabidopsis	GO:0003824, GO:0006694, GO:0008152, GO:0008661, GO:0009536, GO:0016114, GO:0016740
VIT_200s0218g00140	-0.183228	-0.408879	0.850515	-2.28398	-3.66756	0.00380248	8.07904	0.00268415	0.00632311	udp-glycosyltransferase 91a1-like	AT2G22590	515	1e-179	0.55	0.71	NA	NA	GO:0008152, GO:0009813, GO:0016740, GO:0016757, GO:0016758, GO:0047213
VIT_200s0218g00150	0.77991	1.34093	0.448461	1.68286	3.19761	0.00992544	5.1567	0.0156403	0.0299348	NA	AT5G65550	476	6e-159	0.52	0.68	NA	NA	GO:0008152, GO:0009813, GO:0016021, GO:0016740, GO:0016757, GO:0016758, GO:0047213
VIT_200s0218g00170	0.992174	4.03827	0.0108528	2.47219	11.3085	6.43619e-09	65.6821	1.63881e-09	2.21279e-08	NA	AT5G65550	305	5e-100	0.51	0.68	NA	NA	GO:0008152, GO:0009813, GO:0016021, GO:0016740, GO:0016757, GO:0016758, GO:0047213
VIT_200s0218g00190	1.60904	3.46981	0.0283344	3.50321	8.45701	3.88558e-07	36.1443	2.29987e-07	1.53275e-06	udp-glucoronosyl udp-glucosyl transferase family protein	AT5G49690	281	1e-90	0.5	0.66	NA	NA	GO:0005829, GO:0006914, GO:0008152, GO:0009813, GO:0016021, GO:0016740, GO:0016757, GO:0016758, GO:0047213
VIT_200s0218g00200	1.6696	2.16882	0.184986	3.55586	5.20212	0.000156042	13.6556	0.00018271	0.000573607	low quality protein: udp-rhamnose:rhamnosyltransferase 1-like	AT2G22590	95	2e-24	0.55	0.75	NA	NA	GO:0008152, GO:0009813, GO:0016021, GO:0016740, GO:0016757, GO:0016758, GO:0047213
VIT_200s0220g00070	-0.41161	-3.97796	0.0121323	-1.50824	-13.2323	6.58372e-10	92.1862	8.15764e-11	1.90738e-09	beta-glucosidase g4	AT5G36890	715	0	0.7	0.85	BGLU42	NA	GO:0003824, GO:0004553, GO:0005829, GO:0005975, GO:0008152, GO:0008422, GO:0009507, GO:0016787, GO:0016798, GO:0030245, GO:0043169, GO:0071281, GO:0071369, GO:0071732
VIT_200s0220g00180	-0.28476	-3.28773	0.0378096	-2.18033	-18.8339	4.87937e-12	202.404	5.45124e-14	7.67518e-12	beta-hexosaminidase subunit b2-like	AT1G65590	366	2e-123	0.7	0.8	ATHEX1, HEXO3	Encodes a protein with beta-hexosaminidase activity. Located on the plasma membrane.	GO:0001575, GO:0003824, GO:0004553, GO:0004563, GO:0005618, GO:0005773, GO:0005886, GO:0005975, GO:0006027, GO:0006040, GO:0008152, GO:0009505, GO:0015929, GO:0016023, GO:0016787, GO:0016798, GO:0043169
VIT_200s0225g00010	1.14294	6.76526	0.000134104	2.3919	15.1941	9.01806e-11	115.892	1.01448e-11	3.61675e-10	binding protein	AT3G26580	445	1e-155	0.65	0.79	NA	NA	GO:0005488, GO:0005515, GO:0006508, GO:0008233, GO:0009535, GO:0015996
VIT_200s0225g00050	0.324252	2.14319	0.191168	1.8278	13.5615	4.54341e-10	106.294	2.24057e-11	6.66602e-10	protein transparent testa 12-like	AT3G26590	706	0	0.71	0.83	NA	NA	GO:0005773, GO:0005774, GO:0005886, GO:0006144, GO:0006855, GO:0008081, GO:0008728, GO:0009414, GO:0009507, GO:0009611, GO:0009620, GO:0009624, GO:0009695, GO:0009723, GO:0009733, GO:0009738, GO:0009753, GO:0015238, GO:0015297, GO:0015969, GO:0016020, GO:0042538, GO:0046872, GO:0048765
VIT_200s0225g00100	0.0356945	0.165089	0.945855	1.00856	5.34252	0.000117469	18.4585	2.88013e-05	0.000110529	armadillo repeat only 4 protein	AT3G26600	600	0	0.54	0.74	ARO4	Armadillo repeat protein. One of a family of four in Arabidopsis. Expressed in vegetative tissues, anthers and ovules.	GO:0005488, GO:0005515, GO:0006886, GO:0009506, GO:0016043, GO:0016192, GO:0030117
VIT_200s0225g00120	-0.037448	-0.204887	0.932397	1.48188	9.67853	5.92949e-08	63.7993	2.10792e-09	2.71058e-08	uncharacterized protein	AT5G40460	104	2e-29	0.56	0.7	NA	NA	GO:0005515
VIT_200s0226g00045	-0.476101	-0.953351	0.611462	2.78603	7.8272	1.10684e-06	46.424	3.08221e-08	2.69762e-07	probable disease resistance protein rdl6 rf9-like	AT5G35450	228	2e-61	0.27	0.44	NA	NA	GO:0005524, GO:0006952, GO:0017111, GO:0043531
VIT_200s0226g00100	0.344791	0.713831	0.716493	2.84176	7.36219	2.48914e-06	32.9707	4.6875e-07	2.85959e-06	NA	AT5G67550	216	1e-62	0.29	0.5	NA	NA	GO:0016020
VIT_200s0227g00140	-0.463266	-4.05774	0.0105292	-1.28422	-10.3173	2.3906e-08	54.0312	8.70953e-09	9.13749e-08	mlo-like protein	AT4G02600	576	0	0.64	0.75	ATMLO1, MLO1	A member of a large family of seven-transmembrane domain proteins specific to plants, homologs of the barley mildew resistance locus o (MLO) protein. The Arabidopsis genome contains 15 genes encoding MLO proteins, with localization in plasma membrane. Phylogenetic analysis revealed four clades of closely-related AtMLO genes. ATMLO1 belongs to the clade II, with ATMLO13 and ATMLO15. The gene is ex…	GO:0003677, GO:0004519, GO:0005516, GO:0005886, GO:0006284, GO:0006952, GO:0008219, GO:0009607, GO:0016020, GO:0016021, GO:0051539
VIT_200s0227g00150	0.102844	0.368053	0.867366	-1.27128	-3.62947	0.00411513	9.76288	0.0011021	0.00286357	uncharacterized protein	AT2G04039	77	5e-18	0.69	0.85	NA	NA	GO:0005739, GO:0009507, GO:0015979
VIT_200s0227g00190	0.455356	5.47201	0.00104376	1.19646	14.9313	1.15241e-10	114.122	1.16869e-11	4.06947e-10	thioesterase family protein	AT5G48370	690	0	0.78	0.86	NA	NA	GO:0005739, GO:0005777, GO:0009507, GO:0047617
VIT_200s0228g00060	0.856195	2.5796	0.106856	1.06152	3.29531	0.00814632	6.00855	0.00905417	0.0185631	uncharacterized protein loc100855081	AT3G54070	50	5e-07	0.35	0.52	NA	NA	GO:0005515
VIT_200s0231g00040	0.335654	2.60237	0.103152	1.26778	10.6404	1.53901e-08	61.5336	2.87856e-09	3.53542e-08	rpm1 interacting protein 4 transcript 2	AT3G25070	177	3e-54	0.45	0.59	RIN4	Encodes a member of the R protein complex and may represent a virulence target of type III pili effector proteins (virulence factors) from bacterial pathogens, which is 'guarded' by R protein complex (RPM1 and RPS2 proteins). RIN4 physically interacts with RPS2 and RPM1 in vivo. Bacterial avirulence (Avr) effectors AvrB, AvrRpm1, and AvrRpt2 induce a mobility shift in RIN4 and expression of AvrRp…	GO:0002237, GO:0005886, GO:0006468, GO:0009816, GO:0010204, GO:0034051
VIT_200s0233g00010	2.34251	4.35351	0.00650691	2.92856	5.64833	6.34984e-05	17.5111	4.03992e-05	0.000149858	vacuolar invertase	AT1G12240	75	3e-16	0.39	0.5	ATBETAFRUCT4, AtFRUCT4, FRUCT4, VAC-INV	NA	GO:0004553, GO:0004564, GO:0004575, GO:0005773, GO:0005975, GO:0005982, GO:0005985, GO:0008152, GO:0009505, GO:0016787, GO:0016798, GO:0017177, GO:0033881
VIT_200s0240g00050	2.43555	2.85677	0.0729832	4.61369	6.27412	1.86726e-05	19.7346	1.85788e-05	7.47539e-05	probable glutathione s-transferase	AT1G78380	320	9e-111	0.69	0.84	ATGSTU19, GST8, GSTU19	Encodes a glutathione transferase that is a member of Tau GST gene family. Expression is induced by drought stress, oxidative stress, and high doses of auxin and cytokinin. naming convention according to Wagner et al. (2002) The expression of this gene is upregulated by herbicide safeners such as benoxacor and fenclorim.	GO:0004364, GO:0004462, GO:0004601, GO:0005515, GO:0006749, GO:0016740, GO:0016829, GO:0080167
VIT_200s0250g00040	-0.18372	-1.34695	0.445964	-1.08762	-6.89761	5.75096e-06	26.7337	2.24679e-06	1.13982e-05	dna binding protein	AT3G52170	145	5e-38	0.35	0.49	NA	NA	GO:0003677, GO:0044763
VIT_200s0252g00040	2.33093	5.78307	0.000631557	1.63822	3.89073	0.00239608	17.3876	4.22577e-05	0.000156114	cytokinin oxidase	AT2G41510	777	0	0.67	0.82	ATCKX1, CKX1	It encodes a protein whose sequence is similar to cytokinin oxidase/dehydrogenase, which catalyzes the degradation of cytokinins.	GO:0003824, GO:0005576, GO:0005773, GO:0006040, GO:0008762, GO:0009055, GO:0009690, GO:0009823, GO:0010089, GO:0016023, GO:0016491, GO:0019139, GO:0022900, GO:0032940, GO:0044036, GO:0048507, GO:0050660, GO:0055114
VIT_200s0253g00040	-0.204263	-1.75631	0.299063	-1.19304	-9.17036	1.26887e-07	47.3828	2.60459e-08	2.33859e-07	l-ascorbate oxidase homolog	AT5G66920	840	0	0.76	0.86	sks17	NA	GO:0005507, GO:0005576, GO:0005618, GO:0008447, GO:0009505, GO:0016491, GO:0019852, GO:0055114, GO:0080167
VIT_200s0253g00140	0.106955	0.442564	0.836019	2.18989	11.1125	8.22219e-09	79.1774	3.18033e-10	5.75898e-09	polyneuridine-aldehyde esterase-like	AT2G23620	321	1e-109	0.58	0.77	ATMES1, MES1	Encodes a protein shown to have carboxylesterase activity, methyl salicylate esterase activity, methyl jasmonate esterase activity, and methyl IAA esterase activity in vitro. MES1 appears to be involved in MeSA hydrolysis in planta. Expression of MES1 can restore systemic acquired resistance in SAR-deficient tobacco plants. This protein does not act on MeGA4, or MEGA9 in vitro.	GO:0003824, GO:0005737, GO:0009611, GO:0009694, GO:0009696, GO:0009817, GO:0009862, GO:0016042, GO:0016298, GO:0016787, GO:0042432, GO:0050529, GO:0080030, GO:0080031, GO:0080032
VIT_200s0253g00150	0.659977	2.5491	0.111739	1.79875	7.79572	1.1698e-06	31.5994	6.48192e-07	3.8015e-06	polyneuridine-aldehyde esterase	AT2G23620	166	3e-50	0.49	0.67	ATMES1, MES1	Encodes a protein shown to have carboxylesterase activity, methyl salicylate esterase activity, methyl jasmonate esterase activity, and methyl IAA esterase activity in vitro. MES1 appears to be involved in MeSA hydrolysis in planta. Expression of MES1 can restore systemic acquired resistance in SAR-deficient tobacco plants. This protein does not act on MeGA4, or MEGA9 in vitro.	GO:0005506, GO:0016706, GO:0016787, GO:0042432, GO:0050529, GO:0055114
VIT_200s0258g00090	-0.0838154	-0.188451	0.937912	2.12419	6.11114	2.56044e-05	25.6888	2.99791e-06	1.47131e-05	probable receptor-like protein kinase at5g39020-like	AT5G38280	343	3e-112	0.54	0.75	PR5K	putative receptor serine/threonine kinase PR5K (PR5K) mRNA, PR5-like receptor kinase	GO:0000166, GO:0004672, GO:0004674, GO:0004713, GO:0004872, GO:0005524, GO:0006468, GO:0008353, GO:0009069, GO:0016301, GO:0016740, GO:0030247
VIT_200s0259g00110	-0.592769	-5.77312	0.000642106	-1.31791	-12.1728	2.22365e-09	74.154	5.67638e-10	9.34678e-09	metal ion binding	AT5G50740	201	3e-62	0.46	0.67	NA	NA	GO:0030001, GO:0046872
VIT_200s0259g00170	-0.370253	-1.56347	0.365908	-1.18596	-4.31994	0.000973482	9.56814	0.00121677	0.00312474	NA	AT5G47635	126	6e-36	0.45	0.64	NA	NA	NA
VIT_200s0259g00180	-0.468659	-1.86068	0.267832	-1.52349	-4.92065	0.000278446	12.3461	0.000322816	0.00095746	nuclear transcription factor y subunit b-3	AT4G14540	219	5e-72	0.83	0.88	NF-YB3	NA	GO:0003677, GO:0003700, GO:0005622, GO:0005634, GO:0005667, GO:0006355, GO:0043565, GO:0046982
VIT_200s0262g00010	0.417517	3.2836	0.0380482	1.58758	13.5191	4.7363e-10	99.4378	4.11203e-11	1.07969e-09	cysteine-rich receptor-like protein kinase 29-like	AT4G21410	614	0	0.48	0.65	CRK29	Encodes a cysteine-rich receptor-like protein kinase.	GO:0000166, GO:0000186, GO:0004672, GO:0004674, GO:0004709, GO:0004713, GO:0004715, GO:0005524, GO:0006468, GO:0007178, GO:0009069, GO:0016301, GO:0016740, GO:0050254
VIT_200s0262g00090	0.128813	0.695132	0.724731	2.66326	17.6204	1.23588e-11	199.142	6.36279e-14	8.41014e-12	cysteine-rich receptor-like protein kinase	AT4G21410	213	1e-61	0.4	0.56	CRK29	Encodes a cysteine-rich receptor-like protein kinase.	GO:0000166, GO:0004672, GO:0004674, GO:0004715, GO:0004872, GO:0005524, GO:0005773, GO:0005886, GO:0006468, GO:0009069, GO:0009737, GO:0016301, GO:0016740
VIT_200s0262g00120	0.202021	0.424559	0.844123	4.41855	12.3877	1.73212e-09	98.9169	4.31281e-11	1.1233e-09	cysteine-rich receptor-like protein kinase 29-like	AT4G21410	613	0	0.51	0.65	CRK29	Encodes a cysteine-rich receptor-like protein kinase.	GO:0000166, GO:0000186, GO:0004672, GO:0004674, GO:0004709, GO:0004713, GO:0004715, GO:0005524, GO:0006468, GO:0007178, GO:0009069, GO:0016301, GO:0016740, GO:0050254
VIT_200s0264g00030	0.502896	3.23656	0.0408057	1.29894	8.70133	2.60788e-07	38.684	1.34641e-07	9.59321e-07	aconitate hydratase 1	AT4G35830	1711	0	0.91	0.96	ACO1	Encodes an aconitase that can catalyze the conversion of citrate to isocitrate through a cis-aconitate intermediate, indicating that it may participate in the TCA cycle and other primary metabolic pathways. The protein is believed to accumulate in the mitochondria and the cytosol. It affects CSD2 (At2g28190 - a superoxide dismutase) transcript levels and may play a role in the response to oxidati…	GO:0003994, GO:0005506, GO:0005507, GO:0005737, GO:0005739, GO:0005773, GO:0005829, GO:0005886, GO:0006096, GO:0006097, GO:0006099, GO:0006101, GO:0006102, GO:0006833, GO:0006972, GO:0007030, GO:0007033, GO:0008152, GO:0009266, GO:0009506, GO:0009536, GO:0009651, GO:0009693, GO:0009815, GO:0010089, GO:0015979, GO:0016706, GO:0016829, GO:0044036, GO:0046686, GO:0046872, GO:0048027, GO:0048046, GO:…
VIT_200s0265g00010	-0.27453	-2.12468	0.195066	-1.33418	-8.85624	2.06e-07	42.7537	6.03617e-08	4.78855e-07	phosphoglycerate bisphosphoglycerate mutase family protein	AT5G22620	173	1e-50	0.4	0.64	NA	NA	GO:0003824, GO:0004619, GO:0006094, GO:0006096, GO:0008152, GO:0008168, GO:0009507, GO:0016853, GO:0032259
VIT_200s0265g00100	0.414661	1.80166	0.286275	1.01803	4.80899	0.000350264	11.8055	0.000412349	0.00119474	l-type lectin-domain containing receptor kinase -like	AT4G04960	449	2e-149	0.64	0.8	NA	NA	GO:0000166, GO:0003723, GO:0003964, GO:0004672, GO:0004674, GO:0004713, GO:0004714, GO:0004715, GO:0004872, GO:0005488, GO:0005524, GO:0005886, GO:0006278, GO:0006468, GO:0007169, GO:0009069, GO:0016301, GO:0016740, GO:0030246
VIT_200s0265g00110	0.453371	1.1227	0.538055	3.09538	9.51146	7.59825e-08	54.0332	8.70681e-09	9.13749e-08	l-type lectin-domain containing receptor kinase -like	AT4G04960	97	3e-24	0.63	0.79	NA	NA	GO:0003723, GO:0003964, GO:0004674, GO:0004715, GO:0005524, GO:0005886, GO:0006278, GO:0006468, GO:0009069, GO:0030246
VIT_200s0265g00170	3.92092	11.1209	2.97399e-07	5.62483	16.2073	3.65931e-11	137.408	2.09688e-12	1.04713e-10	lipoxygenase 2	AT1G17420	684	0	0.7	0.84	ATLOX3, LOX3	Lipoxygenase	GO:0005506, GO:0006952, GO:0009534, GO:0009555, GO:0009570, GO:0009611, GO:0009620, GO:0009644, GO:0009693, GO:0009695, GO:0009753, GO:0009901, GO:0010200, GO:0016165, GO:0031408, GO:0034440, GO:0040007, GO:0080086
VIT_200s0267g00030	2.58678	9.40298	2.94105e-06	3.29957	12.2208	2.08941e-09	81.9018	2.35441e-10	4.58552e-09	NA	AT4G27870	159	1e-42	0.5	0.67	NA	NA	GO:0016020
VIT_200s0269g00010	1.03148	2.58171	0.106534	1.34557	3.51103	0.00525778	6.61874	0.00622934	0.0133845	far-red impaired responsive 1-like protein	AT3G07500	223	1e-73	0.72	0.84	NA	NA	GO:0005634, GO:0006301, GO:0009639
VIT_200s0269g00180	0.785313	1.02958	0.577139	4.44512	7.64621	1.51188e-06	34.4348	3.3538e-07	2.13304e-06	ankyrin repeat-containing protein at3g12360-like	AT3G18670	216	1e-61	0.27	0.49	NA	NA	GO:0005515
VIT_200s0270g00120	3.02113	3.23737	0.0408057	5.78531	6.54437	1.1072e-05	21.4152	1.07249e-05	4.56784e-05	kunitz-type trypsin inhibitor	AT1G17860	112	2e-30	0.36	0.53	NA	NA	GO:0004866, GO:0006508, GO:0008233, GO:0010951
VIT_200s0274g00090	0.0217376	0.0653584	0.981368	2.12482	8.08395	7.20101e-07	43.2174	5.53069e-08	4.45158e-07	flavoprotein wrba-like	AT4G27270	343	2e-120	0.85	0.9	NA	NA	GO:0003960, GO:0005773, GO:0005886, GO:0009733, GO:0010181, GO:0016491, GO:0045892, GO:0050625, GO:0055114
VIT_200s0276g00010	-0.478989	-1.47062	0.399101	-1.24774	-3.36646	0.00707087	5.69665	0.0110222	0.0220671	NA	None	None	None	None	None	None	None	NA
VIT_200s0276g00060	-0.296616	-1.48409	0.394487	-1.22595	-5.19957	0.000156807	14.3476	0.000136962	0.00044412	NA	None	None	None	None	None	None	None	NA
VIT_200s0283g00030	0.0196541	0.185266	0.939159	1.32165	12.7636	1.12216e-09	107.053	2.0996e-11	6.33466e-10	calnexin homolog	AT5G61790	777	0	0.74	0.84	ATCNX1, CNX1	NA	GO:0000165, GO:0005509, GO:0005739, GO:0005774, GO:0005783, GO:0005789, GO:0005794, GO:0005829, GO:0005886, GO:0006457, GO:0006612, GO:0006777, GO:0009408, GO:0009409, GO:0009505, GO:0009506, GO:0009507, GO:0009644, GO:0009734, GO:0009738, GO:0009862, GO:0009867, GO:0010363, GO:0016020, GO:0016021, GO:0030151, GO:0030968, GO:0031348, GO:0042542, GO:0043069, GO:0050832, GO:0051082
VIT_200s0286g00110	0.628289	1.63314	0.340601	1.18092	3.30205	0.00803986	5.452	0.0128965	0.025305	NA	AT4G27300	441	2e-147	0.64	0.78	NA	NA	GO:0000166, GO:0000186, GO:0003723, GO:0003964, GO:0004672, GO:0004674, GO:0004709, GO:0004713, GO:0004714, GO:0004715, GO:0005524, GO:0006278, GO:0006468, GO:0007169, GO:0007178, GO:0009069, GO:0016740, GO:0048544
VIT_200s0291g00020	-0.122588	-0.603702	0.765778	-1.24312	-5.04628	0.000214489	15.1886	9.75422e-05	0.000328295	uncharacterized protein	AT1G67910	78	7e-20	0.55	0.71	NA	NA	GO:0003677, GO:0003700, GO:0005667, GO:0005739, GO:0006355
VIT_200s0291g00060	-0.435212	-5.5068	0.00098537	-1.5638	-19.2766	3.62453e-12	197.174	6.99323e-14	8.99858e-12	inorganic phosphate transporter 2-1	AT3G26570	807	0	0.74	0.81	ORF02, PHT2;1	low affinity phosphate transporter	GO:0005315, GO:0006817, GO:0009556, GO:0009673, GO:0009941, GO:0016020, GO:0016117, GO:0052543
VIT_200s0294g00040	0.172218	0.437161	0.838278	1.46298	4.37823	0.000861026	11.6307	0.000446885	0.00128124	probable receptor-like protein kinase at5g39020-like	AT1G66910	338	3e-108	0.48	0.69	NA	NA	GO:0000166, GO:0004672, GO:0004674, GO:0004713, GO:0004715, GO:0004872, GO:0005524, GO:0006468, GO:0009069, GO:0016301, GO:0016740
VIT_200s0299g00040	0.156307	0.482824	0.819605	1.35691	4.89792	0.000291404	14.5719	0.000124965	0.000409318	gibberellin 2-beta-dioxygenase	AT4G16770	157	4e-47	0.58	0.73	NA	NA	GO:0005506, GO:0005777, GO:0016491, GO:0016702, GO:0045431, GO:0051536, GO:0051555, GO:0055114
VIT_200s0299g00050	0.026871	0.0722162	0.979065	1.22892	3.8945	0.00237853	9.9274	0.00101446	0.00266076	flavonol synthase flavanone 3-hydroxylase	AT4G16765	114	4e-32	0.66	0.84	NA	NA	GO:0005506, GO:0005777, GO:0016702, GO:0045431, GO:0051536, GO:0051555, GO:0055114
VIT_200s0301g00020	0.428788	2.05948	0.212212	1.09939	5.77045	4.97811e-05	17.1036	4.68961e-05	0.000171244	lysine ketoglutarate reductase trans-splicing related 1	AT1G61240	212	2e-65	0.49	0.62	NA	NA	GO:0015031, GO:0016021, GO:0016023
VIT_200s0301g00090	1.23419	4.16335	0.00885016	2.97128	11.2235	7.1385e-09	64.3815	1.94875e-09	2.54978e-08	probable nadh dehydrogenase-like	AT2G29990	669	0	0.66	0.81	NDA2	NA	GO:0003954, GO:0006120, GO:0006744, GO:0006814, GO:0008137, GO:0015992, GO:0016491, GO:0031304, GO:0050660, GO:0055114
VIT_200s0302g00010	-1.94831	-5.68616	0.000751519	-3.21072	-7.22278	3.18532e-06	28.954	1.24984e-06	6.80998e-06	ist1-like protein	AT4G35730	162	6e-46	0.44	0.53	NA	NA	GO:0005739
VIT_200s0302g00020	0.458396	1.55542	0.368393	1.6398	6.35393	1.60305e-05	21.9391	9.09072e-06	3.94508e-05	lysine histidine transporter	AT1G47670	571	0	0.57	0.71	NA	NA	GO:0016020, GO:0016021
VIT_200s0302g00030	1.41856	2.29747	0.157925	2.7174	4.8744	0.000305956	11.8929	0.000396184	0.00115203	lysine histidine transporter	AT1G47670	127	2e-34	0.51	0.69	NA	NA	GO:0016021
VIT_200s0304g00010	0.119012	1.38944	0.430209	-1.20884	-12.525	1.47894e-09	117.473	8.95541e-12	3.27074e-10	NA	None	None	None	None	None	None	None	GO:0003723, GO:0003735, GO:0005622, GO:0005840, GO:0006412, GO:0009507, GO:0009536, GO:0019843, GO:0030529
VIT_200s0304g00030	0.416264	2.56974	0.108615	2.0386	14.558	1.69172e-10	120.752	6.94839e-12	2.61136e-10	NA	AT5G65170	94	4e-21	0.67	0.71	NA	NA	GO:0005634, GO:0010089, GO:0044036
VIT_200s0309g00090	0.390106	0.544245	0.793109	4.54768	8.55536	3.29611e-07	45.8895	3.38978e-08	2.93379e-07	expansin-like b1-like	AT4G17030	270	6e-90	0.53	0.7	AT-EXPR, ATEXLB1, ATEXPR1, ATHEXP, EXLB1, EXPR	Encodes EXLB1 (expansin-like B1), a member of the expansin family.	GO:0005576, GO:0016043, GO:0019953, GO:0044763
VIT_200s0313g00010	-1.10285	-4.63077	0.00421205	-2.11956	-7.0956	3.99627e-06	25.9557	2.7828e-06	1.37792e-05	uncharacterized protein at4g38062-like	AT4G38070	282	1e-78	0.4	0.6	NA	NA	GO:0003677, GO:0003700, GO:0005667, GO:0005739
VIT_200s0313g00066	-0.352734	-2.1301	0.194143	-1.21247	-6.35198	1.60899e-05	20.9031	1.26393e-05	5.29158e-05	geminivirus rep-interacting motor	AT5G10470	297	2e-92	0.72	0.82	KAC1, KCA1	Kinesin that binds cyclin-dependent kinase CDKA;1 as homodimer or as heterodimer with KCA2. Demarcates the division site in plant cells.	GO:0000913, GO:0003677, GO:0003723, GO:0003777, GO:0003964, GO:0004519, GO:0005524, GO:0005634, GO:0005829, GO:0005874, GO:0005875, GO:0005886, GO:0006278, GO:0006281, GO:0007018, GO:0007062, GO:0008017, GO:0009504, GO:0009524, GO:0009903, GO:0009904, GO:0009941, GO:0031048, GO:0045132, GO:0045298
VIT_200s0313g00072	-0.0105999	-0.0516961	0.984962	-1.08908	-4.42156	0.000787007	12.8829	0.000254633	0.000773413	geminivirus rep-interacting motor	AT5G65460	148	1e-41	0.65	0.79	KAC2, KCA2	Kinesin that binds cyclin-dependent kinase CDKA;1 as homodimer or as heterodimer with KCA1	GO:0003677, GO:0003723, GO:0003777, GO:0003964, GO:0004519, GO:0005524, GO:0005634, GO:0005829, GO:0005874, GO:0005875, GO:0005886, GO:0006278, GO:0006281, GO:0007018, GO:0007062, GO:0008017, GO:0009504, GO:0009524, GO:0009903, GO:0009904, GO:0009941, GO:0031048, GO:0045132, GO:0045298
VIT_200s0313g00080	-0.35384	-3.71281	0.0190458	-1.18904	-11.8333	3.32585e-09	73.2508	6.32267e-10	1.01528e-08	geminivirus rep-interacting motor	AT5G10470	941	0	0.71	0.83	KAC1, KCA1	Kinesin that binds cyclin-dependent kinase CDKA;1 as homodimer or as heterodimer with KCA2. Demarcates the division site in plant cells.	GO:0000166, GO:0000913, GO:0003677, GO:0003723, GO:0003774, GO:0003777, GO:0003964, GO:0004519, GO:0005515, GO:0005524, GO:0005634, GO:0005829, GO:0005874, GO:0005875, GO:0005886, GO:0006278, GO:0006281, GO:0007018, GO:0007062, GO:0008017, GO:0009504, GO:0009524, GO:0009903, GO:0009904, GO:0009941, GO:0016020, GO:0031048, GO:0045132, GO:0045298
VIT_200s0317g00140	-0.437371	-2.45295	0.12751	1.34138	9.56639	7.00838e-08	80.6658	2.6955e-10	5.07004e-09	NA	AT2G39380	660	0	0.56	0.73	ATEXO70H2, EXO70H2	A member of EXO70 gene family, putative exocyst subunits, conserved in land plants. Arabidopsis thaliana contains 23 putative EXO70 genes, which can be classified into eight clusters on the phylogenetic tree.	GO:0000145, GO:0005634, GO:0005829, GO:0006826, GO:0006865, GO:0006887, GO:0006904, GO:0010106, GO:0010167, GO:0015706, GO:0090406
VIT_200s0322g00030	-0.203122	-2.09418	0.203302	-1.38234	-12.1978	2.15116e-09	85.0852	1.67536e-10	3.45933e-09	galactomannan galactosyltransferase	AT2G22900	251	5e-79	0.6	0.75	NA	NA	GO:0005794, GO:0016021, GO:0016740, GO:0016757, GO:0016758, GO:0033843
VIT_200s0323g00050	-0.644019	-4.88451	0.00283273	-1.7403	-11.1542	7.83119e-09	62.528	2.50762e-09	3.13937e-08	21 kda protein	AT1G62770	206	2e-66	0.57	0.71	NA	NA	GO:0004497, GO:0004857, GO:0005506, GO:0005982, GO:0005985, GO:0009055, GO:0016705, GO:0020037, GO:0030599, GO:0043086, GO:0055114
VIT_200s0323g00080	-0.19937	-2.24163	0.169771	-1.55862	-16.6956	2.45021e-11	164.228	3.94646e-13	3.04285e-11	elongation factor chloroplastic-like	AT1G62750	1316	0	0.85	0.93	ATSCO1, ATSCO1/CPEF-G, SCO1	Nuclear encoded protein consists of the five domains conserved in EF-G proteins, with two GTP-binding sites in the first domain, and an additional transit peptide at the N-terminus. Localized in chloroplasts. Point mutation results in a delay in the onset of germination. At early developmental stage embryos still contain undifferentiated proplastids. The greening of cotyledons is severely impaire…	GO:0000023, GO:0000166, GO:0003746, GO:0003924, GO:0005524, GO:0005525, GO:0005622, GO:0005739, GO:0005840, GO:0006098, GO:0006184, GO:0006354, GO:0006364, GO:0006412, GO:0006414, GO:0006448, GO:0009507, GO:0009536, GO:0009570, GO:0009658, GO:0009791, GO:0009793, GO:0009845, GO:0009902, GO:0009941, GO:0010027, GO:0010207, GO:0010228, GO:0016226, GO:0019252, GO:0035304, GO:0042793, GO:0043085, GO:…
VIT_200s0324g00050	1.11791	1.76413	0.297161	3.03317	5.54303	7.83398e-05	16.0391	6.99929e-05	0.000244906	udp-glycosyltransferase 85a2	AT1G22400	566	0	0.53	0.75	ATUGT85A1, UGT85A1	NA	GO:0008152, GO:0009813, GO:0016740, GO:0016757, GO:0016758, GO:0047213, GO:0047893, GO:0050403, GO:0050502
VIT_200s0324g00080	0.599277	1.34273	0.447781	1.61586	4.06284	0.00167771	8.56952	0.00205401	0.00496385	udp-glycosyltransferase 85a2-like	AT1G22380	224	1e-70	0.58	0.77	AtUGT85A3, UGT85A3	Encodes a putative UDP-glucosyl transferase. At1g22380 was initially identified as encoding the protein AAF87154, which has been classified as a bHLH protein (AtbHLH152). Subsequently it has been found that the AAF87154 protein appears to be encoded by the AT1G23970 genomic locus.	GO:0008152, GO:0009813, GO:0016740, GO:0016757, GO:0016758, GO:0047213, GO:0050403, GO:0050502
VIT_200s0324g00100	-0.599491	-1.84077	0.27383	-2.58561	-5.45276	9.3782e-05	15.3892	9.01102e-05	0.00030652	udp-glycosyltransferase 85a2	AT1G22360	573	0	0.57	0.73	AtUGT85A2, UGT85A2	NA	GO:0008152, GO:0009813, GO:0016740, GO:0016757, GO:0016758, GO:0047213, GO:0050403, GO:0050502
VIT_200s0324g00110	-0.724834	-2.78121	0.0807014	-1.75935	-5.4566	9.31001e-05	14.8891	0.000109929	0.000364803	protein chromosomal-like	AT4G39970	304	1e-101	0.56	0.71	NA	NA	GO:0003824, GO:0008152, GO:0009507, GO:0009570, GO:0009941, GO:0016787, GO:0019761
VIT_200s0333g00050	-0.700259	-7.48048	4.36195e-05	-1.88879	-19.5859	2.99171e-12	195.368	7.6323e-14	9.50143e-12	lipid binding	AT5G48490	90	2e-24	0.48	0.63	NA	NA	GO:0005504, GO:0006869, GO:0008270, GO:0009862
VIT_200s0340g00040	-0.393518	-3.11923	0.0484664	-1.83413	-11.3308	6.27225e-09	68.5161	1.13501e-09	1.63964e-08	beta-hexosaminidase subunit b2-like	AT1G65590	169	2e-50	0.79	0.85	ATHEX1, HEXO3	Encodes a protein with beta-hexosaminidase activity. Located on the plasma membrane.	GO:0001575, GO:0003824, GO:0004553, GO:0004563, GO:0005886, GO:0005975, GO:0006027, GO:0006040, GO:0008152, GO:0009505, GO:0016023, GO:0016787, GO:0016798, GO:0043169
VIT_200s0340g00050	0.714871	2.36514	0.143624	2.45791	9.46294	8.12956e-08	48.5066	2.1457e-08	1.97587e-07	endo- -beta-glucanase	AT1G65610	485	3e-167	0.65	0.79	ATGH9A2, KOR2	NA	GO:0003824, GO:0004553, GO:0005509, GO:0005739, GO:0005886, GO:0005975, GO:0005982, GO:0005985, GO:0008152, GO:0008810, GO:0016021, GO:0016740, GO:0016787, GO:0016798, GO:0030245
VIT_200s0340g00060	0.0328529	0.0419045	0.988355	2.41561	3.90332	0.00233716	10.0494	0.000954406	0.00252129	endo- -beta-glucanase	AT1G65610	144	1e-40	0.55	0.66	ATGH9A2, KOR2	NA	GO:0005769, GO:0005794, GO:0005886, GO:0005982, GO:0005985, GO:0008810, GO:0009504, GO:0009624, GO:0009735, GO:0009826, GO:0042538, GO:0043622, GO:0048367
VIT_200s0347g00060	0.0768799	0.264328	0.908683	1.00279	3.93453	0.00218552	9.6736	0.00115312	0.0029814	NA	AT1G11330	783	0	0.49	0.66	NA	NA	GO:0004672, GO:0004674, GO:0004713, GO:0005215, GO:0005488, GO:0005515, GO:0005524, GO:0005886, GO:0006468, GO:0006810, GO:0009069, GO:0046777, GO:0048544
VIT_200s0347g00070	0.814026	1.05732	0.565074	2.88593	4.43291	0.000769301	10.7211	0.000686581	0.00188236	g-type lectin s-receptor-like serine threonine-protein kinase at1g11330-like	AT1G11330	525	1e-169	0.55	0.7	NA	NA	GO:0004672, GO:0004674, GO:0004713, GO:0005215, GO:0005488, GO:0005515, GO:0005524, GO:0005886, GO:0006468, GO:0006810, GO:0009069, GO:0046777, GO:0048544
VIT_200s0353g00060	0.303268	3.19447	0.0434245	1.70796	19.2203	3.73739e-12	212.15	3.48195e-14	5.63786e-12	serine threonine protein kinase	AT4G21380	993	0	0.59	0.77	ARK3, RK3	encodes a putative receptor-like serine/threonine protein kinases that is similar to Brassica self-incompatibility (S) locus. Expressed in root. Shoot expression limited to limited to the root-hypocotyl transition zone and at the base of lateral roots as well as in axillary buds, and pedicels.	GO:0000166, GO:0004672, GO:0004674, GO:0004675, GO:0004713, GO:0004715, GO:0004872, GO:0005524, GO:0005773, GO:0005886, GO:0006468, GO:0007178, GO:0009069, GO:0009506, GO:0016301, GO:0016740, GO:0030246, GO:0031625, GO:0046777, GO:0048544
VIT_200s0357g00020	-0.381737	-2.33977	0.148834	-1.58848	-7.73949	1.2888e-06	31.5104	6.62204e-07	3.87316e-06	hydroxyacyl-acp dehydrase	AT5G10160	299	2e-102	0.82	0.87	NA	NA	GO:0005618, GO:0005737, GO:0006633, GO:0006744, GO:0008693, GO:0009534, GO:0009941, GO:0016020, GO:0016829, GO:0016836
VIT_200s0357g00080	-0.0705389	-0.24915	0.915261	1.28736	5.47055	9.04329e-05	20.9013	1.26467e-05	5.29239e-05	glucan -beta-glucosidase	None	None	None	None	None	None	None	GO:0003824, GO:0004338, GO:0004553, GO:0005975, GO:0043169, GO:0051015
VIT_200s0361g00060	1.49979	8.9433	5.51052e-06	4.31715	27.4728	3.98777e-14	392.695	9.13571e-17	1.04416e-13	alpha-farnesene synthase	AT4G16740	407	1e-134	0.4	0.6	ATTPS03, TPS03	Encodes an (E,E)-alpha-farnesene synthase in the Col ecotype of Arabidopsis. This enzyme can also catalyze the formation of (E)-beta-ocimene as well as trace amounts of myrcene and other related compounds in vitro. The cytosolic localization of the protein may make it favor (E,E)-alpha-farnesene biosynthesis because the precursor of this product, FPP, is primarily cytosolic. Transcript levels for…	GO:0000287, GO:0005737, GO:0008152, GO:0016740, GO:0016829, GO:0034002
VIT_200s0362g00010	1.68338	2.28466	0.160274	2.77549	4.09282	0.00157263	8.41342	0.00223485	0.0053614	chaperone protein	AT4G13830	152	1e-45	0.56	0.71	J20	DnaJ-like protein (J20); nuclear gene	GO:0005634, GO:0006457, GO:0006950, GO:0009507, GO:0015996, GO:0031072, GO:0051082
VIT_200s0366g00020	0.308271	1.81483	0.282119	1.45948	9.18228	1.24469e-07	47.2957	2.64444e-08	2.36999e-07	atp binding	AT4G05200	261	6e-80	0.4	0.59	CRK25	Encodes a cysteine-rich receptor-like protein kinase.	GO:0000166, GO:0000186, GO:0002237, GO:0004672, GO:0004674, GO:0004709, GO:0004713, GO:0004715, GO:0005524, GO:0005739, GO:0005773, GO:0005886, GO:0006468, GO:0006979, GO:0007178, GO:0009069, GO:0009507, GO:0009626, GO:0009737, GO:0009751, GO:0009816, GO:0016740
VIT_200s0370g00070	0.420522	2.44386	0.129007	1.47739	9.64508	6.24947e-08	50.2859	1.59059e-08	1.52242e-07	epoxide hydrolase 2-like	AT4G02340	229	3e-72	0.39	0.58	NA	NA	GO:0003824, GO:0004715, GO:0008152, GO:0016740, GO:0016787
VIT_200s0371g00050	1.41438	2.86566	0.0718874	2.15195	4.66705	0.000471344	11.0795	0.000578432	0.00161595	cinnamyl alcohol dehydrogenase-like protein	AT4G37990	512	0	0.77	0.86	ATCAD8, CAD-B2, ELI3, ELI3-2	Encodes an aromatic alcohol:NADP+ oxidoreductase whose mRNA levels are increased in response to treatment with a variety of phytopathogenic bacteria. Though similar to mannitol dehydrogenases, this enzyme does not have mannitol dehydrogenase activity.	GO:0000166, GO:0003824, GO:0005488, GO:0006558, GO:0006570, GO:0008152, GO:0008270, GO:0009617, GO:0009626, GO:0009805, GO:0009809, GO:0009811, GO:0016491, GO:0018456, GO:0018879, GO:0019384, GO:0042184, GO:0042203, GO:0045551, GO:0046029, GO:0046872, GO:0055114
VIT_200s0374g00020	-0.383419	-1.06021	0.56392	-2.50013	-4.61652	0.000524459	11.6945	0.000433915	0.00124903	g-type lectin s-receptor-like serine threonine-protein kinase rks1-like	AT1G11340	715	0	0.52	0.68	NA	NA	GO:0000166, GO:0004672, GO:0004674, GO:0004709, GO:0004713, GO:0004714, GO:0004715, GO:0004872, GO:0005515, GO:0005524, GO:0006468, GO:0009069, GO:0016301, GO:0016740, GO:0030246, GO:0048544
VIT_200s0375g00030	0.0227425	0.145262	0.953749	-1.08261	-5.78398	4.83999e-05	22.8771	6.80722e-06	3.04476e-05	alpha-galactosidase 2	AT5G08370	545	0	0.66	0.8	AGAL2, AtAGAL2	NA	GO:0000023, GO:0003824, GO:0004553, GO:0004557, GO:0005576, GO:0005975, GO:0007020, GO:0008152, GO:0009505, GO:0009911, GO:0009965, GO:0016023, GO:0016139, GO:0016787, GO:0016798, GO:0019252, GO:0032940, GO:0043085, GO:0043169, GO:0046477, GO:0052692
VIT_200s0375g00060	3.02692	4.64894	0.00408525	6.19792	10.6113	1.60724e-08	56.587	5.89036e-09	6.60033e-08	s-linalool synthase	AT1G61120	126	2e-33	0.39	0.56	GES, TPS04, TPS4	Encodes a geranyllinalool synthase that produces a precursor to TMTT, a volatile plant defense C16-homoterpene. GES transcript levels rise in response to alamethicin, a fungal peptide mixture that damages membranes. This transcriptional response is blocked in JA biosynthetic and JA signaling mutants, but GES transcript levels still rise in response to alamethicin in mutants with salicylic acid an…	GO:0000287, GO:0000304, GO:0003824, GO:0008152, GO:0009611, GO:0009753, GO:0010333, GO:0016102, GO:0016740, GO:0016829, GO:0050554, GO:0080013
VIT_200s0379g00050	-0.952225	-6.27015	0.000286488	-1.96737	-10.5162	1.81473e-08	55.978	6.45677e-09	7.12813e-08	NA	None	None	None	None	None	None	None	NA
VIT_200s0385g00025	2.01293	3.07916	0.0516265	2.27403	3.56853	0.00467247	7.48504	0.00374833	0.00852719	( )-nerolidol synthase chloroplastic-like	AT1G61680	100	1e-24	0.36	0.58	ATTPS14, TPS14	NA	GO:0000287, GO:0010333, GO:0034007, GO:0043693
VIT_200s0388g00020	-0.178084	-0.602466	0.76613	1.02501	4.13302	0.0014406	13.2899	0.000213493	0.000660747	probable receptor-like protein kinase at1g67000-like	AT5G38280	340	3e-111	0.53	0.73	PR5K	putative receptor serine/threonine kinase PR5K (PR5K) mRNA, PR5-like receptor kinase	GO:0000166, GO:0004672, GO:0004674, GO:0004713, GO:0004872, GO:0005524, GO:0006468, GO:0008353, GO:0009069, GO:0016301, GO:0016740, GO:0030247
VIT_200s0388g00050	-0.136706	-0.632631	0.751901	1.67103	9.54801	7.20396e-08	65.0701	1.77732e-09	2.35401e-08	probable receptor-like protein kinase at1g67000-like	AT1G66980	249	5e-75	0.57	0.72	GDPDL2, SNC4	Encodes SNC4 (suppressor of npr1-1, constitutive 4), an atypical receptor-like kinase with two predicted extracellular glycerophosphoryl diester phosphodiesterase domains.	GO:0000166, GO:0004672, GO:0004674, GO:0004713, GO:0004715, GO:0004872, GO:0005524, GO:0006468, GO:0009069, GO:0016301, GO:0016740
VIT_200s0388g00090	0.304384	0.922883	0.623821	1.01	3.3863	0.00679283	6.12906	0.00840015	0.0173892	probable receptor-like protein kinase at1g67000-like	AT5G38280	300	3e-96	0.51	0.72	PR5K	putative receptor serine/threonine kinase PR5K (PR5K) mRNA, PR5-like receptor kinase	GO:0000166, GO:0004672, GO:0004674, GO:0004713, GO:0005524, GO:0006468, GO:0009069, GO:0030247
VIT_200s0389g00020	0.323012	4.10601	0.00972226	1.11533	14.5648	1.68076e-10	112.792	1.30145e-11	4.36738e-10	peroxisomal acyl- oxidase 1a	AT4G16760	884	0	0.81	0.91	ACX1, ATACX1	Encodes a medium to long-chain acyl-CoA oxidase. Catalyzes the first step of fatty acid beta-oxidation. Involved in jasmonate biosynthesis. Gene expression is induced by wounding, drought stress, abscisic acid, and jasmonate.	GO:0001676, GO:0002213, GO:0003995, GO:0003997, GO:0004129, GO:0005777, GO:0005829, GO:0006612, GO:0006631, GO:0006633, GO:0006635, GO:0006637, GO:0008152, GO:0009055, GO:0009506, GO:0009555, GO:0009611, GO:0009695, GO:0009753, GO:0009863, GO:0010363, GO:0016491, GO:0016627, GO:0043069, GO:0046686, GO:0050660, GO:0050832, GO:0055114
VIT_200s0389g00030	-0.358559	-3.16811	0.0452847	-1.51466	-11.271	6.72235e-09	67.5758	1.28021e-09	1.81037e-08	cytochrome p450	AT3G14690	488	1e-167	0.46	0.69	CYP72A15	putative cytochrome P450	GO:0004497, GO:0005506, GO:0005783, GO:0009055, GO:0009416, GO:0009826, GO:0016131, GO:0016491, GO:0016705, GO:0020037, GO:0042432, GO:0046872, GO:0050616, GO:0055114
VIT_200s0389g00040	-0.25914	-2.38774	0.139197	-1.97945	-13.9883	2.96624e-10	111.982	1.39047e-11	4.6104e-10	cytochrome p450	AT3G14610	474	4e-162	0.46	0.67	CYP72A7	putative cytochrome P450	GO:0004497, GO:0005506, GO:0005783, GO:0009055, GO:0009416, GO:0009826, GO:0016131, GO:0016491, GO:0016705, GO:0020037, GO:0042432, GO:0046872, GO:0050616, GO:0055114
VIT_200s0391g00020	-0.300856	-2.45842	0.126832	-1.39756	-9.68048	5.91843e-08	50.6378	1.50071e-08	1.44279e-07	protein chromosomal-like	AT4G39970	444	4e-156	0.76	0.87	NA	NA	GO:0003824, GO:0008152, GO:0009507, GO:0009570, GO:0009941, GO:0016787, GO:0019761
VIT_200s0392g00030	1.5429	7.97606	2.05782e-05	4.27841	23.8335	2.72714e-13	294.37	1.49774e-15	7.46184e-13	alpha-farnesene synthase	AT3G25830	338	1e-109	0.4	0.63	ATTPS-CIN, TPS-CIN	Encodes the monoterpene 1,8-cineole synthase, atTPS-Cin. This polypeptide was also shown to synthesize other monoterpenes albeit in minor quantities. The same polypeptide is encoded at two different loci, the result of gene duplication: at3g25820 and at3g25830.	GO:0000287, GO:0005737, GO:0008152, GO:0010333, GO:0016740, GO:0016829
VIT_200s0392g00060	1.43232	9.19472	3.83598e-06	4.31572	29.2381	2.22185e-14	447.047	2.57849e-17	6.26252e-14	alpha-farnesene synthase	AT4G16740	164	2e-44	0.38	0.61	ATTPS03, TPS03	Encodes an (E,E)-alpha-farnesene synthase in the Col ecotype of Arabidopsis. This enzyme can also catalyze the formation of (E)-beta-ocimene as well as trace amounts of myrcene and other related compounds in vitro. The cytosolic localization of the protein may make it favor (E,E)-alpha-farnesene biosynthesis because the precursor of this product, FPP, is primarily cytosolic. Transcript levels for…	GO:0000287, GO:0008152, GO:0009570, GO:0016114, GO:0016740, GO:0016829, GO:0033383, GO:0034002, GO:0043693
VIT_200s0394g00040	-0.698091	-2.36918	0.142977	-1.30459	-3.96175	0.00206817	7.94826	0.00288619	0.00674427	alliin lyase	AT1G70560	446	2e-154	0.56	0.73	CKRC1, SAV3, TAA1, WEI8	TAA1 is involved in the shade-induced production of indole-3-pyruvate (IPA), a precursor to IAA, a biologically active auxin. It is also involved in regulating many aspects of plant growth and development from embryogenesis to flower formation and plays a role in ethylene-mediated signaling. This enzyme can catalyze the formation of IPA from L-tryptophan. Though L-Trp is expected to be the prefer…	GO:0000162, GO:0003824, GO:0004021, GO:0004838, GO:0005634, GO:0005737, GO:0006103, GO:0006522, GO:0006531, GO:0006536, GO:0006550, GO:0006552, GO:0006571, GO:0006574, GO:0008152, GO:0009094, GO:0009097, GO:0009098, GO:0009099, GO:0009641, GO:0009684, GO:0009723, GO:0009793, GO:0009821, GO:0009908, GO:0009958, GO:0010078, GO:0010087, GO:0010588, GO:0015940, GO:0015976, GO:0016126, GO:0016740, GO:…
VIT_200s0398g00020	0.254671	0.788816	0.682253	1.1277	3.93448	0.00218552	8.66587	0.00195045	0.00474038	cysteine-rich receptor-like protein kinase 10-like	AT4G23230	391	1e-131	0.59	0.74	CRK15	Encodes a cysteine-rich receptor-like protein kinase.	GO:0000166, GO:0000186, GO:0004672, GO:0004674, GO:0004709, GO:0004713, GO:0005524, GO:0006468, GO:0007178, GO:0009069, GO:0048544, GO:0050254
VIT_200s0399g00020	0.272865	2.6853	0.0916158	-1.00548	-8.77516	2.32453e-07	71.8521	7.48904e-10	1.15669e-08	pinus taeda anonymous locus 2_9857_02 genomic sequence	AT5G59320	65	3e-14	0.34	0.54	LTP3	Predicted to encode a PR (pathogenesis-related) protein. Belongs to the lipid transfer protein (PR-14) family with the following members: At2g38540/LTP1, At2g38530/LTP2, At5g59320/LTP3, At5g59310/LTP4, At3g51600/LTP5, At3g08770/LTP6, At2g15050/LTP7, At2g18370/LTP8, At2g15325/LTP9, At5g01870/LTP10, At4g33355/LTP11, At3g51590/LTP12, At5g44265/LTP13, At5g62065/LTP14, At4g08530/LTP15.	GO:0005576, GO:0006508, GO:0006810, GO:0006869, GO:0006952, GO:0008233, GO:0008289, GO:0016023, GO:0051704
VIT_200s0399g00060	0.535107	3.02695	0.0560498	1.80031	11.5033	5.06236e-09	71.1127	8.19987e-10	1.25254e-08	immutans protein	AT4G22260	393	3e-136	0.69	0.79	IM, IM1, PTOX	Similar to mitochondrial alternative oxidase. im mutants have a variegated phenotype and fail to differentiate chloroplasts in the majority of their cells under high light intensity continuous illumination. The white tissues of immutans accumulate phytoene, a non-colored C40 carotenoid intermediate. This suggests that immutans controls, either directly or indirectly, the activity of phytoene desa…	GO:0005506, GO:0005740, GO:0006810, GO:0007585, GO:0009266, GO:0009507, GO:0009509, GO:0009536, GO:0009579, GO:0009644, GO:0009657, GO:0009658, GO:0009916, GO:0016020, GO:0016021, GO:0016117, GO:0016491, GO:0022900, GO:0045892, GO:0046872, GO:0055114, GO:0070469
VIT_200s0404g00040	0.421756	2.56741	0.108832	1.79182	12.3657	1.76681e-09	85.1699	1.66053e-10	3.43236e-09	probable adp-ribosylation factor gtpase-activating protein agd5-like	AT5G54310	414	2e-139	0.49	0.61	AGD5, NEV	A member of ARF GAP domain (AGD), A thaliana has 15 members, grouped into four classes. Regulates membrane trafficking and organ separation.	GO:0005096, GO:0005768, GO:0005802, GO:0005829, GO:0006499, GO:0008060, GO:0008270, GO:0010227, GO:0032312, GO:0032857, GO:0046872
VIT_200s0407g00020	0.284188	1.78711	0.29086	1.14002	7.98828	8.4731e-07	35.1536	2.85685e-07	1.85276e-06	NA	AT2G22500	246	2e-81	0.82	0.92	ATPUMP5, DIC1, UCP5	Encodes one of the mitochondrial dicarboxylate carriers (DIC): DIC1 (AT2G22500), DIC2 (AT4G24570), DIC3 (AT5G09470).	GO:0005310, GO:0005488, GO:0005739, GO:0006810, GO:0006835, GO:0006839, GO:0016020, GO:0016021, GO:0031966, GO:0055085
VIT_200s0409g00040	0.389073	0.520602	0.803899	4.22644	7.34007	2.59384e-06	33.551	4.09948e-07	2.54401e-06	cysteine-rich receptor-like protein kinase 25-like	AT4G23230	399	2e-134	0.61	0.75	CRK15	Encodes a cysteine-rich receptor-like protein kinase.	GO:0000166, GO:0000186, GO:0004672, GO:0004674, GO:0004709, GO:0004713, GO:0004715, GO:0005524, GO:0006468, GO:0007178, GO:0009069, GO:0016301, GO:0016740, GO:0048544, GO:0050254
VIT_200s0415g00040	0.1145	0.542184	0.793653	1.30881	6.60505	9.89592e-06	26.893	2.15174e-06	1.09877e-05	uncharacterized protein	AT4G37900	720	0	0.61	0.73	NA	NA	GO:0005634, GO:0005737, GO:0005886, GO:0006865
VIT_200s0424g00010	-0.018151	-0.0393668	0.989278	1.64609	4.36243	0.00089012	12.8027	0.000263723	0.000797496	probable receptor-like protein kinase at5g39020-like	AT5G38280	355	8e-113	0.47	0.69	PR5K	putative receptor serine/threonine kinase PR5K (PR5K) mRNA, PR5-like receptor kinase	GO:0000166, GO:0004672, GO:0004674, GO:0004687, GO:0004713, GO:0004714, GO:0004872, GO:0005524, GO:0006468, GO:0009069, GO:0016301, GO:0016740, GO:0030247
VIT_200s0429g00010	1.58167	2.22341	0.173375	5.61715	9.80198	4.94872e-08	52.8191	1.05423e-08	1.0702e-07	cysteine-rich receptor-like protein kinase 29-like	AT4G21410	602	0	0.47	0.65	CRK29	Encodes a cysteine-rich receptor-like protein kinase.	GO:0000166, GO:0000186, GO:0004672, GO:0004674, GO:0004709, GO:0004713, GO:0004715, GO:0004872, GO:0005524, GO:0005773, GO:0005886, GO:0006468, GO:0007178, GO:0009069, GO:0009737, GO:0016301, GO:0016740, GO:0050254
VIT_200s0434g00090	-0.123798	-0.457849	0.829788	2.23158	10.6822	1.45157e-08	79.4726	3.07701e-10	5.60847e-09	aspartyl protease family protein	AT2G17760	153	3e-44	0.6	0.74	NA	NA	GO:0004190, GO:0004601, GO:0006508, GO:0006865, GO:0006979, GO:0020037, GO:0031225, GO:0046872, GO:0055114
VIT_200s0437g00070	-1.20579	-1.55472	0.368582	2.96207	4.95998	0.000256118	23.1532	6.26138e-06	2.82402e-05	cysteine-rich receptor-like protein kinase 29-like	AT4G21410	597	0	0.49	0.66	CRK29	Encodes a cysteine-rich receptor-like protein kinase.	GO:0000166, GO:0000186, GO:0004672, GO:0004674, GO:0004709, GO:0004713, GO:0004715, GO:0005524, GO:0005773, GO:0005886, GO:0006468, GO:0007178, GO:0009069, GO:0009737, GO:0016301, GO:0016740, GO:0050254
VIT_200s0441g00020	-1.12086	-8.54774	8.78017e-06	-3.12379	-16.3811	3.20499e-11	134.256	2.60237e-12	1.21548e-10	squalene monooxygenase	AT1G58440	808	0	0.75	0.87	SQE1, XF1	Encodes a putative protein that has been speculated, based on sequence similarities, to have squalene monooxygenase activity.	GO:0004497, GO:0004506, GO:0006694, GO:0008033, GO:0008152, GO:0009536, GO:0009611, GO:0009753, GO:0016021, GO:0016023, GO:0016114, GO:0016491, GO:0050660, GO:0055114
VIT_200s0445g00010	-0.255234	-1.43656	0.411467	-1.02822	-5.07114	0.000203832	13.6634	0.000182105	0.000571799	protein strubbelig-receptor family 3-like	AT1G11130	443	1e-145	0.42	0.58	SCM, SRF9, SUB	Encodes a receptor-like kinase protein with a predicted extracellular domain of six leucine-rich repeats and an intracellular serine-threonine kinase domain expressed throughout the developing root. Regulates expression of GLABRA2, CAPRICE, WEREWOLF, and ENHANCER OF GLABRA3. Required for floral organ shape, the development of the outer integument of ovules, and stem development. Regulates cell sh…	GO:0000902, GO:0004672, GO:0004713, GO:0004714, GO:0004872, GO:0005515, GO:0005524, GO:0005886, GO:0006468, GO:0010059, GO:0010063, GO:0010071, GO:0016020, GO:0016021, GO:0016023, GO:0016301, GO:0016740, GO:0048481
VIT_200s0445g00040	-0.368994	-1.43077	0.413752	-1.40626	-4.49005	0.000681618	10.5223	0.000756037	0.00204936	uncharacterized protein	AT1G11120	143	8e-43	0.53	0.63	NA	NA	GO:0005634
VIT_200s0445g00055	-0.833579	-1.96047	0.237612	-2.17542	-4.0085	0.00187198	8.03531	0.00274992	0.00645925	NA	AT5G35090	40	2e-05	0.4	0.52	NA	NA	NA
VIT_200s0450g00010	3.16954	5.20558	0.001666	5.9508	10.4021	2.12166e-08	54.1023	8.61348e-09	9.08219e-08	s-linalool synthase	AT1G61120	467	2e-154	0.46	0.63	GES, TPS04, TPS4	Encodes a geranyllinalool synthase that produces a precursor to TMTT, a volatile plant defense C16-homoterpene. GES transcript levels rise in response to alamethicin, a fungal peptide mixture that damages membranes. This transcriptional response is blocked in JA biosynthetic and JA signaling mutants, but GES transcript levels still rise in response to alamethicin in mutants with salicylic acid an…	GO:0000287, GO:0000304, GO:0008152, GO:0009414, GO:0009536, GO:0009611, GO:0009617, GO:0009620, GO:0009695, GO:0009723, GO:0009733, GO:0009738, GO:0009753, GO:0009867, GO:0010333, GO:0016102, GO:0016829, GO:0030145, GO:0034007, GO:0042538, GO:0046872, GO:0050554, GO:0080013, GO:0080027
VIT_200s0454g00010	0.581962	2.36722	0.143337	4.01289	19.9099	2.53361e-12	236.585	1.22743e-14	2.8098e-12	NA	AT2G04160	453	2e-152	0.59	0.74	AIR3	isolated from differential screening of a cDNA library from auxin-treated root culture. encodes a protein similar to subtilisin-like serine protease which is believed to be active outside the plant cell.	GO:0004252, GO:0005576, GO:0006508, GO:0008233, GO:0009733, GO:0010102, GO:0032440, GO:0042802, GO:0043086, GO:0055114
VIT_200s0454g00030	0.477068	2.94725	0.0637363	2.4593	16.9877	1.9508e-11	164.801	3.81921e-13	2.96829e-11	NA	AT2G04160	847	0	0.57	0.72	AIR3	isolated from differential screening of a cDNA library from auxin-treated root culture. encodes a protein similar to subtilisin-like serine protease which is believed to be active outside the plant cell.	GO:0004252, GO:0005576, GO:0006508, GO:0008233, GO:0009733, GO:0010102, GO:0016491, GO:0016787, GO:0032440, GO:0042802, GO:0043086, GO:0055114
VIT_200s0469g00010	0.156967	0.441818	0.836255	1.54506	5.13967	0.000177132	16.227	6.51388e-05	0.000229772	cellulose synthase-like protein e6-like	AT1G55850	407	2e-132	0.59	0.73	ATCSLE1, CSLE1	encodes a protein similar to cellulose synthase	GO:0005783, GO:0005886, GO:0005982, GO:0005985, GO:0006011, GO:0006810, GO:0016020, GO:0016021, GO:0016740, GO:0016757, GO:0016760, GO:0030244
VIT_200s0469g00020	0.0943729	0.647765	0.74557	-1.19183	-6.60952	9.80528e-06	32.2578	5.54047e-07	3.31031e-06	cellulose synthase-like protein e6-like	AT1G55850	815	0	0.56	0.73	ATCSLE1, CSLE1	encodes a protein similar to cellulose synthase	GO:0005783, GO:0005886, GO:0005982, GO:0005985, GO:0006011, GO:0006810, GO:0016020, GO:0016021, GO:0016740, GO:0016757, GO:0016760, GO:0030244
VIT_200s0475g00020	-0.24058	-1.46968	0.399263	-1.43556	-7.13501	3.72405e-06	28.3881	1.44667e-06	7.72644e-06	tpa: ring zinc finger and vwf domain family protein	AT5G60710	154	3e-40	0.31	0.46	NA	NA	GO:0005515, GO:0008270, GO:0046872
VIT_200s0479g00010	0.171334	1.21799	0.497292	1.0423	8.15415	6.38809e-07	38.6947	1.34348e-07	9.57584e-07	NA	None	None	None	None	None	None	None	NA
VIT_200s0479g00020	1.27432	6.28175	0.000282987	1.57723	8.02744	7.90987e-07	35.6492	2.56161e-07	1.6849e-06	dna binding	AT4G20970	152	1e-46	0.53	0.69	NA	NA	GO:0003677, GO:0005634, GO:0006355, GO:0046983, GO:0050832
VIT_200s0480g00010	-0.37811	-0.484046	0.819051	2.33862	3.92125	0.0022486	11.6724	0.000438371	0.00125981	uncharacterized protein	AT4G04980	354	1e-109	0.55	0.69	NA	NA	GO:0005634, GO:0009507
VIT_200s0480g00030	1.8205	7.49063	4.30402e-05	5.0995	22.5292	5.09336e-13	263.277	4.39558e-15	1.53204e-12	polyphenol oxidase	None	None	None	None	None	None	None	GO:0004097, GO:0004503, GO:0006570, GO:0006771, GO:0008152, GO:0009805, GO:0009809, GO:0009811, GO:0009821, GO:0016491, GO:0046148, GO:0046872, GO:0055114
VIT_200s0480g00040	1.62401	7.25316	6.39861e-05	4.95704	23.7134	2.74062e-13	295.292	1.45315e-15	7.43016e-13	polyphenol oxidase	None	None	None	None	None	None	None	GO:0004097, GO:0004503, GO:0006570, GO:0006771, GO:0008152, GO:0009543, GO:0009805, GO:0009809, GO:0009811, GO:0009821, GO:0016491, GO:0046148, GO:0046872, GO:0055114
VIT_200s0480g00070	1.42505	7.19113	6.87502e-05	1.61383	8.22517	5.6957e-07	40.145	1.00197e-07	7.41084e-07	polyphenol oxidase	None	None	None	None	None	None	None	GO:0004097, GO:0006570, GO:0009543, GO:0046148, GO:0046872, GO:0055114
VIT_200s0480g00100	2.16877	7.60892	3.63626e-05	2.56647	9.23495	1.14877e-07	48.608	2.10891e-08	1.94661e-07	polyphenol oxidase	None	None	None	None	None	None	None	GO:0004097, GO:0006570, GO:0008152, GO:0009543, GO:0016491, GO:0046148, GO:0046872, GO:0052716, GO:0055114
VIT_200s0485g00010	1.49329	2.13003	0.194143	2.76077	4.33417	0.000944644	9.39344	0.00133088	0.00338547	probable receptor-like protein kinase at5g39020-like	AT1G66980	127	3e-34	0.53	0.72	GDPDL2, SNC4	Encodes SNC4 (suppressor of npr1-1, constitutive 4), an atypical receptor-like kinase with two predicted extracellular glycerophosphoryl diester phosphodiesterase domains.	GO:0000166, GO:0004672, GO:0004674, GO:0004713, GO:0004715, GO:0004872, GO:0005524, GO:0006468, GO:0009069, GO:0016301, GO:0016740
VIT_200s0487g00030	0.140103	0.694685	0.724968	1.24806	7.00672	4.6854e-06	29.8061	1.00679e-06	5.63584e-06	probable disease resistance protein at5g66900-like	AT5G66900	546	7e-172	0.42	0.59	NA	NA	GO:0000166, GO:0005515, GO:0005524, GO:0006915, GO:0006952, GO:0017111, GO:0043531
VIT_200s0494g00010	-0.21664	-1.28419	0.47038	-1.385	-6.67457	8.68566e-06	25.0851	3.55517e-06	1.7056e-05	transcription activator	AT2G22840	394	1e-129	0.48	0.58	AtGRF1, GRF1	Growth regulating factor encoding transcription activator. One of the nine members of a GRF gene family, containing nuclear targeting domain. Mutants result in smaller leaves indicating the role of the gene in leaf development. Expressed in root, shoot and flower	GO:0005515, GO:0005524, GO:0005634, GO:0005773, GO:0006355, GO:0009507, GO:0009791, GO:0016020, GO:0016818, GO:0042221, GO:0044446, GO:0048366
VIT_200s0499g00020	-0.929135	-6.63724	0.000165807	-2.21002	-12.73	1.16609e-09	81.0761	2.5766e-10	4.87307e-09	NA	AT5G16250	268	3e-91	0.77	0.84	NA	NA	GO:0005739, GO:0009507, GO:0016572
VIT_200s0499g00050	-0.947415	-2.29874	0.157828	-1.66777	-3.61183	0.00426536	6.68458	0.00598794	0.012923	chromatin assembly factor-1	AT1G65470	164	1e-47	0.61	0.79	FAS1, NFB2	Chromatin Assembly Factor-1 (CAF-1) p150 subunit. Mutants have reduced heterochromatin content. In Arabidopsis, the three CAF-1 subunits are encoded by FAS1, FAS2 and, most likely, MSI1, respectively. Mutations in FAS1 or FAS2 lead to increased frequency of homologous recombination and T-DNA integration in Arabidopsis.	GO:0000724, GO:0005634, GO:0006270, GO:0006275, GO:0006306, GO:0006334, GO:0006355, GO:0008283, GO:0009555, GO:0009934, GO:0010026, GO:0010448, GO:0010449, GO:0016444, GO:0031047, GO:0031507, GO:0033186, GO:0042393, GO:0045787, GO:0048366
VIT_200s0508g00040	-0.335349	-1.43928	0.410662	-1.0259	-3.91937	0.00225786	7.86129	0.00302979	0.00704257	NA	AT4G17240	254	2e-80	0.46	0.57	NA	NA	NA
VIT_200s0510g00010	-0.430724	-3.88311	0.0141868	-1.32938	-10.2749	2.53185e-08	53.8361	8.97917e-09	9.37985e-08	uncharacterized protein	AT5G66090	234	2e-77	0.71	0.87	NA	NA	GO:0006950, GO:0009507, GO:0009570
VIT_200s0510g00050	0.33784	2.11736	0.19693	2.5654	18.3487	7.04616e-12	201.538	5.6784e-14	7.82491e-12	aspartyl protease family protein	AT4G35880	319	7e-105	0.64	0.8	NA	NA	GO:0003677, GO:0004190, GO:0004601, GO:0005576, GO:0006508, GO:0006865, GO:0006979, GO:0008233, GO:0016787, GO:0020037, GO:0031225, GO:0046872, GO:0055114
VIT_200s0515g00020	0.462849	1.53205	0.377239	1.75152	6.68855	8.46915e-06	24.5578	4.13601e-06	1.94677e-05	disease resistance protein rpm1-like	AT5G48620	356	6e-108	0.31	0.51	NA	NA	GO:0000166, GO:0004721, GO:0005515, GO:0005524, GO:0006470, GO:0006915, GO:0006952, GO:0016787, GO:0043531
VIT_200s0516g00020	-0.0785503	-0.326878	0.884484	-1.05342	-3.70421	0.00352675	8.41147	0.00223722	0.0053659	eh domain-containing protein 1-like	AT4G05520	924	0	0.79	0.9	ATEHD2, EHD2	Encodes AtEHD2, one of the Arabidopsis Eps15 homology domain proteins involved in endocytosis (AtEHD1, At3g20290).	GO:0003924, GO:0004872, GO:0005509, GO:0005515, GO:0005525, GO:0005622, GO:0005737, GO:0005768, GO:0005886, GO:0006184, GO:0006897, GO:0009506, GO:0016020, GO:0043231
VIT_200s0524g00030	-0.454495	-4.52002	0.0049635	-1.26887	-11.3358	6.24573e-09	65.1291	1.76342e-09	2.34198e-08	NA	AT3G07360	556	0	0.61	0.78	ATPUB9, PUB9, ATPUB9, PUB9	Encodes a protein containing a U-box and an ARM domain. This protein has E3 ubiquitin ligase activity based on in vitro assays.	GO:0000151, GO:0004842, GO:0005488, GO:0005634, GO:0005737, GO:0005886, GO:0016567, GO:0046777, GO:0070696, GO:0071215
VIT_200s0527g00010	0.265188	1.16089	0.52142	1.52842	7.69596	1.39221e-06	34.4276	3.35924e-07	2.1358e-06	NA	AT1G28260	289	4e-89	0.48	0.62	NA	NA	NA
VIT_200s0527g00030	-0.320528	-2.04295	0.216573	-1.5732	-8.06771	7.40972e-07	35.1865	2.83616e-07	1.8418e-06	proline-rich glycoprotein	AT2G34700	144	1e-41	0.52	0.68	NA	NA	GO:0005199, GO:0005618, GO:0042546
VIT_200s0531g00050	0.530914	5.26493	0.00151575	1.27107	13.2145	6.70749e-10	88.5122	1.17615e-10	2.60873e-09	acetyl- c-acetyltransferase	AT5G47720	657	0	0.81	0.91	AACT1	NA	GO:0003824, GO:0003985, GO:0005777, GO:0005886, GO:0006090, GO:0006550, GO:0006552, GO:0006554, GO:0006568, GO:0006574, GO:0006633, GO:0008152, GO:0016126, GO:0016740, GO:0016747, GO:0018874, GO:0019745, GO:0042967, GO:0046950
VIT_200s0532g00020	-0.546442	-3.12509	0.0481094	-1.24631	-6.33473	1.66128e-05	20.0656	1.66332e-05	6.79099e-05	kinesin-like protein	AT4G21270	1122	0	0.7	0.82	ATK1, KATA, KATAP	Encodes a kinesin-like motor protein heavy chain. Loss of function mutations have reduced fertility and are defective in spindle formation in male meiosis.	GO:0000087, GO:0000166, GO:0000226, GO:0000280, GO:0000911, GO:0003700, GO:0003774, GO:0003777, GO:0005524, GO:0005634, GO:0005667, GO:0005737, GO:0005872, GO:0005874, GO:0005876, GO:0006084, GO:0006200, GO:0006275, GO:0006306, GO:0006346, GO:0007018, GO:0007062, GO:0007126, GO:0007129, GO:0007131, GO:0008017, GO:0008569, GO:0009062, GO:0009524, GO:0009723, GO:0009736, GO:0009855, GO:0009909, GO:…
VIT_200s0532g00060	0.119173	0.505668	0.810071	-1.10621	-3.83009	0.00271802	11.2414	0.000535841	0.00150999	sulfite exporter family protein	AT4G21250	425	9e-145	0.56	0.73	NA	NA	GO:0005515, GO:0006612, GO:0009963, GO:0010167, GO:0010363, GO:0015706, GO:0016021, GO:0044763, GO:0044765, GO:0050794, GO:0050896
VIT_200s0532g00070	0.497042	1.70009	0.317608	1.42917	5.45569	9.32372e-05	15.5865	8.34012e-05	0.000286457	cysteine-rich receptor-like protein kinase 25-like isoform 2	AT4G23180	453	1e-154	0.64	0.79	CRK10, RLK4	Encodes a receptor-like protein kinase. Naming convention from Chen et al 2003 (PMID 14756307)	GO:0000166, GO:0000186, GO:0004672, GO:0004674, GO:0004709, GO:0004713, GO:0004872, GO:0005515, GO:0005524, GO:0005886, GO:0006468, GO:0006995, GO:0007178, GO:0009069, GO:0016020, GO:0016021, GO:0016301, GO:0016740
VIT_200s0539g00020	-0.146001	-0.399467	0.853776	1.12303	3.67924	0.00371287	10.1107	0.000925712	0.00245249	probable lrr receptor-like serine threonine-protein kinase at5g10290-like	AT5G10290	129	2e-36	0.83	0.89	NA	NA	GO:0004672, GO:0004674, GO:0005524, GO:0005886, GO:0006468, GO:0009069, GO:0016021, GO:0016301
VIT_200s0540g00020	0.871194	4.44126	0.0057053	2.59371	15.0962	9.89849e-11	120.383	7.14744e-12	2.68098e-10	class v	AT4G19810	325	1e-100	0.49	0.64	ChiC	NA	GO:0003824, GO:0004553, GO:0004568, GO:0004672, GO:0004674, GO:0004713, GO:0004872, GO:0005524, GO:0005975, GO:0006032, GO:0006468, GO:0009069, GO:0016301, GO:0016998, GO:0043169, GO:0048544
VIT_200s0540g00040	0.49242	1.6807	0.324544	1.20508	4.5021	0.000664518	10.3513	0.000821968	0.00220897	NA	AT4G23180	323	5e-105	0.52	0.71	CRK10, RLK4	Encodes a receptor-like protein kinase. Naming convention from Chen et al 2003 (PMID 14756307)	GO:0000166, GO:0003824, GO:0004553, GO:0004568, GO:0004672, GO:0004674, GO:0004713, GO:0005524, GO:0005975, GO:0006032, GO:0006468, GO:0009069, GO:0016998, GO:0043169
VIT_200s0551g00030	0.471932	4.04485	0.0107395	1.26078	11.5852	4.56229e-09	69.1446	1.04809e-09	1.53346e-08	protein transport protein sec61 subunit alpha	AT1G29310	346	5e-118	0.9	0.96	NA	NA	GO:0005739, GO:0005886, GO:0015031, GO:0015450, GO:0016020, GO:0016023
VIT_200s0561g00020	-0.194335	-0.249823	0.915056	2.4265	4.05617	0.00169997	11.6855	0.000435729	0.00125277	NA	AT4G27450	380	5e-133	0.7	0.83	NA	NA	GO:0001666, GO:0005515, GO:0005634, GO:0005829, GO:0005886, GO:0009506, GO:0009862, GO:0010310
VIT_200s0566g00010	-0.698645	-2.84737	0.0738641	-1.88578	-6.014	3.09669e-05	18.1011	3.2679e-05	0.00012399	upf0308 protein chloroplastic-like	AT5G65840	309	4e-105	0.71	0.85	NA	NA	GO:0004601, GO:0006979, GO:0009507, GO:0009570, GO:0051920, GO:0055114
VIT_200s0567g00020	1.13858	1.67958	0.324902	2.36454	3.87976	0.00245322	7.57145	0.00356809	0.00814952	peroxidase 10-like	AT1G49570	396	8e-137	0.64	0.74	NA	NA	GO:0000166, GO:0003676, GO:0004601, GO:0005506, GO:0005509, GO:0005576, GO:0006979, GO:0009055, GO:0016491, GO:0020037, GO:0042744, GO:0046872, GO:0055114
VIT_200s0580g00020	0.024545	0.0945319	0.971635	-1.06665	-3.40052	0.00659823	7.92928	0.00291687	0.00680346	NA	None	None	None	None	None	None	None	NA
VIT_200s0582g00010	0.706228	3.04873	0.0541102	1.06178	4.81569	0.000345345	11.8693	0.00040048	0.00116295	thioesterase family protein	AT5G48370	272	2e-89	0.75	0.84	NA	NA	GO:0005739, GO:0005777, GO:0009507, GO:0047617
VIT_200s0583g00030	0.00991933	0.0842844	0.974229	-1.47699	-9.95941	3.96685e-08	66.6909	1.43572e-09	1.99258e-08	sphingolipid delta -desaturase des1-like	AT4G04930	555	0	0.81	0.89	DES-1-LIKE	Encodes a sphingolipid delta4-desaturase, involved in sphingolipid biosynthesis. Specifically expressed in floral tissues. Knockout mutants were devoid of sphinga-4,8-dienine in floral tissues.	GO:0006508, GO:0006629, GO:0006633, GO:0008237, GO:0008270, GO:0009827, GO:0009860, GO:0016021, GO:0016491, GO:0016705, GO:0030148, GO:0042284, GO:0055114
VIT_200s0586g00030	0.159362	0.499275	0.812874	2.27475	8.85918	2.05202e-07	49.5407	1.80108e-08	1.69707e-07	stem-specific protein	AT4G27450	212	2e-68	0.65	0.78	NA	NA	GO:0001666, GO:0005515, GO:0005634, GO:0005829, GO:0005886, GO:0009506, GO:0009862, GO:0010310
VIT_200s0590g00010	0.51184	1.33317	0.451357	1.24012	3.55148	0.0048386	6.43709	0.00695278	0.0147545	cytochrome c-type biogenesis	AT3G51790	307	2e-104	0.6	0.76	AtCCME, ATG1, G1	putative transmembrane protein G1p (AtG1) mRNA, complete	GO:0005739, GO:0005886, GO:0016021, GO:0017003, GO:0017004
VIT_200s0615g00020	0.637417	1.96605	0.236452	2.31828	8.34036	4.69754e-07	38.0196	1.5446e-07	1.08267e-06	probable mannitol dehydrogenase-like	AT4G37990	508	3e-180	0.75	0.85	ATCAD8, CAD-B2, ELI3, ELI3-2	Encodes an aromatic alcohol:NADP+ oxidoreductase whose mRNA levels are increased in response to treatment with a variety of phytopathogenic bacteria. Though similar to mannitol dehydrogenases, this enzyme does not have mannitol dehydrogenase activity.	GO:0000166, GO:0003824, GO:0005488, GO:0006558, GO:0006570, GO:0008152, GO:0008270, GO:0009617, GO:0009626, GO:0009805, GO:0009809, GO:0009811, GO:0016491, GO:0018456, GO:0018879, GO:0019384, GO:0042184, GO:0042203, GO:0045551, GO:0046872, GO:0055114
VIT_200s0616g00020	-0.28736	-3.22381	0.0416127	-1.43866	-15.1353	9.52701e-11	127.117	4.32115e-12	1.80559e-10	50s ribosomal protein l19	AT5G47190	247	9e-82	0.66	0.78	NA	NA	GO:0003723, GO:0003735, GO:0005622, GO:0005840, GO:0006412, GO:0009507, GO:0009536, GO:0009570, GO:0009793, GO:0009941, GO:0010027, GO:0010103, GO:0010228, GO:0010267, GO:0016020, GO:0016226, GO:0019288, GO:0019843, GO:0030529, GO:0035196, GO:0042254, GO:0048481, GO:0051607
VIT_200s0620g00010	0.559622	1.47027	0.399101	2.84946	9.07721	1.45931e-07	47.4743	2.56344e-08	2.30912e-07	phospholipase a1- chloroplastic-like	AT4G16820	564	0	0.58	0.71	PLA-I{beta]2	Encodes a lipase that hydrolyzes phosphatidylcholine, glycolipids as well as triacylglycerols.	GO:0003824, GO:0004806, GO:0005739, GO:0006629, GO:0008970, GO:0009395, GO:0009507, GO:0009693, GO:0046486, GO:0047714
VIT_200s0632g00010	0.242831	1.34299	0.447697	-1.26258	-5.3906	0.000106392	25.4011	3.25042e-06	1.57889e-05	ap2 erf domain-containing transcription factor	AT2G44940	169	2e-50	0.51	0.62	NA	encodes a member of the DREB subfamily A-4 of ERF/AP2 transcription factor family. The protein contains one AP2 domain. There are 17 members in this subfamily including TINY.	GO:0003677, GO:0003700, GO:0005634, GO:0005667, GO:0006355
VIT_200s0640g00020	0.40824	1.97573	0.233944	1.75672	9.82516	4.7901e-08	54.017	8.72888e-09	9.15285e-08	NA	None	None	None	None	None	None	None	NA
VIT_200s0657g00010	0.326366	2.96902	0.0615084	1.38273	13.6148	4.3409e-10	102.503	3.12009e-11	8.71024e-10	NA	None	None	None	None	None	None	None	GO:0003824, GO:0004084, GO:0008152, GO:0008483, GO:0009081, GO:0016740
VIT_200s0665g00030	-0.339509	-3.19084	0.0436781	-1.43326	-12.171	2.22706e-09	79.6529	3.01574e-10	5.54884e-09	NA	AT4G39900	109	2e-28	0.39	0.58	NA	NA	NA
VIT_200s0665g00050	-0.063667	-0.40637	0.85098	-1.06569	-5.75369	5.14838e-05	20.6213	1.38509e-05	5.74314e-05	NA	AT5G10250	551	0	0.61	0.76	DOT3	Encodes a protein with an N-terminal BTB/POZ domain and a C-terminal NPH3 family domain. dot3 mutants have defects in shoot and primary root growth and produce an aberrant parallel venation pattern in juvenile leaves.	GO:0004871, GO:0005515, GO:0005886, GO:0009416, GO:0009638, GO:0009785, GO:0010087, GO:0010305, GO:0010588, GO:0048367, GO:0080022
VIT_200s0684g00030	-0.462008	-2.71439	0.0879305	-1.02619	-5.57337	7.37752e-05	15.5347	8.51058e-05	0.000291641	senescence-associated protein	AT4G35770	182	8e-58	0.67	0.79	ATSEN1, DIN1, SEN1	Senescence-associated gene that is strongly induced by phosphate starvation. Transcripts are differentially regulated at the level of mRNA stability at different times of day. mRNAs are targets of the mRNA degradation pathway mediated by the downstream (DST) instability determinant.	GO:0000213, GO:0000214, GO:0003676, GO:0005515, GO:0006388, GO:0006979, GO:0007568, GO:0009507, GO:0009611, GO:0009744, GO:0009750, GO:0009753, GO:0051252
VIT_200s0692g00010	1.55318	2.06906	0.209637	4.50993	7.55826	1.75903e-06	30.5132	8.44357e-07	4.80547e-06	s-linalool synthase	AT1G61120	137	3e-37	0.4	0.57	GES, TPS04, TPS4	Encodes a geranyllinalool synthase that produces a precursor to TMTT, a volatile plant defense C16-homoterpene. GES transcript levels rise in response to alamethicin, a fungal peptide mixture that damages membranes. This transcriptional response is blocked in JA biosynthetic and JA signaling mutants, but GES transcript levels still rise in response to alamethicin in mutants with salicylic acid an…	GO:0000287, GO:0000304, GO:0003824, GO:0008152, GO:0009536, GO:0009611, GO:0009617, GO:0009628, GO:0009753, GO:0009755, GO:0010333, GO:0016102, GO:0016740, GO:0016829, GO:0050554, GO:0080013, GO:0080027, GO:1901701
VIT_200s0692g00020	2.69894	4.09187	0.00993481	5.50135	9.15837	1.29309e-07	42.0962	6.84211e-08	5.3369e-07	s-linalool synthase	AT1G61120	466	7e-155	0.5	0.67	GES, TPS04, TPS4	Encodes a geranyllinalool synthase that produces a precursor to TMTT, a volatile plant defense C16-homoterpene. GES transcript levels rise in response to alamethicin, a fungal peptide mixture that damages membranes. This transcriptional response is blocked in JA biosynthetic and JA signaling mutants, but GES transcript levels still rise in response to alamethicin in mutants with salicylic acid an…	GO:0000287, GO:0000304, GO:0008152, GO:0009414, GO:0009536, GO:0009611, GO:0009617, GO:0009620, GO:0009695, GO:0009723, GO:0009733, GO:0009738, GO:0009753, GO:0009867, GO:0010333, GO:0016102, GO:0016829, GO:0030145, GO:0034007, GO:0042538, GO:0046872, GO:0080013, GO:0080027
VIT_200s0704g00020	-0.0483785	-0.128332	0.958987	-1.62311	-3.35792	0.00720106	7.24076	0.00431437	0.00966542	cytochrome p450	AT5G36110	240	2e-73	0.34	0.59	CYP716A1	member of CYP716A	GO:0004497, GO:0005506, GO:0009055, GO:0016102, GO:0016491, GO:0020037, GO:0046872, GO:0050598, GO:0055114
VIT_200s0704g00040	-1.13068	-3.83856	0.0154368	-1.32164	-4.36836	0.000878945	11.3659	0.000505424	0.00143154	abnormal spindle-like microcephaly-associated protein	AT4G21820	860	0	0.57	0.71	NA	NA	GO:0000226, GO:0000911, GO:0005488, GO:0005515, GO:0006270, GO:0006275, GO:0006306, GO:0006346, GO:0008283, GO:0016246, GO:0031048, GO:0043231, GO:0048451, GO:0048453, GO:0051567, GO:0051726
VIT_200s0705g00010	2.51193	10.0159	1.37233e-06	3.31547	13.6613	4.12148e-10	100.08	3.87855e-11	1.02671e-09	isoflavone 2 -hydroxylase	AT4G37370	424	3e-145	0.58	0.78	CYP81D8	member of CYP81D	GO:0002213, GO:0004497, GO:0005506, GO:0005783, GO:0005886, GO:0009055, GO:0009759, GO:0016491, GO:0016705, GO:0020037, GO:0033773, GO:0042742, GO:0046872, GO:0050832, GO:0052544, GO:0055114, GO:0080167
VIT_200s0743g00020	0.389073	0.507354	0.809262	3.91703	6.51918	1.15987e-05	26.2997	2.53016e-06	1.26671e-05	g-type lectin s-receptor-like serine threonine-protein kinase at1g11330-like	AT1G11330	645	0	0.5	0.66	NA	NA	GO:0004672, GO:0004674, GO:0004713, GO:0005515, GO:0005524, GO:0005886, GO:0006468, GO:0009069, GO:0046777, GO:0048544
VIT_200s0748g00020	-0.34977	-0.685541	0.728859	2.57797	6.947	5.23054e-06	35.6622	2.55437e-07	1.68185e-06	cysteine-rich receptor-like protein kinase 29-like	AT4G11490	465	1e-155	0.41	0.56	CRK33	Encodes a cysteine-rich receptor-like protein kinase.	GO:0000166, GO:0004672, GO:0004674, GO:0004713, GO:0005524, GO:0005773, GO:0005886, GO:0006468, GO:0009069, GO:0009737, GO:0016301
VIT_200s0759g00010	-0.243181	-3.07716	0.0517412	-1.52564	-17.8489	1.02867e-11	182.087	1.48861e-13	1.54672e-11	hydroxymethylbilane synthase	AT5G08280	481	1e-169	0.68	0.77	HEMC	Encodes a protein with porphobilinogen deaminase activity. This protein is targeted to the chloroplast.	GO:0004418, GO:0006098, GO:0006364, GO:0006744, GO:0006779, GO:0006782, GO:0009073, GO:0009409, GO:0009507, GO:0009536, GO:0009570, GO:0009697, GO:0009814, GO:0009941, GO:0009965, GO:0015995, GO:0016740, GO:0018160, GO:0019288, GO:0019344, GO:0019684, GO:0030154, GO:0033014, GO:0042742, GO:0045893, GO:0048046
VIT_200s0768g00040	0.293117	1.23286	0.491138	1.10737	5.20573	0.000154933	14.8011	0.000113892	0.000376709	receptor-like cytosolic serine threonine-protein kinase rbk1-like	AT5G10520	79	2e-17	0.47	0.65	RBK1	NA	GO:0000166, GO:0000186, GO:0004672, GO:0004674, GO:0004709, GO:0004872, GO:0005515, GO:0005524, GO:0005634, GO:0005829, GO:0006468, GO:0007178, GO:0009069, GO:0009612, GO:0009623, GO:0009814, GO:0012505, GO:0016301, GO:0016740, GO:0019722, GO:0051020, GO:0071369
VIT_200s0772g00010	0.426503	3.29356	0.0375257	1.08741	9.04757	1.529e-07	41.9382	7.05297e-08	5.46844e-07	u-box domain-containing protein 50-like	AT5G65500	594	0	0.49	0.68	NA	NA	GO:0000151, GO:0000166, GO:0004672, GO:0004674, GO:0004713, GO:0004842, GO:0005488, GO:0005524, GO:0006468, GO:0016567, GO:0016874, GO:0019941, GO:0043231
VIT_200s0780g00020	-0.379929	-2.1414	0.191564	-1.10453	-5.51287	8.31642e-05	15.4481	8.80471e-05	0.000300109	glucan endo- -beta-glucosidase	AT4G17180	713	0	0.77	0.87	NA	NA	GO:0003824, GO:0004553, GO:0005886, GO:0005975, GO:0005982, GO:0005985, GO:0008152, GO:0016787, GO:0016798, GO:0042973, GO:0043169
VIT_200s0780g00030	0.958221	2.77283	0.0813423	3.00598	10.0335	3.55121e-08	53.6922	9.18392e-09	9.57829e-08	NA	None	None	None	None	None	None	None	NA
VIT_200s0780g00040	0.410456	2.94281	0.0641102	2.32186	18.4529	6.49696e-12	196.577	7.19779e-14	9.14072e-12	e3 ubiquitin-protein ligase rglg2-like	AT5G14420	515	1e-180	0.65	0.76	RGLG2	NA	GO:0004842, GO:0005515, GO:0005886, GO:0008270, GO:0009690, GO:0009850, GO:0016567
VIT_200s0790g00020	2.28102	4.3724	0.00633024	3.14861	6.36341	1.57111e-05	21.1917	1.15182e-05	4.86624e-05	isoflavone 2 -hydroxylase-like	AT4G37370	561	0	0.55	0.76	CYP81D8	member of CYP81D	GO:0002213, GO:0004497, GO:0005506, GO:0005783, GO:0005886, GO:0009055, GO:0009759, GO:0016491, GO:0016705, GO:0020037, GO:0033773, GO:0042742, GO:0046872, GO:0050832, GO:0052544, GO:0055114, GO:0080167
VIT_200s0804g00020	-0.103449	-0.994454	0.592872	-1.31332	-11.4358	5.52571e-09	80.2632	2.81809e-10	5.25799e-09	NA	AT4G37080	449	2e-151	0.56	0.71	NA	NA	NA
VIT_200s0820g00020	-0.801843	-2.76306	0.0825837	-2.7896	-6.24107	1.98693e-05	19.5607	1.9701e-05	7.88772e-05	NA	AT2G22590	93	2e-23	0.6	0.82	NA	NA	GO:0009813, GO:0047213
VIT_200s0824g00020	3.17581	6.79968	0.000126643	4.33836	9.64038	6.28993e-08	49.0807	1.94623e-08	1.81317e-07	NA	None	None	None	None	None	None	None	GO:0005634, GO:0016491, GO:0032440, GO:0055114
VIT_200s0838g00020	-0.285087	-2.93635	0.0646467	-1.02231	-9.60019	6.66079e-08	48.3975	2.1861e-08	2.00927e-07	30s ribosomal protein s5	AT2G33800	132	7e-39	0.89	0.94	EMB3113	NA	GO:0003735, GO:0005634, GO:0006412, GO:0009409, GO:0009535, GO:0009570, GO:0015935, GO:0019843, GO:0042254, GO:0042742, GO:0045036, GO:0046677, GO:0046686
VIT_200s0878g00020	-0.325381	-3.31397	0.0362712	-1.34699	-13.1229	7.45569e-10	93.1364	7.43707e-11	1.77521e-09	probable galactinol--sucrose galactosyltransferase 2-like	AT3G57520	808	0	0.51	0.69	AtSIP2, RS2, SIP2	NA	GO:0000166, GO:0003676, GO:0005737, GO:0006012, GO:0006979, GO:0009506, GO:0016740, GO:0016757, GO:0016787, GO:0034484, GO:0047268, GO:0047274, GO:0052692, GO:0080167
VIT_200s0880g00010	1.58185	6.70565	0.000146942	1.70274	7.33018	2.638e-06	33.0291	4.62431e-07	2.82726e-06	NA	AT4G20970	80	1e-19	0.52	0.69	NA	NA	GO:0003677, GO:0005634, GO:0046983, GO:0050832
VIT_200s0895g00010	-0.0687876	-0.214696	0.928201	1.30431	4.90546	0.000286822	16.7752	5.29732e-05	0.000190888	glucan -beta-glucosidase	AT1G13130	45	5e-05	0.31	0.45	NA	NA	GO:0003824, GO:0004338, GO:0004553, GO:0005975, GO:0043169, GO:0051015
VIT_200s0904g00010	-0.0220873	-0.291214	0.899161	-1.15481	-15.1039	9.8293e-11	149.209	9.71392e-13	5.82536e-11	oxygen-evolving enhancer protein chloroplast	AT4G05180	327	3e-113	0.71	0.83	PSBQ, PSBQ-2, PSII-Q	Encodes the PsbQ subunit of the oxygen evolving complex of photosystem II.	GO:0005509, GO:0009535, GO:0009543, GO:0009570, GO:0009654, GO:0009853, GO:0015979, GO:0019898, GO:0030003, GO:0048046, GO:0070838
VIT_200s0927g00010	2.90214	5.88172	0.00054544	4.4685	9.56639	7.00838e-08	46.5624	3.00769e-08	2.64573e-07	transcription factor bhlh25-like	AT4G37850	115	6e-30	0.48	0.61	NA	NA	GO:0005634, GO:0016491, GO:0032440, GO:0046983, GO:0055114
VIT_200s0941g00020	-0.743518	-2.25102	0.167653	-2.74009	-5.65897	6.20961e-05	16.2351	6.49402e-05	0.000229207	potyvirus vpg interacting protein	AT5G48160	570	0	0.57	0.74	OBE2	Encodes a nuclear PHD finger protein that is functionally redundant with OBE1 and plays an important role in the maintenance and/or establishment of the root and shoot apical meristems.	GO:0005515, GO:0005634, GO:0008270, GO:0009536, GO:0010071, GO:0010078, GO:0010468, GO:0010492, GO:0042803, GO:0046740, GO:0046982, GO:0080022
VIT_200s0945g00010	0.114717	0.829064	0.664075	-1.16306	-6.91159	5.60345e-06	36.1251	2.30944e-07	1.53778e-06	NA	AT4G37080	276	5e-89	0.74	0.85	NA	NA	NA
VIT_200s0992g00020	1.25365	5.78811	0.000626279	0.656768	2.867	0.019255	16.7516	5.34427e-05	0.000192454	kda class v heat shock	AT4G21870	148	8e-46	0.56	0.72	NA	NA	GO:0005737, GO:0006950, GO:0009408, GO:0009644, GO:0042542
VIT_200s1188g00010	-0.381083	-1.09506	0.549433	-1.70531	-3.8863	0.00241772	8.03116	0.00275626	0.00647257	uncharacterized protein	AT5G10110	158	1e-44	0.51	0.71	NA	NA	GO:0005634
VIT_200s1235g00010	-0.77018	-2.51465	0.11753	-2.00819	-5.10992	0.000188095	13.0567	0.000236084	0.000722152	regulator of vps4 activity in the mvb pathway protein	AT4G35730	373	2e-127	0.78	0.89	NA	NA	GO:0005739
VIT_200s1286g00020	-0.176482	-1.20541	0.502461	-1.35014	-7.5435	1.80677e-06	32.843	4.82906e-07	2.93416e-06	translation elongation factor ef-g	AT1G62750	299	4e-97	0.92	0.97	ATSCO1, ATSCO1/CPEF-G, SCO1	Nuclear encoded protein consists of the five domains conserved in EF-G proteins, with two GTP-binding sites in the first domain, and an additional transit peptide at the N-terminus. Localized in chloroplasts. Point mutation results in a delay in the onset of germination. At early developmental stage embryos still contain undifferentiated proplastids. The greening of cotyledons is severely impaire…	GO:0000023, GO:0003746, GO:0003924, GO:0005524, GO:0005525, GO:0005739, GO:0005840, GO:0006098, GO:0006184, GO:0006354, GO:0006364, GO:0006448, GO:0009570, GO:0009793, GO:0009845, GO:0009902, GO:0009941, GO:0010027, GO:0010207, GO:0010228, GO:0016226, GO:0019252, GO:0035304, GO:0042793, GO:0043085, GO:0045893, GO:0048046, GO:0048481
VIT_200s1287g00010	-0.168261	-0.94127	0.616044	-1.25272	-5.79776	4.71138e-05	19.3619	2.10754e-05	8.35913e-05	nuclear transcription factor y subunit b-3	AT4G14540	219	8e-72	0.83	0.88	NF-YB3	NA	GO:0003677, GO:0003700, GO:0005622, GO:0005634, GO:0005667, GO:0006355, GO:0043565, GO:0046982
VIT_200s1314g00010	0.0286814	0.138245	0.955677	-1.18758	-4.61816	0.000522798	14.6566	0.000120739	0.000397016	transcription factor bhlh25-like	AT4G37850	192	1e-57	0.44	0.61	NA	NA	GO:0005634, GO:0016491, GO:0032440, GO:0046983, GO:0055114
VIT_200s1319g00010	3.42361	6.43584	0.000228011	5.91455	12.3925	1.72218e-09	76.825	4.15414e-10	7.20027e-09	s-linalool synthase	AT1G61120	380	4e-123	0.49	0.66	GES, TPS04, TPS4	Encodes a geranyllinalool synthase that produces a precursor to TMTT, a volatile plant defense C16-homoterpene. GES transcript levels rise in response to alamethicin, a fungal peptide mixture that damages membranes. This transcriptional response is blocked in JA biosynthetic and JA signaling mutants, but GES transcript levels still rise in response to alamethicin in mutants with salicylic acid an…	GO:0000287, GO:0000304, GO:0009414, GO:0009536, GO:0009611, GO:0009617, GO:0009620, GO:0009695, GO:0009723, GO:0009733, GO:0009738, GO:0009867, GO:0009899, GO:0016102, GO:0042538, GO:0080013, GO:0080027
VIT_200s1328g00020	0.730913	5.12862	0.00189338	1.51196	11.1855	7.51452e-09	62.7017	2.44839e-09	3.08111e-08	phytosulfokines 3-like	AT3G49780	82	1e-21	0.48	0.63	ATPSK3, ATPSK4, PSK4	Phytosulfokine 3 precursor, coding for a unique plant peptide growth factor. Plants overexpressing this gene (under a 35S promoter), develop normal cotyledons and hypocotyls but their growth, in particular that of their roots, was faster than that of wildtype.	GO:0005576, GO:0005794, GO:0007165, GO:0008083, GO:0008283, GO:0031012, GO:0032502, GO:0040007
VIT_200s1338g00020	0.336459	2.49797	0.120536	1.13085	9.2116	1.18933e-07	45.3888	3.70875e-08	3.1717e-07	protein transport protein sec61 subunit alpha	AT2G34250	547	0	0.94	0.99	NA	NA	GO:0005524, GO:0005739, GO:0005886, GO:0015031, GO:0015450, GO:0016020, GO:0016887
VIT_200s1352g00010	0.862886	1.6906	0.320582	3.25182	7.65356	1.49603e-06	32.3307	5.44591e-07	3.26284e-06	transcription factor rax3-like	AT3G49690	265	5e-86	0.49	0.6	ATMYB84, MYB84, RAX3	\Putative homolog of the Blind gene in tomato. Together with RAX1 and RAX3 belong to the class R2R3 MYB genes; encoded by the Myb-like transcription factor MYB84, regulates axillary meristem formation. \	GO:0000785, GO:0003677, GO:0003682, GO:0005634, GO:0007275, GO:0009751
VIT_200s1356g00010	-0.238397	-1.69507	0.319195	-1.30825	-7.78817	1.18517e-06	33.5516	4.09889e-07	2.54401e-06	c2h2 zinc finger protein	AT5G54630	541	0	0.65	0.75	NA	NA	GO:0003676, GO:0003700, GO:0005622, GO:0005667, GO:0006417, GO:0008270, GO:0009657, GO:0009965, GO:0030154, GO:0045893
VIT_200s1365g00010	-0.173781	-1.38863	0.430369	-1.22895	-8.23787	5.57071e-07	38.901	1.2879e-07	9.23731e-07	fimbrin-like protein 2-like	AT5G48460	756	0	0.84	0.93	NA	NA	GO:0003779, GO:0005509, GO:0005618, GO:0005737, GO:0005773, GO:0009846, GO:0009860, GO:0030036, GO:0030048, GO:0051015, GO:0051645, GO:0051646, GO:0060151
VIT_200s1395g00010	-0.591652	-1.67854	0.32504	-1.4565	-3.57599	0.00460129	6.40185	0.00710355	0.0150351	btb poz domain-containing protein dot3- partial	AT5G10250	446	3e-152	0.6	0.74	DOT3	Encodes a protein with an N-terminal BTB/POZ domain and a C-terminal NPH3 family domain. dot3 mutants have defects in shoot and primary root growth and produce an aberrant parallel venation pattern in juvenile leaves.	GO:0004871, GO:0005886, GO:0009638, GO:0009785, GO:0010087, GO:0010305, GO:0010588, GO:0048367, GO:0080022
VIT_200s1403g00010	-0.181006	-1.38606	0.431444	-1.36942	-8.61327	3.00453e-07	42.7807	6.00541e-08	4.76849e-07	NA	AT4G39790	658	0	0.52	0.65	NA	NA	NA
VIT_200s1404g00010	-0.446897	-1.68478	0.322845	-1.07841	-3.62936	0.00411566	6.59736	0.00631003	0.0135326	abnormal spindle-like microcephaly-associated protein	AT4G21820	422	2e-133	0.48	0.64	NA	NA	GO:0000226, GO:0000911, GO:0005488, GO:0005515, GO:0006270, GO:0006275, GO:0006306, GO:0006346, GO:0008283, GO:0016246, GO:0031048, GO:0048451, GO:0048453, GO:0051567, GO:0051726
VIT_200s1455g00010	0.767492	1.33302	0.451358	2.72277	5.50419	8.45524e-05	16.4905	5.89455e-05	0.000210363	expansin-like b1	AT4G17030	292	1e-98	0.57	0.73	AT-EXPR, ATEXLB1, ATEXPR1, ATHEXP, EXLB1, EXPR	Encodes EXLB1 (expansin-like B1), a member of the expansin family.	GO:0005576, GO:0009826, GO:0009828, GO:0019953
VIT_200s1543g00010	0.126496	0.571143	0.781104	-1.00689	-3.76481	0.00310939	11.1002	0.000572783	0.0016034	uncharacterized protein	AT4G16410	154	2e-45	0.64	0.77	NA	NA	GO:0005515, GO:0009507, GO:0016209, GO:0016491, GO:0055114
VIT_200s1564g00005	0.682773	2.85462	0.0731927	2.3646	11.3834	5.87719e-09	70.157	9.23084e-10	1.37965e-08	low quality protein: udp-rhamnose:rhamnosyltransferase 1-like	AT2G22590	310	1e-101	0.53	0.68	NA	NA	GO:0009813, GO:0016021, GO:0047213
VIT_200s1614g00010	-0.552674	-1.65002	0.334803	1.41558	5.56897	7.44173e-05	28.6166	1.36338e-06	7.33414e-06	probable receptor-like protein kinase at5g39020-like	AT4G18250	73	2e-16	0.54	0.75	NA	NA	GO:0004672, GO:0004674, GO:0005524, GO:0006468, GO:0009069
VIT_200s1667g00010	-0.480233	-2.64566	0.0968344	-1.11824	-5.51648	8.25582e-05	15.2242	9.61755e-05	0.000324254	cell division control	AT3G12740	439	6e-154	0.68	0.81	ALIS1	Physically interacts with ALA3, and is required for the phospholipid translocase activity of ALA3.	GO:0005794, GO:0005886, GO:0009723, GO:0009738, GO:0015914, GO:0016020, GO:0035556, GO:0051301
VIT_200s1679g00010	-0.263354	-0.857943	0.651888	2.01567	8.62578	2.94325e-07	55.027	7.46485e-09	8.07134e-08	NA	AT1G35210	42	1e-05	0.74	0.78	NA	NA	NA
VIT_200s1682g00010	0.775872	3.68371	0.0200945	1.28265	6.46064	1.30188e-05	21.007	1.22224e-05	5.13808e-05	primary amine oxidase	AT4G12280	69	2e-16	0.78	0.85	NA	NA	GO:0005507, GO:0005576, GO:0005634, GO:0005768, GO:0005773, GO:0005794, GO:0005802, GO:0006809, GO:0008131, GO:0009308, GO:0009738, GO:0016491, GO:0048038, GO:0055114
VIT_200s1795g00005	0.389073	0.538457	0.795198	3.33302	5.82152	4.50153e-05	20.6969	1.3514e-05	5.62141e-05	NA	AT4G19810	313	2e-103	0.47	0.63	ChiC	NA	GO:0004568, GO:0004674, GO:0005524, GO:0005975, GO:0006032, GO:0006468, GO:0009069, GO:0016998, GO:0043169
VIT_200s1847g00010	-0.634395	-2.99928	0.0587819	-2.38702	-7.76813	1.22713e-06	30.6938	8.07645e-07	4.62498e-06	adenine phosphoribosyltransferase	AT4G12440	147	4e-45	0.8	0.9	APT4	NA	GO:0003999, GO:0005829, GO:0006168, GO:0009116, GO:0016740
VIT_200s1916g00010	0.0828946	0.38473	0.860747	1.61489	8.89307	1.94685e-07	50.5422	1.52457e-08	1.46429e-07	glycine-rich protein	AT4G37900	226	1e-68	0.51	0.68	NA	NA	GO:0005886, GO:0006865, GO:0044424
VIT_200s1937g00010	0.810607	4.81098	0.00318208	1.09809	6.75278	7.51259e-06	24.1721	4.62699e-06	2.15697e-05	primary amine oxidase	AT1G62810	478	2e-162	0.62	0.77	CuAO1	NA	GO:0005507, GO:0005576, GO:0005768, GO:0005773, GO:0005794, GO:0005802, GO:0006809, GO:0008131, GO:0009308, GO:0009738, GO:0016491, GO:0046872, GO:0048038, GO:0055114
VIT_200s2032g00010	-0.0757484	-0.71116	0.71785	-1.6416	-14.7651	1.35257e-10	138.675	1.92503e-12	9.84925e-11	NA	None	None	None	None	None	None	None	NA
VIT_200s2077g00020	-0.335754	-2.03477	0.218047	-1.67952	-7.93696	9.20215e-07	33.9905	3.70806e-07	2.3324e-06	probable galactinol--sucrose galactosyltransferase 2-like	AT3G57520	315	3e-100	0.49	0.69	AtSIP2, RS2, SIP2	NA	GO:0000166, GO:0003676, GO:0005737, GO:0006012, GO:0006979, GO:0009506, GO:0016740, GO:0016757, GO:0016787, GO:0034484, GO:0047268, GO:0047274, GO:0052692, GO:0080167
VIT_200s2197g00010	0.256643	0.779949	0.686687	1.6546	5.92779	3.66296e-05	20.7491	1.32863e-05	5.5293e-05	flavonol synthase flavanone 3-hydroxylase	AT4G16765	124	1e-35	0.67	0.79	NA	NA	GO:0005506, GO:0005777, GO:0009813, GO:0016702, GO:0016706, GO:0045431, GO:0051536, GO:0051555, GO:0055114
VIT_200s2269g00010	-0.204245	-2.40154	0.136946	-1.10537	-12.1395	2.30277e-09	82.6543	2.17016e-10	4.28955e-09	u-box domain-containing protein 4-like	AT4G16490	640	0	0.73	0.84	NA	NA	GO:0005488, GO:0005515, GO:0006816, GO:0007030, GO:0009536, GO:0009651, GO:0016874
VIT_200s2342g00010	-0.667074	-2.82604	0.0758564	-1.2752	-4.87009	0.000308695	11.9608	0.000384107	0.00112313	u-box domain-containing protein 9	AT3G07360	124	8e-35	0.65	0.85	ATPUB9, PUB9, ATPUB9, PUB9	Encodes a protein containing a U-box and an ARM domain. This protein has E3 ubiquitin ligase activity based on in vitro assays.	GO:0000151, GO:0004842, GO:0005488, GO:0005634, GO:0005737, GO:0005886, GO:0016567, GO:0046777, GO:0070696, GO:0071215
VIT_200s2349g00010	0.358312	2.82258	0.0762202	1.27805	10.9136	1.07023e-08	64.1794	2.00246e-09	2.60602e-08	NA	AT2G22500	478	1e-169	0.78	0.87	ATPUMP5, DIC1, UCP5	Encodes one of the mitochondrial dicarboxylate carriers (DIC): DIC1 (AT2G22500), DIC2 (AT4G24570), DIC3 (AT5G09470).	GO:0005310, GO:0005488, GO:0005739, GO:0005743, GO:0006810, GO:0006835, GO:0006839, GO:0016020, GO:0016021, GO:0031966, GO:0055085
VIT_200s2376g00010	0.907074	1.63806	0.33887	1.72241	3.39131	0.00672283	5.75272	0.0106363	0.0214025	type ii nad h dehydrogenase	AT4G05020	301	4e-98	0.73	0.85	NDB2	NA	GO:0003824, GO:0003954, GO:0005488, GO:0005509, GO:0006120, GO:0006744, GO:0006814, GO:0008137, GO:0008152, GO:0009536, GO:0015992, GO:0016491, GO:0031314, GO:0050660
VIT_200s2377g00010	-0.0602742	-0.568496	0.782241	-1.12748	-9.30845	1.02184e-07	54.4524	8.1572e-09	8.69892e-08	uncharacterized protein	AT2G04039	96	8e-25	0.72	0.87	NA	NA	GO:0005739, GO:0009507, GO:0015979
VIT_200s2417g00020	-0.360447	-2.67721	0.092664	-1.09846	-7.20139	3.30926e-06	26.4985	2.39575e-06	1.20594e-05	geminivirus rep-interacting motor	AT5G65460	108	1e-28	0.88	0.92	KAC2, KCA2	Kinesin that binds cyclin-dependent kinase CDKA;1 as homodimer or as heterodimer with KCA1	GO:0003777, GO:0005524, GO:0005634, GO:0005829, GO:0005874, GO:0005875, GO:0005886, GO:0007018, GO:0007062, GO:0008017, GO:0009504, GO:0009524, GO:0009903, GO:0009904, GO:0009941, GO:0031048, GO:0045132, GO:0045298
VIT_200s2419g00010	1.02318	5.26228	0.00152052	0.840043	4.27556	0.00106776	15.6485	8.14057e-05	0.000280247	uncharacterized protein loc100852467	None	None	None	None	None	None	None	GO:0030001, GO:0046872
VIT_200s2485g00010	0.190074	1.61922	0.34494	2.69856	26.4591	5.38863e-14	439.909	3.01766e-17	6.34777e-14	cysteine-rich receptor-like protein kinase 29-like	AT4G23180	227	5e-70	0.57	0.76	CRK10, RLK4	Encodes a receptor-like protein kinase. Naming convention from Chen et al 2003 (PMID 14756307)	GO:0004674, GO:0005524, GO:0006468, GO:0009069
VIT_200s2526g00010	-0.0643483	-0.124393	0.960321	1.94052	4.67309	0.000465399	14.9564	0.000107005	0.000356379	endo- -beta-glucanase	AT1G65610	279	2e-89	0.64	0.77	ATGH9A2, KOR2	NA	GO:0003824, GO:0004553, GO:0005509, GO:0005739, GO:0005886, GO:0005975, GO:0005982, GO:0005985, GO:0008810, GO:0016021, GO:0016740, GO:0030245
VIT_200s2527g00010	1.21645	4.7259	0.00364688	2.25006	9.48985	7.83507e-08	45.0289	3.95838e-08	3.34106e-07	acid beta-fructofuranosidase-like	AT1G12240	306	3e-100	0.76	0.88	ATBETAFRUCT4, AtFRUCT4, FRUCT4, VAC-INV	NA	GO:0004553, GO:0004564, GO:0004575, GO:0005773, GO:0005975, GO:0005982, GO:0005985, GO:0008152, GO:0016787, GO:0016798, GO:0017177
VIT_200s2536g00010	0.672156	1.12086	0.538771	3.23217	6.5531	1.08961e-05	24.5696	4.12197e-06	1.94157e-05	aspartyl protease family protein	AT2G17760	74	1e-16	0.55	0.68	NA	NA	GO:0004190, GO:0004601, GO:0006508, GO:0006865, GO:0006979, GO:0020037, GO:0031225, GO:0046872, GO:0055114
VIT_200s2539g00010	0.341062	0.951739	0.612127	1.67822	5.45739	9.29539e-05	16.9966	4.87881e-05	0.00017742	serine threonine-protein kinase	AT2G17220	115	1e-30	0.62	0.82	Kin3	NA	GO:0000166, GO:0004672, GO:0004674, GO:0004713, GO:0004715, GO:0005524, GO:0005886, GO:0006468, GO:0009069, GO:0016301
VIT_200s2547g00010	0.0368005	0.170344	0.944523	1.30876	7.11332	3.87281e-06	32.9444	4.7163e-07	2.87536e-06	wrky transcription	AT2G30590	115	4e-29	0.42	0.58	WRKY21	Encodes WRKY DNA-binding protein 21 (WRKY21).	GO:0003677, GO:0003700, GO:0005634, GO:0005667, GO:0006355, GO:0043565
VIT_200s2563g00010	0.471006	3.81628	0.0161187	2.11036	18.8457	4.87174e-12	198.536	6.54984e-14	8.59888e-12	(rap annotation release2) glycosyl transferase	AT4G16600	550	0	0.72	0.83	PGSIP8	NA	GO:0005739, GO:0016020, GO:0016023, GO:0016051, GO:0016757, GO:0016758
VIT_200s2574g00010	0.284006	0.514502	0.80597	1.57103	3.31478	0.00784491	6.36467	0.00726654	0.0153299	protein transport protein sec61 subunit alpha	AT2G34250	602	0	0.94	0.99	NA	NA	GO:0005524, GO:0005739, GO:0005886, GO:0015031, GO:0015450, GO:0016020, GO:0016023, GO:0016887
VIT_200s2620g00010	-1.12194	-1.67303	0.326903	1.71582	3.6952	0.00359316	15.0905	0.000101425	0.000339832	endo- -beta-glucanase	AT1G65610	218	1e-67	0.75	0.89	ATGH9A2, KOR2	NA	GO:0005509, GO:0005739, GO:0005886, GO:0005982, GO:0005985, GO:0008810, GO:0016021, GO:0016740, GO:0030245
VIT_200s2648g00010	0.254819	1.00517	0.587778	1.78777	8.38214	4.3855e-07	41.8968	7.10947e-08	5.50437e-07	type ii nad h dehydrogenase	AT4G28220	183	2e-55	0.76	0.92	NDB1	NA	GO:0005509, GO:0009536, GO:0016491, GO:0031314, GO:0050660, GO:0055114
VIT_200s2659g00010	-0.167044	-0.452954	0.831745	2.36118	8.44623	3.95505e-07	50.2464	1.60103e-08	1.5294e-07	cysteine-rich receptor-like protein kinase 29-like	AT4G23180	403	8e-136	0.65	0.83	CRK10, RLK4	Encodes a receptor-like protein kinase. Naming convention from Chen et al 2003 (PMID 14756307)	GO:0000166, GO:0004672, GO:0004674, GO:0004713, GO:0004715, GO:0004872, GO:0005524, GO:0005773, GO:0005886, GO:0006468, GO:0009069, GO:0009737, GO:0016301
VIT_200s2776g00010	1.60669	2.46364	0.125872	3.29554	5.67316	6.02922e-05	16.1851	6.619e-05	0.000232942	g-type lectin s-receptor-like serine threonine-protein kinase at1g11330-like	AT1G11330	401	2e-132	0.59	0.74	NA	NA	GO:0000166, GO:0004672, GO:0004674, GO:0004709, GO:0004713, GO:0004872, GO:0005524, GO:0005886, GO:0006468, GO:0009069, GO:0016301, GO:0016740, GO:0046777, GO:0048544
VIT_200s2785g00010	0.110708	0.583665	0.774322	1.10271	6.62432	9.5424e-06	26.9039	2.14535e-06	1.09609e-05	calmodulin-binding protein	AT5G57580	80	1e-18	0.57	0.72	NA	NA	GO:0005516
VIT_200s2795g00010	-0.383111	-1.29034	0.467532	-1.06879	-3.20004	0.00987619	5.18406	0.0153608	0.0294485	2-hydroxy-3-oxopropionate reductase	AT3G25530	73	9e-18	0.82	0.86	ATGHBDH, GHBDH, GLYR1, GR1	Encodes gamma-hydroxybutyrate dehydrogenase (AtGHBDH). Contains a NADP-binding domain. GHBDH is proposed to function in oxidative stress tolerance.	GO:0000166, GO:0003858, GO:0004616, GO:0005739, GO:0005829, GO:0006098, GO:0006550, GO:0006552, GO:0006574, GO:0006979, GO:0007020, GO:0008442, GO:0008679, GO:0009448, GO:0019288, GO:0019344, GO:0019521, GO:0046487, GO:0046950, GO:0050662
VIT_200s2849g00010	-0.00716778	-0.0113872	0.996366	3.35482	6.56972	1.05723e-05	28.8241	1.29228e-06	7.01366e-06	phenylalanine ammonia-lyase	AT3G53260	557	0	0.84	0.92	ATPAL2, PAL2	Encodes phenylalanine lyase. Arabidopsis has four PALs: AT2G37040 (PAL1), AT3G53260 (PAL2), AT5G04230 (PAL3) and AT3G10340 (PAL4).	GO:0003824, GO:0005737, GO:0006559, GO:0006570, GO:0006979, GO:0009058, GO:0009555, GO:0009698, GO:0009800, GO:0009819, GO:0009821, GO:0010224, GO:0016211, GO:0016829, GO:0016841, GO:0045548, GO:0046244, GO:0046274, GO:0080167
VIT_201s0010g00240	-1.1186	-12.3206	8.18395e-08	-0.805724	-9.15767	1.29407e-07	81.8877	2.35802e-10	4.58622e-09	NA	AT1G30820	972	0	0.78	0.86	NA	NA	GO:0003824, GO:0003883, GO:0006206, GO:0006221, GO:0016874, GO:0046686
VIT_201s0010g00380	-0.520524	-1.3255	0.453779	-1.54527	-3.34708	0.00735499	5.68221	0.0111241	0.0222436	lrr receptor-like serine threonine-protein kinase gso1-like	AT4G20140	1572	0	0.65	0.79	GSO1	Encodes GASSHO1 (GSO1), a putative leucine-rich repeat transmembrane-type receptor kinase. GSO1 and a homolog GSO2 (At5g44700) are required for the formation of a normal epidermal surface during embryogenesis.	GO:0000166, GO:0004672, GO:0004674, GO:0004713, GO:0004872, GO:0005515, GO:0005524, GO:0006468, GO:0007169, GO:0008544, GO:0009069, GO:0009553, GO:0009790, GO:0016021, GO:0016023, GO:0016301, GO:0016491, GO:0016740, GO:0032440, GO:0055114
VIT_201s0010g00510	-0.486279	-3.27733	0.038417	-1.17395	-7.03876	4.42481e-06	24.8111	3.84491e-06	1.82746e-05	uncharacterized protein at5g01610-like	AT2G03350	284	5e-98	0.77	0.86	NA	NA	GO:0005576, GO:0042157
VIT_201s0010g00530	-0.0364742	-0.0949767	0.971531	1.36018	4.26841	0.00108398	12.4225	0.000311992	0.000929043	udp-glycosyltransferase 82a1-like	AT3G22250	502	8e-175	0.54	0.7	NA	NA	GO:0008152, GO:0009813, GO:0016740, GO:0016757, GO:0016758, GO:0047213
VIT_201s0010g00570	0.846651	1.35816	0.441699	2.05739	3.68066	0.00370205	6.92861	0.00517891	0.0113638	unnamed protein product [Vitis vinifera]	None	None	None	None	None	None	None	GO:0003723, GO:0003964, GO:0006278
VIT_201s0010g00590	-0.417549	-3.13556	0.0473958	-1.49582	-9.21613	1.18072e-07	43.914	4.85671e-08	3.96149e-07	short-chain dehydrogenase reductase sdr	AT5G04900	448	1e-157	0.73	0.81	NOL	Encodes a chlorophyll b reducatase involved in the degradation of chlorophyll b and LHCII (light harvesting complex II).	GO:0000166, GO:0000785, GO:0003677, GO:0003682, GO:0003824, GO:0004090, GO:0005488, GO:0005515, GO:0006691, GO:0006693, GO:0008152, GO:0008236, GO:0009507, GO:0009535, GO:0010304, GO:0015996, GO:0016021, GO:0016491, GO:0034256, GO:0055114
VIT_201s0010g00790	-1.31398	-1.46061	0.402799	2.75805	4.40068	0.000821609	18.618	2.72365e-05	0.000105147	NA	None	None	None	None	None	None	None	NA
VIT_201s0010g00930	-0.139529	-0.49247	0.815626	-1.76038	-4.61466	0.000526475	12.8434	0.000259072	0.000785054	ocs element-binding	AT3G30530	160	5e-49	0.59	0.76	ATBZIP42, bZIP42	NA	GO:0003677, GO:0003700, GO:0004365, GO:0005634, GO:0005667, GO:0006006, GO:0006355, GO:0042803, GO:0043565, GO:0046982, GO:0046983, GO:0051287, GO:0055114
VIT_201s0010g00950	-1.08438	-7.50359	4.25309e-05	-1.04491	-7.28669	2.84209e-06	36.4823	2.1381e-07	1.43996e-06	aminoalcoholphosphotransferase	AT1G13560	590	0	0.83	0.91	AAPT1, ATAAPT1	Encodes aminoalcoholphosphotransferase AAPT1.	GO:0004307, GO:0005739, GO:0005794, GO:0008654, GO:0016020, GO:0016740, GO:0016780, GO:0030572, GO:0046686
VIT_201s0010g01080	0.699076	3.78412	0.0169123	1.58433	9.41867	8.69655e-08	44.9264	4.03281e-08	3.39063e-07	uridine-cytidine kinase c-like	AT1G26190	977	0	0.73	0.84	NA	NA	GO:0004016, GO:0004828, GO:0004849, GO:0005524, GO:0005829, GO:0006171, GO:0006206, GO:0006222, GO:0006434, GO:0006544, GO:0006563, GO:0006566, GO:0008152, GO:0009507, GO:0009737, GO:0009909, GO:0016301, GO:0016310, GO:0016570, GO:0016740, GO:0016773, GO:0048449
VIT_201s0010g01140	-0.312899	-1.47024	0.399101	-1.26619	-4.97696	0.000247343	13.0763	0.000234091	0.000716732	NA	None	None	None	None	None	None	None	NA
VIT_201s0010g01170	-0.260024	-1.71854	0.311331	-1.48384	-7.93413	9.2429e-07	34.8458	3.05899e-07	1.96678e-06	NA	AT5G36120	175	8e-55	0.77	0.88	atylmg3, CCB3, YLMG3	NA	GO:0000023, GO:0006098, GO:0009507, GO:0009535, GO:0009965, GO:0010027, GO:0010190, GO:0016020, GO:0019252, GO:0030154, GO:0043085, GO:0045893
VIT_201s0010g01200	-0.522032	-5.00846	0.00231571	-1.86273	-15.8313	5.07383e-11	130.95	3.28079e-12	1.45207e-10	cell elongation protein diminuto	AT3G19820	980	0	0.83	0.9	CBB1, DIM, DIM1, DWF1, EVE1	Involved in the conversion of the early brassinosteroid precursor 24-methylenecholesterol to campesterol. Brassinosteroids affect cellular elongation. Mutants have dwarf phenotype. DWF1 is a Ca2+-dependent calmodulin-binding protein.	GO:0000271, GO:0000272, GO:0003824, GO:0005516, GO:0005634, GO:0005774, GO:0005886, GO:0005982, GO:0006040, GO:0006084, GO:0008762, GO:0009664, GO:0009808, GO:0009825, GO:0009834, GO:0009932, GO:0010075, GO:0016021, GO:0016126, GO:0016132, GO:0016491, GO:0019344, GO:0043481, GO:0048653, GO:0048767, GO:0050614, GO:0050660, GO:0055114
VIT_201s0010g01280	0.107763	0.33564	0.881132	1.46889	5.44376	9.54803e-05	18.6134	2.7281e-05	0.000105277	NA	None	None	None	None	None	None	None	NA
VIT_201s0010g01390	-0.495466	-1.54525	0.372037	-1.32307	-3.58556	0.00450837	6.46896	0.00681943	0.0144969	phototropic-responsive nph3 family protein	AT3G19850	529	0	0.52	0.69	NA	NA	GO:0004871, GO:0005515, GO:0005737, GO:0006915, GO:0007165, GO:0009416, GO:0009637, GO:0010155, GO:0046777
VIT_201s0010g01570	-0.230365	-0.529424	0.79975	-2.09114	-3.48773	0.00551321	7.06537	0.00477868	0.0105703	pentatricopeptide repeat-containing protein	AT5G66520	722	0	0.56	0.71	NA	NA	GO:0005515, GO:0009451, GO:0009507, GO:0016556, GO:0031425
VIT_201s0010g01660	-0.154813	-1.1275	0.536055	-1.52249	-8.77833	2.31548e-07	45.6219	3.55631e-08	3.05478e-07	receptor-kinase isolog	AT1G10850	857	0	0.69	0.82	NA	NA	GO:0004672, GO:0004674, GO:0004713, GO:0004872, GO:0005515, GO:0005524, GO:0005886, GO:0006468, GO:0007169, GO:0009069, GO:0016021, GO:0016301, GO:0016491, GO:0032440, GO:0055114
VIT_201s0010g01680	0.0791964	0.418492	0.846834	1.74893	11.1261	8.09563e-09	79.5391	3.05425e-10	5.5985e-09	glutaredoxin-related protein	AT3G11920	723	0	0.61	0.75	NA	NA	GO:0000413, GO:0003755, GO:0005634, GO:0006457, GO:0009055, GO:0009507, GO:0015035, GO:0031977, GO:0035556, GO:0045454, GO:0048653
VIT_201s0010g01720	0.278213	1.10588	0.545617	1.46353	6.68841	8.46948e-06	25.7075	2.98224e-06	1.46474e-05	#NAME?	AT2G37790	58	6e-11	0.35	0.52	AKR4C10	NA	GO:0003723, GO:0003964, GO:0004032, GO:0006000, GO:0006012, GO:0006013, GO:0006090, GO:0006278, GO:0016491, GO:0046486, GO:0046686, GO:0055114
VIT_201s0010g01730	0.197734	1.51717	0.382436	1.27881	11.0647	8.80345e-09	71.9613	7.39001e-10	1.14595e-08	aldose reductase with abc domain	AT2G37770	203	8e-63	0.46	0.64	AKR4C9, ChlAKR	NA	GO:0003729, GO:0004032, GO:0004090, GO:0005634, GO:0005737, GO:0006000, GO:0006012, GO:0006013, GO:0006090, GO:0006691, GO:0006693, GO:0009409, GO:0009414, GO:0009507, GO:0009651, GO:0016229, GO:0016491, GO:0019568, GO:0034599, GO:0042843, GO:0046486, GO:0047935, GO:0055114, GO:0070401
VIT_201s0010g02170	-0.365387	-2.59698	0.104007	-1.46844	-8.76824	2.34695e-07	40.5703	9.20888e-08	6.87922e-07	caax amino terminal protease family protein	AT3G26085	315	1e-105	0.59	0.74	NA	NA	GO:0006508, GO:0008233, GO:0009507, GO:0016020
VIT_201s0010g02240	-0.782194	-3.81457	0.0161187	-1.8685	-7.28367	2.8586e-06	26.5458	2.36495e-06	1.19106e-05	tpx2 (targeting protein for xklp2) protein family	AT3G26050	117	6e-29	0.42	0.61	NA	NA	GO:0005634, GO:0005886, GO:0009507
VIT_201s0010g02430	-0.884471	-5.44282	0.00109305	-2.33833	-10.4725	1.9211e-08	54.865	7.65332e-09	8.24759e-08	mitotic spindle checkpoint protein mad2	AT3G25980	379	4e-134	0.88	0.93	AtMAD2, MAD2	Encodes MAD2 (MITOTIC ARREST-DEFICIENT 2). May have the spindle assembly checkpoint protein functions conserved from yeast to humans.	GO:0000776, GO:0000785, GO:0003677, GO:0003682, GO:0005515, GO:0005635, GO:0005737, GO:0007067, GO:0007094, GO:0008283, GO:0010369, GO:0016572, GO:0042023, GO:0043161, GO:0043248, GO:0048235, GO:0051301, GO:0051510, GO:0051788
VIT_201s0010g02440	0.130529	0.657101	0.741694	1.63121	9.06801	1.47935e-07	51.1346	1.38321e-08	1.34907e-07	abc transporter c family member 3-like	AT3G13080	889	0	0.55	0.71	ABCC3, ATMRP3, MRP3	encodes an ATP-dependent MRP-like ABC transporter able to transport glutathione-conjugates as well as chlorophyll catabolites. The expression of this gene is upregulated by herbicide safeners such as benoxacor and fenclorim.	GO:0000166, GO:0005524, GO:0006200, GO:0006810, GO:0016021, GO:0016023, GO:0016491, GO:0016887, GO:0017111, GO:0032440, GO:0042626, GO:0055085, GO:0055114
VIT_201s0010g02450	-0.819908	-1.63634	0.339447	2.11868	6.00956	3.12561e-05	32.4174	5.33567e-07	3.21364e-06	b12d-like protein	AT3G48140	134	1e-41	0.71	0.84	NA	NA	GO:0005777
VIT_201s0010g02460	0.25427	0.710869	0.717911	2.54587	8.7888	2.27925e-07	47.6671	2.47907e-08	2.24457e-07	glyceraldehyde-3-phosphate dehydrogenase	AT3G04120	550	0	0.9	0.96	GAPC, GAPC-1, GAPC1	encodes cytosolic GADPH (C subunit) involved in the glycolytic pathway but also interacts with H2O2 potentially placing it in a signalling cascade induced by ROS.	GO:0003824, GO:0004365, GO:0005488, GO:0005507, GO:0005618, GO:0005730, GO:0005740, GO:0005886, GO:0006006, GO:0006094, GO:0006096, GO:0008152, GO:0008270, GO:0009408, GO:0009507, GO:0009651, GO:0009744, GO:0016491, GO:0042542, GO:0042742, GO:0046686, GO:0048046, GO:0048316, GO:0050661, GO:0051287, GO:0055114
VIT_201s0010g02560	-0.694487	-2.85109	0.0735423	-1.56193	-5.40494	0.000103578	14.6214	0.000122476	0.000402386	remorin family protein	AT1G67590	338	9e-114	0.55	0.67	NA	NA	GO:0005634
VIT_201s0010g02580	0.056694	0.364916	0.868801	1.51205	11.5366	4.85708e-09	86.0105	1.52084e-10	3.21195e-09	acid phosphatase vanadium-dependent haloperoxidase-related protein	AT1G67600	249	2e-84	0.72	0.88	NA	NA	GO:0004601, GO:0005886, GO:0006979, GO:0009507, GO:0015824, GO:0016036, GO:0019375, GO:0045892
VIT_201s0010g02690	-0.508854	-2.17533	0.183426	-1.48683	-5.25512	0.000139956	13.9445	0.000161833	0.000514214	dna polymerase alpha subunit b	AT1G67630	808	0	0.63	0.79	EMB2814, POLA2	NA	GO:0000724, GO:0003676, GO:0003677, GO:0003887, GO:0005634, GO:0005739, GO:0005829, GO:0006260, GO:0006270, GO:0006275, GO:0006306, GO:0008283, GO:0009909, GO:0010389, GO:0016458, GO:0042575, GO:0051567
VIT_201s0010g02750	0.691122	4.68445	0.00388535	1.95916	14.0662	2.74465e-10	102.606	3.09169e-11	8.68087e-10	lipoxygenase	AT1G67560	1174	0	0.65	0.77	ATLOX6, LOX6	NA	GO:0005506, GO:0005515, GO:0005886, GO:0006633, GO:0006952, GO:0008610, GO:0009055, GO:0009507, GO:0009536, GO:0009555, GO:0009611, GO:0009617, GO:0009620, GO:0009644, GO:0009693, GO:0009695, GO:0009753, GO:0009873, GO:0009901, GO:0010193, GO:0010200, GO:0016165, GO:0016491, GO:0016702, GO:0031408, GO:0034440, GO:0040007, GO:0046872, GO:0052542, GO:0055114, GO:0080086
VIT_201s0010g02770	0.128882	0.575945	0.778351	1.49212	7.87178	1.02719e-06	38.5086	1.39588e-07	9.8985e-07	adenylate kinase b-like	AT5G63400	415	4e-147	0.81	0.92	ADK1	encodes a protein similar to adenylate kinase.	GO:0000166, GO:0004017, GO:0005507, GO:0005524, GO:0005739, GO:0005886, GO:0006139, GO:0006144, GO:0006163, GO:0006206, GO:0016301, GO:0016740, GO:0016776, GO:0019201, GO:0019205, GO:0046034, GO:0046686, GO:0046899, GO:0046939
VIT_201s0010g02870	-0.245822	-1.84813	0.271696	-1.41884	-8.73091	2.49352e-07	42.339	6.53154e-08	5.12345e-07	mitochondrial chaperone bcs1-like isoform 1	AT3G50940	478	7e-165	0.53	0.73	NA	NA	GO:0000166, GO:0005524, GO:0006508, GO:0008233, GO:0017111, GO:0051301
VIT_201s0010g02930	1.44393	1.83779	0.274792	4.00939	6.07668	2.74259e-05	19.4239	2.06353e-05	8.2043e-05	probable calcium-binding protein cml31	AT1G76650	135	5e-40	0.52	0.68	CML38	NA	GO:0001539, GO:0005509, GO:0009288
VIT_201s0010g03293	0.249694	0.387931	0.859641	1.84464	3.40579	0.0065294	6.95248	0.0051065	0.0112163	lrr receptor-like serine threonine-protein kinase fls2-like	AT2G34930	576	0	0.43	0.57	NA	NA	GO:0016301, GO:0016310, GO:0032440, GO:0055114
VIT_201s0010g03390	0.387362	3.15368	0.0462021	1.02107	8.79941	2.24241e-07	39.7499	1.0844e-07	7.9449e-07	zn-dependent exopeptidase-like protein	AT1G67420	769	0	0.6	0.77	NA	NA	GO:0003735, GO:0005622, GO:0005739, GO:0005840, GO:0006412, GO:0006508, GO:0007062, GO:0007129, GO:0007131, GO:0008233, GO:0009887, GO:0009888, GO:0010332, GO:0010638, GO:0015934, GO:0016020, GO:0030529, GO:0032204, GO:0032504, GO:0042138, GO:0042254, GO:0043247, GO:0045132
VIT_201s0010g03490	-1.27596	-2.55682	0.110333	-2.91466	-4.75277	0.00039368	11.3161	0.000517364	0.00146004	caffeoyl- o-methyltransferase	AT1G67980	291	1e-98	0.63	0.77	CCOAMT	Encodes S-adenosyl-L-methionine: transcaffeoyl Coenzyme A 3-O-methyltransferase.	GO:0005829, GO:0008168, GO:0008171, GO:0009805, GO:0009809, GO:0009811, GO:0016740, GO:0032259, GO:0042409, GO:0046872, GO:0048316, GO:0080012, GO:0080076, GO:0080077, GO:0080078, GO:0080088
VIT_201s0010g03510	-1.79609	-4.81276	0.00317916	-3.79082	-6.32798	1.68189e-05	21.834	9.39534e-06	4.0585e-05	caffeoyl- o-methyltransferase	AT1G67980	295	3e-100	0.64	0.79	CCOAMT	Encodes S-adenosyl-L-methionine: transcaffeoyl Coenzyme A 3-O-methyltransferase.	GO:0005829, GO:0008168, GO:0008171, GO:0009805, GO:0009809, GO:0009811, GO:0016740, GO:0032259, GO:0042409, GO:0046872, GO:0048316, GO:0080012, GO:0080076, GO:0080077, GO:0080078, GO:0080088
VIT_201s0010g03530	-0.330004	-2.19465	0.179742	-1.55771	-8.41188	4.17391e-07	38.0767	1.52635e-07	1.07142e-06	elmo domain-containing protein a-like	AT1G67400	414	7e-146	0.75	0.83	NA	NA	GO:0005856, GO:0006909
VIT_201s0010g03560	-0.0817047	-0.230604	0.921882	-3.12625	-4.89128	0.000295437	15.2332	9.58333e-05	0.000323327	cytochrome p450 78a4-like	AT1G74110	519	2e-179	0.51	0.66	CYP78A10	member of CYP78A	GO:0004497, GO:0005506, GO:0005783, GO:0008284, GO:0009055, GO:0010075, GO:0010338, GO:0016491, GO:0016705, GO:0020037, GO:0033772, GO:0040009, GO:0046622, GO:0046872, GO:0048437, GO:0055114
VIT_201s0010g03620	-0.0461676	-0.588667	0.772383	-1.22777	-15.5539	6.45692e-11	155.409	6.63169e-13	4.44323e-11	light-harvesting complex i protein lhca2	AT3G61470	415	1e-146	0.88	0.92	LHCA2	Encodes a component of the light harvesting antenna complex of photosystem I.	GO:0000287, GO:0009507, GO:0009522, GO:0009523, GO:0009535, GO:0009536, GO:0009579, GO:0009765, GO:0015979, GO:0016020, GO:0016021, GO:0016168, GO:0018298, GO:0046872
VIT_201s0010g03680	0.582183	1.0618	0.563523	2.1872	4.68479	0.000453898	12.0669	0.000366039	0.00107434	uncharacterized protein	AT1G67330	361	1e-124	0.62	0.78	NA	NA	GO:0005515, GO:0005739, GO:0005768, GO:0005794, GO:0005802, GO:0006857, GO:0010167, GO:0015706
VIT_201s0010g03850	-0.507385	-2.98667	0.0598826	-1.42179	-7.10687	3.92193e-06	25.4679	3.18977e-06	1.55137e-05	NA	AT5G08391	101	3e-29	0.62	0.87	NA	NA	GO:0003677, GO:0005509, GO:0005516, GO:0005634, GO:0005829, GO:0006950
VIT_201s0010g03910	0.849073	5.19864	0.00168248	1.21106	7.65836	1.48533e-06	30.5755	8.31496e-07	4.74339e-06	squamosa promoter-binding-like protein 13-like	AT5G50670	190	6e-56	0.47	0.6	SPL13, SPL13B	NA	GO:0003677, GO:0005634
VIT_201s0010g03930	1.3084	4.16544	0.00883084	4.72322	17.1985	1.67715e-11	160.999	4.75761e-13	3.46393e-11	wrky transcription	AT5G13080	175	3e-55	0.85	0.96	ATWRKY75, WRKY75	WRKY75 is one of several transcription factors induced during Pi deprivation. It is nuclear localized and regulated differentially during Pi starvation. RNAi mediated suppression of WRKY75 made the plants more susceptible to Pi stress as indicated by the higher accumulation of anthocyanin during Pi starvation.	GO:0003677, GO:0003700, GO:0005634, GO:0005667, GO:0006355, GO:0043565
VIT_201s0010g03940	0.397265	2.90117	0.0681315	1.51135	11.9927	2.75833e-09	78.2993	3.51085e-10	6.26984e-09	sphingosine-1-phosphate lyase	AT1G27980	771	0	0.85	0.94	ATDPL1, DPL1	NA	GO:0003824, GO:0005783, GO:0005789, GO:0006520, GO:0006629, GO:0006635, GO:0006687, GO:0006888, GO:0006915, GO:0008117, GO:0009407, GO:0016020, GO:0016021, GO:0016829, GO:0016831, GO:0019752, GO:0030149, GO:0030170, GO:0043161, GO:0051788, GO:0080129
VIT_201s0011g00080	-0.617357	-3.7098	0.0191387	-1.83621	-8.6572	2.79977e-07	37.7289	1.64124e-07	1.1438e-06	adenine nucleotide alpha hydrolases-like protein	AT2G03720	193	1e-61	0.58	0.75	MRH6	Involved in root hair development	GO:0002238, GO:0006950, GO:0048527, GO:0048765, GO:0048767
VIT_201s0011g00270	-0.516771	-4.47555	0.00538113	-1.1598	-9.05245	1.51832e-07	40.9752	8.5035e-08	6.4256e-07	plastid division regulator	AT1G69390	251	3e-83	0.62	0.71	ARC12, ATMINE1, MINE1	Encodes an Arabidopsis homologue of the bacterial MinE topological specificity factor ensuring correct division site placement. It is an essential integral component of the plastid division machinery.	GO:0009706, GO:0010020, GO:0032955, GO:0042802, GO:0051117
VIT_201s0011g00380	1.29265	5.02182	0.00227793	3.55884	15.6686	5.83601e-11	128.027	4.04507e-12	1.71755e-10	alpha beta fold family protein	AT3G29770	418	6e-144	0.67	0.81	ATMES11, MES11	Encodes a protein predicted to act as a carboxylesterase. It has similarity to the SABP2 methyl salicylate esterase from tobacco. This protein does not act on methyl IAA, methyl JA, MeSA, MeGA4, or MEGA9 in vitro.	GO:0009536, GO:0016787, GO:0042432, GO:0050529
VIT_201s0011g00530	1.2948	4.28961	0.00731562	2.95707	10.9321	1.04493e-08	60.6787	3.24602e-09	3.91012e-08	ureide permease	AT2G03530	520	0	0.75	0.85	ATUPS2, UPS2	Mediate high-affinity uracil and 5-FU (a toxic uracil analogue) transport when expressed in yeast and Xenopus oocytes.Involved in allantoin transport.	GO:0000166, GO:0005274, GO:0005524, GO:0005739, GO:0005886, GO:0006810, GO:0006812, GO:0009507, GO:0015505, GO:0015720, GO:0015857, GO:0015931, GO:0016020, GO:0016021, GO:0016023, GO:0042906, GO:0042907, GO:0051707
VIT_201s0011g00550	-0.494808	-2.90892	0.0673632	-2.08948	-8.83249	2.13389e-07	40.5211	9.29877e-08	6.9437e-07	2-hydroxy-6-oxo-6-phenylhexa- -dienoate hydrolase	AT1G13820	481	2e-170	0.72	0.83	NA	NA	GO:0003677, GO:0003824, GO:0004518, GO:0005634, GO:0005737, GO:0016787, GO:0090305
VIT_201s0011g00570	-0.184688	-1.72814	0.307989	-1.04687	-9.31825	1.00653e-07	49.142	1.92615e-08	1.79756e-07	glucan endo- -beta-glucosidase-like protein	AT1G18650	158	3e-48	0.56	0.66	PDCB3	Encodes a member of the X8-GPI family of proteins. It localizes to the plasmodesmata and is predicted to bind callose.	GO:0001872, GO:0009505, GO:0009506, GO:0016787, GO:0046658, GO:0052543
VIT_201s0011g00590	-0.349479	-4.24812	0.00777391	-2.2658	-22.3961	5.43333e-13	282.994	2.19142e-15	9.54352e-13	triose phosphate phosphate translocator	AT5G46110	473	1e-164	0.68	0.82	APE2, TPT	mutant has Altered acclimation responses; Chloroplast Triose Phosphate Translocator	GO:0005215, GO:0006810, GO:0008643, GO:0009507, GO:0009536, GO:0016020, GO:0016021, GO:0031969
VIT_201s0011g00600	-0.23809	-1.07538	0.557635	-1.67862	-5.799	4.70171e-05	19.0325	2.35906e-05	9.24684e-05	triose phosphate phosphate chloroplast	AT5G46110	553	0	0.81	0.89	APE2, TPT	mutant has Altered acclimation responses; Chloroplast Triose Phosphate Translocator	GO:0005215, GO:0006810, GO:0016020, GO:0016021, GO:0031969
VIT_201s0011g00670	-0.511592	-1.06181	0.563523	-2.39905	-3.57244	0.00463612	6.731	0.00582391	0.0126209	snap25 homologous protein snap33	AT5G61210	332	3e-113	0.58	0.7	ATSNAP33, ATSNAP33B, SNAP33, SNP33	membrane localized t-SNARE SNAP25 homologue, probably involved in cytokinesis and cell plate formation	GO:0000165, GO:0000911, GO:0002679, GO:0005484, GO:0005515, GO:0005634, GO:0005737, GO:0005886, GO:0006499, GO:0006612, GO:0006810, GO:0006862, GO:0006888, GO:0007049, GO:0009504, GO:0009507, GO:0009595, GO:0009611, GO:0009612, GO:0009625, GO:0009695, GO:0009697, GO:0009737, GO:0009827, GO:0009860, GO:0009862, GO:0009867, GO:0009898, GO:0010200, GO:0010310, GO:0010363, GO:0015031, GO:0015696, GO:…
VIT_201s0011g00750	0.851153	2.20021	0.178661	1.6134	4.53504	0.000622291	10.2863	0.000848667	0.0022713	beta-glucosidase 40-like	AT1G26560	810	0	0.78	0.88	BGLU40	NA	GO:0003824, GO:0004553, GO:0004565, GO:0005975, GO:0005982, GO:0005985, GO:0006012, GO:0006027, GO:0006687, GO:0008152, GO:0008422, GO:0009341, GO:0009507, GO:0016023, GO:0016787, GO:0016798, GO:0033907, GO:0042973, GO:0043169, GO:0046486, GO:0046872, GO:0048046, GO:0080079, GO:0080083
VIT_201s0011g00820	0.553238	2.02231	0.221305	1.0771	4.22667	0.00118376	8.93791	0.00168781	0.00417016	remorin family protein	AT1G13920	98	2e-23	0.4	0.61	NA	NA	GO:0005975, GO:0016020, GO:0016798, GO:0043169
VIT_201s0011g00830	-1.29367	-9.90491	1.55318e-06	-1.28483	-9.85408	4.60543e-08	65.0709	1.77713e-09	2.35401e-08	nodulin-related protein 1	AT2G03440	107	9e-29	0.5	0.7	ATNRP1, NRP1	Induced at the transcriptional level by Pseudomonas syringae pv. tomato infection.	GO:0000785, GO:0003682, GO:0005634, GO:0005829, GO:0005886, GO:0006094, GO:0006096, GO:0006334, GO:0008283, GO:0009408, GO:0009409, GO:0009507, GO:0009570, GO:0009617, GO:0009651, GO:0009738, GO:0009941, GO:0010311, GO:0030154, GO:0042393, GO:0046686
VIT_201s0011g00930	-0.14769	-1.49074	0.392387	-1.18215	-10.7585	1.308e-08	67.9536	1.21955e-09	1.74363e-08	NA	AT5G45680	259	5e-87	0.63	0.75	ATFKBP13, FKBP13	Peptidyl-Prolyl Isomerase located in chloroplast thylakoid lumen	GO:0000413, GO:0003755, GO:0005515, GO:0005528, GO:0006457, GO:0006636, GO:0009507, GO:0009536, GO:0009543, GO:0009579, GO:0010103, GO:0015995, GO:0016020, GO:0016117, GO:0016853, GO:0019288, GO:0031977
VIT_201s0011g01050	-0.0745386	-0.908131	0.630176	1.45067	18.3805	6.88307e-12	236.905	1.21162e-14	2.8098e-12	vacuolar-sorting receptor 7	AT1G30900	972	0	0.72	0.86	BP80-3;3, VSR3;3, VSR6	NA	GO:0000139, GO:0004872, GO:0005509, GO:0005768, GO:0005794, GO:0005802, GO:0005887, GO:0006623, GO:0006810, GO:0009627, GO:0009697, GO:0009744, GO:0009749, GO:0009750, GO:0010167, GO:0015031, GO:0015706, GO:0016020, GO:0016021, GO:0016023, GO:0017119, GO:0031410, GO:0034976
VIT_201s0011g01080	-0.454974	-3.9087	0.0135775	-1.46209	-10.756	1.31149e-08	59.2845	3.96102e-09	4.65313e-08	ribulose- bisphosphate carboxylase oxygenase large subunit n- chloroplastic-like	AT4G20130	754	0	0.74	0.87	PTAC14, TAC14	NA	GO:0005515, GO:0006364, GO:0006399, GO:0006655, GO:0009295, GO:0009507, GO:0009508, GO:0009658, GO:0010103, GO:0042793, GO:0045036, GO:0045893
VIT_201s0011g01110	0.912739	7.83911	2.57392e-05	2.28836	20.691	1.46628e-12	218.247	2.65666e-14	4.82419e-12	molybdopterin cofactor	AT1G30910	456	6e-161	0.71	0.81	NA	NA	GO:0003824, GO:0008152, GO:0008265, GO:0009507, GO:0019008, GO:0030151, GO:0030170
VIT_201s0011g01120	-0.418133	-2.60265	0.103123	-1.56681	-7.86169	1.04389e-06	32.0792	5.78005e-07	3.4355e-06	disease resistance protein rga3-like	AT3G14470	307	2e-90	0.32	0.51	NA	NA	GO:0000166, GO:0004721, GO:0005515, GO:0005524, GO:0006470, GO:0006915, GO:0006952, GO:0016787, GO:0043531
VIT_201s0011g01150	0.431865	1.38467	0.431668	1.06707	3.7367	0.0032923	7.13742	0.00458162	0.0101901	mitochondrial translocator assembly and maintenance protein 41 homolog	AT3G47630	473	3e-167	0.71	0.82	NA	NA	GO:0009507
VIT_201s0011g01160	-0.0104847	-0.0588853	0.983023	1.08203	7.02425	4.53831e-06	33.1714	4.47419e-07	2.74845e-06	haloacid dehalogenase-like hydrolase domain-containing protein	AT5G44730	425	4e-151	0.78	0.91	NA	NA	GO:0003824, GO:0008152, GO:0008967, GO:0016787, GO:0046487
VIT_201s0011g01170	1.08898	2.39668	0.137815	1.48325	3.42387	0.00629435	6.17404	0.00816955	0.0169661	NA	None	None	None	None	None	None	None	NA
VIT_201s0011g01280	-0.146268	-0.953061	0.611609	-1.25907	-6.79731	6.92145e-06	27.089	2.04073e-06	1.04981e-05	zip transporter	AT3G12750	368	4e-121	0.59	0.75	AtZIP1, ZIP1	A member of Zrt- and Irt-related protein (ZIP) family. transcript is induced in response to zinc deficiency in the root.	GO:0005385, GO:0005739, GO:0005886, GO:0006829, GO:0008270, GO:0010043, GO:0016020, GO:0016021, GO:0016023, GO:0016491, GO:0030001, GO:0032440, GO:0046873, GO:0055114, GO:0071577
VIT_201s0011g01290	0.405177	2.81788	0.0768176	1.37207	10.3937	2.14686e-08	57.7875	4.9272e-09	5.65145e-08	allantoate amidohydrolase	AT4G20070	701	0	0.76	0.87	AAH, ATAAH	The gene encoding Arabidopsis thaliana Allantoate Amidohydrolase (AtAAH)which catalyzes the allantoate deiminase reaction (EC 3.5.3.9)is expressed in all parts of the plant being consistent with a function in purine turnover in Arabidopsis.	GO:0005783, GO:0006144, GO:0006508, GO:0008152, GO:0008237, GO:0009507, GO:0010136, GO:0015996, GO:0016023, GO:0016787, GO:0016813, GO:0046983, GO:0047652
VIT_201s0011g01350	0.167386	0.401122	0.853054	2.59497	7.91052	9.61771e-07	39.7095	1.09324e-07	8.00366e-07	NA	AT1G35830	57	3e-10	0.43	0.57	NA	NA	NA
VIT_201s0011g01520	0.310794	3.26023	0.039457	1.71223	19.3551	3.47166e-12	214.766	3.09762e-14	5.14416e-12	peroxisomal -dienoyl- reductase	AT3G12800	337	5e-116	0.73	0.86	DECR, SDRB	NA	GO:0000166, GO:0003824, GO:0005488, GO:0005774, GO:0005777, GO:0005829, GO:0005886, GO:0006635, GO:0008152, GO:0008670, GO:0016491, GO:0055114
VIT_201s0011g01760	0.329202	1.56291	0.366139	1.05588	5.53089	8.01986e-05	16.2594	6.43402e-05	0.000227462	NA	AT1G31200	122	9e-35	0.42	0.56	ATPP2-A9, PP2-A9	NA	GO:0005634
VIT_201s0011g01850	-0.158514	-1.14085	0.530927	-1.21599	-7.31703	2.69328e-06	30.9952	7.50233e-07	4.33195e-06	cytochrome c6	AT5G45040	227	2e-75	0.74	0.81	CYTC6A	NA	GO:0005506, GO:0006810, GO:0009055, GO:0009507, GO:0009536, GO:0009543, GO:0009579, GO:0015979, GO:0020037, GO:0022900, GO:0046872
VIT_201s0011g01970	1.58869	4.91889	0.00268459	-0.068494	-0.174931	0.896998	16.7243	5.39895e-05	0.000194298	pentatricopeptide repeat-containing protein	AT2G35130	837	0	0.69	0.83	NA	NA	GO:0005515, GO:0005739
VIT_201s0011g02080	0.970059	5.9609	0.000485425	1.75781	11.6021	4.46773e-09	67.3215	1.32292e-09	1.85724e-08	carboxypeptidase	AT5G08240	80	8e-18	0.28	0.47	NA	NA	GO:0003735, GO:0005622, GO:0005840, GO:0006412, GO:0042254
VIT_201s0011g02200	0.08261	0.91992	0.62501	1.40154	16.0189	4.32281e-11	161.811	4.53762e-13	3.391e-11	glutamine synthetase	AT5G37600	656	0	0.88	0.94	ATGLN1;1, ATGSR1, GLN1;1, GSR	encodes a cytosolic glutamine synthetase, the enzyme has high affinity with substrate ammonium	GO:0000166, GO:0003824, GO:0004356, GO:0005524, GO:0005737, GO:0006542, GO:0006807, GO:0009252, GO:0009399, GO:0016874
VIT_201s0011g02260	3.70934	6.89483	0.000108163	4.6399	8.83343	2.13266e-07	43.1088	5.6448e-08	4.52655e-07	oligopeptide transporter opt family	AT1G65730	1075	0	0.75	0.86	YSL7	Arabidopsis thaliana metal-nicotianamine transporter YSL4	GO:0005886, GO:0006810, GO:0006857, GO:0006865, GO:0015198, GO:0016020, GO:0016021, GO:0055085
VIT_201s0011g02320	0.743492	3.19818	0.0432278	3.32784	16.9629	1.98467e-11	162.478	4.36536e-13	3.30035e-11	NA	AT1G13530	338	1e-112	0.47	0.63	NA	NA	NA
VIT_201s0011g02360	3.00832	5.44431	0.00109305	2.73826	4.91125	0.000283469	18.015	3.36967e-05	0.000127429	e3 ubiquitin-protein ligase	AT2G01150	67	2e-14	0.38	0.57	RHA2B	Encodes a RING-H2 finger protein that is expressed in vascular tissue, root tips, embryos and pistils.	GO:0005515, GO:0008270, GO:0016874, GO:0046872
VIT_201s0011g02420	1.90514	7.75196	2.90839e-05	3.3749	14.586	1.64993e-10	106.517	2.19818e-11	6.56078e-10	e3 ubiquitin-protein ligase	AT1G15100	71	1e-15	0.54	0.71	RHA2A	Encodes a putative RING-H2 finger protein RHA2a.	GO:0005515, GO:0008270, GO:0016874, GO:0046872
VIT_201s0011g02480	-0.0448514	-0.303259	0.89387	1.88952	15.2755	8.40974e-11	158.71	5.44342e-13	3.8742e-11	phospholipid-transporting atpase 9-like	AT1G68710	1762	0	0.77	0.89	NA	NA	GO:0000166, GO:0000287, GO:0003824, GO:0004012, GO:0005524, GO:0005886, GO:0006754, GO:0006812, GO:0008152, GO:0009941, GO:0015662, GO:0015914, GO:0015917, GO:0016020, GO:0016021, GO:0016787, GO:0016820, GO:0019829, GO:0046872
VIT_201s0011g02500	-1.01733	-5.0066	0.00232153	-1.14131	-5.56475	7.49898e-05	18.7814	2.57306e-05	9.98492e-05	NA	None	None	None	None	None	None	None	GO:0005886, GO:0016020, GO:0031225
VIT_201s0011g02570	-1.04735	-1.24958	0.484128	3.95147	7.13985	3.69275e-06	40.9738	8.50573e-08	6.4256e-07	NA	None	None	None	None	None	None	None	NA
VIT_201s0011g02620	0.26128	0.883722	0.641903	1.59715	6.33199	1.66946e-05	23.5196	5.61013e-06	2.557e-05	NA	None	None	None	None	None	None	None	NA
VIT_201s0011g02660	0.132138	0.412096	0.849203	1.36725	5.00388	0.000233901	15.431	8.8639e-05	0.00030178	NA	None	None	None	None	None	None	None	NA
VIT_201s0011g02680	0.54486	1.44458	0.408398	1.82695	5.58044	7.27767e-05	16.7778	5.2921e-05	0.000190736	NA	None	None	None	None	None	None	None	NA
VIT_201s0011g02790	-1.39704	-3.48	0.0278252	1.89866	7.57585	1.70803e-06	63.9119	2.07606e-09	2.68383e-08	NA	AT1G68765	50	2e-09	0.64	0.79	IDA	Encodes a small protein of 77 amino acids. Loss of function mutations are defective in the process of ethylene independent floral organ abscission. Although the mutants have a normal appearing abscission zone, the floral organs do not abscisce. The peptide appears to be secreted and may function as a ligand. Arabidopsis 35S:IDA lines constitutively overexpressing IDA exhibit earlier abscission of…	GO:0005102, GO:0005576, GO:0009723, GO:0010227, GO:0048046
VIT_201s0011g02800	-0.901914	-2.73999	0.0851938	-3.14349	-5.82226	4.49698e-05	16.9689	4.92911e-05	0.000179014	piriformospora indica-insensitive protein 2-like	AT1G13230	482	5e-167	0.63	0.74	NA	Encodes a leucine-rich repeat protein pii-2. Located in the endoplasmic reticulum/plasma membrane continuum in Arabidopsis roots. Required for growth promotion and enhanced seed production mediated by the endophytic fungus Piriformospora indica in Arabidopsis.	GO:0002237, GO:0004553, GO:0004872, GO:0005515, GO:0005886, GO:0005975, GO:0007165, GO:0009507, GO:0009610, GO:0009897, GO:0010103, GO:0016020, GO:0016023, GO:0016301, GO:0016310, GO:0016491, GO:0032440, GO:0044403, GO:0048443, GO:0055114
VIT_201s0011g02840	-0.878596	-3.02544	0.0562039	-2.37358	-5.97342	3.35499e-05	17.8419	3.58507e-05	0.000134657	cytochrome b reductase	AT1G26100	257	2e-86	0.71	0.83	NA	NA	GO:0008805, GO:0016021
VIT_201s0011g02930	-0.607806	-3.76468	0.0174369	-1.73053	-8.60295	3.05344e-07	37.1975	1.83551e-07	1.2611e-06	NA	AT3G25700	566	0	0.64	0.78	NA	NA	GO:0004190, GO:0005576, GO:0006508, GO:0008233, GO:0009505, GO:0016020, GO:0016787
VIT_201s0011g03070	0.228945	1.5802	0.360538	1.74903	12.5354	1.46589e-09	93.2169	7.37934e-11	1.7636e-09	ap2 domain-containing transcription factor	AT1G25560	436	2e-151	0.63	0.74	EDF1, TEM1	Encodes a member of the RAV transcription factor family that contains AP2 and B3 binding domains. Involved in the regulation of flowering under long days. Loss of function results in early flowering. Overexpression causes late flowering and repression of expression of FT. Novel transcriptional regulator involved in ethylene signaling. Promoter bound by EIN3. EDF1 in turn, binds to promoter elemen…	GO:0003677, GO:0003700, GO:0005634, GO:0005667, GO:0006355, GO:0009741, GO:0009873, GO:0009910, GO:0030003, GO:0048366, GO:0048527, GO:0048573, GO:0070838
VIT_201s0011g03090	4.05104	6.57579	0.000186246	4.66736	7.6802	1.42842e-06	34.4821	3.3183e-07	2.11513e-06	allene oxide cyclase	AT1G13280	272	6e-91	0.6	0.74	AOC4	Encodes allene oxide cyclase. One of four genes in Arabidopsis that encode this enzyme, which catalyzes an essential step in jasmonic acid biosynthesis. Gene expression is reduced during senescence, a process that involves jasmonic acid signalling pathway.	GO:0005886, GO:0009269, GO:0009409, GO:0009507, GO:0009535, GO:0009570, GO:0009620, GO:0009651, GO:0009941, GO:0010319, GO:0016853, GO:0046423
VIT_201s0011g03180	-0.43339	-2.12996	0.194143	-2.6024	-8.06699	7.41725e-07	34.9538	2.98632e-07	1.92707e-06	lysine histidine transporter	AT1G25530	669	0	0.77	0.9	NA	NA	GO:0005886, GO:0006865, GO:0009536, GO:0015171, GO:0016020, GO:0016021, GO:0043090, GO:0080167
VIT_201s0011g03210	-0.372141	-4.48668	0.00528041	-1.69569	-18.8297	4.87937e-12	193.469	8.37473e-14	1.00084e-11	aspartyl protease family protein	AT1G25510	607	0	0.66	0.82	NA	NA	GO:0004190, GO:0005576, GO:0005783, GO:0006508, GO:0008233, GO:0009414, GO:0009737, GO:0016787
VIT_201s0011g03250	1.09674	1.50267	0.387535	3.1387	5.16858	0.000166905	14.1371	0.000149382	0.000478091	structural constituent of cell	AT1G49030	138	8e-40	0.53	0.72	NA	NA	GO:0005886, GO:0006811, GO:0006950, GO:0008285, GO:0016021
VIT_201s0011g03310	-0.171112	-1.05892	0.564399	-1.07331	-5.73511	5.34073e-05	18.6265	2.71557e-05	0.000104877	uncharacterized protein	AT3G25805	405	2e-140	0.68	0.81	NA	NA	GO:0009507, GO:0016020, GO:0019288
VIT_201s0011g03330	-0.0182244	-0.068923	0.980153	1.55846	7.17895	3.44157e-06	34.6913	3.16633e-07	2.02976e-06	regulator of vps4 activity in the mvb pathway protein	AT1G13340	69	5e-13	0.34	0.47	NA	NA	GO:0005739, GO:0006950, GO:0006979
VIT_201s0011g03360	0.24468	0.805458	0.674656	1.09321	4.04243	0.00174801	9.15602	0.00150526	0.00376946	uncharacterized protein	AT1G68585	80	3e-20	0.48	0.7	NA	NA	GO:0030001, GO:0046872
VIT_201s0011g03390	0.279664	1.06791	0.560899	1.24801	5.39774	0.000105033	16.3411	6.23731e-05	0.000221284	glycolipid transfer protein	AT4G39670	288	4e-98	0.65	0.82	NA	NA	GO:0002679, GO:0005634, GO:0005737, GO:0006612, GO:0006984, GO:0009697, GO:0009723, GO:0009738, GO:0009755, GO:0009863, GO:0009867, GO:0010200, GO:0010286, GO:0010363, GO:0017089, GO:0030968, GO:0031347, GO:0031348, GO:0034976, GO:0035556, GO:0044710, GO:0045087, GO:0046836, GO:0050832, GO:0051861, GO:0052542, GO:1901701
VIT_201s0011g03420	0.341437	2.65145	0.0962727	1.3231	10.8414	1.17743e-08	63.8799	2.08505e-09	2.69187e-08	NA	AT1G13360	146	1e-43	0.47	0.62	NA	NA	NA
VIT_201s0011g03430	1.40344	4.64124	0.00413308	2.79722	10.0992	3.21287e-08	51.1078	1.3893e-08	1.35374e-07	NA	AT3G25882	47	6e-08	0.39	0.55	NIMIN-2	encodes a kinase that physically interacts with NPR1/NIM1	NA
VIT_201s0011g03440	0.865369	5.72269	0.000702802	1.07619	7.25592	3.00298e-06	29.2495	1.15895e-06	6.36473e-06	NA	None	None	None	None	None	None	None	NA
VIT_201s0011g03450	-0.0926462	-1.14029	0.531092	-1.3083	-15.6626	5.86153e-11	152.505	7.91515e-13	4.97707e-11	alpha-xylosidase precursor	AT1G68560	1429	0	0.74	0.87	ATXYL1, AXY3, TRG1, XYL1	Encodes a bifunctional alpha-l-arabinofuranosidase/beta-d-xylosidase that belongs to family 3 of glycoside hydrolases.	GO:0004553, GO:0004558, GO:0005829, GO:0005975, GO:0005982, GO:0005985, GO:0008152, GO:0009044, GO:0009117, GO:0009505, GO:0009506, GO:0009507, GO:0009664, GO:0009832, GO:0010411, GO:0016023, GO:0016787, GO:0016798, GO:0030246, GO:0032450, GO:0045493, GO:0046556, GO:0046686, GO:0048046, GO:0080176
VIT_201s0011g03490	-0.232048	-1.34564	0.446446	-1.23719	-6.03611	2.96574e-05	20.0819	1.6543e-05	6.75702e-05	3-ketoacyl- synthase	AT1G68530	865	0	0.81	0.9	CER6, CUT1, G2, KCS6, POP1	Encodes KCS6, a member of the 3-ketoacyl-CoA synthase family involved in the biosynthesis of VLCFA (very long chain fatty acids).	GO:0000038, GO:0000096, GO:0000271, GO:0003824, GO:0006546, GO:0006633, GO:0006636, GO:0006733, GO:0006766, GO:0008152, GO:0008652, GO:0009072, GO:0009106, GO:0009108, GO:0009117, GO:0009409, GO:0009637, GO:0009644, GO:0009695, GO:0009744, GO:0009793, GO:0009825, GO:0009922, GO:0009923, GO:0009932, GO:0010025, GO:0010027, GO:0010114, GO:0010155, GO:0010218, GO:0010228, GO:0010817, GO:0015995, GO:…
VIT_201s0011g03500	-0.768089	-4.08606	0.0100223	-1.5692	-7.16515	3.52739e-06	25.8387	2.87492e-06	1.41596e-05	homocysteine s-methyltransferase 1	AT3G25900	543	0	0.8	0.91	ATHMT-1, HMT-1	NA	GO:0005737, GO:0008168, GO:0008270, GO:0008652, GO:0008898, GO:0009086, GO:0016740, GO:0032259, GO:0046872
VIT_201s0011g03590	-0.205375	-2.3261	0.151576	-1.37135	-14.6849	1.48228e-10	124.598	5.20075e-12	2.06647e-10	plastid ribosomal protein cl15	AT3G25920	354	1e-122	0.71	0.81	RPL15	encodes a plastid ribosomal protein CL15, a constituent of the large subunit of the ribosomal complex	GO:0000311, GO:0003735, GO:0005622, GO:0005840, GO:0006354, GO:0006412, GO:0009507, GO:0009536, GO:0009570, GO:0009941, GO:0015934, GO:0030529, GO:0042254
VIT_201s0011g03620	0.241041	1.32585	0.453779	1.12447	6.81261	6.73467e-06	26.0913	2.67999e-06	1.33245e-05	monoglyceride lipase	AT1G77420	305	7e-102	0.71	0.83	NA	NA	GO:0016042, GO:0016787, GO:0046486, GO:0047372
VIT_201s0011g03650	-0.47898	-0.53815	0.795359	3.26094	4.87965	0.000302737	17.8177	3.61628e-05	0.000135514	NA	AT1G68450	92	2e-23	0.36	0.5	PDE337	NA	NA
VIT_201s0011g03670	1.69101	4.57384	0.004569	1.87809	5.18548	0.000161048	16.0611	6.94044e-05	0.000243022	nuclease s1	AT1G68290	414	2e-145	0.72	0.84	ENDO2	Encodes a putative endonuclease but no demonstrable endonuclease activity, either towards single stranded DNA or mismatches, has been seen in vitro.	GO:0003676, GO:0004519, GO:0006308, GO:0016023, GO:0016787, GO:0016788
VIT_201s0011g03730	0.596492	1.13186	0.534595	2.11455	4.68522	0.000453594	11.9529	0.000385487	0.00112564	myb transcription factor	AT1G68320	262	7e-86	0.53	0.65	AtMYB62, BW62B, BW62C, MYB62	putative transcription factor: R2R3-MYB transcription family. Involved in regulation of phosphate starvation responses and gibberellic acid biosynthesis.	GO:0000785, GO:0003677, GO:0003682, GO:0003824, GO:0005634, GO:0008152, GO:0009686, GO:0009751, GO:0016036
VIT_201s0011g03740	0.31086	2.78301	0.0805409	1.15043	10.921	1.06199e-08	64.4138	1.94031e-09	2.54044e-08	glutaminyl-trna synthetase	AT1G25350	1273	0	0.77	0.88	OVA9	NA	GO:0000166, GO:0004812, GO:0004819, GO:0005524, GO:0005737, GO:0005829, GO:0006412, GO:0006418, GO:0006424, GO:0006425, GO:0009640, GO:0009793, GO:0009845, GO:0009909, GO:0009933, GO:0010162, GO:0010182, GO:0010228, GO:0016567, GO:0016874, GO:0019915, GO:0048481, GO:0050826
VIT_201s0011g03750	-0.53193	-1.86131	0.267675	-1.65234	-4.72324	0.00041904	11.3214	0.00051609	0.00145729	mannose-6-phosphate isomerase	AT1G67070	392	3e-133	0.52	0.69	DIN9, PMI2	Encodes a protein with phosphomannose isomerase activity that is involved in synthesis of ascorbic acid. Expression is induced after 24 hours of dark treatment, in senescing leaves and treatment with exogenous photosynthesis inhibitor. Induction of gene expression was suppressed in excised leaves supplied with sugar. The authors suggest that the gene's expression pattern is responding to the leve…	GO:0004476, GO:0005975, GO:0006000, GO:0006013, GO:0008270, GO:0009298, GO:0009646, GO:0009744, GO:0009793, GO:0010043, GO:0016853, GO:0019853, GO:0032025, GO:0033591, GO:0046680, GO:0046686
VIT_201s0011g03755	-0.190629	-0.65896	0.741026	-1.74365	-4.5207	0.00063957	11.928	0.000389893	0.00113612	NA	AT1G68330	174	2e-52	0.48	0.56	NA	NA	NA
VIT_201s0011g03800	1.7345	2.71201	0.0881381	3.99976	7.3871	2.37916e-06	27.9269	1.6324e-06	8.60782e-06	serine threonine	AT1G66940	46	7e-06	0.24	0.38	NA	NA	GO:0000166, GO:0003723, GO:0003964, GO:0004672, GO:0004674, GO:0004693, GO:0005524, GO:0006278, GO:0006468, GO:0007049, GO:0009069, GO:0016301, GO:0016740, GO:0030247
VIT_201s0011g03850	1.58687	3.20368	0.0429291	4.57771	10.5975	1.63327e-08	59.08	4.07979e-09	4.78397e-08	uncharacterized protein loc100245576	AT1G68390	427	4e-147	0.63	0.79	NA	NA	GO:0008375, GO:0016020
VIT_201s0011g03860	-0.210634	-1.50912	0.385136	-1.51302	-8.78659	2.28648e-07	44.1477	4.65128e-08	3.81487e-07	probable leucine-rich repeat receptor-like protein kinase at1g68400-like	AT1G68400	846	0	0.68	0.78	NA	NA	GO:0000166, GO:0004672, GO:0004674, GO:0004713, GO:0004872, GO:0005515, GO:0005524, GO:0005576, GO:0006468, GO:0007169, GO:0009069, GO:0009536, GO:0016021, GO:0016023, GO:0016301
VIT_201s0011g03870	-0.40255	-2.71407	0.0879305	-1.26836	-7.37336	2.44055e-06	27.8139	1.68182e-06	8.8438e-06	delta -sterol-c5 -desaturase	AT3G02580	361	7e-125	0.62	0.76	BUL1, DWF7, STE1	Brassinosteroid biosynthetic enzyme, catalyzes delta7 sterol C-5 desaturation step. Mutant has dwarf phenotype.	GO:0000248, GO:0005506, GO:0005783, GO:0005789, GO:0006084, GO:0006633, GO:0006694, GO:0008610, GO:0016020, GO:0016021, GO:0016126, GO:0016132, GO:0016491, GO:0019745, GO:0050046, GO:0055114
VIT_201s0011g03985	0.980092	1.26901	0.475739	3.26966	5.14931	0.00017362	14.3941	0.000134372	0.000436743	probable receptor-like protein kinase at1g67000-like	AT5G38260	75	2e-15	0.25	0.44	NA	NA	GO:0004674, GO:0005524, GO:0006468, GO:0009069
VIT_201s0011g03990	1.05692	1.48379	0.394519	4.12411	7.00859	4.66995e-06	27.2818	1.93768e-06	1.00238e-05	probable receptor-like protein kinase at1g67000-like	AT5G38280	383	2e-127	0.57	0.75	PR5K	putative receptor serine/threonine kinase PR5K (PR5K) mRNA, PR5-like receptor kinase	GO:0000166, GO:0003676, GO:0004672, GO:0004674, GO:0004713, GO:0004715, GO:0004872, GO:0005524, GO:0006468, GO:0009069, GO:0015074, GO:0016301, GO:0016740, GO:0030247
VIT_201s0011g04010	0.0291951	0.113073	0.964304	-1.11278	-3.54946	0.00485774	8.6752	0.00194073	0.00472063	glutamine amidotransferase-like protein rp404-like	AT5G38200	650	0	0.72	0.87	NA	NA	GO:0005634, GO:0005794, GO:0006541, GO:0016787
VIT_201s0011g04060	-0.0158085	-0.185253	0.939159	-1.02244	-11.0108	9.40631e-09	79.4882	3.07167e-10	5.60399e-09	atp binding	AT2G01210	1040	0	0.71	0.83	NA	NA	GO:0004672, GO:0004674, GO:0004713, GO:0004872, GO:0005515, GO:0005524, GO:0005886, GO:0006346, GO:0006468, GO:0007169, GO:0009069, GO:0009505, GO:0009507, GO:0009570, GO:0016021, GO:0016023, GO:0016246, GO:0016301, GO:0016491, GO:0031048, GO:0032440, GO:0048451, GO:0048453, GO:0051567, GO:0055114
VIT_201s0011g04080	-0.287491	-1.65093	0.334659	-2.42071	-8.83778	2.11801e-07	44.1609	4.63997e-08	3.8072e-07	protein binding protein	AT1G73760	168	4e-48	0.34	0.48	NA	NA	GO:0005515, GO:0008270, GO:0016023, GO:0046872
VIT_201s0011g04180	-0.621076	-4.08875	0.00997724	-1.3364	-8.03939	7.7612e-07	32.3191	5.46083e-07	3.26931e-06	phosphatidic acid phosphatase	AT1G15080	468	3e-166	0.8	0.89	ATLPP2, ATPAP2, LPP2	Encodes phosphatidic acid phosphatase. Involved in ABA signaling. Functions as a negative regulator upstream of ABI4. Expressed during germination and seed development. Expressed overall in young seedlings, in roots, hypocotyls, and vascular cells of cotyledons and leaves of 10 day-old seedlings, in flower filaments and stem elongation zones. Not expressed in anthers, pollen nor petals.	GO:0003824, GO:0003993, GO:0005737, GO:0005886, GO:0005887, GO:0006687, GO:0006771, GO:0008195, GO:0009395, GO:0009738, GO:0016020, GO:0016021, GO:0016787, GO:0019497, GO:0032440, GO:0046486, GO:0055114
VIT_201s0011g04190	0.973974	2.22386	0.173326	1.58438	3.88043	0.00245006	7.58251	0.00354572	0.00810415	NA	AT2G47485	52	2e-09	0.44	0.61	NA	NA	NA
VIT_201s0011g04240	-0.656513	-4.67551	0.00392038	-1.31596	-8.43785	3.99812e-07	35.7376	2.51256e-07	1.65785e-06	zinc finger protein at1g68190-like	AT1G68190	216	4e-66	0.39	0.51	BBX27	NA	GO:0005515, GO:0005622, GO:0005634, GO:0005886, GO:0008270, GO:0046872, GO:0048579
VIT_201s0011g04250	-0.507272	-3.18277	0.0442079	-1.24612	-6.89126	5.80811e-06	23.7908	5.17609e-06	2.37982e-05	zinc finger protein constans-like 9	AT3G07650	67	7e-14	0.41	0.61	BBX7, COL9	This gene belongs to the CO (CONSTANS) gene family. This gene family is divided in three subgroups: groups III, to which COL9 belongs, is characterised by one B-box (supposed to regulate protein-protein interactions) and a second diverged zinc finger. COL9 downregulates expression of CO (CONSTANS) as well as FT and SOC1 which are known regulatory targets of CO.	GO:0005515, GO:0005634, GO:0005886, GO:0007623, GO:0008270, GO:0048579
VIT_201s0011g04550	0.593651	2.828	0.0756349	2.42445	13.4075	5.34245e-10	99.8953	3.94413e-11	1.04123e-09	NA	AT3G03280	130	7e-38	0.41	0.61	NA	NA	NA
VIT_201s0011g04650	-1.90133	-4.97072	0.00247034	-1.78678	-4.90256	0.000288597	16.2493	6.45899e-05	0.000228303	uncharacterized protein	AT2G01300	149	1e-45	0.58	0.73	NA	NA	GO:0005739, GO:0009507, GO:0050832
VIT_201s0011g04680	0.303662	2.07864	0.207312	1.05764	7.93883	9.18865e-07	33.8958	3.78875e-07	2.37595e-06	xylosyltransferase 1-like	AT1G71070	594	0	0.71	0.83	NA	NA	GO:0005794, GO:0008375, GO:0016020, GO:0016023, GO:0016051, GO:0016740, GO:0016757, GO:0030158, GO:0030206
VIT_201s0011g04700	1.14545	2.75419	0.0836383	2.12496	5.56484	7.49898e-05	15.4843	8.68045e-05	0.000296625	metal ion binding	AT5G17450	196	2e-64	0.64	0.83	HIPP21	NA	GO:0005634, GO:0030001, GO:0046872
VIT_201s0011g04710	-0.436179	-3.65732	0.0209408	-1.5288	-11.5149	4.98289e-09	69.2373	1.0359e-09	1.52136e-08	chloroplast-targeted copper	AT1G23000	166	8e-47	0.41	0.53	NA	NA	GO:0009909, GO:0016570, GO:0030001, GO:0046872, GO:0048449
VIT_201s0011g04780	2.50406	5.09267	0.00200944	4.60077	10.1279	3.09076e-08	51.2881	1.34899e-08	1.32378e-07	uncharacterized protein at1g66480-like	AT2G01340	195	1e-61	0.52	0.67	At17.1	Encodes a protein whose expression is responsive to nematode infection.	GO:0005886, GO:0009624
VIT_201s0011g04870	-1.18144	-1.81404	0.282295	1.59465	3.51432	0.0052231	14.6775	0.000119723	0.000394008	homeobox-leucine zipper protein hox3-like	AT2G01430	238	1e-77	0.66	0.76	ATHB-17, ATHB17, HB17	NA	GO:0000976, GO:0003677, GO:0003700, GO:0005634, GO:0005667, GO:0006355, GO:0043565
VIT_201s0011g04900	0.236719	0.861891	0.650415	2.06108	9.10026	1.41174e-07	50.4761	1.54131e-08	1.4789e-07	serine carboxypeptidase-like 50-like	AT1G15000	503	2e-175	0.58	0.74	scpl50	NA	GO:0004180, GO:0004185, GO:0005576, GO:0005773, GO:0006508, GO:0008233, GO:0016023, GO:0016787
VIT_201s0011g04920	-0.19161	-0.654019	0.743105	1.73037	7.49975	1.94748e-06	41.0527	8.37538e-08	6.34439e-07	mitogen-activated protein kinase 9-like	AT3G18040	781	0	0.75	0.86	MPK9	Encodes a protein with similarity to MAP kinases (MAPK9).Expressed preferentially in guard cells and appears to be involved in reactive oxygen species mediated ABA signaling.	GO:0000165, GO:0000166, GO:0004672, GO:0004674, GO:0004707, GO:0004713, GO:0005524, GO:0005634, GO:0005739, GO:0005829, GO:0006468, GO:0007178, GO:0009069, GO:0009738, GO:0016301, GO:0016740
VIT_201s0011g04980	-0.194199	-1.83022	0.277101	-1.88639	-15.6992	5.67595e-11	147.387	1.08977e-12	6.28314e-11	probable sulfate transporter -like	AT1G23090	993	0	0.77	0.88	AST91, SULTR3;3	Encodes AST91 mRNA for sulfate transporter.	GO:0005215, GO:0006810, GO:0008271, GO:0008272, GO:0016020, GO:0016021, GO:0055085
VIT_201s0011g05170	-0.945425	-4.1831	0.00865026	-2.2768	-7.57683	1.70674e-06	28.808	1.29764e-06	7.03492e-06	mlp-like protein 28	AT1G70840	140	2e-42	0.51	0.67	MLP31	NA	GO:0005634, GO:0006952, GO:0009507, GO:0009607
VIT_201s0011g05180	-0.385804	-3.70725	0.0192257	-1.9661	-14.5105	1.76782e-10	113.67	1.21202e-11	4.14606e-10	mlp-like protein 28	AT1G70840	144	2e-43	0.47	0.64	MLP31	NA	GO:0006952, GO:0009507, GO:0009607
VIT_201s0011g05190	-0.656201	-4.5784	0.00456738	-1.99044	-12.6216	1.32231e-09	81.6538	2.41883e-10	4.66712e-09	mlp-like protein 28	AT1G70830	165	6e-50	0.52	0.73	MLP28	NA	GO:0005634, GO:0006952, GO:0009507, GO:0009607
VIT_201s0011g05200	-0.59874	-3.67282	0.0204252	-2.08885	-10.3794	2.18614e-08	55.3997	7.05052e-09	7.64889e-08	phosphoethanolamine n-methyltransferase	AT3G18000	816	0	0.78	0.9	NMT1, PEAMT, XPL1	Arabidopsis thaliana N-methyltransferase-like protein mRNA. Reduce transmission through pollen.	GO:0000023, GO:0000234, GO:0004379, GO:0005737, GO:0005829, GO:0006499, GO:0006656, GO:0006950, GO:0008152, GO:0008168, GO:0008654, GO:0009555, GO:0009860, GO:0010183, GO:0016740, GO:0019252, GO:0032259, GO:0042425, GO:0042967, GO:0048528
VIT_201s0011g05210	1.15204	6.53238	0.000197032	-0.497631	-2.29817	0.0572263	41.9775	6.99994e-08	5.44035e-07	phosphoglucomutase phosphomannomutase alpha beta alpha domain i	AT1G70820	949	0	0.74	0.85	NA	NA	GO:0000023, GO:0004610, GO:0004614, GO:0004615, GO:0005829, GO:0005975, GO:0005985, GO:0006000, GO:0006012, GO:0006013, GO:0006048, GO:0006094, GO:0006096, GO:0006098, GO:0009507, GO:0009570, GO:0016853, GO:0016868, GO:0019252, GO:0019872, GO:0042631
VIT_201s0011g05290	-0.35723	-2.98399	0.0601447	-1.861	-12.3602	1.77507e-09	83.1976	2.04703e-10	4.1131e-09	nadh dehydrogenase subunit	AT1G70760	206	5e-67	0.52	0.67	CRR23, NdhL	a subunit of the chloroplast NAD(P)H dehydrogenase complex, involved in PSI cyclic electron transport. Located on the thylakoid membrane. Mutant has impaired NAD(P)H dehydrogenase activity.	GO:0006098, GO:0009507, GO:0009773, GO:0010598, GO:0016655, GO:0030003, GO:0042651, GO:0055114, GO:0070838
VIT_201s0011g05310	1.27018	4.59573	0.00443099	0.629418	2.13872	0.0760852	10.5772	0.000736089	0.00200059	chlororespiratory reduction 3	AT2G01590	114	2e-31	0.53	0.66	CRR3	Likely a subunit of the chloroplast NAD(P)H dehydrogenase complex, involved in PSI cyclic electron transport. Located in the membrane fraction of chloroplast. Mutant has impaired NAD(P)H dehydrogenase activity.	GO:0009507, GO:0009536, GO:0009773, GO:0010598, GO:0016020
VIT_201s0011g05380	1.00334	2.09504	0.203096	1.4941	3.29101	0.00821649	5.55011	0.0121058	0.0239405	NA	AT1G23200	557	0	0.56	0.68	NA	NA	GO:0004857, GO:0005576, GO:0005618, GO:0005982, GO:0005985, GO:0016020, GO:0016787, GO:0030599, GO:0042545, GO:0043086, GO:0045330, GO:0045490
VIT_201s0011g05420	2.26496	6.0488	0.000409509	1.65788	4.26241	0.00109829	19.3157	2.14092e-05	8.479e-05	NA	AT1G14870	143	1e-41	0.59	0.72	AtPCR2, PCR2	NA	NA
VIT_201s0011g05450	-0.344959	-2.356	0.145635	-2.26488	-10.5566	1.71907e-08	61.414	2.92707e-09	3.58431e-08	NA	AT1G14870	189	3e-61	0.58	0.74	AtPCR2, PCR2	NA	GO:0003676, GO:0005737, GO:0005886, GO:0006979, GO:0015074
VIT_201s0011g05470	0.137677	1.29749	0.464694	1.36728	13.3422	5.77641e-10	108.258	1.89537e-11	5.88291e-10	protein plant cadmium resistance 2-like	AT1G14870	196	4e-63	0.65	0.75	AtPCR2, PCR2	NA	GO:0003676, GO:0015074
VIT_201s0011g05650	0.269524	1.78544	0.291371	1.32802	9.63464	6.34198e-08	52.5413	1.10196e-08	1.11111e-07	desacetoxyvindoline 4-	AT2G30840	339	3e-113	0.45	0.66	NA	encodes a protein whose sequence is similar to 2-oxoglutarate-dependent dioxygenase	GO:0005506, GO:0016491, GO:0042432, GO:0050590, GO:0055114
VIT_201s0011g05670	-0.775754	-2.20493	0.177441	1.3309	5.04995	0.000212941	27.6657	1.74912e-06	9.13589e-06	nudix hydrolase mitochondrial-like	AT1G14860	247	1e-83	0.71	0.84	atnudt18, NUDT18	NA	GO:0000287, GO:0005739, GO:0008486, GO:0016787, GO:0030145, GO:0046872, GO:0052840, GO:0052843, GO:0052844, GO:0052845, GO:0052846, GO:0052847, GO:0052848
VIT_201s0011g05680	0.532558	1.53008	0.377914	1.50622	4.85641	0.00031778	12.3301	0.000325132	0.000963667	NA	AT1G67920	75	2e-19	0.65	0.72	NA	NA	GO:0005634
VIT_201s0011g05810	1.89311	5.93528	0.000506124	1.52373	4.67179	0.000466648	19.5499	1.97731e-05	7.91443e-05	adagio protein 3-like	AT1G68050	1017	0	0.82	0.88	ADO3, FKF1	Encodes FKF1, a flavin-binding kelch repeat F box protein, is clock-controlled, regulates transition to flowering. Forms a complex with GI on the CO promoter to regulate CO expression.	GO:0001047, GO:0004842, GO:0004871, GO:0004872, GO:0005515, GO:0005575, GO:0005634, GO:0006355, GO:0006511, GO:0007165, GO:0007623, GO:0009637, GO:0009881, GO:0009911, GO:0016567, GO:0018298, GO:0019941, GO:0048511, GO:0050896
VIT_201s0011g05820	-0.262996	-1.2256	0.494162	-1.60988	-5.79238	4.75949e-05	18.6364	2.7062e-05	0.000104598	uncharacterized protein	AT2G01755	137	2e-40	0.6	0.8	NA	NA	GO:0009507
VIT_201s0011g05920	-1.1245	-4.87866	0.00285515	0.70383	4.13034	0.00144906	40.6744	9.02157e-08	6.75488e-07	NA	AT1G68040	340	1e-114	0.45	0.66	NA	NA	GO:0008168, GO:0030795, GO:0032259
VIT_201s0011g05930	0.230904	1.29872	0.464266	2.37085	15.5593	6.43206e-11	149.048	9.81243e-13	5.84822e-11	probable s-adenosylmethionine-dependent methyltransferase at5g37990	AT1G68040	347	8e-117	0.46	0.65	NA	NA	GO:0008168, GO:0016740, GO:0030795, GO:0032259
VIT_201s0011g05950	-0.0333178	-0.0952141	0.971472	1.50066	5.21513	0.000152044	18.4688	2.86973e-05	0.000110195	mac perforin domain-containing protein	AT1G14780	716	0	0.58	0.74	NA	NA	GO:0005634, GO:0015824
VIT_201s0011g05970	0.69891	4.64302	0.00412159	1.25234	8.8563	2.06e-07	39.2478	1.20008e-07	8.68115e-07	heat stress transcription factor a-8	AT1G67970	293	3e-95	0.43	0.58	AT-HSFA8, HSFA8	member of Heat Stress Transcription Factor (Hsf) family	GO:0003677, GO:0003700, GO:0005634, GO:0005667, GO:0005737, GO:0006355, GO:0006950, GO:0009408, GO:0043565
VIT_201s0011g06050	-0.581405	-4.85857	0.00295728	-1.27757	-9.82427	4.79187e-08	48.26	2.2382e-08	2.05326e-07	protein vip1-like	AT1G67950	301	1e-100	0.56	0.71	NA	NA	GO:0000166, GO:0003676, GO:0016491, GO:0055114
VIT_201s0011g06070	0.189125	1.73771	0.304987	1.09223	10.9474	1.02183e-08	69.2277	1.03716e-09	1.52205e-08	protein tapt1 homolog	AT1G67960	703	0	0.57	0.72	POD1	NA	GO:0005788, GO:0009790, GO:0010183, GO:0016021, GO:0035437
VIT_201s0011g06080	0.375289	3.11038	0.0491781	2.16993	19.6449	2.92646e-12	222.996	2.16261e-14	4.24439e-12	g-type lectin s-receptor-like serine threonine-protein kinase at1g34300-like	AT1G34300	392	8e-123	0.35	0.5	NA	NA	GO:0000166, GO:0004672, GO:0004674, GO:0004713, GO:0004714, GO:0004872, GO:0005515, GO:0005524, GO:0006468, GO:0009069, GO:0016301, GO:0016740, GO:0048544
VIT_201s0011g06140	0.358802	1.27865	0.472065	2.18921	9.35382	9.56579e-08	51.4457	1.3148e-08	1.29612e-07	u-box domain-containing protein	AT5G37490	383	6e-129	0.48	0.67	NA	NA	GO:0000151, GO:0004842, GO:0005488, GO:0016567, GO:0032491
VIT_201s0011g06260	0.662735	4.70197	0.00378671	1.1581	8.72242	2.52483e-07	38.1177	1.51341e-07	1.06311e-06	anthranilate synthase component ii	AT1G25220	391	9e-137	0.7	0.8	ASB1, TRP4, WEI7	Catalyzes the first step of tryptophan biosynthesis: Chorismate L-Glutamine = Anthranilate Pyruvate L-Glutamate. Functions as a heterocomplex with anthranilate synthase alpha subunit (ASA1 or ASA2).	GO:0000162, GO:0003824, GO:0004049, GO:0005739, GO:0005950, GO:0006541, GO:0006571, GO:0008152, GO:0009058, GO:0009094, GO:0009507, GO:0009617, GO:0009651, GO:0009723, GO:0009851, GO:0010311, GO:0016829
VIT_201s0011g06580	-0.367022	-1.9813	0.232432	-1.64779	-7.00576	4.6924e-06	26.0838	2.68557e-06	1.33454e-05	uncharacterized protein	AT1G14630	174	8e-53	0.45	0.56	NA	NA	GO:0006869
VIT_201s0011g06590	0.047926	0.328863	0.883994	-1.39535	-7.49616	1.96023e-06	39.1772	1.2174e-07	8.79661e-07	protease inhibitor seed storage lipid transfer protein family protein	AT2G37870	137	6e-42	0.64	0.74	NA	NA	GO:0006810, GO:0006869, GO:0008289
VIT_201s0011g06600	0.176265	1.02161	0.581166	3.04395	21.7232	7.45071e-13	300.499	1.22723e-15	6.44463e-13	glutamate decarboxylase	AT5G17330	897	0	0.85	0.92	GAD, GAD1	Encodes one of two isoforms of glutamate decarboxylase.	GO:0000041, GO:0003824, GO:0004351, GO:0005516, GO:0005634, GO:0005829, GO:0006522, GO:0006531, GO:0006536, GO:0010167, GO:0010359, GO:0015706, GO:0016829, GO:0016831, GO:0019482, GO:0019530, GO:0019752, GO:0030170, GO:0046686, GO:0048767
VIT_201s0026g00030	-0.880205	-4.27719	0.00742983	-1.95791	-7.6096	1.61105e-06	29.1018	1.20344e-06	6.59413e-06	uncharacterized protein	AT1G23790	560	0	0.54	0.66	NA	NA	GO:0000226, GO:0000911, GO:0008283, GO:0048451, GO:0048453, GO:0051322
VIT_201s0026g00080	-0.0997163	-0.601419	0.766693	-1.13491	-5.78656	4.81586e-05	20.2439	1.56788e-05	6.43785e-05	metal-dependent phosphohydrolase hd domain-containing protein	AT5G40270	287	3e-93	0.55	0.68	NA	NA	GO:0001510, GO:0003824, GO:0005737, GO:0006364, GO:0008081, GO:0008173, GO:0046872, GO:0051536
VIT_201s0026g00190	-0.231879	-0.822772	0.666017	1.87732	8.60351	3.05285e-07	54.5174	8.07546e-09	8.61648e-08	u-box domain-containing protein 19-like	AT1G60190	570	0	0.45	0.64	AtPUB19, PUB19	NA	GO:0000151, GO:0004842, GO:0005488, GO:0005515, GO:0005524, GO:0008270, GO:0010029, GO:0016567, GO:0016874, GO:0019941
VIT_201s0026g00220	1.16223	4.48352	0.00530659	3.18073	12.7942	1.08334e-09	84.2864	1.82272e-10	3.72012e-09	aldehyde dehydrogenase family 2 member mitochondrial-like	AT3G48000	879	0	0.77	0.88	ALDH2, ALDH2A, ALDH2B4	Encodes a putative (NAD+) aldehyde dehydrogenase.	GO:0001758, GO:0004029, GO:0005524, GO:0005739, GO:0006094, GO:0006096, GO:0006525, GO:0006547, GO:0006550, GO:0006552, GO:0006554, GO:0006560, GO:0006568, GO:0006574, GO:0006631, GO:0006699, GO:0008152, GO:0009507, GO:0016491, GO:0019260, GO:0019482, GO:0019852, GO:0042572, GO:0046251, GO:0046486, GO:0046686, GO:0055114
VIT_201s0026g00280	0.0855438	0.726058	0.711659	1.16832	10.1068	3.17828e-08	63.5571	2.17833e-09	2.79188e-08	probable -trehalose-phosphate synthase	AT1G60140	1390	0	0.75	0.87	ATTPS10, TPS10	Encodes an enzyme putatively involved in trehalose biosynthesis. The protein has a trehalose synthase (TPS)-like domain that may or may not be active as well as a trehalose phosphatase (TPP)-like domain.	GO:0000287, GO:0003824, GO:0003825, GO:0004805, GO:0005634, GO:0005982, GO:0005985, GO:0005992, GO:0008152, GO:0009507, GO:0009611, GO:0009744, GO:0009750, GO:0009753, GO:0010093, GO:0016099, GO:0016740, GO:0016757, GO:0016787, GO:0034768, GO:0048440, GO:0048507, GO:0050551, GO:0080027
VIT_201s0026g00330	-0.400644	-3.31683	0.0361314	-1.37853	-9.72339	5.53944e-08	48.8633	2.01927e-08	1.87008e-07	nhl repeat-containing protein	AT1G70280	602	0	0.66	0.75	NA	NA	GO:0000394, GO:0005515, GO:0005576, GO:0005634, GO:0009086, GO:0009506
VIT_201s0026g00500	-0.519779	-1.545	0.372116	-1.45978	-3.63259	0.00408846	6.64692	0.00612472	0.0131772	auxin-induced protein 5ng4	AT5G40210	105	2e-27	0.48	0.68	UMAMIT42	NA	GO:0016020
VIT_201s0026g00550	-0.125032	-0.32735	0.884484	-2.90621	-4.75293	0.000393596	14.0944	0.000152045	0.000485566	auxin-induced protein 5ng4-like	AT1G70260	369	2e-125	0.49	0.68	UMAMIT36	NA	GO:0016020
VIT_201s0026g00570	-0.0545656	-0.435825	0.838916	-1.78842	-14.0134	2.8989e-10	126.971	4.36745e-12	1.81712e-10	mlp-like protein 423	AT1G24020	183	4e-59	0.56	0.76	MLP423	NA	GO:0003676, GO:0005524, GO:0006952, GO:0008026, GO:0009507, GO:0009607, GO:0016020, GO:0016556
VIT_201s0026g00580	-0.231062	-0.77636	0.688458	-1.19369	-3.40918	0.00648407	6.38566	0.00717403	0.0151644	serine threonine-protein kinase pbs1-like	AT1G24030	573	0	0.77	0.88	NA	NA	GO:0000166, GO:0000186, GO:0004672, GO:0004674, GO:0004709, GO:0004713, GO:0005524, GO:0005739, GO:0005886, GO:0006468, GO:0007178, GO:0009069, GO:0010228, GO:0010413, GO:0016301, GO:0016740, GO:0016926, GO:0045492, GO:0050665
VIT_201s0026g00670	-0.725803	-2.65052	0.0963718	-2.63016	-6.34639	1.62607e-05	20.3204	1.52876e-05	6.29717e-05	uncharacterized protein	AT1G10522	206	4e-67	0.7	0.83	PRIN2	NA	GO:0009642, GO:0010468, GO:0042646
VIT_201s0026g00700	-0.281774	-2.93856	0.0644582	-1.46751	-12.7867	1.09337e-09	89.7064	1.04273e-10	2.34222e-09	rna recognition motif -containing protein	AT1G70200	200	4e-56	0.46	0.63	NA	NA	GO:0000166, GO:0003676, GO:0009507, GO:0009657, GO:0034660
VIT_201s0026g00720	-0.157815	-0.396834	0.855151	-1.81375	-3.54087	0.00494433	7.52673	0.00366015	0.00834605	uncharacterized protein	AT1G10522	140	2e-41	0.56	0.7	PRIN2	NA	GO:0009642, GO:0010468, GO:0042646
VIT_201s0026g00820	0.577079	3.55684	0.0246475	1.03843	6.68813	8.47213e-06	22.3958	7.88839e-06	3.47161e-05	iaa-amino acid hydrolase ilr1-like 4-like	AT1G51760	477	4e-159	0.6	0.75	IAR3, JR3	encodes a member of the six Arabidopsis IAA-amino acid conjugate hydrolase subfamily and conjugates and conjugates IAA-Ala in vitro. Gene is expressed most strongly in roots, stems, and flowers.	GO:0005783, GO:0005886, GO:0006508, GO:0006558, GO:0008237, GO:0009611, GO:0010112, GO:0010179, GO:0016787, GO:0046983, GO:0047980
VIT_201s0026g00900	-0.226406	-0.48314	0.819432	2.72497	7.88178	1.00915e-06	44.1093	4.68442e-08	3.83719e-07	metalloendoproteinase 1-like	AT1G70170	389	3e-133	0.54	0.72	MMP	mutant has Late flowering; Early senescence; Matrix Metalloproteinase	GO:0004222, GO:0005576, GO:0005578, GO:0005886, GO:0006508, GO:0008152, GO:0008233, GO:0008237, GO:0008270, GO:0016787, GO:0031012, GO:0031225, GO:0046872
VIT_201s0026g00910	0.00945254	0.0207686	0.993804	1.86783	5.0978	0.000192826	17.2547	4.43615e-05	0.000162907	uncharacterized protein	AT3G48180	84	2e-22	0.62	0.77	NA	NA	GO:0006979, GO:0009611, GO:0009625, GO:0009862, GO:0010200, GO:0030968, GO:0031348, GO:0050832
VIT_201s0026g00940	-0.944286	-2.54657	0.112011	-1.46068	-3.59865	0.00438216	6.84741	0.00543393	0.0118705	type-a response regulator	AT1G59940	233	2e-76	0.62	0.75	ARR3	Type A response regulator highly similar to bacterial two-component response regulators. Rapidly induced by cytokinin. Involved in red-light signaling. Acts redundantly with ARR3 in the control of circadian period in a cytokinin-independent manner.	GO:0000156, GO:0000160, GO:0005634, GO:0005737, GO:0006355, GO:0009736, GO:0009793, GO:0010161, GO:0016301, GO:0016310, GO:0035556, GO:0042752
VIT_201s0026g00990	0.25823	2.63699	0.0979073	1.13592	12.1406	2.30277e-09	81.5551	2.44504e-10	4.70367e-09	pyruvate dehydrogenase e1 alpha subunit	AT1G59900	656	0	0.8	0.9	AT-E1, E1	encodes the e1 alpha subunit of the pyruvate dehydrogenase complex (PDC)	GO:0004739, GO:0005634, GO:0005759, GO:0005829, GO:0006094, GO:0006096, GO:0008152, GO:0008270, GO:0009097, GO:0009098, GO:0009099, GO:0009651, GO:0016491, GO:0016624, GO:0043231, GO:0045254, GO:0046686, GO:0050897, GO:0055114
VIT_201s0026g01040	-0.505419	-3.12766	0.0480357	-1.21466	-6.67401	8.69375e-06	22.3004	8.12425e-06	3.5633e-05	cofactor assembly of complex c	AT1G59840	388	3e-135	0.69	0.83	CCB4	NA	GO:0004674, GO:0005524, GO:0006468, GO:0009069, GO:0009507, GO:0010190, GO:0010207
VIT_201s0026g01280	-0.672327	-2.35875	0.145026	-1.36326	-4.21364	0.00121696	8.91971	0.00170411	0.00420669	uncharacterized udp-glucosyltransferase	AT1G05670	970	0	0.62	0.77	NA	NA	GO:0005515, GO:0005524, GO:0005739, GO:0008152, GO:0016021, GO:0016758, GO:0042626, GO:0055085
VIT_201s0026g01380	3.35014	5.74363	0.000676277	3.81008	6.66335	8.86106e-06	26.0785	2.68956e-06	1.33584e-05	glutathione s-transferase	AT1G10370	275	1e-92	0.61	0.73	ATGSTU17, ERD9, GST30, GST30B, GSTU17	NA	GO:0004364, GO:0004462, GO:0005515, GO:0005975, GO:0006090, GO:0006749, GO:0009407, GO:0009507, GO:0009651, GO:0009704, GO:0015824, GO:0016740, GO:0016829, GO:0046686, GO:0048527, GO:0060416, GO:0080148, GO:0080167
VIT_201s0026g01420	-0.498061	-3.98757	0.011951	-1.149	-8.38767	4.34888e-07	35.2049	2.82463e-07	1.83554e-06	probable serine threonine-protein kinase at1g18390-like	AT1G69910	764	0	0.66	0.79	NA	NA	GO:0000166, GO:0003735, GO:0004672, GO:0004674, GO:0004683, GO:0004713, GO:0004715, GO:0005524, GO:0005622, GO:0005840, GO:0005886, GO:0006412, GO:0006468, GO:0009069, GO:0016301, GO:0016740, GO:0030247
VIT_201s0026g01570	0.283443	2.34365	0.147924	1.20174	10.7586	1.308e-08	64.0174	2.04667e-09	2.65643e-08	nitrate transporter -like	AT1G69850	840	0	0.72	0.83	AIT1, ATNRT1:2, NRT1.2, NRT1:2, NTL1	Encodes an inducible component of low-affinity nitrate uptake. mRNA found primarily in root hairs and the epidermis of roots.	GO:0005215, GO:0005509, GO:0005886, GO:0006857, GO:0009624, GO:0010119, GO:0016020, GO:0080168, GO:0090440
VIT_201s0026g01590	0.419058	4.19306	0.00850495	1.22198	12.5333	1.46593e-09	81.4086	2.48447e-10	4.77008e-09	protein twin lov 1	AT2G02710	374	2e-127	0.61	0.74	PLP, PLPA, PLPB, PLPC	Encodes a putative blue light receptor protein.	GO:0000155, GO:0000160, GO:0004871, GO:0004872, GO:0005515, GO:0005886, GO:0006355, GO:0007165, GO:0009365, GO:0009881, GO:0010155, GO:0018298, GO:0023014, GO:0046777, GO:0050896
VIT_201s0026g01640	0.530989	4.81679	0.00315614	1.60403	14.8896	1.19124e-10	115.454	1.05042e-11	3.7176e-10	hypersensitive-induced response protein 2	AT1G69840	320	8e-109	0.89	0.92	NA	NA	GO:0004674, GO:0005515, GO:0005524, GO:0005634, GO:0005773, GO:0005774, GO:0005794, GO:0005829, GO:0005886, GO:0006468, GO:0009506, GO:0009507, GO:0010075, GO:0019344, GO:0043424
VIT_201s0026g01660	0.716419	6.13849	0.000356849	1.28651	11.3918	5.83236e-09	65.0175	1.78981e-09	2.36571e-08	plastid alpha-amylase	AT1G69830	1224	0	0.66	0.77	AMY3, ATAMY3	Encodes a plastid-localized &#945;-amylase. Expression is reduced in the SEX4 mutant. Loss of function mutations show normal diurnal pattern of starch accumulation/degradation. Expression follows circadian rhythms.	GO:0003824, GO:0004556, GO:0005509, GO:0005576, GO:0005975, GO:0005983, GO:0005985, GO:0007623, GO:0008152, GO:0009507, GO:0009570, GO:0016787, GO:0016798, GO:0033910, GO:0043169
VIT_201s0026g01690	0.45033	0.867745	0.647788	2.58854	6.06556	2.8017e-05	21.5204	1.03723e-05	4.43772e-05	ap2 domain-containing transcription factor	AT3G54320	273	1e-87	0.74	0.83	ASML1, ATWRI1, WRI, WRI1	WRINKLED1 encodes transcription factor of the AP2/ERWEBP class. Protein has two plant-specific (AP2/EREB) DNA-binding domains and is involved in the control of storage compound biosynthesis in Arabidopsis. Mutants have wrinkled seed phenotype, due to a defect in the incorporation of sucrose and glucose into triacylglycerols. Transgenic sGsL plants (21-day-old) grown on 6% sucrose for 24 hours had…	GO:0003677, GO:0003700, GO:0005634, GO:0005667, GO:0006355, GO:0032440, GO:0055114
VIT_201s0026g01730	0.413119	1.42466	0.417025	2.59377	10.894	1.09628e-08	70.1263	9.26625e-10	1.38388e-08	wrky transcription	AT5G15130	290	2e-89	0.41	0.54	ATWRKY72, WRKY72	member of WRKY Transcription Factor; Group II-b; contribute to basal immunity.	GO:0003677, GO:0003700, GO:0005634, GO:0005667, GO:0006355, GO:0043565
VIT_201s0026g01950	-0.0374965	-0.47297	0.824127	-1.26929	-14.2364	2.29143e-10	130.778	3.32111e-12	1.46657e-10	hd domain class transcription factor	AT1G69780	350	3e-120	0.66	0.73	ATHB13	Encodes a homeodomain leucine zipper class I (HD-Zip I) protein.	GO:0000976, GO:0003677, GO:0003700, GO:0005634, GO:0005667, GO:0006355, GO:0009739, GO:0009744, GO:0009965, GO:0043565, GO:0048826
VIT_201s0026g02030	-0.00421467	-0.023745	0.993011	-1.53822	-6.55865	1.07795e-05	28.5738	1.37856e-06	7.40746e-06	transcription factor bhlh135-like	AT1G26945	126	2e-38	0.88	0.93	KDR, PRE6	Encodes a basic helix-loop-helix (bHLH) protein involved in blue/far-red light signaling. Physically interacts with HFR1 and negatively regulates its activity.	GO:0005634, GO:0005739, GO:0005773, GO:0009416, GO:0009536, GO:0009640, GO:0009741, GO:0009826, GO:0046983, GO:0048510
VIT_201s0026g02080	0.108094	0.917014	0.626403	1.24297	11.5693	4.6477e-09	82.72	2.15485e-10	4.27232e-09	f-box kelch-repeat protein skip11	AT2G02870	558	0	0.72	0.84	NA	NA	GO:0004842, GO:0005515, GO:0005634, GO:0005777, GO:0005829, GO:0006623, GO:0006888, GO:0009507, GO:0009610, GO:0016036, GO:0016567, GO:0019375, GO:0042406, GO:0042631
VIT_201s0026g02120	-0.416553	-3.05488	0.0536563	-1.27708	-8.1086	6.91486e-07	33.5406	4.10926e-07	2.54845e-06	microtubule-associated protein rp eb family member 1-like isoform 1	AT5G62500	384	6e-134	0.69	0.83	ATEB1, ATEB1B, EB1B	encodes a homolog of animal microtubule-end-binding protein. There are two other members of this family. EB1 forms foci at regions where the minus ends of microtubules are gathered during mitosis and early cytokinesis.	GO:0000911, GO:0005634, GO:0005815, GO:0005876, GO:0008017, GO:0009524, GO:0009574, GO:0009652, GO:0009958, GO:0010005, GO:0010228, GO:0045298, GO:0051322
VIT_201s0026g02190	-1.02882	-4.26714	0.00751799	-1.90162	-6.60965	9.80502e-06	22.4611	7.73109e-06	3.40933e-05	hva22-like protein a	AT1G74520	245	1e-82	0.65	0.83	ATHVA22A, HVA22A	Part of the AtHVA22a family. Protein expression is ABA- and stress-inducible.	GO:0005634, GO:0006950, GO:0009269, GO:0009409, GO:0009414, GO:0009506, GO:0009737, GO:0016020, GO:0016021, GO:0042538, GO:0042742
VIT_201s0026g02460	-0.349202	-3.21872	0.0418961	-1.05086	-8.69279	2.64345e-07	38.6301	1.3614e-07	9.6823e-07	zf-hd homeobox protein	AT1G69600	163	5e-49	0.54	0.66	ATHB29, ZFHD1, ZHD11	Encodes ZFHD1, a member of the zinc finger homeodomain transcriptional factor family. Binds to the 62 bp promoter region of ERD1 (early responsive to dehydration stress 1). Expression of ZFHD1 is induced by drought, high salinity and abscisic acid.	GO:0003677, GO:0005634
VIT_201s0026g02510	-0.397616	-1.04347	0.571778	-2.15057	-4.02564	0.00180502	8.7293	0.00188542	0.00460685	pentatricopeptide repeat-containing protein	AT2G02980	871	0	0.7	0.84	OTP85	Encodes a chloroplast RNA editing factor.	GO:0005739, GO:0009507, GO:0016556, GO:0031425
VIT_201s0026g02590	-0.0862669	-0.237568	0.919238	3.07154	11.3454	6.17732e-09	87.6459	1.28467e-10	2.79208e-09	calcium-binding protein cml42	AT3G29000	122	3e-34	0.42	0.57	NA	NA	GO:0005509
VIT_201s0026g02600	0.100383	0.309392	0.891712	-1.72655	-3.96045	0.00207334	11.3375	0.000512206	0.00144864	r2r3-myb transcription	AT1G69560	239	3e-74	0.87	0.93	ATMYB105, LOF2, MYB105	Encodes LOF2 (LATERAL ORGAN FUSION2), a MYB-domain transcription factor expressed in organ boundaries. Functions in boundary specification, meristem initiation and maintenance, and organ patterning. Also see LOF1 (At1g26780).	GO:0000785, GO:0003677, GO:0003682, GO:0005634
VIT_201s0026g02620	-0.428488	-3.17082	0.0451212	-1.37091	-9.59849	6.67315e-08	47.8333	2.4088e-08	2.18911e-07	expansin	AT2G03090	416	3e-147	0.8	0.89	ATEXP15, ATEXPA15, ATHEXP, EXP15, EXPA15	member of Alpha-Expansin Gene Family. Naming convention from the Expansin Working Group (Kende et al, 2004. Plant Mol Bio). Involved in the formation of nematode-induced syncytia in roots of Arabidopsis thaliana.	GO:0005576, GO:0006949, GO:0009505, GO:0009664, GO:0010114, GO:0010119, GO:0016020
VIT_201s0026g02680	-0.348472	-2.2406	0.169888	-1.83442	-8.90887	1.90329e-07	42.9514	5.81474e-08	4.63417e-07	oxygen evolving enhancer protein 3	AT1G14150	216	1e-70	0.59	0.71	PnsL2, PQL1, PQL2	Encodes a subunit of the NAD(P)H dehydrogenase complex located in the chloroplast thylakoid lumen.	GO:0000023, GO:0005509, GO:0006098, GO:0009344, GO:0009543, GO:0009654, GO:0009767, GO:0015979, GO:0019252, GO:0019898, GO:0030095, GO:0043085, GO:0045156
VIT_201s0026g02710	1.55645	3.77539	0.0171834	3.69347	9.50612	7.65861e-08	45.8204	3.43195e-08	2.95865e-07	nac domain protein	AT1G69490	324	1e-110	0.68	0.79	ANAC029, ATNAP, NAP	Encodes a member of the NAC transcription factor gene family. It is expressed in floral primordia and upregulated by AP3 and PI. Its expression is associated with leaf senescence.	GO:0003677, GO:0005634, GO:0006355, GO:0009825, GO:0009908, GO:0010150
VIT_201s0113g00420	-0.413793	-4.71393	0.00371184	-1.43738	-15.8012	5.14718e-11	131.609	3.13132e-12	1.40188e-10	probable s-acyltransferase at1g69420-like	AT1G69420	786	0	0.67	0.76	NA	NA	GO:0005515, GO:0008270, GO:0016020, GO:0016021, GO:0016023, GO:0016043, GO:0016740, GO:0046872, GO:0071669
VIT_201s0113g00500	-0.517283	-1.96324	0.237188	-1.90417	-5.4633	9.18491e-05	15.3175	9.26929e-05	0.000314178	protein argonaute 7-like	AT1G69440	1308	0	0.71	0.83	AGO7, ZIP	Encodes ARGONAUTE7, a member of the ARGONAUTE family, characterised by the presence of PAZ and PIWI domains. Involved in the regulation of developmental timing. Required for the accumulation of TAS3 ta-siRNAs but not for accumulation of miR171, miR173, miR390 or mi391. Localized in mature rosette leaves and floral buds.	GO:0003676, GO:0003743, GO:0005515, GO:0005840, GO:0006446, GO:0010050, GO:0010267, GO:0010492, GO:0010599, GO:0016020, GO:0016246, GO:0031047, GO:0035195, GO:0035196, GO:0040034
VIT_201s0127g00150	-0.164927	-1.30265	0.463063	-1.02611	-7.05084	4.33467e-06	28.151	1.53908e-06	8.16837e-06	2-phytyl- -naphtoquinone chloroplastic-like	AT1G23360	374	1e-130	0.7	0.81	MENG	Encodes a 2-phytyl-1,4-naphthoquinone methyltransferase that catalyzes the final step in phylloquinone (vitamin K1) biosynthesis.	GO:0005739, GO:0008152, GO:0008168, GO:0009507, GO:0032259, GO:0042372, GO:0052624
VIT_201s0127g00160	0.21119	1.57527	0.362245	1.29799	10.7784	1.28032e-08	67.7843	1.24634e-09	1.7741e-08	cysteine-rich receptor-like protein kinase 2	AT1G70520	889	0	0.68	0.81	ASG6, CRK2	Encodes a cysteine-rich receptor-like protein kinase.	GO:0000166, GO:0004672, GO:0004674, GO:0004713, GO:0004714, GO:0004872, GO:0005524, GO:0005576, GO:0005886, GO:0006457, GO:0006468, GO:0006857, GO:0007169, GO:0009069, GO:0009408, GO:0009506, GO:0009644, GO:0010193, GO:0016020, GO:0016021, GO:0016301, GO:0016740, GO:0034976, GO:0042542, GO:0046777
VIT_201s0127g00220	-0.238405	-2.16097	0.186981	-1.36054	-10.5437	1.74815e-08	62.036	2.6841e-09	3.33454e-08	uncharacterized protein	AT1G60790	590	0	0.52	0.65	TBL2	Encodes a member of the TBL (TRICHOME BIREFRINGENCE-LIKE) gene family containing a plant-specific DUF231 (domain of unknown function) domain. TBL gene family has 46 members, two of which (TBR/AT5G06700 and TBL3/AT5G01360) have been shown to be involved in the synthesis and deposition of secondary wall cellulose, presumably by influencing the esterification state of pectic polymers. A nomenclature…	GO:0005739, GO:0009827, GO:0009834, GO:0030244, GO:0045489
VIT_201s0127g00250	0.295063	0.694116	0.725278	2.95473	8.82679	2.15384e-07	48.1781	2.2699e-08	2.07744e-07	f-box kelch repeat-containing f-box family protein	AT1G23390	305	1e-99	0.45	0.62	NA	NA	GO:0005515, GO:0016021
VIT_201s0127g00300	-0.31828	-1.73757	0.304987	-1.12107	-5.31767	0.000123591	14.7046	0.000118416	0.000390234	crs2-associated factor 2	AT1G23400	601	0	0.58	0.7	ATCAF2, CAF2	Promotes the splicing of chloroplast group II introns.	GO:0000373, GO:0003723, GO:0006397, GO:0008380, GO:0009507, GO:0009536, GO:0009570, GO:0030529
VIT_201s0127g00340	-0.231307	-1.62605	0.342868	-2.10477	-10.7919	1.25781e-08	67.7067	1.25883e-09	1.7901e-08	uncharacterized protein	AT1G10657	117	3e-34	0.5	0.63	NA	NA	GO:0005739, GO:0009507, GO:0032502
VIT_201s0127g00360	-0.488317	-2.9622	0.0622241	1.06089	8.05144	7.61414e-07	64.9668	1.80193e-09	2.37689e-08	s-ribonuclease binding protein sbp1	AT1G10650	367	4e-125	0.54	0.68	NA	NA	GO:0005515, GO:0005737, GO:0008270, GO:0046872
VIT_201s0127g00400	-0.662028	-5.28247	0.00146871	-3.1031	-20.4546	1.69801e-12	225.497	1.94374e-14	3.97546e-12	pectin lyase-like protein	AT1G60590	715	0	0.66	0.79	NA	NA	GO:0004650, GO:0005576, GO:0005975, GO:0005982, GO:0005985, GO:0008152, GO:0016556, GO:0016787, GO:0016798, GO:0047911
VIT_201s0127g00420	-0.327398	-3.45462	0.0290317	-1.25935	-12.3838	1.73385e-09	81.6745	2.41339e-10	4.66125e-09	naphthoate synthase	AT1G60550	459	6e-162	0.75	0.84	DHNS, ECHID	NA	GO:0003824, GO:0005739, GO:0005777, GO:0006744, GO:0008152, GO:0008935, GO:0009234, GO:0016829, GO:0042371
VIT_201s0127g00490	0.139666	1.0292	0.577345	1.91849	16.2653	3.51257e-11	165.92	3.58319e-13	2.83014e-11	pantothenate kinase 2	AT4G32180	567	0	0.7	0.81	ATPANK2, PANK2	Encodes a protein with pantothenate kinase activity.	GO:0004594, GO:0005515, GO:0005524, GO:0005829, GO:0006487, GO:0015937, GO:0015940, GO:0016301, GO:0016310, GO:0016740
VIT_201s0127g00540	0.987909	8.21246	1.44487e-05	1.67105	14.0865	2.69495e-10	100.127	3.86209e-11	1.02374e-09	probable nucleoredoxin 1-like	AT1G60420	222	3e-69	0.65	0.79	NA	Reduce transmission through pollen.	GO:0005829, GO:0010183, GO:0016209, GO:0016491, GO:0016853, GO:0045454, GO:0046686, GO:0047134, GO:0055114, GO:0080092
VIT_201s0127g00560	1.28151	8.475	9.7603e-06	2.4875	16.572	2.74302e-11	137.339	2.10674e-12	1.04713e-10	probable nucleoredoxin 1-like	AT1G60420	816	0	0.67	0.83	NA	Reduce transmission through pollen.	GO:0005829, GO:0008236, GO:0010183, GO:0016021, GO:0016209, GO:0016491, GO:0016853, GO:0045454, GO:0046686, GO:0047134, GO:0055114, GO:0080092
VIT_201s0127g00680	1.07211	2.82442	0.0759876	1.4056	3.85433	0.00258439	7.96466	0.00285996	0.00669184	NA	AT1G23550	258	2e-83	0.46	0.67	SRO2	Encodes a protein with similarity to RCD1 but without the WWE domain. The protein does have a PARP signature upstream of the C-terminal protein interaction domain. The PARP signature may bind NAD+ and attach the ADP-ribose-moiety from NAD+ to the target molecule. Its presence suggests a role for the protein in ADP ribosylation.	GO:0003950, GO:0005634, GO:0009407, GO:0010583
VIT_201s0127g00700	0.148784	0.634773	0.751007	1.16826	5.70859	5.62175e-05	19.5782	1.95847e-05	7.84274e-05	uncharacterized protein	AT1G70420	196	1e-59	0.45	0.6	NA	NA	GO:0006950, GO:0007165, GO:0009628, GO:0009719, GO:0010033
VIT_201s0127g00720	-0.420829	-4.41632	0.00592905	-1.18518	-12.1221	2.35146e-09	75.2758	4.9729e-10	8.38017e-09	carbonic anhydrase	AT1G70410	377	4e-131	0.65	0.78	ATBCA4, BCA4, CA4	Encodes a putative beta-carbonic anhydrase betaCA4. Together with betaCA1 (At3g01500) regulates CO2-controlled stomatal movements in guard cells.	GO:0004089, GO:0005829, GO:0005886, GO:0006730, GO:0006807, GO:0008270, GO:0009570, GO:0009941, GO:0010037, GO:0010119, GO:0015976, GO:0016829
VIT_201s0127g00740	-0.559998	-6.29609	0.000278619	-1.87363	-19.5812	2.99171e-12	199.852	6.15101e-14	8.1859e-12	quinone oxidoreductase-like protein chloroplastic-like	AT1G23740	534	0	0.82	0.92	AOR	NA	GO:0000096, GO:0000166, GO:0003824, GO:0003960, GO:0004156, GO:0005488, GO:0006546, GO:0006636, GO:0006733, GO:0006766, GO:0008152, GO:0008270, GO:0008652, GO:0009072, GO:0009106, GO:0009108, GO:0009117, GO:0009396, GO:0009409, GO:0009416, GO:0009507, GO:0009536, GO:0009570, GO:0009579, GO:0009695, GO:0009941, GO:0010264, GO:0010319, GO:0015995, GO:0016117, GO:0016491, GO:0019216, GO:0019288, GO:…
VIT_201s0127g00750	-1.78764	-3.53404	0.0254474	-2.84656	-5.06358	0.000206984	13.4896	0.000196033	0.000611187	polyamine oxidase	AT5G13700	428	2e-145	0.49	0.68	APAO, ATPAO1, PAO1	Encodes a protein with polyamine oxidase activity. The mRNA of this gene is only expressed in very low amounts in the organs where it was detected (light-grown plants).	GO:0003723, GO:0003964, GO:0006278, GO:0009055, GO:0016491, GO:0016647, GO:0046592, GO:0050660, GO:0052893, GO:0052896, GO:0052897, GO:0052898, GO:0052900, GO:0055114
VIT_201s0127g00800	-0.554386	-2.20662	0.177079	-1.65089	-5.38741	0.000107037	14.6703	0.000120074	0.000394961	polyamine oxidase	AT5G13700	446	3e-152	0.5	0.67	APAO, ATPAO1, PAO1	Encodes a protein with polyamine oxidase activity. The mRNA of this gene is only expressed in very low amounts in the organs where it was detected (light-grown plants).	GO:0003723, GO:0003964, GO:0006278, GO:0009055, GO:0016023, GO:0016491, GO:0016647, GO:0046592, GO:0050660, GO:0052893, GO:0052896, GO:0052897, GO:0052898, GO:0052900, GO:0055114
VIT_201s0127g00850	-0.191549	-1.32964	0.452422	-2.10684	-10.1711	2.9073e-08	61.1298	3.04605e-09	3.706e-08	probable polygalacturonase non-catalytic subunit jp650-like	AT1G70370	805	0	0.62	0.76	PG2	NA	GO:0000272, GO:0004650, GO:0005576, GO:0005618, GO:0005982, GO:0005985, GO:0007389, GO:0008361, GO:0009664, GO:0009825, GO:0009832, GO:0009835, GO:0009926, GO:0009932, GO:0010075, GO:0010413, GO:0043481, GO:0045492, GO:0048046, GO:0048653, GO:0048767
VIT_201s0127g00870	-0.496134	-4.26232	0.00756645	-2.21861	-16.5108	2.86553e-11	146.933	1.1217e-12	6.41016e-11	probable polygalacturonase non-catalytic subunit jp650-like	AT1G23760	838	0	0.65	0.78	JP630, PG3	Encodes aromatic rich glycoprotein JP630.	GO:0000272, GO:0004650, GO:0005576, GO:0005618, GO:0005982, GO:0005985, GO:0007389, GO:0008361, GO:0009664, GO:0009825, GO:0009832, GO:0009835, GO:0009926, GO:0009932, GO:0010075, GO:0010413, GO:0043481, GO:0045492, GO:0048046, GO:0048653, GO:0048767
VIT_201s0127g00910	1.09556	3.55867	0.0245887	2.41246	8.72538	2.51347e-07	38.4971	1.39917e-07	9.91821e-07	dna binding	AT1G10585	63	4e-13	0.3	0.52	NA	NA	GO:0003676, GO:0005634, GO:0008270, GO:0015074, GO:0046983
VIT_201s0137g00050	-0.0163621	-0.0595661	0.982732	1.22711	5.29342	0.000129304	18.8928	2.47561e-05	9.63758e-05	myb family transcription factor apl	AT1G14600	120	6e-32	0.74	0.83	NA	NA	GO:0000785, GO:0003677, GO:0003682, GO:0005634
VIT_201s0137g00170	-0.304382	-1.38477	0.431668	-2.24919	-6.81169	6.74388e-06	25.9228	2.80837e-06	1.38953e-05	short-chain dehydrogenase reductase	AT1G67730	316	1e-105	0.49	0.73	ATKCR1, KCR1, YBR159	Encodes one of the two Arabidopsis homologues to YBR159w encoding a S. cerevisiae beta-ketoacyl reductase (KCR), which catalyzes the first reduction during VLCFA (very long chain fatty acids, >18 carbon) elongation: KCR1 (At1g67730), KCR2 (At1g24470). Complementation of the yeast ybr159Delta mutant demonstrated that the two KCR proteins are divergent and that only AtKCR1 can restore heterologous …	GO:0000166, GO:0003676, GO:0003824, GO:0004303, GO:0005488, GO:0005783, GO:0008152, GO:0008209, GO:0008210, GO:0009790, GO:0016020, GO:0016491, GO:0018454, GO:0042761, GO:0045703, GO:0055114
VIT_201s0137g00210	-0.120979	-1.62471	0.342937	-1.16278	-15.4075	7.32176e-11	143.333	1.41444e-12	7.61293e-11	at1g67740 f12a21_13	AT1G67740	163	6e-50	0.56	0.73	PSBY, YCF32	PsbY precursor (psbY) mRNA. This single nuclear gene is imported into the chloroplasts where it is processed into two integral membrane proteins with identical topology (PsbY-1 and PsbY-2). The protein appears to bind manganese but its role is not well understood.	GO:0006364, GO:0009523, GO:0009533, GO:0009535, GO:0009657, GO:0010207, GO:0016021, GO:0019344, GO:0030145, GO:0035304
VIT_201s0137g00240	-0.194294	-1.79409	0.288728	-1.6714	-13.5491	4.59777e-10	108.327	1.88444e-11	5.85834e-10	pectate lyase	AT1G67750	681	0	0.85	0.93	NA	NA	GO:0016020, GO:0016829, GO:0030570
VIT_201s0137g00290	0.0158554	0.164991	0.945855	-1.07855	-10.4632	1.94765e-08	74.1551	5.67566e-10	9.34678e-09	oxysterol binding protein 1d	AT1G13170	1022	0	0.73	0.82	ORP1D	NA	GO:0005515, GO:0005543, GO:0005634, GO:0008142, GO:0008202
VIT_201s0137g00360	0.79546	2.7919	0.0796067	1.55607	5.94122	3.56974e-05	17.6703	3.8135e-05	0.000142219	f-box and wd40 domain	AT1G24530	474	1e-164	0.61	0.74	NA	NA	GO:0000166, GO:0005515, GO:0005834, GO:0005886, GO:0006857, GO:0009069, GO:0009741, GO:0016310, GO:0016459, GO:0016740, GO:0016905
VIT_201s0137g00460	0.342578	3.10578	0.049473	1.81997	18.2295	7.58147e-12	190.228	9.832e-14	1.12374e-11	e3 ubiquitin-protein ligase rglg2	AT5G14420	497	2e-174	0.73	0.82	RGLG2	NA	GO:0004842, GO:0005515, GO:0005886, GO:0008270, GO:0009690, GO:0009850, GO:0016567, GO:0016874, GO:0046872
VIT_201s0137g00510	0.299104	2.45929	0.126716	-1.7242	-10.2659	2.5598e-08	91.123	9.05632e-11	2.0937e-09	cytochrome p450	AT3G26300	575	0	0.55	0.72	CYP71B34	putative cytochrome P450	GO:0004497, GO:0005506, GO:0005739, GO:0005783, GO:0005886, GO:0006570, GO:0009055, GO:0016491, GO:0016705, GO:0020037, GO:0046872, GO:0047085, GO:0050592, GO:0055114
VIT_201s0137g00520	-0.298512	-1.96292	0.237188	-1.34242	-7.40966	2.28651e-06	29.4744	1.09463e-06	6.05426e-06	cytochrome p450	AT3G26310	581	0	0.56	0.74	CYP71B35	putative cytochrome P450	GO:0004497, GO:0005506, GO:0005739, GO:0005783, GO:0005886, GO:0006570, GO:0009055, GO:0016491, GO:0016705, GO:0019825, GO:0020037, GO:0046872, GO:0047085, GO:0050592, GO:0055114
VIT_201s0137g00550	-0.207343	-1.62547	0.342937	-1.22533	-8.19203	5.99036e-07	37.6237	1.67781e-07	1.1647e-06	cytochrome p450	AT3G26300	578	0	0.55	0.74	CYP71B34	putative cytochrome P450	GO:0004497, GO:0005506, GO:0005739, GO:0005783, GO:0005886, GO:0006570, GO:0009055, GO:0016491, GO:0016705, GO:0020037, GO:0046872, GO:0047085, GO:0050592, GO:0055114
VIT_201s0137g00600	0.220338	2.23356	0.171455	1.62269	17.2375	1.61451e-11	175.746	2.08175e-13	1.98277e-11	map kinase phosphatase	AT3G55270	560	0	0.62	0.75	ATMKP1, MKP1	MAP kinase phosphatase (MKP1)	GO:0003779, GO:0004721, GO:0004725, GO:0005351, GO:0006470, GO:0006570, GO:0008138, GO:0009401, GO:0009651, GO:0010225, GO:0016301, GO:0016310, GO:0016311, GO:0016787, GO:0016791, GO:0035335
VIT_201s0137g00670	0.302916	0.739157	0.705861	2.81683	8.60016	3.06543e-07	45.4348	3.67809e-08	3.14825e-07	NA	AT1G67810	192	4e-60	0.67	0.79	SUFE2	Encodes a protein capable of stimulating the cysteine desulfurase activity of CpNifS (AT1G08490) in vitro. SufE2:GFP localizes to the chloroplasts where it is likely to play a role in iron-sulfur cluster assembly. Transcript levels for this gene are high in the pollen relative to other organs based on RT-PCR analysis.	GO:0008047, GO:0008987, GO:0009060, GO:0009435, GO:0009507, GO:0016226, GO:0019805, GO:0042803, GO:0051176, GO:0051347, GO:0051539
VIT_201s0137g00680	0.16368	0.2501	0.915056	2.23274	4.19294	0.00127039	11.0631	0.000582939	0.00162667	NA	None	None	None	None	None	None	None	NA
VIT_201s0137g00710	-0.358309	-2.81719	0.0768714	-1.84799	-11.2414	6.98973e-09	68.4239	1.14841e-09	1.65531e-08	gdsl esterase lipase	AT3G26430	496	6e-175	0.62	0.8	NA	NA	GO:0004560, GO:0005576, GO:0005975, GO:0006629, GO:0009505, GO:0016788
VIT_201s0137g00720	-0.378145	-2.22541	0.17307	-1.74499	-7.91327	9.58007e-07	33.308	4.33515e-07	2.67233e-06	gdsl esterase lipase	AT3G26430	529	0	0.63	0.79	NA	NA	GO:0004560, GO:0005576, GO:0005975, GO:0006629, GO:0009505, GO:0016788, GO:0019761
VIT_201s0137g00740	0.361883	3.65421	0.0210678	-1.02187	-9.04516	1.53397e-07	85.4807	1.6073e-10	3.34609e-09	NA	AT4G12690	258	5e-84	0.47	0.66	NA	NA	GO:0000287, GO:0003824, GO:0004721, GO:0004722, GO:0006470, GO:0008287, GO:0009536, GO:0016787, GO:0046872
VIT_201s0137g00750	-1.45629	-4.57029	0.00458932	-2.7896	-6.38802	1.49798e-05	21.6662	9.90499e-06	4.25783e-05	protein phosphatase	AT1G67820	366	1e-122	0.52	0.65	NA	NA	GO:0000287, GO:0003824, GO:0004721, GO:0004722, GO:0005634, GO:0006470, GO:0008287, GO:0009738, GO:0016787, GO:0030145, GO:0046872
VIT_201s0137g00770	0.130427	1.11771	0.54049	1.28683	12.4002	1.70513e-09	94.103	6.77521e-11	1.64759e-09	NA	AT1G67850	613	0	0.74	0.86	NA	NA	GO:0008270
VIT_201s0137g00790	1.06905	3.76985	0.0173167	2.65639	10.4423	2.00842e-08	55.925	6.50884e-09	7.17338e-08	NA	None	None	None	None	None	None	None	NA
VIT_201s0146g00060	0.256911	1.82595	0.278572	1.07979	8.37517	4.43452e-07	38.7899	1.31748e-07	9.42169e-07	glucose-6-phosphate dehydrogenase 2	AT5G13110	988	0	0.81	0.88	G6PD2	Encodes a plastidic glucose-6-phosphate dehydrogenase that is sensitive to reduction by DTT and whose mRNA is most highly expressed in root.	GO:0003824, GO:0004345, GO:0005488, GO:0005515, GO:0005739, GO:0005975, GO:0006006, GO:0006749, GO:0008152, GO:0009051, GO:0009507, GO:0009536, GO:0009570, GO:0016491, GO:0050661, GO:0055114
VIT_201s0146g00070	0.854103	7.21428	6.72331e-05	1.16657	10.1364	3.0568e-08	54.444	8.16784e-09	8.7055e-08	11-beta-hydroxysteroid dehydrogenase-like	AT5G50700	322	5e-108	0.54	0.7	HSD1	Encodes a hydroxysteroid dehydrogenase HSD1. Two copies of HSD1 (At5g50600 and At5g50700) exist in the Arabidopsis genome as a result of an exact 33-kb duplication on chromosome 5 encompassing seven genes. There are five homologs of HSD1 in Arabidopsis (HSD2-At3g47350, HSD3-At3g47360, HSD4-At5g50590, HSD4-At5g50690 and HSD6-At5g50770; HSD4 has two copies due to the same gene duplication event occ…	GO:0000166, GO:0003824, GO:0004316, GO:0005488, GO:0005835, GO:0006633, GO:0008152, GO:0008202, GO:0009507, GO:0009737, GO:0009741, GO:0016491, GO:0042967, GO:0055114, GO:0070524, GO:0072555, GO:0072582
VIT_201s0146g00215	-0.293149	-2.37974	0.141104	-1.76077	-11.5494	4.772e-09	74.3786	5.52719e-10	9.14764e-09	NA	AT5G13140	182	1e-53	0.48	0.68	NA	NA	GO:0000271, GO:0005739, GO:0007389, GO:0008361, GO:0009825, GO:0009926, GO:0009932, GO:0016787, GO:0019344, GO:0043481, GO:0048767, GO:0071555
VIT_201s0146g00280	0.644352	7.21413	6.72331e-05	1.67071	19.1016	4.00744e-12	186.075	1.21228e-13	1.31664e-11	nac domain ipr003441	AT5G13180	299	1e-101	0.62	0.72	ANAC083, NAC083, VNI2	Encodes a NAC domain transcription factor that interacts with VND7 and negatively regulates xylem vessel formation.	GO:0003677, GO:0003700, GO:0005515, GO:0005667, GO:0006612, GO:0009651, GO:0009737, GO:0009741, GO:0009963, GO:0010089, GO:0010150, GO:0010363, GO:0045892
VIT_201s0146g00320	0.385272	0.517428	0.804701	4.31405	7.647	1.51188e-06	36.5251	2.11853e-07	1.42878e-06	NA	None	None	None	None	None	None	None	NA
VIT_201s0146g00340	-0.194678	-1.23435	0.490657	-1.16056	-6.30409	1.76045e-05	22.3225	8.06887e-06	3.54301e-05	serine-threonine protein plant-	AT5G21090	282	1e-95	0.68	0.8	NA	NA	GO:0005515, GO:0005886, GO:0006096, GO:0006833, GO:0006972, GO:0007030, GO:0007165, GO:0009266, GO:0009627, GO:0009651, GO:0016301, GO:0016310, GO:0016491, GO:0032440, GO:0034976, GO:0042744, GO:0046686, GO:0055114
VIT_201s0146g00360	1.45866	5.47218	0.00104376	1.72182	6.64476	9.19148e-06	25.1575	3.48263e-06	1.67535e-05	zinc finger (b-box type) family protein	AT2G33500	345	8e-114	0.46	0.59	BBX12	NA	GO:0003700, GO:0005515, GO:0005622, GO:0005634, GO:0005667, GO:0006355, GO:0007623, GO:0008270, GO:0046872
VIT_201s0146g00480	0.981859	5.74565	0.000675082	2.90682	19.2121	3.73739e-12	194.488	7.96727e-14	9.67525e-12	protein tify 9	AT5G13220	159	3e-48	0.47	0.64	JAS1, JAZ10, TIFY9, JAS1, JAZ10, TIFY9, JAS1, JAZ10, TIFY9	Plants overexpressing At5g13220.3, but not At5g13220.1 showed enhanced insensitivity to MeJa.	GO:0005515, GO:0005634, GO:0006952, GO:0009611, GO:0009628, GO:0009694, GO:0009733, GO:0009751, GO:0009753, GO:0009867, GO:0010112, GO:0042803, GO:2000022
VIT_201s0150g00050	0.24682	1.61641	0.346148	1.14896	8.37715	4.42331e-07	39.499	1.14059e-07	8.29966e-07	gt-2-related protein	AT2G33550	260	2e-85	0.57	0.67	NA	NA	GO:0000785, GO:0003677, GO:0003682, GO:0003700, GO:0005667, GO:0006355
VIT_201s0150g00060	-0.374471	-2.33741	0.149184	-1.04099	-5.82043	4.51132e-05	17.1574	4.59758e-05	0.000168263	heme-binding protein 2-like	AT1G17100	170	5e-52	0.47	0.59	AtHBP1, HBP1	NA	GO:0005774, GO:0005886, GO:0016023
VIT_201s0150g00120	0.806139	5.51039	0.000979723	2.88044	22.3025	5.63873e-13	269.914	3.45848e-15	1.29531e-12	ap2 erf domain-containing transcription factor	AT5G13330	160	4e-48	0.54	0.66	Rap2.6L	encodes a member of the ERF (ethylene response factor) subfamily B-4 of ERF/AP2 transcription factor family. The protein contains one AP2 domain. There are 7 members in this subfamily.	GO:0003677, GO:0003700, GO:0005634, GO:0005667, GO:0006355, GO:0009873
VIT_201s0150g00300	-0.144123	-0.344175	0.877253	-1.91929	-3.31235	0.00787872	6.63338	0.00617477	0.0132746	indole-3-acetic acid-amido synthetase	AT1G28130	915	0	0.72	0.84	GH3.17	encodes an IAA-amido synthase that conjugates Asp and other amino acids to auxin in vitro. Lines carrying insertions in this gene are hypersensitive to auxin.	GO:0005634, GO:0005737, GO:0009416, GO:0009507, GO:0009733, GO:0009734, GO:0009826, GO:0009941, GO:0010252, GO:0010279, GO:0010583, GO:0016132, GO:0016874, GO:1901183
VIT_201s0150g00350	-0.304552	-2.88817	0.0693922	-1.09816	-9.27915	1.06873e-07	45.0962	3.91028e-08	3.31025e-07	probable s-acyltransferase at3g26935-like	AT3G26935	441	1e-151	0.53	0.65	NA	NA	GO:0005886, GO:0008270, GO:0016491, GO:0032440, GO:0046872, GO:0055114
VIT_201s0150g00390	-0.188887	-1.35114	0.444176	-1.07482	-6.85431	6.22932e-06	26.364	2.4858e-06	1.24611e-05	minichromosome maintenance protein 2	AT1G44900	1439	0	0.79	0.89	ATMCM2, MCM2	Encodes MCM2 (MINICHROMOSOME MAINTENANCE 2), a protein essential to embryo development. Overexpression results in altered root meristem function.	GO:0000166, GO:0000911, GO:0003677, GO:0003678, GO:0005524, GO:0005634, GO:0005657, GO:0005829, GO:0006084, GO:0006260, GO:0006268, GO:0006270, GO:0006275, GO:0006306, GO:0008094, GO:0009165, GO:0009790, GO:0009909, GO:0010082, GO:0042127, GO:0042555, GO:0051322, GO:0051567, GO:0051726
VIT_201s0150g00410	0.752303	2.44596	0.128613	4.31664	17.1451	1.731e-11	172.002	2.55151e-13	2.27412e-11	uncharacterized protein	AT1G28190	182	3e-55	0.47	0.65	NA	NA	GO:0005634, GO:0009755, GO:1901701
VIT_201s0150g00460	-0.766302	-2.97323	0.0611345	-2.41829	-6.6677	8.79852e-06	22.3158	8.08558e-06	3.54874e-05	xyloglucan endotransglycosylase	AT5G13870	505	0	0.81	0.9	EXGT-A4, XTH5	EXGT-A4, endoxyloglucan transferase,	GO:0004553, GO:0005618, GO:0005975, GO:0006073, GO:0009505, GO:0009507, GO:0009612, GO:0009645, GO:0009733, GO:0009826, GO:0016020, GO:0016762, GO:0016787, GO:0048046
VIT_201s0182g00030	0.0109153	0.0660478	0.980964	1.04605	7.20102	3.31073e-06	34.2557	3.49193e-07	2.21358e-06	NA	AT1G26690	295	6e-101	0.69	0.85	NA	NA	GO:0005783, GO:0006810, GO:0016020, GO:0016021
VIT_201s0182g00050	-0.138194	-1.52498	0.379365	-1.28599	-12.1573	2.26062e-09	87.7239	1.27446e-10	2.77298e-09	ribulose- bisphosphate carboxylase oxygenase large subunit n- chloroplast	AT1G14030	701	0	0.73	0.85	LSMT-L	NA	GO:0000023, GO:0005515, GO:0006554, GO:0006655, GO:0008168, GO:0009073, GO:0009507, GO:0009536, GO:0009570, GO:0009573, GO:0009793, GO:0009902, GO:0010027, GO:0016226, GO:0016740, GO:0016853, GO:0018023, GO:0018024, GO:0019252, GO:0019288, GO:0030785, GO:0034660, GO:0034968
VIT_201s0244g00010	1.41794	3.03496	0.0554294	3.29262	7.96589	8.77608e-07	32.3268	5.45083e-07	3.26479e-06	bhlh transcription factor upa20	AT5G50915	152	1e-43	0.58	0.73	NA	NA	GO:0005634, GO:0046983
VIT_201s0244g00030	-0.44443	-4.96907	0.00247405	-1.88069	-18.6082	5.74978e-12	185.661	1.23814e-13	1.3365e-11	acyl carrier protein	AT4G25050	134	3e-40	0.55	0.68	ACP4	encodes an acyl carrier protein predominantly expressed in leaves. Gene expression is upregulated by light.	GO:0000036, GO:0006633, GO:0008610, GO:0009416, GO:0009570, GO:0009941, GO:0016491, GO:0031177, GO:0032440, GO:0048037, GO:0055114
VIT_201s0244g00070	-0.116191	-1.07484	0.55767	-1.23811	-10.1253	3.10096e-08	61.862	2.74978e-09	3.39239e-08	uncharacterized protein	AT5G13260	619	0	0.63	0.77	NA	NA	GO:0005886, GO:0009536
VIT_201s0244g00110	-0.0107759	-0.113763	0.964219	-1.06318	-9.87726	4.45302e-08	64.2998	1.97028e-09	2.57275e-08	uncharacterized protein	AT1G28100	320	2e-109	0.68	0.81	NA	NA	GO:0005634, GO:0015995, GO:0016831
VIT_201s0244g00130	-0.446525	-2.84988	0.0735995	-1.28089	-7.06061	4.25333e-06	25.2348	3.40709e-06	1.64295e-05	transcription factor ice1-like	AT3G26744	367	9e-121	0.53	0.62	ATICE1, ICE1, SCRM	Encodes a MYC-like bHLH transcriptional activator that binds specifically to the MYC recognition sequences in the CBF3 promoter. Mutants are defective in cold-regulated gene expression. Cold stress triggers protein degradation of nuclear GFPICE1 protein, and the RING finger protein HOS1 is required. Sumoylation of ICE1 controls CBF3/DREB1A expression and freezing tolerance.	GO:0005634, GO:0009409, GO:0010440, GO:0010444, GO:0046983, GO:0050826
VIT_202s0012g00140	-0.559575	-3.59069	0.0233702	-1.4363	-7.86838	1.03292e-06	31.0343	7.43116e-07	4.29469e-06	novel plant snare 11	AT2G35190	384	1e-134	0.74	0.9	ATNPSN11, NPSN11, NSPN11	plant-specific SNARE located in cell plate of dividing cells. cofractionates with the cytokinesis-specific syntaxin, KNOLLE, which is required for the formation of the cell plate.	GO:0000910, GO:0005484, GO:0005886, GO:0006810, GO:0007049, GO:0008565, GO:0009504, GO:0015031, GO:0016020, GO:0016021, GO:0016192, GO:0051301
VIT_202s0012g00160	-0.275282	-1.9897	0.230301	-1.06819	-6.77852	7.16425e-06	24.28	4.4835e-06	2.09561e-05	membrane lipoprotein	AT4G17085	82	4e-22	0.71	0.79	NA	NA	GO:0016023
VIT_202s0012g00170	1.01095	4.9497	0.00253022	3.368	17.7582	1.09691e-11	167.97	3.1916e-13	2.66149e-11	beta-amylase	AT4G17090	863	0	0.75	0.85	AtBAM3, BAM3, BMY8, CT-BMY	Encodes a beta-amylase targeted to the chloroplast. Transgenic BMY8 RNAi lines fail to accumulate maltose during cold shock suggesting that maltose accumulation coincides with BMY8 expression. Apart from maltose, the sugar content of the RNAi lines were similar to wildtype (glucose and sucrose unaffected).	GO:0000024, GO:0000272, GO:0003824, GO:0005975, GO:0005983, GO:0005985, GO:0008152, GO:0009409, GO:0009570, GO:0016161, GO:0016787, GO:0016798, GO:0043169
VIT_202s0012g00400	2.52719	7.60777	3.63626e-05	2.58317	7.83138	1.09861e-06	39.7529	1.08374e-07	7.94308e-07	s-norcoclaurine synthase 1-like	AT1G17020	314	2e-104	0.48	0.67	ATSRG1, SRG1	Encodes a novel member of the Fe(II)/ascorbate oxidase gene family; senescence-related gene.	GO:0005506, GO:0009820, GO:0009821, GO:0016491, GO:0016829, GO:0045431, GO:0046872, GO:0050474, GO:0051555, GO:0055114
VIT_202s0012g00410	1.08216	3.60579	0.0228353	1.93025	6.96751	5.03513e-06	24.283	4.47951e-06	2.09425e-05	s-norcoclaurine synthase 1-like	AT1G17020	266	2e-85	0.48	0.67	ATSRG1, SRG1	Encodes a novel member of the Fe(II)/ascorbate oxidase gene family; senescence-related gene.	GO:0000166, GO:0005506, GO:0009820, GO:0009821, GO:0016491, GO:0016829, GO:0045431, GO:0046872, GO:0050474, GO:0051555, GO:0055114
VIT_202s0012g00530	1.55788	12.2705	8.18395e-08	2.81658	23.1954	3.46658e-13	269.316	3.53326e-15	1.29531e-12	phosphoribosyl pyrophosphate synthetase	AT2G35390	659	0	0.79	0.87	NA	NA	GO:0000166, GO:0000287, GO:0004749, GO:0005524, GO:0006098, GO:0006144, GO:0006783, GO:0009116, GO:0009156, GO:0009165, GO:0009507, GO:0009536, GO:0016301, GO:0016310, GO:0016740, GO:0044249, GO:0046872
VIT_202s0012g00570	-0.418781	-4.55534	0.00470455	-1.48981	-15.4305	7.17773e-11	125.706	4.7917e-12	1.94369e-10	two-component response regulator-like aprr2	AT4G18020	439	2e-147	0.51	0.62	APRR2, PRR2	Encodes pseudo-response regulator 2 (APRR2) that interacts with a calcium sensor (CML9).	GO:0000156, GO:0000160, GO:0000785, GO:0003677, GO:0003682, GO:0005515, GO:0005634, GO:0006355, GO:0035556
VIT_202s0012g00730	2.78702	5.97868	0.000471455	5.36285	12.3326	1.83716e-09	76.0702	4.53283e-10	7.73926e-09	probable purine permease 11-like	AT4G18210	397	9e-136	0.54	0.71	ATPUP10, PUP10	Member of a family of proteins related to PUP1, a purine transporter. May be involved in the transport of purine and purine derivatives such as cytokinins, across the plasma membrane.	GO:0009624, GO:0016020, GO:0016021
VIT_202s0012g00740	-1.0446	-7.25086	6.39861e-05	-2.13164	-12.3707	1.75724e-09	77.274	3.94544e-10	6.89387e-09	dynamin-related protein 1e	AT3G60190	1065	0	0.8	0.93	ADL1E, ADL4, ADLP2, DL1E, DRP1E, EDR3	At3g60190 encodes Arabidopsis dynamin-related protein 1E, DRP1E, also known as EDR3, ADL4 and ADL1E, which is 624 amino acid residues long, has a predicted mass of 69.8 kDa and a pI of 7.5. Dynamin-related protein 1E belongs to a plant-specific subclass of dynamin-related proteins (DRP1), consisting of five members in Arabidopsis (A, B, C, D, E). This class is characterized by having an N-termina…	GO:0000165, GO:0000166, GO:0000266, GO:0003924, GO:0005525, GO:0005739, GO:0005773, GO:0005774, GO:0005886, GO:0005938, GO:0006184, GO:0006612, GO:0009504, GO:0009506, GO:0009595, GO:0009697, GO:0009862, GO:0009867, GO:0010152, GO:0010200, GO:0010310, GO:0010363, GO:0016192, GO:0031348, GO:0042742, GO:0043900, GO:0046686, GO:0050832
VIT_202s0012g00830	1.34064	1.28121	0.471328	5.49424	6.31295	1.73052e-05	22.2711	8.19833e-06	3.59012e-05	major pollen allergen ory s 1	AT4G17030	196	2e-61	0.42	0.58	AT-EXPR, ATEXLB1, ATEXPR1, ATHEXP, EXLB1, EXPR	Encodes EXLB1 (expansin-like B1), a member of the expansin family.	GO:0005576, GO:0016023
VIT_202s0012g00880	0.785313	1.16691	0.519203	3.60345	6.70685	8.18161e-06	25.6781	3.00686e-06	1.47496e-05	dna-binding protein escarola-like	AT4G17800	321	6e-109	0.68	0.74	NA	NA	GO:0000041, GO:0003677, GO:0005654, GO:0005737, GO:0006355, GO:0009407, GO:0010359, GO:0010583, GO:0048440, GO:0048653
VIT_202s0012g00890	-1.30198	-3.67569	0.0203842	-1.30962	-3.76709	0.00309456	9.23667	0.00144336	0.00363128	NA	AT2G35290	108	9e-31	0.46	0.66	NA	NA	NA
VIT_202s0012g00980	-0.312808	-2.72261	0.0869363	-1.75889	-12.1184	2.3617e-09	80.8494	2.64157e-10	4.97824e-09	ferredoxin protein	AT1G32550	239	1e-79	0.62	0.73	FdC2	Encodes FdC1, a ferredoxin protein capable of alternative electron partitioning. FdC1 level increases in conditions of acceptor limitation at PSI.	GO:0005506, GO:0006098, GO:0009055, GO:0009507, GO:0009688, GO:0010103, GO:0019288, GO:0022900, GO:0046872, GO:0051536, GO:0051537
VIT_202s0012g00990	0.337935	2.33964	0.148837	-1.76699	-8.60858	3.028e-07	66.4817	1.47544e-09	2.04041e-08	lsd one like 1 protein	AT1G32540	228	2e-76	0.89	0.93	LOL1	Encodes a protein with 3 plant-specific zinc finger domains that acts as a positive regulator of cell death.	GO:0003677, GO:0005576, GO:0005634, GO:0009814, GO:0034051, GO:0034052, GO:0045595, GO:2000121
VIT_202s0012g01010	0.366938	2.87561	0.0708061	1.27537	10.9108	1.07327e-08	63.96	2.0626e-09	2.67353e-08	leucine-rich repeat-containing protein	AT4G35470	471	2e-160	0.49	0.67	PIRL4	Encodes PIRL4, a member of the Plant Intracellular Ras-group-related LRRs (Leucine rich repeat proteins). PIRLs are a distinct, plant-specific class of intracellular LRRs that likely mediate protein interactions, possibly in the context of signal transduction.	GO:0004721, GO:0005515, GO:0005886, GO:0006470, GO:0016787
VIT_202s0012g01120	-0.585447	-6.1743	0.00033529	-1.89853	-19.375	3.43444e-12	195.924	7.42908e-14	9.37318e-12	precursor of carboxylase h-protein glycine decarboxylase complex	AT1G32470	273	8e-94	0.82	0.92	NA	NA	GO:0004047, GO:0005634, GO:0005739, GO:0005960, GO:0006546, GO:0006563, GO:0006566, GO:0009507, GO:0009579, GO:0016740, GO:0019464, GO:0031405
VIT_202s0012g01190	-0.254802	-1.23555	0.490276	-1.12651	-4.71248	0.000428549	11.9411	0.000387576	0.00113123	palmate-like pentafoliata 1 transcription factor	AT4G17810	145	1e-42	0.43	0.56	NA	NA	GO:0005622, GO:0008270, GO:0010468, GO:0044699, GO:0080090, GO:2000112
VIT_202s0012g01250	-0.280373	-2.8111	0.0775809	-1.56342	-14.0438	2.79818e-10	110.435	1.57956e-11	5.07286e-10	mitochondrial carnitine acylcarnitine carrier-like protein	AT5G46800	488	1e-173	0.79	0.89	BOU	Seedling lethal mutation; Mitochondrial Carnitine Acyl Carrier-Like Protein	GO:0005215, GO:0005488, GO:0005743, GO:0006810, GO:0006839, GO:0009507, GO:0015822, GO:0016020, GO:0016021, GO:0055085
VIT_202s0012g01280	0.0651553	0.719956	0.714009	1.01119	12.0512	2.5626e-09	91.3822	8.82767e-11	2.04436e-09	vq motif-containing protein	AT2G35230	152	2e-42	0.55	0.64	IKU1	Contains a plant-specific VQ motif. Involved in endosperm growth and seed size determination. IKU1 is expressed in the early endosperm and its progenitor, the central cell.IKU1 interacts with MINI3 in the yeast two-hybrid system.	GO:0005634, GO:0048316, GO:0051640
VIT_202s0012g01350	-0.146631	-0.988814	0.595027	-1.36121	-8.49198	3.65619e-07	43.1297	5.62265e-08	4.51811e-07	NA	None	None	None	None	None	None	None	GO:0005576, GO:0005618
VIT_202s0012g01380	0.00335832	0.0150922	0.99528	1.03724	5.38778	0.000106991	19.298	2.15388e-05	8.52515e-05	NA	None	None	None	None	None	None	None	NA
VIT_202s0012g01390	0.360039	1.9647	0.23695	1.00561	5.96088	3.43775e-05	18.4538	2.88486e-05	0.000110689	uncharacterized protein	AT2G35200	129	2e-36	0.43	0.53	NA	NA	GO:0005886
VIT_202s0012g01400	0.191726	1.47202	0.399101	2.28018	18.259	7.44374e-12	205.787	4.65501e-14	6.99599e-12	NA	AT4G17900	317	3e-109	0.73	0.82	NA	NA	NA
VIT_202s0012g01570	0.159662	1.13395	0.53363	1.05412	7.98017	8.58356e-07	37.2799	1.8038e-07	1.24239e-06	bifunctional dihydroflavonol 4-reductase flavanone 4-reductase-like	AT2G23910	278	2e-91	0.46	0.68	NA	NA	GO:0003824, GO:0003854, GO:0004612, GO:0005488, GO:0005524, GO:0006094, GO:0006099, GO:0006364, GO:0006694, GO:0008152, GO:0008207, GO:0008209, GO:0008210, GO:0015976, GO:0016491, GO:0032040, GO:0044237, GO:0045552, GO:0050662, GO:0055114
VIT_202s0012g01590	0.606582	2.33654	0.149364	2.09769	9.32712	9.93421e-08	47.1076	2.73274e-08	2.43565e-07	tetratricopeptide repeat domain-containing protein	AT4G17940	203	3e-63	0.5	0.62	NA	NA	GO:0005488, GO:0005515
VIT_202s0012g01800	-0.209615	-1.61669	0.346044	-1.19626	-7.86377	1.0404e-06	34.4928	3.31031e-07	2.1116e-06	shikimate kinase-like protein	AT2G35500	458	4e-160	0.73	0.86	SKL2	NA	GO:0000162, GO:0003676, GO:0004765, GO:0005524, GO:0006546, GO:0006571, GO:0006636, GO:0006733, GO:0006766, GO:0009094, GO:0009106, GO:0009108, GO:0009117, GO:0009507, GO:0009695, GO:0009965, GO:0010207, GO:0015074, GO:0015995, GO:0016226, GO:0016301, GO:0016310, GO:0016740, GO:0019288, GO:0019344, GO:0019748, GO:0030154, GO:0042545, GO:0045893
VIT_202s0012g01870	-0.0568167	-0.492189	0.815626	-1.07859	-8.704	2.59844e-07	47.8119	2.41773e-08	2.19619e-07	NA	AT2G35470	92	1e-23	0.42	0.54	NA	NA	NA
VIT_202s0012g02030	-0.150662	-1.55008	0.370296	-1.05454	-9.85555	4.5966e-08	56.1719	6.27022e-09	6.95776e-08	homeobox-leucine zipper protein roc3	AT5G46880	934	0	0.59	0.73	HB-7, HDG5	NA	GO:0000976, GO:0003677, GO:0003700, GO:0005634, GO:0005667, GO:0006355, GO:0009409, GO:0009414, GO:0009738, GO:0042538, GO:0043565, GO:0045893
VIT_202s0012g02180	-0.225833	-0.915795	0.626967	-1.39604	-4.54796	0.000605503	11.5717	0.000459247	0.00131339	abhydrolase domain-containing protein fam108c1-like	AT1G32190	490	2e-171	0.68	0.75	NA	NA	GO:0005576, GO:0005886, GO:0006508, GO:0008233, GO:0009855, GO:0009944, GO:0010014, GO:0010075
VIT_202s0012g02190	0.531568	2.40386	0.136517	2.57326	13.7996	3.60281e-10	108.69	1.82756e-11	5.72032e-10	cellulose synthase-like protein	AT3G03050	1772	0	0.77	0.88	ATCSLD3, CSLD3, KJK, RHD7	encodes a cellulose synthase like protein. mutations initiate root hairs that rupture at their tip soon after initiation. is required for the synthesis of a noncellulosic wall polysaccharide.	GO:0005768, GO:0005783, GO:0005794, GO:0005802, GO:0005886, GO:0005982, GO:0005985, GO:0006011, GO:0009409, GO:0009832, GO:0016020, GO:0016021, GO:0016740, GO:0016757, GO:0016760, GO:0030173, GO:0030244, GO:0048767, GO:0051753
VIT_202s0012g02540	-0.421424	-4.17495	0.00872799	-1.46601	-12.712	1.19011e-09	83.9684	1.8853e-10	3.81975e-09	pentatricopeptide repeat-containing protein	AT1G31920	744	0	0.58	0.77	NA	NA	GO:0005739, GO:0010075, GO:0016556, GO:0016855
VIT_202s0012g02780	0.0119356	0.126501	0.959375	1.02278	11.8555	3.23964e-09	92.7131	7.74906e-11	1.83391e-09	membrane-associated progesterone binding protein 4	AT4G14965	341	2e-118	0.75	0.88	AtMAPR4, MAPR4	NA	GO:0005576, GO:0006301, GO:0016023, GO:0020037, GO:0048523
VIT_202s0025g00210	-0.219464	-2.35232	0.146378	-1.27692	-12.0166	2.67128e-09	81.11	2.56703e-10	4.87084e-09	uncharacterized protein	AT4G23490	747	0	0.69	0.79	NA	NA	GO:0005794, GO:0016740, GO:0016757
VIT_202s0025g00260	-0.343703	-3.0546	0.0536569	-1.66684	-14.3372	2.0837e-10	114.061	1.17441e-11	4.08206e-10	probable polygalacturonase-like	AT3G61490	719	0	0.71	0.85	NA	NA	GO:0004650, GO:0005576, GO:0005618, GO:0005975, GO:0005982, GO:0005985, GO:0008152, GO:0016021, GO:0016787, GO:0016798
VIT_202s0025g00350	0.179004	0.926604	0.622253	2.34064	14.6278	1.56943e-10	134.185	2.61513e-12	1.21669e-10	NA	AT1G01490	144	1e-43	0.49	0.62	NA	NA	GO:0030001, GO:0046872
VIT_202s0025g00420	2.0556	3.62869	0.0220019	3.55026	6.85142	6.26526e-06	23.4984	5.64565e-06	2.57258e-05	wrky transcription factor 22	AT4G01250	201	1e-61	0.4	0.52	AtWRKY22, WRKY22	member of WRKY Transcription Factor; Group II-e	GO:0003677, GO:0003700, GO:0005634, GO:0005667, GO:0006355, GO:0008152, GO:0043565, GO:0050794, GO:0050896
VIT_202s0025g00650	1.03475	2.23253	0.17154	2.36186	5.72865	5.40786e-05	16.6748	5.5e-05	0.000197678	atp binding	AT1G64110	959	0	0.73	0.84	DAA1	NA	GO:0000166, GO:0005524, GO:0005886, GO:0008568, GO:0016787, GO:0017111, GO:0048235
VIT_202s0025g00720	-0.25062	-2.80084	0.0785931	-1.69369	-15.2199	8.80431e-11	131.24	3.21403e-12	1.43231e-10	transmembrane protein	AT1G64150	354	4e-119	0.78	0.86	NA	NA	GO:0016020, GO:0016021, GO:0031969, GO:0042631
VIT_202s0025g00740	-0.230206	-1.46789	0.400121	-1.21433	-6.52605	1.14477e-05	23.443	5.73987e-06	2.61307e-05	NA	AT4G23690	193	8e-62	0.57	0.69	AtDIR6, DIR6	NA	NA
VIT_202s0025g00750	-0.126555	-0.773552	0.690082	1.61784	11.8511	3.25588e-09	100.142	3.85663e-11	1.02369e-09	NA	AT1G64160	194	3e-62	0.55	0.69	AtDIR5, DIR5	NA	NA
VIT_202s0025g00860	-0.524795	-1.72256	0.309954	-2.83387	-5.87862	4.03851e-05	18.2661	3.08222e-05	0.000117611	peptidase acyl-coenzyme a 6-aminopenicillanic acid acyl-transferase	None	None	None	None	None	None	None	GO:0003677, GO:0016740, GO:0042318, GO:0046983
VIT_202s0025g00870	0.160092	0.363654	0.86946	-2.6213	-4.13988	0.00142054	12.5176	0.000299069	0.000894261	NA	None	None	None	None	None	None	None	NA
VIT_202s0025g00950	-0.913772	-5.33937	0.00132687	-1.73312	-8.64865	2.83465e-07	38.0865	1.52327e-07	1.06964e-06	multidrug resistance protein abc transporter family	AT3G59140	1695	0	0.58	0.73	ABCC10, ATMRP14, MRP14	member of MRP subfamily	GO:0000166, GO:0005524, GO:0005886, GO:0006200, GO:0006810, GO:0016021, GO:0016491, GO:0016887, GO:0017111, GO:0032440, GO:0042626, GO:0055085, GO:0055114
VIT_202s0025g00980	0.267761	1.56547	0.365524	-1.62884	-6.81098	6.75214e-06	39.6683	1.10232e-07	8.0552e-07	multidrug resistance protein abc transporter family	AT3G59140	1645	0	0.62	0.78	ABCC10, ATMRP14, MRP14	member of MRP subfamily	GO:0000166, GO:0005524, GO:0005886, GO:0006200, GO:0006810, GO:0016021, GO:0016491, GO:0016887, GO:0017111, GO:0032440, GO:0042626, GO:0055085, GO:0055114
VIT_202s0025g01040	-0.324484	-3.37469	0.0328724	-1.62763	-14.9184	1.16311e-10	122.401	6.13021e-12	2.35395e-10	probable inactive receptor kinase at4g23740-like	AT4G23740	786	0	0.66	0.79	NA	NA	GO:0000166, GO:0004672, GO:0004674, GO:0004713, GO:0005515, GO:0005524, GO:0005886, GO:0006468, GO:0007169, GO:0009069, GO:0010075, GO:0016021
VIT_202s0025g01080	-0.192715	-2.03857	0.21706	-1.12738	-11.1749	7.62114e-09	70.8352	8.48554e-10	1.28794e-08	arabinogalactan peptide 16-like	AT3G61640	73	2e-18	0.6	0.79	AGP20, AtAGP20	NA	GO:0005886, GO:0006569, GO:0009612, GO:0009684, GO:0031225
VIT_202s0025g01185	1.58667	5.21305	0.00165098	1.06084	3.34571	0.00737639	13.9522	0.000161312	0.00051281	NA	AT3G61660	52	1e-09	0.61	0.82	NA	NA	NA
VIT_202s0025g01220	-0.681161	-4.15896	0.00888123	-1.46935	-7.93807	9.19242e-07	31.5305	6.59008e-07	3.85679e-06	NA	AT4G11080	495	2e-171	0.59	0.73	3xHMG-box1	NA	GO:0003677, GO:0005634
VIT_202s0025g01230	1.05142	5.83595	0.000579375	2.21625	13.5468	4.60537e-10	92.3435	8.03323e-11	1.89424e-09	proline transporter	AT5G41800	759	0	0.81	0.9	NA	NA	GO:0005275, GO:0005886, GO:0015171, GO:0015824, GO:0015837, GO:0016020, GO:0016021
VIT_202s0025g01235	-0.374047	-1.65213	0.334287	-1.07057	-4.18331	0.0012963	8.87883	0.00174136	0.00429046	NA	AT5G41810	116	1e-31	0.42	0.58	NA	NA	NA
VIT_202s0025g01260	-0.361598	-1.91952	0.249349	-1.02154	-4.86618	0.000311224	12.0157	0.000374639	0.00109792	anthocyanidin reductase-like	AT1G61720	198	9e-60	0.34	0.57	BAN	Negative regulator of flavonoid biosynthesis, mutants accumulate flavonoid pigments in their seed coat, putative oxidoreductase. It is thought that a ternary complex composed of TT2, TT8 and TTG1 is necessary for correct expression of BAN in seed endothelium.	GO:0000166, GO:0003824, GO:0003854, GO:0005488, GO:0006694, GO:0008152, GO:0008207, GO:0008209, GO:0008210, GO:0009813, GO:0016491, GO:0044237, GO:0045552, GO:0050662, GO:0055114
VIT_202s0025g01280	0.250398	1.53886	0.374859	1.00098	6.7651	7.34464e-06	25.1495	3.49063e-06	1.67879e-05	NA	AT4G11070	216	5e-67	0.41	0.55	AtWRKY41, WRKY41	member of WRKY Transcription Factor; Group III	GO:0003677, GO:0003700, GO:0005634, GO:0005667, GO:0006355, GO:0043565
VIT_202s0025g01320	0.361766	3.7712	0.0173003	1.00147	10.5738	1.68009e-08	57.4341	5.19143e-09	5.91263e-08	NA	None	None	None	None	None	None	None	NA
VIT_202s0025g01330	-0.101669	-1.17183	0.516659	-1.4322	-15.7585	5.36673e-11	154.158	7.15399e-13	4.6485e-11	glycoside hydrolase family 28 protein	AT4G23820	685	0	0.75	0.86	NA	NA	GO:0004650, GO:0005576, GO:0005975, GO:0005982, GO:0005985, GO:0008152, GO:0016020, GO:0016023, GO:0016787, GO:0016798, GO:0047911
VIT_202s0025g01350	-0.0756668	-0.269453	0.907159	-1.3837	-3.85688	0.00257046	9.27259	0.00141669	0.0035716	dna primase small subunit	AT5G41880	649	0	0.66	0.82	POLA3, POLA4	NA	GO:0003896, GO:0003899, GO:0005658, GO:0005730, GO:0006260, GO:0006269, GO:0006306, GO:0006351, GO:0008283, GO:0016740, GO:0016779, GO:0030894, GO:0051567
VIT_202s0025g01380	-0.376188	-3.68824	0.0199541	-1.3298	-12.8519	1.02011e-09	87.5819	1.29312e-10	2.79882e-09	endo- -beta-glucanase	AT1G64390	981	0	0.77	0.88	AtGH9C2, GH9C2	NA	GO:0003824, GO:0004553, GO:0005576, GO:0005975, GO:0005982, GO:0005985, GO:0008152, GO:0008810, GO:0016787, GO:0016798, GO:0030246
VIT_202s0025g01430	-0.157225	-0.795804	0.679596	1.765	10.9699	9.92186e-09	86.4681	1.45028e-10	3.08303e-09	NA	AT5G53110	262	2e-83	0.42	0.57	NA	NA	GO:0005515, GO:0008270, GO:0030247, GO:0046872
VIT_202s0025g01470	0.0304364	0.394074	0.856195	-1.20104	-14.5158	1.76234e-10	144.389	1.32062e-12	7.20776e-11	NA	AT4G23890	259	2e-86	0.59	0.72	CRR31, NdhS	NA	GO:0009507, GO:0009535, GO:0009637, GO:0010155, GO:0030003, GO:0046777, GO:0070838
VIT_202s0025g01560	0.974625	3.78559	0.0168671	1.82042	7.667	1.46268e-06	29.393	1.11743e-06	6.16283e-06	udp-glucose 4-epimerase	AT4G10960	600	0	0.82	0.91	UGE5	Encodes a protein with UDP-D-glucose 4-epimerase activity.	GO:0000166, GO:0003824, GO:0003978, GO:0005488, GO:0005795, GO:0005829, GO:0005886, GO:0005975, GO:0006012, GO:0006950, GO:0008152, GO:0009225, GO:0009969, GO:0010053, GO:0016853, GO:0016857, GO:0042546, GO:0044237, GO:0046983, GO:0050662
VIT_202s0025g01600	-0.143151	-0.662384	0.739726	-2.09936	-6.53723	1.12183e-05	25.896	2.82936e-06	1.39777e-05	late embryogenesis abundant hydroxyproline-rich glycoprotein	AT4G23930	202	3e-65	0.51	0.75	NA	NA	GO:0005576, GO:0048451, GO:0048453
VIT_202s0025g01680	0.711557	3.24141	0.0406023	1.08241	5.19211	0.000159021	13.7567	0.000175085	0.000552078	f-box protein skip8	AT4G10925	352	7e-122	0.7	0.81	NA	NA	GO:0005515, GO:0005634, GO:0006635, GO:0016558, GO:0019941, GO:0048573
VIT_202s0025g01710	-0.50783	-4.34765	0.00656094	-1.49271	-11.8614	3.21485e-09	72.0165	7.34042e-10	1.141e-08	glutaredoxin family protein	AT1G64500	309	7e-102	0.47	0.64	NA	NA	GO:0005884, GO:0009055, GO:0009902, GO:0015035, GO:0045454, GO:0051017
VIT_202s0025g01720	0.102574	0.986378	0.596349	1.39063	13.6129	4.3409e-10	115.238	1.06868e-11	3.76169e-10	n-rich protein	AT5G42050	305	2e-102	0.65	0.75	NA	NA	GO:0000165, GO:0005634, GO:0006499, GO:0006612, GO:0009409, GO:0009738, GO:0009862, GO:0009867, GO:0010363, GO:0030968, GO:0031348, GO:0043069, GO:0050832
VIT_202s0025g01730	-0.431056	-1.44513	0.408259	-1.58623	-4.30052	0.00101317	9.57868	0.00121024	0.00311126	50 kda ketoavyl-acp synthase	AT5G46290	714	0	0.74	0.86	KAS1, KASI	3-ketoacyl-acyl carrier protein synthase I (KAS I) mRNA,	GO:0003824, GO:0004315, GO:0005835, GO:0006633, GO:0008152, GO:0009058, GO:0016740, GO:0016747, GO:0033817, GO:0042967
VIT_202s0025g01770	-0.544782	-3.73815	0.0182664	-2.31277	-11.0005	9.52958e-09	62.5757	2.49121e-09	3.12688e-08	cellulose synthase-like protein g3-like	AT4G23990	562	0	0.57	0.75	ATCSLG3, CSLG3	encodes a protein similar to cellulose synthase	GO:0005982, GO:0005985, GO:0006011, GO:0016020, GO:0016021, GO:0016740, GO:0016757, GO:0016760, GO:0030244
VIT_202s0025g01860	-0.00716778	-0.00989497	0.99682	3.26819	5.67579	5.99687e-05	21.5139	1.03937e-05	4.44237e-05	cellulose synthase-like protein g3	AT4G23990	800	0	0.54	0.71	ATCSLG3, CSLG3	encodes a protein similar to cellulose synthase	GO:0005982, GO:0005985, GO:0006011, GO:0016020, GO:0016021, GO:0016740, GO:0016757, GO:0016760, GO:0030244
VIT_202s0025g01870	-0.470618	-1.07097	0.559573	-1.96489	-3.46169	0.00582123	6.28194	0.00764419	0.0160257	cellulose synthase-like protein g3-like	AT4G23990	768	0	0.57	0.71	ATCSLG3, CSLG3	encodes a protein similar to cellulose synthase	GO:0005982, GO:0005985, GO:0006011, GO:0016020, GO:0016021, GO:0016740, GO:0016757, GO:0016760, GO:0030244
VIT_202s0025g01900	-0.707373	-1.47617	0.397422	1.30273	3.67617	0.00373615	14.08	0.00015296	0.000488257	cellulose synthase-like protein g3-like	AT4G23990	687	0	0.56	0.73	ATCSLG3, CSLG3	encodes a protein similar to cellulose synthase	GO:0005794, GO:0005982, GO:0005985, GO:0006011, GO:0016020, GO:0016021, GO:0016740, GO:0016757, GO:0016760, GO:0030244
VIT_202s0025g01910	-0.311797	-1.92564	0.247798	-1.55124	-7.59436	1.6555e-06	31.1723	7.18605e-07	4.16915e-06	cellulose synthase-like protein g3-like	AT4G23990	768	0	0.56	0.7	ATCSLG3, CSLG3	encodes a protein similar to cellulose synthase	GO:0005982, GO:0005985, GO:0006011, GO:0016020, GO:0016021, GO:0016740, GO:0016757, GO:0016760, GO:0030244
VIT_202s0025g01950	0.481915	0.769646	0.691924	3.82969	7.78537	1.19087e-06	36.8082	1.99388e-07	1.35459e-06	cellulose synthase-like protein g3-like	AT4G23990	588	0	0.54	0.7	ATCSLG3, CSLG3	encodes a protein similar to cellulose synthase	GO:0005982, GO:0005985, GO:0006011, GO:0016020, GO:0016021, GO:0016740, GO:0016757, GO:0016760, GO:0030244
VIT_202s0025g01960	0.135391	0.373601	0.866165	-1.72813	-3.49634	0.00541498	9.11349	0.00153908	0.00384514	NA	None	None	None	None	None	None	None	NA
VIT_202s0025g01980	-0.120742	-1.13392	0.53363	-1.47461	-11.4668	5.31739e-09	79.8466	2.95141e-10	5.46152e-09	cellulose synthase-like protein g3-like	AT4G23990	778	0	0.54	0.69	ATCSLG3, CSLG3	encodes a protein similar to cellulose synthase	GO:0005982, GO:0005985, GO:0006011, GO:0016020, GO:0016021, GO:0016740, GO:0016757, GO:0016760, GO:0030244
VIT_202s0025g02000	0.0271731	0.278087	0.904082	-1.16939	-10.8304	1.19231e-08	80.2578	2.81978e-10	5.25799e-09	plastid ribosomal protein	AT1G64510	270	9e-92	0.84	0.92	NA	NA	GO:0003723, GO:0003735, GO:0005622, GO:0005840, GO:0006412, GO:0009507, GO:0009535, GO:0009536, GO:0009579, GO:0010027, GO:0019843, GO:0030529, GO:0042254
VIT_202s0025g02100	-1.12017	-3.64893	0.0212511	-2.86936	-6.3178	1.71419e-05	20.1174	1.63496e-05	6.68643e-05	NA	None	None	None	None	None	None	None	NA
VIT_202s0025g02140	0.108639	1.3208	0.455291	1.11307	13.7179	3.89493e-10	114.538	1.13024e-11	3.94265e-10	luminal binding protein	AT5G42020	1217	0	0.91	0.96	BIP, BIP2	Luminal binding protein (BiP2) involved in polar nuclei fusion during proliferation of endosperm nuclei.	GO:0000166, GO:0005524, GO:0005618, GO:0005730, GO:0005773, GO:0005774, GO:0005783, GO:0005788, GO:0005794, GO:0005829, GO:0005886, GO:0006457, GO:0006950, GO:0009408, GO:0009506, GO:0009507, GO:0010197, GO:0016491, GO:0016592, GO:0030433, GO:0032440, GO:0034976, GO:0046686, GO:0055114
VIT_202s0025g02170	0.544282	1.9667	0.236376	1.61275	6.57659	1.04381e-05	22.7902	6.9898e-06	3.11281e-05	NA	AT4G24040	686	0	0.61	0.76	ATTRE1, TRE1	Encodes a trehalase, member of Glycoside Hydrolase Family 37.	GO:0003824, GO:0004555, GO:0005886, GO:0005982, GO:0005985, GO:0005991, GO:0005993, GO:0006950, GO:0008152, GO:0016787, GO:0016798
VIT_202s0025g02410	0.0590508	0.301954	0.89437	-1.16797	-4.83202	0.000333974	16.5991	5.65854e-05	0.000203114	early nodulin-like protein 1-like	AT1G64640	163	3e-50	0.61	0.72	AtENODL8, ENODL8	NA	GO:0005507, GO:0005886, GO:0009055, GO:0016023, GO:0031225
VIT_202s0025g02450	-0.404194	-2.74651	0.0844084	-1.5539	-8.62266	2.95777e-07	38.8076	1.31274e-07	9.39735e-07	uncharacterized protein	AT4G24090	290	4e-96	0.58	0.73	NA	NA	GO:0043231, GO:0044444
VIT_202s0025g02510	0.531143	1.51354	0.383758	1.10146	3.38502	0.00680812	5.75052	0.0106511	0.0214302	metal-nicotianamine transporter ysl1	AT4G24120	939	0	0.71	0.85	ATYSL1, YSL1	Member of a small family of oligopeptide transporters similar to the yellow stripe locus of maize (ZmYS1).	GO:0005506, GO:0005886, GO:0006810, GO:0006811, GO:0006826, GO:0006857, GO:0009624, GO:0010039, GO:0015198, GO:0016020, GO:0016021, GO:0020037, GO:0034755, GO:0046872, GO:0048316, GO:0051980
VIT_202s0025g02540	-0.571554	-1.88516	0.260098	-1.69271	-4.4991	0.000668542	10.2095	0.000881482	0.00234973	uncharacterized protein	AT4G24130	220	2e-73	0.68	0.84	NA	NA	GO:0005634, GO:0005737
VIT_202s0025g02560	-0.024759	-0.199508	0.933606	1.73948	14.4414	1.881e-10	140.984	1.65033e-12	8.72971e-11	o-succinylhomoserine sulfhydrylase	AT1G64660	668	0	0.77	0.85	ATMGL, MGL	Encodes a functional methionine gamma-lyase, a cytosolic enzyme catalyzes the degradation of methionine into methanethiol, alpha-ketobutyrate and ammonia. The catabolism of excess methionine is important to methionine homeostasis.	GO:0003824, GO:0003962, GO:0005829, GO:0006520, GO:0006534, GO:0006730, GO:0009970, GO:0016740, GO:0016829, GO:0018826, GO:0019458, GO:0030170, GO:0042631, GO:0051289
VIT_202s0025g02590	0.69776	2.62544	0.0998658	1.45561	5.94191	3.56583e-05	17.7328	3.72854e-05	0.000139425	homeobox-leucine zipper protein athb-12	AT3G61890	127	6e-36	0.43	0.6	ATHB-12, ATHB12, HB-12	Encodes a homeodomain leucine zipper class I (HD-Zip I) protein. Loss of function mutant has abnormally shaped leaves and stems.	GO:0000976, GO:0003677, GO:0003700, GO:0005634, GO:0005667, GO:0006355, GO:0006950, GO:0006970, GO:0007275, GO:0009414, GO:0009615, GO:0009651, GO:0009737, GO:0043565, GO:0045893
VIT_202s0025g02610	1.02066	2.6122	0.101866	1.32484	3.53329	0.00502263	6.71871	0.00586684	0.0127011	dna binding	AT5G46760	199	1e-57	0.47	0.68	MYC3	NA	GO:0005634, GO:0016491, GO:0032440, GO:0046983, GO:0055114
VIT_202s0025g02640	-0.203401	-2.02861	0.219602	-1.53047	-13.9694	3.01861e-10	113.948	1.18518e-11	4.10481e-10	NA	AT1G64680	384	1e-134	0.74	0.83	NA	NA	GO:0009534, GO:0009941, GO:0016556
VIT_202s0025g02650	-0.999497	-7.71515	3.03118e-05	-1.81933	-12.6385	1.29755e-09	81.1643	2.55178e-10	4.85614e-09	endo- -beta-glucanase	AT1G02800	632	0	0.67	0.81	ATCEL2, CEL2	Encodes a protein with similarity to endo-1,4-b-glucanases and is a member of Glycoside Hydrolase Family 9. CEL2 is induced by nemotodes and is expressed in syncitia induced by Heterodera schachtii.May be involved in the development and function of syncitia.	GO:0003824, GO:0004553, GO:0005975, GO:0005982, GO:0005985, GO:0008152, GO:0008810, GO:0009835, GO:0016787, GO:0016798, GO:0030245
VIT_202s0025g02670	-0.461858	-2.53909	0.113179	-1.29065	-6.12163	2.50661e-05	18.9186	2.45355e-05	9.56128e-05	branchless trichome protein	AT1G64690	137	4e-39	0.51	0.67	BLT	Encodes BRANCHLESS TRICHOME (BLT) involved in trichome development. A large portion of the internal amino acid sequence of BLT is predicted to form a coiled-coil domain. BLT mutants form branchless trichomes with blunt tips.	GO:0010090
VIT_202s0025g02680	0.0905942	0.325483	0.884922	-1.1623	-3.35008	0.00731125	8.27958	0.00240391	0.00573175	uncharacterized protein loc100258227	AT4G37740	134	1e-36	0.51	0.64	AtGRF2, GRF2	Growth regulating factor encoding transcription activator. One of the nine members of a GRF gene family, containing nuclear targeting domain. Mutants result in smaller leaves indicating the role of the gene in leaf development. Expressed in root, shoot and flower	GO:0005515, GO:0005524, GO:0005634, GO:0006355, GO:0016818
VIT_202s0025g02690	-0.49858	-1.19866	0.505394	-2.24833	-4.01104	0.00186247	8.47822	0.00215774	0.00518743	NA	AT4G00820	424	3e-142	0.51	0.64	iqd17	NA	GO:0005515
VIT_202s0025g02700	-0.750531	-2.21777	0.17448	-1.1605	-3.23308	0.00925678	5.46737	0.0127689	0.0250961	glutaredoxin family protein	AT4G10630	343	1e-116	0.58	0.69	NA	NA	GO:0009055, GO:0015035, GO:0045454
VIT_202s0025g02710	-0.212904	-0.483421	0.819294	-2.09448	-3.51599	0.00520801	7.26412	0.00425637	0.00954538	nac domain ipr003441	AT2G46770	356	9e-120	0.51	0.6	ANAC043, NST1	NAC transcription factor NST1. NST1 and NST2 are redundant in regulating secondary wall thickening in anther walls and siliques. NST1 promoter was detected in various tissues in which lignified secondary walls develop.	GO:0003677, GO:0005634, GO:0009809, GO:0009834, GO:0009901, GO:0010047, GO:0016020, GO:0043565, GO:0045893
VIT_202s0025g02720	-0.31979	-1.70311	0.316641	-1.18753	-5.42494	9.93516e-05	15.3942	8.99318e-05	0.00030602	NA	AT1G64700	167	3e-51	0.49	0.63	NA	NA	NA
VIT_202s0025g02770	-0.134012	-1.49951	0.388907	-1.2178	-12.7733	1.1084e-09	97.5016	4.91492e-11	1.25262e-09	glucan endo- -beta-glucosidase	AT1G32860	532	0	0.62	0.77	NA	NA	GO:0003824, GO:0004553, GO:0005576, GO:0005618, GO:0005783, GO:0005886, GO:0005975, GO:0005982, GO:0005985, GO:0006952, GO:0007154, GO:0008152, GO:0009505, GO:0009506, GO:0009897, GO:0016020, GO:0016787, GO:0016798, GO:0031225, GO:0032880, GO:0042973, GO:0043169, GO:0046658
VIT_202s0025g02800	0.485271	2.91972	0.0663667	1.07241	6.89541	5.76772e-06	23.9592	4.92517e-06	2.27697e-05	NA	AT5G42110	52	1e-10	0.42	0.52	NA	NA	NA
VIT_202s0025g02805	0.0463724	0.1609	0.947512	1.66963	6.99083	4.82113e-06	31.8485	6.1064e-07	3.6074e-06	NA	AT1G32928	57	3e-11	0.4	0.59	NA	NA	NA
VIT_202s0025g02850	1.06993	4.07978	0.0101181	2.57513	11.0209	9.29418e-09	62.0952	2.66218e-09	3.31153e-08	subtilase family protein	AT4G10540	991	0	0.63	0.79	NA	NA	GO:0004252, GO:0006508, GO:0008233, GO:0009505, GO:0009507, GO:0009581, GO:0009595, GO:0016036, GO:0016787, GO:0019375, GO:0042631, GO:0042802, GO:0043086, GO:0048046
VIT_202s0025g02880	-0.710545	-3.7551	0.0177257	-2.67061	-9.03316	1.56297e-07	41.1855	8.16063e-08	6.21077e-07	NA	AT1G32960	642	0	0.53	0.67	ATSBT3.3, SBT3.3	NA	GO:0004252, GO:0006508, GO:0016023, GO:0016787, GO:0042802, GO:0043086
VIT_202s0025g02890	-0.507025	-5.01301	0.00230793	-1.61972	-14.1903	2.42256e-10	103.572	2.83892e-11	8.12711e-10	50s ribosomal protein l11	AT1G32990	341	7e-119	0.83	0.92	PRPL11	mutant has Decreased effective quantum yield of photosystem II; Pale green plants; Reduced growth rate; Plastid Ribosomal Protein L11	GO:0003723, GO:0003735, GO:0005622, GO:0005840, GO:0006364, GO:0006412, GO:0009507, GO:0009536, GO:0009570, GO:0009941, GO:0010027, GO:0015995, GO:0016020, GO:0019288, GO:0019843, GO:0022625, GO:0022626, GO:0030529
VIT_202s0025g02920	0.804226	2.68167	0.0920368	3.78359	15.2735	8.40974e-11	133.009	2.83829e-12	1.30374e-10	caffeic acid 3-o-methyltransferase	AT5G54160	398	6e-137	0.55	0.71	ATOMT1, COMT1, OMT1	A caffeic acid/5-hydroxyferulic acid O-methyltransferase. Interacts with 14-4-3 proteins in yeast 2 hybrid assay. AtOMT1 (At5g54160) encodes a flavonol 3-O-methyltransferase that is highly active towards quercetin and myricetin. The substrate specificity identifies the enzyme as flavonol 3-methyltransferase which replaces the former annotation of the gene to encode a caffeic acid/5-hydroxyferulic…	GO:0005634, GO:0005737, GO:0005886, GO:0008168, GO:0008171, GO:0009805, GO:0009809, GO:0009811, GO:0016740, GO:0030755, GO:0032259, GO:0033799, GO:0046983, GO:0047763, GO:0051555
VIT_202s0025g03230	-0.214471	-1.30048	0.463887	-1.16147	-5.99797	3.19736e-05	19.9111	1.75119e-05	7.1109e-05	beta- -n-acetylglucosaminyltransferase radical	AT1G33250	706	0	0.71	0.81	NA	NA	GO:0005794, GO:0016020, GO:0016740, GO:0016757
VIT_202s0025g03250	-0.221771	-1.44119	0.409751	-1.12068	-6.24795	1.96223e-05	21.4063	1.07553e-05	4.57776e-05	NA	AT1G33265	130	9e-38	0.54	0.71	NA	NA	GO:0004674, GO:0005524, GO:0006468, GO:0009069, GO:0009507, GO:0016020
VIT_202s0025g03290	0.19856	1.40173	0.425492	1.58203	12.468	1.58907e-09	93.2933	7.32493e-11	1.75275e-09	NA	AT5G52430	325	1e-105	0.46	0.59	NA	NA	NA
VIT_202s0025g03300	-0.01494	-0.0938828	0.971696	1.44691	10.7591	1.308e-08	77.8507	3.69415e-10	6.53284e-09	btb poz domain-containing protein at5g41330-like	AT5G41330	582	0	0.64	0.79	NA	NA	GO:0005216, GO:0005249, GO:0005515, GO:0005634, GO:0006813, GO:0008076, GO:0016020, GO:0051260
VIT_202s0025g03310	1.11462	3.716	0.018932	1.58959	5.57982	7.28344e-05	16.1389	6.73666e-05	0.000236483	transporter arsb-like	AT1G02260	688	0	0.65	0.75	NA	NA	GO:0015137, GO:0015746, GO:0016021, GO:0016023, GO:0055085
VIT_202s0025g03480	-0.625438	-5.90982	0.000526765	-1.4007	-12.0254	2.64488e-09	72.3128	7.08066e-10	1.10771e-08	kinesin calponin homology and calcium binding and coiled-coil domain-containing protein	AT1G63640	1266	0	0.59	0.74	NA	NA	GO:0000166, GO:0000226, GO:0000911, GO:0003774, GO:0003777, GO:0004497, GO:0005506, GO:0005515, GO:0005524, GO:0005783, GO:0005874, GO:0005875, GO:0005886, GO:0006306, GO:0006346, GO:0007018, GO:0007267, GO:0009055, GO:0009616, GO:0009909, GO:0010267, GO:0016021, GO:0016572, GO:0016705, GO:0020037, GO:0031048, GO:0035196, GO:0048449, GO:0051322, GO:0051567, GO:0055114
VIT_202s0025g03520	0.139492	1.06497	0.562417	1.05374	8.79973	2.2421e-07	46.132	3.24627e-08	2.82214e-07	haloacid dehalogenase-like hydrolase domain-containing protein	AT4G11570	515	0	0.67	0.81	NA	NA	GO:0003824, GO:0003993, GO:0005634, GO:0008152, GO:0009536, GO:0015996, GO:0016787
VIT_202s0025g03540	0.716086	6.99744	9.34234e-05	-1.23435	-9.91617	4.21177e-08	144.455	1.31504e-12	7.19753e-11	beta chain	AT5G12250	832	0	0.94	0.97	TUB6	Encodes a beta-tubulin. Expression of TUB6 has been shown to decrease in response to cold treatment.	GO:0000166, GO:0003924, GO:0005198, GO:0005200, GO:0005525, GO:0005618, GO:0005874, GO:0005886, GO:0006184, GO:0007017, GO:0007018, GO:0009409, GO:0009507, GO:0009651, GO:0043234, GO:0046686, GO:0051258
VIT_202s0025g03610	-0.968103	-4.17689	0.00872185	-1.95131	-6.83277	6.48347e-06	23.729	5.27167e-06	2.41862e-05	glutathione peroxidase	AT4G11610	1607	0	0.75	0.87	NA	NA	GO:0004602, GO:0005515, GO:0006749, GO:0006979, GO:0016020, GO:0016740, GO:0055114
VIT_202s0025g03660	0.011197	0.0974036	0.970739	1.55058	14.6348	1.56492e-10	141.841	1.55954e-12	8.30189e-11	amp dependent	AT3G48990	802	0	0.79	0.89	AAE3	NA	GO:0003824, GO:0005739, GO:0005829, GO:0006744, GO:0008152, GO:0008756, GO:0009506, GO:0009570, GO:0010030, GO:0010167, GO:0010214, GO:0015706, GO:0016208, GO:0016874, GO:0033611, GO:0046482, GO:0046487, GO:0046686, GO:0048046, GO:0050203, GO:0050832
VIT_202s0025g03680	-0.469372	-5.62327	0.000811755	-1.24955	-13.8344	3.46449e-10	96.8114	5.24164e-11	1.32611e-09	beta tubulin	AT5G23860	872	0	0.99	0.99	TUB8	beta-tubulin, preferentially expressed in endodermal and phloem cells of primary roots and in the vascular tissues of leaves, stems, and flowers.	GO:0000166, GO:0003924, GO:0005198, GO:0005200, GO:0005515, GO:0005525, GO:0005618, GO:0005730, GO:0005773, GO:0005794, GO:0005874, GO:0005886, GO:0006094, GO:0006184, GO:0007010, GO:0007017, GO:0007018, GO:0009651, GO:0010498, GO:0043234, GO:0045298, GO:0046686, GO:0051258
VIT_202s0025g03730	1.75151	2.54305	0.112591	3.63028	6.00536	3.15205e-05	18.173	3.18552e-05	0.000121243	gtp binding	AT1G63410	165	1e-50	0.47	0.66	NA	NA	GO:0044237
VIT_202s0025g03760	-0.253738	-2.42751	0.131938	-1.67951	-14.8816	1.19601e-10	127.486	4.20677e-12	1.77305e-10	NA	AT1G63300	966	0	0.52	0.67	NA	NA	NA
VIT_202s0025g03910	-0.663597	-2.48632	0.12243	-1.22352	-4.14683	0.00139969	8.71175	0.00190317	0.00464497	NA	None	None	None	None	None	None	None	NA
VIT_202s0025g03940	-0.512518	-3.24293	0.0405253	-1.54256	-8.09498	7.07914e-07	33.1959	4.44893e-07	2.73466e-06	stress responsive alpha-beta barrel domain protein	AT2G32500	328	7e-112	0.62	0.76	NA	NA	GO:0003677, GO:0006306, GO:0008168, GO:0009536
VIT_202s0025g04000	-1.47654	-5.93496	0.000506124	-2.51265	-7.9501	9.02534e-07	34.1629	3.56594e-07	2.25394e-06	gras family transcription factor	AT1G63100	690	0	0.58	0.7	NA	NA	GO:0000226, GO:0000911, GO:0005634, GO:0006355, GO:0048451, GO:0048453, GO:0051322
VIT_202s0025g04010	0.482151	3.01222	0.0575514	1.01998	6.82594	6.56757e-06	23.4038	5.80753e-06	2.63769e-05	cytochrome p450	AT1G33720	377	1e-120	0.4	0.59	CYP76C6	member of CYP76C	GO:0000166, GO:0004497, GO:0004812, GO:0005506, GO:0005524, GO:0005737, GO:0006412, GO:0006418, GO:0009055, GO:0016491, GO:0020037, GO:0046872, GO:0050593, GO:0055114
VIT_202s0025g04020	0.284918	1.37898	0.433795	1.15748	6.2882	1.81703e-05	21.8478	9.35471e-06	4.04365e-05	cytochrome p450	AT1G33720	379	3e-125	0.4	0.6	CYP76C6	member of CYP76C	GO:0000166, GO:0004497, GO:0004812, GO:0005506, GO:0005524, GO:0005737, GO:0006412, GO:0006418, GO:0009055, GO:0016491, GO:0020037, GO:0046872, GO:0050593, GO:0055114
VIT_202s0025g04190	-0.170546	-1.3199	0.455591	-1.22337	-7.94298	9.13127e-07	36.2328	2.25623e-07	1.50751e-06	atp-dependent rna helicase	AT1G12770	716	0	0.63	0.77	EMB1586, ISE1	Encodes a DEAD-box RNA helicase that localizes to mitochondria and is essential for regulating cell-to-cell transport via plasmodesmata.	GO:0000166, GO:0003676, GO:0003723, GO:0003724, GO:0004386, GO:0005524, GO:0005739, GO:0008026, GO:0009507, GO:0009663, GO:0009793, GO:0010497, GO:0016787
VIT_202s0025g04200	0.167207	0.98957	0.594919	1.41946	9.4889	7.83972e-08	54.4191	8.19945e-09	8.72483e-08	uncharacterized protein	AT4G11655	152	3e-45	0.43	0.55	NA	NA	GO:0000166, GO:0003978, GO:0005886, GO:0006012, GO:0009225, GO:0016020, GO:0016021, GO:0050662
VIT_202s0025g04230	1.19747	7.52224	4.15633e-05	2.64385	17.0868	1.81493e-11	146.675	1.14025e-12	6.47807e-11	NA	AT4G11650	309	5e-106	0.68	0.79	ATOSM34, OSM34	osmotin-like protein	GO:0005576, GO:0006952, GO:0009607, GO:0031640, GO:0050832
VIT_202s0025g04250	2.16774	3.9088	0.0135775	4.43319	8.65778	2.79796e-07	37.5963	1.68751e-07	1.17039e-06	NA	AT4G11650	303	2e-103	0.68	0.78	ATOSM34, OSM34	osmotin-like protein	GO:0005576, GO:0006952, GO:0009607, GO:0031640, GO:0050832
VIT_202s0025g04260	0.965987	1.73416	0.30594	3.45337	7.33571	2.61357e-06	29.3991	1.11571e-06	6.15702e-06	NA	AT4G11650	210	4e-68	0.53	0.62	ATOSM34, OSM34	osmotin-like protein	GO:0005576, GO:0006952, GO:0009607, GO:0031640, GO:0050832
VIT_202s0025g04270	1.20447	6.51786	0.000201439	2.62493	15.0122	1.05981e-10	113.334	1.24545e-11	4.23439e-10	NA	AT4G11650	310	2e-106	0.69	0.79	ATOSM34, OSM34	osmotin-like protein	GO:0005576, GO:0006952, GO:0009607, GO:0031640, GO:0050832
VIT_202s0025g04280	0.176167	0.657492	0.741624	2.5226	11.754	3.65068e-09	87.2405	1.3392e-10	2.86888e-09	NA	AT4G11650	300	4e-102	0.64	0.8	ATOSM34, OSM34	osmotin-like protein	GO:0005576, GO:0006952, GO:0009607, GO:0031640, GO:0050832
VIT_202s0025g04300	0.946497	3.12043	0.0483792	5.16656	19.341	3.48991e-12	215.639	2.97984e-14	5.07886e-12	NA	AT4G11650	299	6e-102	0.65	0.78	ATOSM34, OSM34	osmotin-like protein	GO:0005576, GO:0006952, GO:0009607, GO:0031640, GO:0050832
VIT_202s0025g04310	0.393259	2.06129	0.211881	3.91372	21.3753	9.44326e-13	278.06	2.59666e-15	1.05111e-12	thaumatin-like protein	AT4G11650	308	1e-105	0.68	0.81	ATOSM34, OSM34	osmotin-like protein	GO:0005576, GO:0006952, GO:0009607, GO:0031640, GO:0050832
VIT_202s0025g04330	0.259676	0.981239	0.598792	2.24078	9.22469	1.16563e-07	51.3374	1.33819e-08	1.31584e-07	thaumatin-like protein	AT4G11650	312	4e-107	0.7	0.83	ATOSM34, OSM34	osmotin-like protein	GO:0005576, GO:0005773, GO:0006952, GO:0009607
VIT_202s0025g04340	1.59698	6.97483	9.55973e-05	4.17945	18.8765	4.8298e-12	182.207	1.47933e-13	1.54672e-11	osmotin-like protein osm34	AT4G11650	344	5e-119	0.71	0.8	ATOSM34, OSM34	osmotin-like protein	GO:0005576, GO:0009651, GO:0009816, GO:0009817
VIT_202s0025g04420	-0.197852	-0.438066	0.83788	1.28402	3.47984	0.00560238	9.21707	0.00145814	0.00366278	multidrug resistance	AT4G23030	639	0	0.72	0.85	NA	NA	GO:0005886, GO:0006855, GO:0015238, GO:0015297, GO:0016020
VIT_202s0025g04580	0.508459	5.41417	0.00116273	1.42812	15.5238	6.60495e-11	124.168	5.36982e-12	2.11864e-10	hydroxymethylglutaryl- synthase	AT4G11820	805	0	0.81	0.9	FKP1, HMGS, MVA1	Encodes a protein with hydroxymethylglutaryl-CoA synthase activity which was characterized by phenotypical complementation of the S. cerevisiae mutant.	GO:0003824, GO:0004421, GO:0006084, GO:0006550, GO:0006552, GO:0006574, GO:0008152, GO:0008299, GO:0016740, GO:0046950
VIT_202s0025g04620	-0.219582	-0.762667	0.695459	2.03809	9.23451	1.14909e-07	61.9338	2.72247e-09	3.37358e-08	phospholipase d	AT2G42010	1367	0	0.76	0.88	PLDBETA, PLDBETA1	phospholipase D (PLDbeta)	GO:0003824, GO:0004630, GO:0005509, GO:0005515, GO:0005546, GO:0005634, GO:0005886, GO:0008152, GO:0009395, GO:0009506, GO:0009507, GO:0009793, GO:0009816, GO:0016020, GO:0016787, GO:0022626, GO:0046470, GO:0046686, GO:0070290
VIT_202s0025g04660	0.436854	2.24961	0.167994	1.48786	8.27291	5.24858e-07	36.594	2.08743e-07	1.41025e-06	senescence-inducible chloroplast stay-green protein	AT4G22920	352	7e-122	0.65	0.75	ATNYE1, NYE1, SGR	Similar to the tomato senescence-inducible chloroplast stay-green protein 1. It is upregulated during maximal senescence in the Arabidopsis life cycle, especially in senescent leaves.	GO:0005515, GO:0009536, GO:0010304, GO:0015996
VIT_202s0025g04710	-0.0683128	-0.899414	0.634324	-1.05615	-13.5871	4.43765e-10	115.465	1.04949e-11	3.7176e-10	pgr5-like protein 1a	AT4G11960	402	1e-141	0.83	0.92	PGRL1B	Encodes PGRL1B, a transmembrane protein present in thylakoids. PGRL1B has a highly homologous isoform PGRL1A encoded by At4g22890. Plants lacking PGRL1 show perturbation of cyclic electron flow, similar to PGR5-deficient plants. PGRL1 and PGR5 interact physically and associate with PSI (photosystem I).	GO:0000023, GO:0006098, GO:0006364, GO:0006810, GO:0009507, GO:0009535, GO:0009536, GO:0009579, GO:0009637, GO:0009773, GO:0009902, GO:0010027, GO:0010114, GO:0010207, GO:0010218, GO:0010304, GO:0015979, GO:0015996, GO:0016020, GO:0016021, GO:0019252, GO:0022900, GO:0035304, GO:0042742, GO:0043085
VIT_202s0025g04720	-0.267784	-1.4561	0.40434	-1.14901	-6.16251	2.31307e-05	20.749	1.32868e-05	5.5293e-05	anthocyanidin synthase	AT4G22880	583	0	0.8	0.9	ANS, LDOX, TDS4, TT18	encodes leucoanthocyanidin dioxygenase, which is involved in proanthocyanin biosynthesis. Mutant analysis suggests that this gene is also involved in vacuole formation.	GO:0005506, GO:0006508, GO:0007033, GO:0008237, GO:0009611, GO:0009718, GO:0009753, GO:0009813, GO:0010023, GO:0016491, GO:0016702, GO:0031418, GO:0046872, GO:0050589, GO:0055114
VIT_202s0025g04730	0.995865	1.53532	0.376086	5.52836	10.5969	1.63327e-08	65.5884	1.65923e-09	2.23108e-08	NA	AT1G12550	342	7e-116	0.55	0.71	HPR3	NA	GO:0003824, GO:0005488, GO:0005737, GO:0006090, GO:0006544, GO:0006563, GO:0006566, GO:0008152, GO:0009853, GO:0016491, GO:0016616, GO:0016618, GO:0030267, GO:0046487, GO:0047964, GO:0048037, GO:0051287, GO:0055114
VIT_202s0025g04864	0.653065	2.62601	0.0997745	1.7619	7.87418	1.02276e-06	32.1473	5.68742e-07	3.38665e-06	cytochrome p450 76c4	AT2G45550	497	2e-171	0.48	0.69	CYP76C4	member of CYP76C	GO:0005506, GO:0005789, GO:0009055, GO:0016021, GO:0016099, GO:0020037, GO:0050593, GO:0055114, GO:0070330
VIT_202s0025g04890	0.753353	1.80962	0.283917	1.9051	5.14156	0.000176464	13.6041	0.000186735	0.00058492	cytochrome p450 76c4	AT1G33730	229	5e-73	0.5	0.7	CYP76C5	member of CYP76C	GO:0004497, GO:0005506, GO:0009055, GO:0016491, GO:0020037, GO:0046872, GO:0050593, GO:0055114, GO:0070330
VIT_202s0025g04960	-0.665754	-3.10515	0.049473	-1.36167	-5.59269	7.10809e-05	15.7027	7.97086e-05	0.000275233	cell cycle regulated microtubule associated protein	AT4G22860	217	3e-66	0.45	0.6	NA	NA	GO:0000226, GO:0000911, GO:0003824, GO:0005524, GO:0005634, GO:0005739, GO:0006342, GO:0006346, GO:0008152, GO:0009909, GO:0022402, GO:0031048, GO:0034968, GO:0042127, GO:0043231, GO:0051322, GO:0051567
VIT_202s0025g05030	0.698009	1.57227	0.363071	2.80423	7.57014	1.72513e-06	31.9178	6.00628e-07	3.5569e-06	NA	AT3G60890	66	7e-15	0.41	0.58	ZPR2	NA	GO:0005515, GO:0009536, GO:0009943, GO:0010358
VIT_202s0033g00010	0.440154	1.6991	0.317709	1.07926	4.5445	0.000610007	10.5452	0.000747629	0.00202855	transmembrane protein 45b-like	AT1G32120	211	4e-63	0.76	0.89	NA	NA	GO:0005634, GO:0016021
VIT_202s0033g00020	0.693741	2.6451	0.0968949	1.17099	4.75074	0.000395337	11.3333	0.000513219	0.00145087	transmembrane protein 45b-like	AT1G32120	129	5e-35	0.73	0.81	NA	NA	GO:0005634, GO:0016021
VIT_202s0033g00030	-0.248814	-0.960283	0.607812	-1.10028	-3.63285	0.00408743	7.08745	0.00471731	0.0104553	NA	None	None	None	None	None	None	None	NA
VIT_202s0033g00230	-0.270244	-1.77636	0.293823	-1.18201	-6.68308	8.55156e-06	23.965	4.91682e-06	2.27516e-05	uncharacterized protein	AT5G48790	458	5e-162	0.79	0.88	NA	NA	GO:0009507, GO:0019684, GO:0035304
VIT_202s0033g00270	-0.141121	-0.522596	0.802917	1.49724	6.85502	6.22184e-06	33.8979	3.787e-07	2.3759e-06	isoflavone reductase homolog	AT1G32100	456	4e-161	0.66	0.85	ATPRR1, PRR1	Encodes a pinoresinol reductase involved in lignan biosynthesis. Expressed strongly in roots and less strongly in stems. Shows specificity for pinoresinol and not lariciresinol.	GO:0000166, GO:0003824, GO:0005488, GO:0006808, GO:0008152, GO:0009807, GO:0009813, GO:0016491, GO:0047526, GO:0055114
VIT_202s0033g00300	-0.859577	-2.12549	0.194849	-1.97122	-4.05596	0.00170056	8.23174	0.00246772	0.00587235	myb family transcription factor apl-like	AT5G45580	216	2e-68	0.47	0.62	NA	NA	GO:0000785, GO:0003677, GO:0003682, GO:0005634, GO:0006355, GO:0016020, GO:0016301, GO:0016310, GO:0044237
VIT_202s0033g00660	-0.00716778	-0.0103273	0.996669	5.28742	10.3023	2.43739e-08	70.8298	8.49124e-10	1.28794e-08	bifunctional nitrilase nitrile hydratase nit4b	AT5G22300	464	1e-163	0.68	0.8	AtNIT4, NIT4	encodes a nitrilase isomer. The purified enzyme shows a strong substrate specificity for beta-cyano-L-alanine, a intermediate product of the cyanide detoxification pathway.	GO:0000257, GO:0005886, GO:0006807, GO:0009898, GO:0016020, GO:0016787, GO:0016810, GO:0047427, GO:0050898
VIT_202s0033g00670	1.72816	1.82292	0.279632	7.03273	9.72026	5.56308e-08	53.3914	9.62878e-09	9.93032e-08	bifunctional nitrilase nitrile hydratase nit4b	AT5G22300	451	1e-157	0.62	0.73	AtNIT4, NIT4	encodes a nitrilase isomer. The purified enzyme shows a strong substrate specificity for beta-cyano-L-alanine, a intermediate product of the cyanide detoxification pathway.	GO:0000257, GO:0005886, GO:0006807, GO:0009898, GO:0016020, GO:0016787, GO:0016810, GO:0047427, GO:0050898
VIT_202s0033g00700	-0.403408	-0.545053	0.792702	3.86355	6.78603	7.06462e-06	33.364	4.27953e-07	2.6414e-06	bifunctional nitrilase nitrile hydratase nit4b	AT5G22300	360	9e-124	0.69	0.82	AtNIT4, NIT4	encodes a nitrilase isomer. The purified enzyme shows a strong substrate specificity for beta-cyano-L-alanine, a intermediate product of the cyanide detoxification pathway.	GO:0000257, GO:0005886, GO:0006807, GO:0009898, GO:0016020, GO:0016787, GO:0016810, GO:0047427, GO:0050898
VIT_202s0033g00770	2.00611	2.3866	0.139346	6.21313	8.82661	2.15384e-07	41.6929	7.39472e-08	5.69027e-07	bifunctional nitrilase nitrile hydratase nit4b	AT5G22300	467	1e-164	0.69	0.81	AtNIT4, NIT4	encodes a nitrilase isomer. The purified enzyme shows a strong substrate specificity for beta-cyano-L-alanine, a intermediate product of the cyanide detoxification pathway.	GO:0000257, GO:0005886, GO:0006807, GO:0009898, GO:0016020, GO:0016787, GO:0016810, GO:0047427, GO:0050898
VIT_202s0033g00800	0.40908	3.36338	0.0335703	1.83893	16.5725	2.74302e-11	153.481	7.4559e-13	4.72097e-11	bifunctional nitrilase nitrile hydratase nit4b	AT5G22300	466	4e-164	0.68	0.8	AtNIT4, NIT4	encodes a nitrilase isomer. The purified enzyme shows a strong substrate specificity for beta-cyano-L-alanine, a intermediate product of the cyanide detoxification pathway.	GO:0000257, GO:0005886, GO:0006807, GO:0009898, GO:0016020, GO:0016787, GO:0016810, GO:0047427, GO:0050898
VIT_202s0033g00850	-0.00716778	-0.0093507	0.996922	2.96314	4.88562	0.000298856	15.9433	7.26186e-05	0.000253272	bifunctional nitrilase nitrile hydratase nit4b	AT5G22300	390	2e-135	0.61	0.72	AtNIT4, NIT4	encodes a nitrilase isomer. The purified enzyme shows a strong substrate specificity for beta-cyano-L-alanine, a intermediate product of the cyanide detoxification pathway.	GO:0000257, GO:0005886, GO:0006807, GO:0009507, GO:0009617, GO:0009898, GO:0009970, GO:0016020, GO:0016787, GO:0016810, GO:0019499, GO:0046686, GO:0047427, GO:0047558, GO:0048046, GO:0050898, GO:0051410, GO:0080061, GO:0080109
VIT_202s0033g00870	0.422412	2.41251	0.134816	1.81288	11.6325	4.31373e-09	75.3811	4.91196e-10	8.29187e-09	bifunctional nitrilase nitrile hydratase nit4b	AT5G22300	465	5e-164	0.68	0.8	AtNIT4, NIT4	encodes a nitrilase isomer. The purified enzyme shows a strong substrate specificity for beta-cyano-L-alanine, a intermediate product of the cyanide detoxification pathway.	GO:0000257, GO:0005886, GO:0006807, GO:0009898, GO:0016020, GO:0016787, GO:0016810, GO:0047427, GO:0050898
VIT_202s0033g01000	1.75166	5.45664	0.0010732	1.0791	3.18566	0.0101642	15.0269	0.000104028	0.000347357	benzyl alcohol o-benzoyltransferase	AT5G17540	447	2e-153	0.53	0.68	NA	NA	GO:0010327, GO:0016740, GO:0016747
VIT_202s0033g01030	3.42834	7.9041	2.30611e-05	3.36617	7.76477	1.23398e-06	40.9286	8.58146e-08	6.47259e-07	benzyl alcohol o-benzoyltransferase	AT5G17540	439	2e-150	0.53	0.67	NA	NA	GO:0010327, GO:0016740, GO:0016747
VIT_202s0033g01060	4.03319	5.93932	0.000504425	4.66431	6.98163	4.90401e-06	28.3684	1.45413e-06	7.76202e-06	benzyl alcohol o-benzoyltransferase	AT5G17540	454	3e-156	0.55	0.69	NA	NA	GO:0010327, GO:0016740, GO:0016747
VIT_202s0033g01340	0.0500799	0.420477	0.845995	-1.31832	-9.22174	1.17018e-07	59.3966	3.89757e-09	4.5869e-08	ribonuclease p protein subunit p38-related protein	AT3G45900	358	3e-120	0.52	0.66	NA	NA	GO:0005634, GO:0015996
VIT_202s0033g01370	0.491539	2.46386	0.125872	1.32227	7.15046	3.62519e-06	26.388	2.46947e-06	1.23888e-05	urea active transporter-like protein	AT5G45380	1113	0	0.78	0.89	ATDUR3, DUR3	NA	GO:0005215, GO:0005886, GO:0006810, GO:0006811, GO:0006814, GO:0006995, GO:0015204, GO:0015370, GO:0016020, GO:0016021, GO:0035725, GO:0071918
VIT_202s0033g01380	-0.424342	-2.28627	0.160002	1.82871	12.3062	1.89148e-09	123.204	5.77103e-12	2.23369e-10	alternative oxidase	AT1G32350	452	2e-159	0.69	0.79	AOX1D	NA	GO:0005506, GO:0005740, GO:0005743, GO:0007585, GO:0009409, GO:0009723, GO:0009738, GO:0009916, GO:0016020, GO:0016021, GO:0016491, GO:0022900, GO:0031930, GO:0035556, GO:0045333, GO:0046872, GO:0055114, GO:0070469
VIT_202s0033g01390	0.501454	0.922961	0.623821	2.255	4.93952	0.000267622	13.7945	0.000172323	0.000543852	NA	None	None	None	None	None	None	None	NA
VIT_202s0033g01400	-0.0546777	-0.161753	0.947419	2.27993	8.68998	2.65603e-07	51.2984	1.34672e-08	1.32222e-07	alternative oxidase	AT3G22360	444	2e-156	0.73	0.83	AOX1B	encodes an alternative oxidase whose expression is limited to flowers and floral buds.	GO:0005506, GO:0005739, GO:0005740, GO:0005743, GO:0006810, GO:0007585, GO:0009409, GO:0009916, GO:0016020, GO:0016021, GO:0016491, GO:0022900, GO:0031930, GO:0045333, GO:0046872, GO:0055114, GO:0070469
VIT_202s0087g00330	0.933904	1.50586	0.386511	3.04222	5.7839	4.83999e-05	18.0076	3.37864e-05	0.000127718	d-inositol-3-phosphate glycosyltransferase-like	AT4G19460	639	0	0.63	0.76	NA	NA	GO:0001666, GO:0005634, GO:0009058, GO:0016740, GO:0016757, GO:0019375
VIT_202s0087g00420	0.0159262	0.11812	0.962456	-1.01714	-6.59374	1.01122e-05	29.5135	1.08385e-06	5.99975e-06	ring finger	AT5G45290	347	6e-113	0.53	0.62	NA	NA	GO:0005515, GO:0008270, GO:0009536, GO:0046872
VIT_202s0087g00470	-0.210977	-0.778169	0.687395	-2.60391	-5.94712	3.52833e-05	20.8973	1.2663e-05	5.29808e-05	benzyl alcohol o-benzoyltransferase	AT5G17540	232	3e-72	0.46	0.64	NA	NA	GO:0010327, GO:0016740, GO:0016747
VIT_202s0087g00490	-0.262162	-1.97572	0.233944	-1.87091	-10.3753	2.19932e-08	60.7012	3.23571e-09	3.90495e-08	benzyl alcohol o-benzoyltransferase	AT5G17540	423	4e-144	0.51	0.67	NA	NA	GO:0010327, GO:0016740, GO:0016747, GO:0050638
VIT_202s0087g00750	0.114449	0.347832	0.875742	2.52327	9.76296	5.22373e-08	61.3603	2.94918e-09	3.6073e-08	uncharacterized protein	AT1G55230	405	1e-141	0.66	0.79	NA	NA	GO:0009507
VIT_202s0087g00930	0.749273	1.26277	0.478362	2.01374	3.83338	0.00269981	7.63245	0.0034466	0.0079111	carotenoid cleavage dioxygenase 4	AT4G19170	758	0	0.69	0.83	CCD4, NCED4	chloroplast-targeted member of a family of enzymes similar to nine-cis-epoxycarotenoid dioxygenase	GO:0005515, GO:0009718, GO:0010287, GO:0016702
VIT_202s0087g01010	-0.243039	-1.12465	0.537141	1.51494	7.76283	1.23827e-06	46.8379	2.86516e-08	2.53506e-07	atp binding	AT4G05200	219	2e-63	0.48	0.61	CRK25	Encodes a cysteine-rich receptor-like protein kinase.	GO:0000166, GO:0000186, GO:0004672, GO:0004674, GO:0004709, GO:0004715, GO:0005524, GO:0005773, GO:0005886, GO:0006468, GO:0006979, GO:0007178, GO:0009069, GO:0009507, GO:0009751, GO:0009816, GO:0012501, GO:0016740
VIT_202s0087g01020	-0.228286	-1.23003	0.492422	1.58558	9.85117	4.62488e-08	73.7839	5.93199e-10	9.67747e-09	NA	AT4G05200	719	0	0.55	0.69	CRK25	Encodes a cysteine-rich receptor-like protein kinase.	GO:0000166, GO:0000186, GO:0002237, GO:0004672, GO:0004674, GO:0004709, GO:0004713, GO:0005524, GO:0005739, GO:0005773, GO:0005886, GO:0006468, GO:0006979, GO:0007178, GO:0009069, GO:0009507, GO:0009626, GO:0009737, GO:0009751, GO:0009816, GO:0016740
VIT_202s0109g00080	-0.183451	-2.17614	0.183249	-1.057	-12.4223	1.66339e-09	88.0108	1.23768e-10	2.70203e-09	phosphoribulokinase precursor	AT1G32060	686	0	0.81	0.9	PRK	NA	GO:0000165, GO:0000166, GO:0005515, GO:0005524, GO:0005829, GO:0005975, GO:0006098, GO:0006364, GO:0006612, GO:0008152, GO:0008974, GO:0009409, GO:0009507, GO:0009535, GO:0009536, GO:0009570, GO:0009595, GO:0009637, GO:0009697, GO:0009773, GO:0009862, GO:0009867, GO:0009902, GO:0009941, GO:0010103, GO:0010114, GO:0010200, GO:0010207, GO:0010218, GO:0010310, GO:0010319, GO:0010363, GO:0015976, GO:…
VIT_202s0109g00430	0.204831	0.279543	0.903618	3.57354	6.30663	1.75127e-05	25.3925	3.25833e-06	1.58234e-05	bifunctional nitrilase nitrile hydratase nit4b	AT5G22300	475	9e-168	0.7	0.83	AtNIT4, NIT4	encodes a nitrilase isomer. The purified enzyme shows a strong substrate specificity for beta-cyano-L-alanine, a intermediate product of the cyanide detoxification pathway.	GO:0000257, GO:0005886, GO:0006807, GO:0009898, GO:0016020, GO:0016787, GO:0016810, GO:0047427, GO:0050898
VIT_202s0154g00020	-0.287055	-0.945765	0.614156	-1.11907	-3.20229	0.00983442	5.4137	0.0132205	0.0258815	nac domain ipr003441	AT1G12260	454	2e-158	0.6	0.72	ANAC007, EMB2749, NAC007, VND4	Encodes a NAC-domain transcription factor. Expressed in the vascular tissue.	GO:0003677, GO:0003848, GO:0005634, GO:0009396, GO:0009735, GO:0009737, GO:0009741, GO:0010089, GO:0045893
VIT_202s0154g00040	0.180392	1.53135	0.377419	-1.02277	-7.33943	2.59641e-06	44.9676	4.00267e-08	3.37259e-07	thylakoid lumenal protein	AT1G12250	365	7e-127	0.69	0.79	NA	NA	GO:0005576, GO:0009535, GO:0009543
VIT_202s0154g00080	-0.697232	-6.3798	0.000249842	-1.84063	-15.144	9.49387e-11	115.618	1.03683e-11	3.68967e-10	monocopper oxidase-like protein sku5	AT4G12420	957	0	0.79	0.89	SKU5	Encodes a protein of unknown function involved in directed root tip growth. It is a member of 19-member gene family and is distantly related structurally to the multiple-copper oxidases ascorbate oxidase and laccase, though it lacks the copper-binding domains. The protein is glycosylated and GPI-anchored. It is localized to the plasma membrane and the cell wall. The gene is expressed most strongl…	GO:0000271, GO:0005507, GO:0005576, GO:0005618, GO:0005774, GO:0005829, GO:0005886, GO:0008447, GO:0009505, GO:0009506, GO:0009825, GO:0009897, GO:0009932, GO:0010817, GO:0016020, GO:0016023, GO:0016491, GO:0019852, GO:0030243, GO:0031225, GO:0043481, GO:0046658, GO:0046872, GO:0048046, GO:0048767, GO:0055114, GO:0071555
VIT_202s0154g00090	1.11817	6.53791	0.000195592	2.25671	13.9008	3.22932e-10	96.7291	5.28218e-11	1.33116e-09	acid invertase	AT1G12240	762	0	0.7	0.83	ATBETAFRUCT4, AtFRUCT4, FRUCT4, VAC-INV	NA	GO:0000325, GO:0004553, GO:0004564, GO:0004575, GO:0005975, GO:0005982, GO:0005985, GO:0008152, GO:0009505, GO:0016787, GO:0016798, GO:0017177, GO:0050306, GO:0051669
VIT_202s0154g00160	1.00168	2.30227	0.157069	3.50758	9.4812	7.92879e-08	48.9103	2.00323e-08	1.85798e-07	flavin-containing monooxygenase-like protein	AT1G62620	444	4e-154	0.65	0.78	NA	NA	GO:0003824, GO:0004497, GO:0004499, GO:0005488, GO:0005634, GO:0005773, GO:0008152, GO:0016491, GO:0031227, GO:0033506, GO:0050660, GO:0050661, GO:0055114, GO:0080102, GO:0080103, GO:0080104, GO:0080105, GO:0080106, GO:0080107
VIT_202s0154g00220	-0.348463	-2.80396	0.0783981	-1.3801	-9.40219	8.90959e-08	46.6	2.98779e-08	2.63158e-07	NA	AT1G62520	284	1e-94	0.57	0.67	NA	NA	NA
VIT_202s0154g00370	0.0996051	0.384299	0.860915	1.01281	4.43697	0.000762882	12.0862	0.000362862	0.00106598	rho guanine nucleotide exchange factor	AT4G16510	330	3e-114	0.71	0.81	NA	NA	GO:0002161, GO:0004812, GO:0006418
VIT_202s0154g00380	0.541369	1.14122	0.530824	-2.42274	-3.21446	0.0096053	10.2024	0.000884592	0.00235705	NA	AT4G16515	42	6e-06	0.8	0.95	CLEL, GLV1, RGF6	Encodes a root meristem growth factor (RGF). Belongs to a family of functionally redundant homologous peptides that are secreted, tyrosine-sulfated, and expressed mainly in the stem cell area and the innermost layer of central columella cells. RGFs are required for maintenance of the root stem cell niche and transit amplifying cell proliferation. Members of this family include: At5g60810 (RGF1), …	NA
VIT_202s0154g00500	-0.803664	-2.99665	0.0589901	-1.4481	-4.80297	0.000354574	11.7704	0.000419032	0.00121158	vesicle-associated protein 1-2-like	AT2G45140	180	1e-56	0.56	0.78	PVA12	Encodes a Plant VAMP-Associated protein that localizes to the ER and binds to the sitosterol-binding protein ORP3a. The WFDE motif in ORP3a appears to be important for this direct interaction. Mutation of this motif causes ORP3a to relocalize to the Golgi and cytosol. The interaction between PVA12 and ORP3a does not appear to be sterol-dependent.	GO:0000326, GO:0005198, GO:0005515, GO:0005634, GO:0005789, GO:0005829, GO:0005886, GO:0006605, GO:0016021, GO:0044237, GO:0044238, GO:0071704
VIT_202s0154g00600	-1.5302	-5.98143	0.000470115	-2.20507	-7.50665	1.92455e-06	31.4845	6.6635e-07	3.89272e-06	probable pectinesterase 68-like	AT5G47500	542	0	0.74	0.83	PME5	NA	GO:0005319, GO:0005576, GO:0005618, GO:0005982, GO:0005985, GO:0006869, GO:0009505, GO:0009707, GO:0016572, GO:0016787, GO:0030599, GO:0042545, GO:0045330
VIT_202s0154g00610	1.08241	6.56589	0.000188479	1.81397	11.7552	3.64746e-09	69.4085	1.0138e-09	1.49569e-08	peroxisomal biogenesis factor 19	AT3G03490	335	4e-115	0.68	0.82	AtPEX19-1, PEX19-1	Encodes one of two PEX19 peroxin isoforms. It is predominantly cytosolic and forms dimers.	GO:0003676, GO:0005515, GO:0005634, GO:0005777, GO:0005829, GO:0007031, GO:0008270, GO:0042802
VIT_202s0234g00130	0.646889	2.8982	0.0684208	2.40823	11.9636	2.85013e-09	77.9028	3.67235e-10	6.51632e-09	ethylene-responsive transcription factor 1a	AT4G17500	230	9e-74	0.49	0.64	ATERF-1, ERF-1	Encodes a member of the ERF (ethylene response factor) subfamily B-3 of ERF/AP2 transcription factor family (ATERF-1). The protein contains one AP2 domain. There are 18 members in this subfamily including ATERF-1, ATERF-2, AND ATERF-5.	GO:0003677, GO:0003700, GO:0005634, GO:0005667, GO:0006355, GO:0009628, GO:0009723, GO:0009737, GO:0009864, GO:0010200, GO:0032940, GO:0045893
VIT_202s0236g00100	-0.452743	-2.54058	0.11292	1.44351	9.78861	5.04553e-08	84.7601	1.7337e-10	3.5571e-09	uncharacterized protein loc100853220	AT4G33550	50	6e-09	0.28	0.48	NA	NA	GO:0006869
VIT_202s0236g00120	-0.042672	-0.0882112	0.973212	2.27858	6.07909	2.7301e-05	24.9996	3.64293e-06	1.74512e-05	uncharacterized protein loc100248732	AT4G33550	46	7e-08	0.36	0.57	NA	NA	GO:0006869
VIT_202s0241g00040	-0.333661	-2.15389	0.18879	-1.22252	-6.76049	7.41003e-06	23.8547	5.07917e-06	2.33969e-05	cpd photolyase	AT1G12370	627	0	0.73	0.84	PHR1, UVR2	encodes an amino acid sequence with significant homology to the recently characterized type II photolyases. The uvr2-1 mutant is unable to remove CPDs in vivo, and plant extracts lack detectable photolyase activity , is sensitive to UV-B and is an allele	GO:0000719, GO:0003700, GO:0003904, GO:0003913, GO:0005667, GO:0006281, GO:0006355, GO:0007623, GO:0009650, GO:0016036, GO:0016829, GO:0055063, GO:0071486
VIT_202s0241g00050	-0.0750215	-0.55588	0.787334	-1.45206	-8.66391	2.77126e-07	47.0375	2.76653e-08	2.46012e-07	uncharacterized protein	AT1G62870	1021	0	0.67	0.82	NA	NA	GO:0003676, GO:0005634, GO:0009507
VIT_202s0241g00100	0.686316	1.53197	0.377239	3.19261	8.60368	3.05285e-07	42.1265	6.80251e-08	5.31241e-07	NA	AT3G60780	252	5e-84	0.58	0.75	NA	NA	GO:0005634, GO:0006120, GO:0006744, GO:0006814, GO:0008137, GO:0015992, GO:0016021
VIT_202s0241g00120	-0.262601	-2.49672	0.120626	-1.15469	-9.7986	4.96884e-08	51.8545	1.23051e-08	1.22672e-07	receptor-like protein kinase	AT4G22730	792	0	0.6	0.75	NA	NA	GO:0004672, GO:0004674, GO:0004713, GO:0004872, GO:0005515, GO:0005524, GO:0005886, GO:0006468, GO:0016021, GO:0016301, GO:0016491, GO:0032440, GO:0055114
VIT_203s0017g00360	-0.327243	-2.14582	0.190702	-1.48404	-7.90202	9.74675e-07	33.3934	4.25067e-07	2.62776e-06	mads-box protein jointless-like	AT4G24540	105	3e-29	0.79	0.92	AGL24	Encodes a MADS-box protein involved in flowering. Regulates the expression of SOC1 and is also upregulated by SOC1. Binds with IMK3 kinase domain. Phosphorylated by IMK3; likely to be a target for IMK3 kinase domain.	GO:0003677, GO:0003700, GO:0005634, GO:0005667, GO:0006355, GO:0010077, GO:0016491, GO:0032440, GO:0042803, GO:0043565, GO:0046982, GO:0048510, GO:0055114
VIT_203s0017g00490	-0.253928	-0.631895	0.752128	-2.08766	-3.86355	0.00253449	8.58997	0.00203153	0.00491747	rab gdp dissociation inhibitor alpha	AT5G09550	640	0	0.84	0.93	GDI	NA	GO:0005093, GO:0005737, GO:0006499, GO:0015031, GO:0043087, GO:0048046
VIT_203s0017g00550	0.135829	0.926373	0.622253	1.11012	8.36235	4.53016e-07	42.0269	6.93371e-08	5.3932e-07	beta-ureidopropionase	AT5G64370	470	3e-165	0.82	0.89	BETA-UP, PYD3	PYD3 encodes a beta-ureidopropionase which, when expressed in E. coli, has been shown to convert beta-ureidopropionate into beta-alanine. It localizes to the cytosol and plays an important role in uracil degradation.	GO:0003837, GO:0005829, GO:0006212, GO:0006807, GO:0015940, GO:0016787, GO:0016810, GO:0019482, GO:0043562
VIT_203s0017g00650	0.0794254	0.816876	0.668724	1.49569	16.4346	3.0584e-11	171.558	2.6145e-13	2.30908e-11	riboflavin biosynthesis protein chloroplastic-like	AT5G64300	813	0	0.8	0.9	ATGCH, ATRIBA1, GCH, RFD1, RIBA1	encodes GTP cyclohydrolase II that can functionally complement E. coli mutant deficient in this gene. It also has 3,4-dihydroxy-2-butanone-4-phosphate synthase activity which makes it a bifunctional enzyme involved in the formation of the pyrimidine and of the carbohydrate from GTP and ribulose-5-phosphate, respectively	GO:0000166, GO:0000287, GO:0003824, GO:0003935, GO:0004427, GO:0005525, GO:0005737, GO:0006796, GO:0008270, GO:0008686, GO:0009231, GO:0009507, GO:0009536, GO:0009570, GO:0016020, GO:0016787, GO:0016829, GO:0030145, GO:0046872, GO:0048767
VIT_203s0017g00670	-0.128618	-0.693501	0.725503	1.31443	8.50063	3.60951e-07	52.4245	1.12273e-08	1.1297e-07	ring finger	AT1G72220	168	8e-47	0.45	0.59	NA	NA	GO:0005515, GO:0008270, GO:0046872
VIT_203s0017g00780	0.296313	0.721974	0.713349	1.9687	5.77147	4.96906e-05	19.7761	1.83216e-05	7.39334e-05	tmv resistance protein n-like	AT1G27170	106	2e-25	0.4	0.59	NA	NA	GO:0032550, GO:0032559, GO:0043168, GO:0050896
VIT_203s0017g00870	-1.81714	-4.74415	0.00354679	-3.81102	-6.51089	1.17872e-05	22.6733	7.24362e-06	3.21552e-05	NA	AT3G26040	247	2e-76	0.34	0.54	NA	NA	GO:0009821, GO:0016747, GO:0042967, GO:0047180
VIT_203s0017g00920	-0.0832182	-0.287221	0.901255	1.31165	5.46182	9.21033e-05	20.9884	1.22957e-05	5.1633e-05	probable disease resistance protein rdl6 rf9-like	AT5G35450	209	1e-55	0.27	0.45	NA	NA	GO:0000166, GO:0004721, GO:0005515, GO:0005524, GO:0006915, GO:0006952, GO:0016787, GO:0043531
VIT_203s0017g00940	-0.218544	-2.23723	0.170617	-1.36648	-12.3237	1.85678e-09	86.2052	1.49037e-10	3.15445e-09	rieske iron-sulphur protein precursor	AT4G03280	294	1e-100	0.84	0.92	PETC, PGR1	Encodes the Rieske FeS center of cytochrome b6f complex. Gene is expressed in shoot but not in root. Mutant has reduced electron transport at saturating light intensities and Q-cycle activity is hypersensitive to acidification of the thylakoid lumen.	GO:0000165, GO:0005506, GO:0005515, GO:0005886, GO:0006098, GO:0006119, GO:0006364, GO:0006612, GO:0006810, GO:0008121, GO:0009055, GO:0009409, GO:0009496, GO:0009507, GO:0009512, GO:0009523, GO:0009535, GO:0009536, GO:0009579, GO:0009595, GO:0009657, GO:0009697, GO:0009767, GO:0009862, GO:0009867, GO:0009941, GO:0010196, GO:0010200, GO:0010207, GO:0010310, GO:0010363, GO:0015992, GO:0016020, GO:…
VIT_203s0017g00980	0.678811	5.37562	0.00124911	1.67427	14.0676	2.74465e-10	100.782	3.63966e-11	9.83568e-10	udp-arabinose 4-epimerase	AT1G30620	708	0	0.8	0.9	HSR8, MUR4, UXE1	encodes a type-II membrane protein that catalyzes 4-epimerization of UDP-D-Xylose to UDP-L-Arabinose in vitro, the nucleotide sugar used by glycosyltransferases in the arabinosylation of cell wall polysaccharides and wall-resident proteoglycans.	GO:0000166, GO:0003824, GO:0003978, GO:0005488, GO:0005794, GO:0005975, GO:0006012, GO:0006865, GO:0008152, GO:0009225, GO:0009723, GO:0009738, GO:0009832, GO:0016020, GO:0016021, GO:0016853, GO:0019567, GO:0035556, GO:0044237, GO:0050373, GO:0050662, GO:0052542
VIT_203s0017g01140	1.74759	2.55771	0.110221	3.28319	5.32506	0.000121744	14.1855	0.00014642	0.000470548	udp-glycosyltransferase 85a2	AT1G22360	610	0	0.63	0.79	AtUGT85A2, UGT85A2	NA	GO:0008152, GO:0009813, GO:0016740, GO:0016757, GO:0016758, GO:0047213, GO:0050403, GO:0050502
VIT_203s0017g01210	0.781237	4.63814	0.0041518	2.0522	12.4566	1.60573e-09	79.269	3.14786e-10	5.71082e-09	protein exordium like 2	AT5G64260	418	1e-146	0.71	0.84	EXL2	NA	GO:0005794, GO:0005829, GO:0009505, GO:0009506, GO:0009507, GO:0016020, GO:0046685
VIT_203s0017g01240	0.407318	2.57202	0.108219	1.17238	8.05355	7.58886e-07	33.8407	3.83661e-07	2.40004e-06	2-nitropropane dioxygenase	AT5G64250	542	0	0.8	0.91	NA	NA	GO:0003824, GO:0003938, GO:0005829, GO:0006144, GO:0008152, GO:0009610, GO:0016491, GO:0016628, GO:0016702, GO:0018580, GO:0042720, GO:0046482, GO:0046686, GO:0055114
VIT_203s0017g01280	1.58906	11.1663	2.9445e-07	3.08982	22.2469	5.65201e-13	247.463	7.97392e-15	2.32872e-12	white-brown-complex abc transporter family	AT1G17840	624	0	0.51	0.66	ABCG11, AtABCG11, ATWBC11, COF1, DSO, WBC11	Encodes a plasma membrane-localized ATP-binding cassette transporter, that is required for cutin transport to the extracellular matrix.	GO:0000166, GO:0005524, GO:0006200, GO:0015416, GO:0015716, GO:0015748, GO:0016020, GO:0016787, GO:0016887, GO:0017111
VIT_203s0017g01290	1.55702	2.30146	0.157291	3.75362	6.46569	1.28921e-05	21.4809	1.05032e-05	4.48424e-05	white-brown-complex abc transporter family	AT1G17840	632	0	0.53	0.69	ABCG11, AtABCG11, ATWBC11, COF1, DSO, WBC11	Encodes a plasma membrane-localized ATP-binding cassette transporter, that is required for cutin transport to the extracellular matrix.	GO:0000166, GO:0005524, GO:0006200, GO:0015416, GO:0015716, GO:0015748, GO:0016020, GO:0016787, GO:0016887, GO:0017111
VIT_203s0017g01300	0.941619	3.78662	0.0168391	1.55064	6.55194	1.09203e-05	21.6378	9.99408e-06	4.29328e-05	white-brown-complex abc transporter family	AT1G17840	616	0	0.52	0.71	ABCG11, AtABCG11, ATWBC11, COF1, DSO, WBC11	Encodes a plasma membrane-localized ATP-binding cassette transporter, that is required for cutin transport to the extracellular matrix.	GO:0000166, GO:0005524, GO:0006200, GO:0015416, GO:0015716, GO:0015748, GO:0016020, GO:0016787, GO:0016887, GO:0017111
VIT_203s0017g01330	-0.0691304	-0.510106	0.808391	-1.08453	-6.87573	5.98223e-06	29.3523	1.12903e-06	6.21974e-06	#NAME?	AT1G60600	425	9e-147	0.66	0.77	ABC4	Encodes a protein similar to 1,4-dihydroxy-2-naphthoic acid phytyltransferase involved in phylloquinone and plastoquinone biosynthesis. Mutants are pale green and heterotrophic with defects in photosynthetic electron transport.	GO:0004659, GO:0005886, GO:0009507, GO:0009772, GO:0010103, GO:0010207, GO:0010236, GO:0016021, GO:0016556, GO:0016740, GO:0019288, GO:0042372, GO:0046428
VIT_203s0017g01370	-0.467062	-1.49645	0.390016	-1.15442	-3.28525	0.00831144	5.41067	0.0132464	0.0259297	NA	None	None	None	None	None	None	None	GO:0008152, GO:0016740, GO:0016757, GO:0016758, GO:0047213
VIT_203s0017g01410	0.133551	0.502564	0.811618	1.70838	7.67136	1.45112e-06	36.8314	1.98406e-07	1.34839e-06	NA	AT2G32210	79	1e-20	0.59	0.69	NA	NA	NA
VIT_203s0017g01460	-0.102959	-0.3552	0.872414	1.41364	5.94903	3.51589e-05	25.0868	3.5534e-06	1.7056e-05	NA	AT2G32210	79	1e-20	0.59	0.69	NA	NA	NA
VIT_203s0017g01550	-0.804943	-0.927887	0.622001	2.08001	3.3571	0.00721117	10.1641	0.000901535	0.00239628	atp binding	AT4G23180	679	0	0.54	0.71	CRK10, RLK4	Encodes a receptor-like protein kinase. Naming convention from Chen et al 2003 (PMID 14756307)	GO:0000166, GO:0000186, GO:0002237, GO:0004672, GO:0004674, GO:0004709, GO:0004713, GO:0005524, GO:0005739, GO:0005773, GO:0005886, GO:0006468, GO:0006979, GO:0007178, GO:0009069, GO:0009507, GO:0009626, GO:0009737, GO:0009751, GO:0009816, GO:0016740
VIT_203s0017g01750	-1.13944	-3.19039	0.0437014	-1.1645	-3.30604	0.00798068	7.04062	0.00484852	0.010709	NA	None	None	None	None	None	None	None	NA
VIT_203s0017g01940	0.248867	1.17989	0.513202	2.90082	16.7816	2.3038e-11	175.476	2.11222e-13	1.99773e-11	NA	AT3G22160	75	1e-16	0.52	0.59	NA	NA	GO:0005634, GO:0006612, GO:0009414, GO:0009693, GO:0009737, GO:0009863, GO:0010363, GO:0042538, GO:0043069, GO:0051707
VIT_203s0017g01990	1.24136	2.00405	0.226537	2.76809	5.04029	0.000217134	12.8798	0.000254975	0.000774224	udp-glucose flavonoid 3-o-glucosyltransferase 6-like	AT3G21780	438	7e-149	0.48	0.65	UGT71B6	Encodes a protein with UDP-glucosyl transferase activity that was shown to preferentially glucosylates abscisic acid (ABA), and not its catabolites. Moreover, UGT71B6 was shown to have a strict preference for the naturally-occurring ABA enantiomer, (+)-ABA, and not its 'unnatural' relative, (-)-ABA. This is in contrast to the other identified UGT genes catalyzing the glucosylation of ABA which we…	GO:0008152, GO:0009651, GO:0009737, GO:0010294, GO:0016020, GO:0016740, GO:0016757, GO:0016758, GO:0047213, GO:0080043, GO:0080046
VIT_203s0017g02000	0.56037	3.32584	0.0355833	1.88043	12.2538	2.00501e-09	80.3085	2.80397e-10	5.25073e-09	udp-glucose flavonoid 3-o-glucosyltransferase 6-like	AT3G21760	279	2e-90	0.51	0.7	HYR1	Encodes HYR1, a UDP glycosyltransferase (UGT). HYR1 glucosylates hypostatin, an inhibitor of cell expansion in vivo to form a bioactive glucoside.	GO:0008152, GO:0009651, GO:0009737, GO:0010294, GO:0016020, GO:0016740, GO:0016757, GO:0016758, GO:0047213, GO:0080043, GO:0080046
VIT_203s0017g02110	0.285797	0.775934	0.688674	3.37487	11.6982	3.95769e-09	85.5817	1.59041e-10	3.32222e-09	udp-glucose flavonoid 3-o-glucosyltransferase 6-like	AT3G21760	238	6e-76	0.58	0.76	HYR1	Encodes HYR1, a UDP glycosyltransferase (UGT). HYR1 glucosylates hypostatin, an inhibitor of cell expansion in vivo to form a bioactive glucoside.	GO:0008152, GO:0009651, GO:0009737, GO:0010294, GO:0016020, GO:0016740, GO:0016757, GO:0016758, GO:0047213, GO:0080043, GO:0080046
VIT_203s0017g02120	-0.00716778	-0.00846101	0.997234	5.49066	8.81105	2.20796e-07	51.8061	1.24017e-08	1.23319e-07	udp-glucose flavonoid 3-o-glucosyltransferase 6-like	AT3G21760	315	1e-103	0.51	0.67	HYR1	Encodes HYR1, a UDP glycosyltransferase (UGT). HYR1 glucosylates hypostatin, an inhibitor of cell expansion in vivo to form a bioactive glucoside.	GO:0008152, GO:0009651, GO:0009737, GO:0010294, GO:0016020, GO:0016740, GO:0016757, GO:0016758, GO:0047213, GO:0080043, GO:0080046
VIT_203s0017g02146	0.573314	0.825945	0.665235	3.36604	5.98245	3.29703e-05	21.0205	1.21695e-05	5.11785e-05	udp-glucose flavonoid 3-o-glucosyltransferase 6-like	AT3G21790	231	4e-71	0.41	0.62	NA	NA	GO:0008152, GO:0009651, GO:0009737, GO:0010294, GO:0016020, GO:0080043, GO:0080046
VIT_203s0017g02170	0.328581	2.85151	0.0735309	1.82752	16.2448	3.55636e-11	150.468	8.97843e-13	5.49545e-11	zinc transporter	AT3G12750	395	4e-136	0.56	0.71	AtZIP1, ZIP1	A member of Zrt- and Irt-related protein (ZIP) family. transcript is induced in response to zinc deficiency in the root.	GO:0005385, GO:0005739, GO:0005886, GO:0006829, GO:0008270, GO:0010043, GO:0016020, GO:0016021, GO:0016023, GO:0016491, GO:0030001, GO:0032440, GO:0046873, GO:0055114, GO:0071577
VIT_203s0017g02180	-0.477108	-1.90525	0.253489	-1.19161	-4.17527	0.00131841	8.73859	0.00187609	0.00458752	pentatricopeptide repeat-containing protein	AT3G22150	1060	0	0.61	0.8	NA	NA	GO:0005739, GO:0009507, GO:0009536, GO:0016556
VIT_203s0017g02210	-1.42754	-5.53062	0.000947698	-2.83749	-7.8056	1.15017e-06	32.2303	5.57671e-07	3.32685e-06	uncharacterized protein	AT4G15140	68	7e-15	0.75	0.85	NA	NA	GO:0005634
VIT_203s0017g02270	-0.245237	-1.39967	0.426134	-1.68979	-7.32016	2.68176e-06	30.1986	9.12762e-07	5.15701e-06	receptor-like protein kinase	AT3G17640	416	2e-142	0.55	0.7	NA	NA	GO:0005515, GO:0007165, GO:0016301, GO:0016310
VIT_203s0017g02300	-0.500334	-4.3228	0.00689106	-1.72148	-12.111	2.3823e-09	75.3396	4.93584e-10	8.32495e-09	s-adenosyl-l-methionine-dependent methyltransferase domain-containing protein	AT5G44600	295	9e-98	0.57	0.73	NA	NA	GO:0000166, GO:0000226, GO:0008168, GO:0009536, GO:0009965, GO:0016020, GO:0016616, GO:0016740, GO:0032259, GO:0042802, GO:0042814, GO:0048037, GO:0055114
VIT_203s0038g00150	-0.456503	-3.51687	0.026135	-1.35138	-9.10941	1.39149e-07	42.2087	6.69617e-08	5.23778e-07	beta-galactosidase 3-like	AT4G36360	1340	0	0.72	0.86	BGAL3	putative beta-galactosidase (BGAL3 gene)	GO:0003824, GO:0004553, GO:0004565, GO:0005975, GO:0006012, GO:0006027, GO:0006687, GO:0008152, GO:0009341, GO:0016787, GO:0016798, GO:0030246, GO:0043169, GO:0046486
VIT_203s0038g00220	0.200082	1.29839	0.464442	1.40217	10.52	1.80637e-08	65.7987	1.61379e-09	2.18966e-08	purple acid phosphatase	AT2G16430	761	0	0.76	0.85	ATPAP10, PAP10	NA	GO:0003993, GO:0004722, GO:0005615, GO:0005829, GO:0006470, GO:0006771, GO:0008287, GO:0009505, GO:0009506, GO:0016036, GO:0016787, GO:0019497, GO:0030145, GO:0046872
VIT_203s0038g00230	0.238177	1.98771	0.230888	2.04996	19.102	4.00744e-12	220.578	2.40011e-14	4.44135e-12	purple acid phosphatase	AT2G16430	790	0	0.78	0.88	ATPAP10, PAP10	NA	GO:0003993, GO:0004722, GO:0005615, GO:0005829, GO:0006470, GO:0006771, GO:0008287, GO:0009505, GO:0009506, GO:0016036, GO:0016787, GO:0019497, GO:0030145, GO:0046872
VIT_203s0038g00250	0.672356	5.25793	0.00152858	3.18156	27.3086	3.98777e-14	419.878	4.75659e-17	6.60147e-14	purple acid phosphatase	AT2G16430	610	0	0.82	0.9	ATPAP10, PAP10	NA	GO:0003993, GO:0004722, GO:0005615, GO:0005829, GO:0006470, GO:0006771, GO:0008287, GO:0009505, GO:0009506, GO:0016036, GO:0016787, GO:0019497, GO:0030145, GO:0046872
VIT_203s0038g00300	-0.234137	-1.29801	0.464617	-1.65907	-7.08693	4.06098e-06	28.4736	1.41486e-06	7.58786e-06	dna replication licensing factor mcm4	AT2G16440	1246	0	0.76	0.84	MCM4	NA	GO:0000166, GO:0000280, GO:0000911, GO:0003677, GO:0003678, GO:0005524, GO:0005634, GO:0005657, GO:0005829, GO:0006260, GO:0006268, GO:0006270, GO:0006275, GO:0006306, GO:0006342, GO:0007000, GO:0008094, GO:0008283, GO:0009165, GO:0009536, GO:0009909, GO:0017111, GO:0042555, GO:0051322, GO:0051567, GO:0051726
VIT_203s0038g00320	-0.117709	-0.800813	0.67707	-1.23511	-6.99874	4.75109e-06	29.346	1.13085e-06	6.228e-06	uncharacterized protein	AT2G21385	326	3e-110	0.57	0.74	NA	NA	GO:0005634, GO:0009507, GO:0009570, GO:0009941, GO:0016117, GO:0019288
VIT_203s0038g00340	2.57761	4.42168	0.00587561	3.16037	5.64064	6.45327e-05	17.618	3.88635e-05	0.000144714	probable salt tolerance-like protein at1g75540-like	AT1G75540	210	7e-65	0.41	0.52	AtBBX21, BBX21, LHUS, STH2	NA	GO:0005515, GO:0005622, GO:0006355, GO:0008270, GO:0009641, GO:0009741, GO:0010200, GO:0046872, GO:0080167
VIT_203s0038g00350	-0.196538	-2.42571	0.132259	-1.23235	-14.2403	2.28433e-10	116.085	9.99072e-12	3.58155e-10	kinesin-related protein	AT4G39050	1515	0	0.73	0.82	NA	NA	GO:0000166, GO:0003774, GO:0003777, GO:0005515, GO:0005524, GO:0005874, GO:0005875, GO:0005982, GO:0007018, GO:0007623, GO:0008270, GO:0009507, GO:0031347, GO:0046872
VIT_203s0038g00360	1.95574	3.13334	0.0475303	2.71848	4.61267	0.000528741	11.0943	0.000574373	0.00160715	uncharacterized isochorismatase family protein pnca	AT2G22570	330	6e-114	0.64	0.82	ATNIC1, NIC1	encodes a nicotinamidase that converts nicotinamide into nicotinic acid. As such the encoded enzyme is involved in the pyridine nucleotide salvage pathway which may be connected to the de novo NAD biosynthesis through the ABA signaling pathway.	GO:0003824, GO:0005634, GO:0005737, GO:0006769, GO:0008152, GO:0008936, GO:0009737, GO:0019365, GO:0046497
VIT_203s0038g00380	-0.393036	-3.93971	0.0129291	-1.2893	-11.2859	6.62993e-09	65.6204	1.65224e-09	2.22474e-08	xylulose kinase-1	AT2G21370	633	0	0.76	0.9	XK-1, XK1	Although this gene has a sequence similar to xylulose kinases, several lines of experimental evidence suggest that it does not act on xylulose or deoxy-xylulose.	GO:0004856, GO:0005737, GO:0005975, GO:0005997, GO:0009507, GO:0016301, GO:0016310, GO:0016740, GO:0016773
VIT_203s0038g00430	0.281327	1.74739	0.301968	1.20139	8.29806	5.03639e-07	38.2741	1.46513e-07	1.03518e-06	enhanced disease susceptibility	AT2G21340	693	0	0.65	0.78	NA	NA	GO:0005739, GO:0005886, GO:0006855, GO:0009624, GO:0009697, GO:0009941, GO:0015238, GO:0015297, GO:0016020, GO:0031348
VIT_203s0038g00470	-0.378464	-2.65588	0.0956582	-1.37588	-8.11216	6.87297e-07	34.2106	3.52764e-07	2.23264e-06	subtilisin-like protease sdd1-like	AT4G10550	570	0	0.5	0.65	NA	NA	GO:0004252, GO:0006508, GO:0016023, GO:0016787, GO:0042802, GO:0043086
VIT_203s0038g00490	0.40638	3.07913	0.0516265	1.37702	11.388	5.84104e-09	69.4017	1.01467e-09	1.49583e-08	gata domain class transcription factor	AT5G66320	204	9e-63	0.48	0.61	GATA5	Encodes GATA transcription factor gene GNC, involved in regulating carbon and nitrogen metabolism. Expression occurs in aerial tissue at an early stage of development and is inducible by nitrate.	GO:0003677, GO:0003700, GO:0005634, GO:0005667, GO:0006355, GO:0008270, GO:0043565, GO:0045893, GO:0046872
VIT_203s0038g00670	-0.0864695	-0.88166	0.642555	-1.27233	-12.8724	9.97771e-10	103.418	2.87754e-11	8.20513e-10	probable fructose-bisphosphate aldolase chloroplastic-like	AT2G21330	704	0	0.87	0.93	AtFBA1, FBA1	NA	GO:0003824, GO:0004332, GO:0005739, GO:0006000, GO:0006013, GO:0006020, GO:0006094, GO:0006096, GO:0006098, GO:0008152, GO:0009737, GO:0009941, GO:0010287, GO:0015976, GO:0016020, GO:0016829, GO:0022626, GO:0031977, GO:0046686, GO:0048046
VIT_203s0038g00740	-0.279654	-2.29122	0.159101	-1.64439	-10.7267	1.36638e-08	63.8225	2.10131e-09	2.70848e-08	epimerase family protein slr1223-like	AT2G21280	527	0	0.76	0.85	ATSULA, GC1, SULA	A nuclear-encoded, plastid-targeted protein (AtSulA) whose overexpression causes severe yet stochastic plastid (shown in chloroplasts and leucoplasts) division defects. The protein does not appear to interact with either AtFtsZ proteins when studied in a yeast two-hybrid system.	GO:0000166, GO:0003824, GO:0005488, GO:0005739, GO:0006098, GO:0008152, GO:0009507, GO:0009536, GO:0009941, GO:0010020, GO:0010027, GO:0016117, GO:0019288, GO:0044237, GO:0050662, GO:0051301
VIT_203s0038g00930	-1.30883	-2.08723	0.205398	-2.61413	-3.37066	0.00700938	5.78837	0.0103986	0.0209851	saur family protein	AT1G19840	166	1e-52	0.62	0.74	NA	NA	GO:0005516, GO:0005739, GO:0009734
VIT_203s0038g00950	-0.167025	-1.14774	0.527307	-2.11628	-10.8355	1.18484e-08	70.8596	8.46001e-10	1.28521e-08	saur family protein	AT4G34760	184	1e-60	0.84	0.93	NA	NA	GO:0005516, GO:0005739, GO:0009734
VIT_203s0038g01080	-0.0352841	-0.0721844	0.979065	-2.72625	-3.89432	0.00237898	9.92653	0.00101489	0.00266155	auxin-induced protein 15a	AT5G18080	114	1e-33	0.64	0.74	SAUR24	NA	GO:0005516, GO:0005739, GO:0009734
VIT_203s0038g01090	0.268679	0.797792	0.678683	-1.53544	-3.28044	0.00839195	9.34323	0.00136582	0.0034595	NA	AT2G21210	119	2e-35	0.57	0.74	NA	Putative auxin-regulated protein whose expression is downregulated in response to chitin oligomers.	GO:0010200
VIT_203s0038g01110	0.0681057	0.416849	0.847235	-2.32857	-8.80346	2.23082e-07	54.2296	8.44439e-09	8.92679e-08	NA	AT4G34800	121	2e-36	0.63	0.72	NA	NA	NA
VIT_203s0038g01120	-0.416844	-0.916	0.626899	-2.22231	-3.62311	0.00416949	7.09814	0.00468791	0.010398	auxin-induced protein 15a	AT4G38840	111	1e-32	0.72	0.82	NA	NA	GO:0005516, GO:0005739, GO:0009734
VIT_203s0038g01130	0.0422307	0.235088	0.920208	-1.94062	-7.356	2.51729e-06	37.2635	1.81005e-07	1.24581e-06	NA	AT4G34800	121	2e-36	0.63	0.72	NA	NA	NA
VIT_203s0038g01150	0.0443676	0.233464	0.920722	-1.47318	-5.87474	4.06992e-05	23.959	4.9254e-06	2.27697e-05	NA	AT4G34800	119	1e-35	0.61	0.72	NA	NA	NA
VIT_203s0038g01190	0.200468	0.373269	0.866258	-2.4283	-3.50194	0.00535508	9.14008	0.00151784	0.00379753	NA	AT4G34800	121	2e-36	0.63	0.73	NA	NA	NA
VIT_203s0038g01230	-0.716643	-1.14259	0.530105	-2.64531	-3.57114	0.00464832	6.65215	0.00610553	0.0131417	NA	AT4G34800	121	2e-36	0.63	0.73	NA	NA	NA
VIT_203s0038g01270	0.1539	0.364794	0.868855	-2.04696	-3.50137	0.00536093	9.11328	0.00153924	0.00384514	NA	AT4G34800	121	2e-36	0.63	0.72	NA	NA	NA
VIT_203s0038g01285	0.0586391	0.166884	0.945283	-1.47844	-3.32979	0.00761272	7.78071	0.00316988	0.00734009	NA	AT4G34800	121	2e-36	0.63	0.72	NA	NA	NA
VIT_203s0038g01310	-0.620508	-2.01174	0.223854	-1.50345	-4.16889	0.00133471	8.69336	0.00192197	0.00468615	saur family protein	AT2G21210	127	9e-38	0.63	0.76	NA	Putative auxin-regulated protein whose expression is downregulated in response to chitin oligomers.	GO:0005516, GO:0005739, GO:0005886, GO:0009409, GO:0009734
VIT_203s0038g01320	-0.145776	-1.23284	0.491138	-1.64359	-11.9719	2.82666e-09	86.7253	1.41221e-10	3.01861e-09	pentatricopeptide repeat-containing protein chloroplastic-like	AT4G34830	983	0	0.52	0.66	MRL1, PDE346	Encodes MRL1, a conserved pentatricopeptide repeat protein, required for stabilization of rbcL mRNA.	GO:0009507, GO:0009536, GO:0009657, GO:0009902, GO:0010027, GO:0010103, GO:0016070, GO:0016556, GO:0016740, GO:0019288, GO:0034660, GO:0042793, GO:0044237, GO:0044238, GO:0044249, GO:0044699, GO:0048255, GO:1901576
VIT_203s0038g01410	1.05699	4.1609	0.00886609	0.328225	1.19728	0.325996	9.17656	0.00148922	0.00373363	x intrinsic protein	AT3G61430	108	3e-27	0.31	0.45	ATPIP1, PIP1, PIP1;1, PIP1A	a member of the plasma membrane intrinsic protein subfamily PIP1. localizes to the plasma membrane and exhibits water transport activity in Xenopus oocyte. expressed ubiquitously and protein level decreases slightly during leaf development.	GO:0005215, GO:0006810, GO:0016020, GO:0016021
VIT_203s0038g01450	0.20795	0.490529	0.816203	1.25148	3.38935	0.0067493	6.71049	0.00589575	0.0127566	NA	None	None	None	None	None	None	None	NA
VIT_203s0038g01650	-1.39597	-4.84836	0.00301337	-1.63463	-5.50892	8.38239e-05	18.097	3.27264e-05	0.000124074	uncharacterized protein loc100245618	AT1G74520	149	1e-41	0.44	0.67	ATHVA22A, HVA22A	Part of the AtHVA22a family. Protein expression is ABA- and stress-inducible.	GO:0003676, GO:0005622, GO:0008270, GO:0046872
VIT_203s0038g01845	-1.04221	-4.96678	0.00247858	-2.87262	-8.88967	1.95799e-07	39.6948	1.09648e-07	8.02131e-07	NA	AT4G38770	129	1e-32	0.46	0.59	ATPRP4, PRP4	Encodes one of four proline-rich proteins in Arabidopsis which are predicted to localize to the cell wall. Transcripts are most abundant in aerial organs of the plant.	NA
VIT_203s0038g01850	-0.717422	-2.48228	0.123062	-2.50173	-5.82606	4.46606e-05	17.0952	4.70426e-05	0.000171715	extensin-like protein	AT2G21140	139	2e-37	0.41	0.53	ATPRP2, PRP2	Proline-rich protein expressed in expanding leaves, stems, flowers, and siliques.	GO:0005199, GO:0019344
VIT_203s0038g01860	-1.72282	-4.04657	0.0107228	-2.03529	-4.56306	0.000586817	12.4877	0.000303067	0.000904824	extensin-like protein	AT2G21140	128	2e-33	0.4	0.53	ATPRP2, PRP2	Proline-rich protein expressed in expanding leaves, stems, flowers, and siliques.	GO:0005199, GO:0019344
VIT_203s0038g02050	0.00678666	0.0173834	0.994624	-1.65861	-3.28538	0.0083099	7.23408	0.00433111	0.00969622	disease resistance response protein 206	AT2G21100	233	1e-77	0.63	0.77	NA	NA	GO:0006952, GO:0009807
VIT_203s0038g02140	-0.44763	-3.60093	0.0229875	-1.42235	-9.62312	6.44785e-08	47.2793	2.65198e-08	2.37457e-07	auxin influx carrier component	AT2G21050	873	0	0.9	0.96	LAX2	Encodes LAX2 (LIKE AUXIN RESISTANT), a member of the AUX1 LAX family of auxin influx carriers. Required for the establishment of embryonic root cell organization.	GO:0005886, GO:0006810, GO:0006865, GO:0009624, GO:0009734, GO:0010075, GO:0010588, GO:0015171, GO:0015293, GO:0016020, GO:0016021, GO:0048829
VIT_203s0038g02150	-0.406029	-1.75315	0.300032	-1.84888	-5.97359	3.35499e-05	18.8565	2.5069e-05	9.74963e-05	NA	AT4G02210	104	3e-25	0.25	0.42	NA	NA	NA
VIT_203s0038g02160	0.0471203	0.295357	0.897252	-1.07354	-5.57228	7.39266e-05	21.8555	9.33198e-06	4.03562e-05	pathogenesis-related thaumatin-like protein	AT4G38670	383	5e-133	0.65	0.81	NA	NA	GO:0005576, GO:0051707
VIT_203s0038g02170	-0.399992	-3.73686	0.0183079	-1.72527	-13.2822	6.21236e-10	93.8319	6.95401e-11	1.67638e-09	thaumatin-like protein	AT4G38660	412	5e-143	0.64	0.74	NA	NA	GO:0005576, GO:0009664, GO:0009682, GO:0009723, GO:0010075, GO:0031225, GO:0042545, GO:0048653
VIT_203s0038g02180	-0.500395	-3.22096	0.0417776	-1.7523	-8.95481	1.76506e-07	41.1467	8.22277e-08	6.25316e-07	endo- -beta-xylanase a	AT4G38650	753	0	0.67	0.8	NA	NA	GO:0003824, GO:0004553, GO:0005576, GO:0005739, GO:0005975, GO:0008152, GO:0016787, GO:0016798, GO:0031176, GO:0043169, GO:0045493
VIT_203s0038g02450	0.412503	1.58671	0.358039	1.3739	5.94842	3.51985e-05	18.9753	2.40603e-05	9.40553e-05	sbp (s-ribonuclease binding protein) family protein	AT4G35070	178	9e-54	0.41	0.53	NA	NA	GO:0005515, GO:0008270, GO:0009055, GO:0051536
VIT_203s0038g02490	-0.0239374	-0.0718224	0.979083	1.81791	6.79452	6.9601e-06	31.1058	7.30307e-07	4.23073e-06	skp1-like protein	AT1G75950	184	2e-59	0.62	0.77	ASK1, ATSKP1, SKP1, SKP1A, UIP1	SKP1 is core component of the SCF family of E3 ubiquitin ligases and serves to tether the rest of the complex to an F-box protein, which provides specificity in binding to ubiquitin ligase substrate proteins. Predominately expressed from leptotene to pachytene. Negatively regulates recombination. Interacts with P0, a silencing suppressor protein encoded by poleroviruses by means of a conserved mi…	GO:0005515, GO:0005730, GO:0005737, GO:0006511
VIT_203s0038g02510	-0.425242	-5.61733	0.000818522	-1.65076	-21.4064	9.43579e-13	246.36	8.32345e-15	2.32872e-12	hydroxypyruvate reductase	AT1G68010	706	0	0.9	0.96	ATHPR1, HPR	Encodes hydroxypyruvate reductase.	GO:0003824, GO:0005488, GO:0005777, GO:0006364, GO:0006544, GO:0006563, GO:0006566, GO:0008152, GO:0008266, GO:0008465, GO:0009507, GO:0009637, GO:0009657, GO:0009773, GO:0009854, GO:0010114, GO:0010207, GO:0010218, GO:0010304, GO:0016491, GO:0016616, GO:0019344, GO:0035304, GO:0042631, GO:0046487, GO:0048037, GO:0048046, GO:0051287, GO:0055114, GO:0071482
VIT_203s0038g02800	-0.819826	-4.46908	0.00543812	-1.73397	-7.92764	9.35317e-07	31.594	6.49034e-07	3.80529e-06	g2 mitotic-specific cyclin-1-like	AT1G76310	339	4e-113	0.56	0.7	CYCB2;4	core cell cycle genes	GO:0000079, GO:0000151, GO:0004842, GO:0005634, GO:0006270, GO:0006275, GO:0006306, GO:0006346, GO:0007049, GO:0007067, GO:0008283, GO:0010440, GO:0016246, GO:0016567, GO:0019901, GO:0031048, GO:0051301, GO:0051567
VIT_203s0038g02850	-0.168477	-0.503083	0.811313	-1.36117	-3.33297	0.0075654	6.45666	0.00687054	0.0145992	NA	AT5G03470	386	9e-129	0.46	0.69	ATB'	Encodes B' regulatory subunit of PP2A (AtB'alpha), putative size of 57 kDa.	GO:0000159, GO:0004672, GO:0005524, GO:0005730, GO:0005739, GO:0005777, GO:0005829, GO:0006468, GO:0006605, GO:0007165, GO:0008266, GO:0008601, GO:0016020
VIT_203s0038g02920	-0.120607	-0.944804	0.614638	-1.2029	-7.99319	8.40079e-07	38.1545	1.50189e-07	1.05655e-06	24-methylenesterol c-methyltransferase 2	AT1G20330	627	0	0.82	0.91	CVP1, FRL1, SMT2	Encodes a sterol-C24-methyltransferases involved in sterol biosynthesis. Mutants display altered sterol composition, serrated petals and sepals and altered cotyledon vascular patterning as well as ectopic endoreduplication. This suggests that suppression of endoreduplication is important for petal morphogenesis and that normal sterol composition is required for this suppression.	GO:0003838, GO:0005783, GO:0005794, GO:0005829, GO:0006007, GO:0006084, GO:0006694, GO:0008152, GO:0008168, GO:0009825, GO:0010051, GO:0016126, GO:0016132, GO:0016740, GO:0019288, GO:0030797, GO:0032259, GO:0032876
VIT_203s0038g02960	-0.331532	-1.04269	0.57199	-1.49814	-3.79472	0.00291988	7.68692	0.00334196	0.0076909	pentatricopeptide repeat-containing protein	AT2G17033	499	1e-173	0.56	0.73	NA	NA	GO:0005739, GO:0009073, GO:0016226
VIT_203s0038g03180	-0.271396	-1.97177	0.235053	-1.07247	-6.8357	6.45094e-06	24.7575	3.90453e-06	1.85217e-05	probable flavin-containing monooxygenase 1-like	AT1G19250	320	2e-103	0.43	0.63	FMO1	FMO1 is required for full expression of TIR-NB-LRRconditioned resistance to avirulent pathogens and for basal resistance to invasive virulent pathogens. Functions in an EDS1-regulated but SA-independent mechanism that promotes resistance and cell death at pathogen infection sites.	GO:0004497, GO:0004499, GO:0016491, GO:0031227, GO:0050660, GO:0050661, GO:0055114
VIT_203s0038g03220	0.15852	1.80992	0.283806	1.0604	12.5457	1.45162e-09	91.9751	8.32799e-11	1.94253e-09	domain-containing gpi-anchored protein	AT2G17120	300	5e-99	0.49	0.63	CL-1, LYM2, LYP1	NA	GO:0004872, GO:0006855, GO:0008061, GO:0009506, GO:0009627, GO:0015238, GO:0015297, GO:0016998, GO:0034976, GO:0046658
VIT_203s0038g03250	-0.435845	-4.17629	0.00872571	-1.49178	-12.8391	1.03568e-09	85.7763	1.55842e-10	3.27093e-09	NA	AT4G35250	639	0	0.89	0.94	HCF244	NA	GO:0000166, GO:0003743, GO:0003824, GO:0005488, GO:0005840, GO:0006364, GO:0006446, GO:0006808, GO:0008152, GO:0009507, GO:0009534, GO:0009637, GO:0010114, GO:0010207, GO:0010218, GO:0016117, GO:0019288
VIT_203s0038g03270	0.330416	3.27595	0.0384426	1.08447	11.2591	6.8238e-09	67.0764	1.36556e-09	1.91435e-08	NA	AT4G35230	890	0	0.84	0.89	BSK1	Encodes BR-signaling kinase 1 (BSK1), one of the three homologous BR-signaling kinases (BSK1, AT4G35230; BSK2, AT5G46570; BSK3, AT4G00710). Mediates signal transduction from receptor kinase BRI1 by functioning as the substrate of BRI1. Plasma membrane localized.	GO:0000166, GO:0004672, GO:0004674, GO:0004713, GO:0004872, GO:0005488, GO:0005515, GO:0005524, GO:0005773, GO:0005886, GO:0006468, GO:0006499, GO:0009506, GO:0009737, GO:0009742, GO:0009898, GO:0010098, GO:0016020, GO:0016301, GO:0016740, GO:0031225, GO:0080159
VIT_203s0038g03400	0.752632	3.90131	0.0137478	2.66465	14.5038	1.76782e-10	112.664	1.31513e-11	4.40567e-10	chitinase	AT3G12500	428	9e-150	0.68	0.8	ATHCHIB, B-CHI, CHI-B, HCHIB, PR-3, PR3	encodes a basic chitinase involved in ethylene/jasmonic acid mediated signalling pathway during systemic acquired resistance based on expression analyses.	GO:0000272, GO:0004568, GO:0005773, GO:0005886, GO:0005975, GO:0006032, GO:0006952, GO:0008061, GO:0008152, GO:0008843, GO:0009626, GO:0009871, GO:0016231, GO:0016787, GO:0016798, GO:0016998, GO:0046686, GO:0050832
VIT_203s0038g03465	-0.908514	-1.88691	0.259494	-2.30395	-3.7478	0.00321703	7.02311	0.00489861	0.0108036	NA	AT1G29510	127	1e-37	0.5	0.68	SAUR68	NA	NA
VIT_203s0038g03530	0.0489653	0.478306	0.82191	1.56768	16.243	3.55636e-11	170.864	2.71653e-13	2.36181e-11	lysine histidine transporter	AT1G47670	535	0	0.51	0.67	NA	NA	GO:0009536, GO:0016020, GO:0016021
VIT_203s0038g03540	0.224673	0.872172	0.645764	2.12803	9.96697	3.92601e-08	60.9388	3.12901e-09	3.79535e-08	lysine histidine transporter-like 8-like	AT1G47670	457	6e-156	0.52	0.69	NA	NA	GO:0009536, GO:0016020, GO:0016021
VIT_203s0038g03550	-0.911496	-2.77891	0.080933	-1.2414	-3.6004	0.00436664	7.12001	0.00462839	0.0102798	uncharacterized protein	AT2G41990	208	2e-65	0.56	0.7	NA	NA	GO:0005886
VIT_203s0038g03560	-0.305227	-3.66685	0.0205667	-1.5859	-17.8377	1.03517e-11	177.482	1.89701e-13	1.83378e-11	signal recognition particle 43 kda chloroplastic-like	AT2G47450	409	8e-141	0.6	0.75	CAO, CPSRP43	A component of the chloroplast signal recognition particle pathway that is involved in LHCP targeting. It is downregulated in response to high light. It recognizes the DPLG motif in Lhcb1.	GO:0000785, GO:0003682, GO:0005506, GO:0005515, GO:0005634, GO:0005786, GO:0006333, GO:0009073, GO:0009507, GO:0009535, GO:0009536, GO:0009570, GO:0009637, GO:0009644, GO:0009706, GO:0009744, GO:0009941, GO:0009965, GO:0010114, GO:0010155, GO:0010218, GO:0010277, GO:0015995, GO:0016705, GO:0019344, GO:0030154, GO:0030529, GO:0042802, GO:0045038, GO:0045893, GO:0046777, GO:0051537, GO:0055114, GO:…
VIT_203s0038g03660	-0.494931	-3.58288	0.0235872	-1.29996	-8.56956	3.22408e-07	37.0471	1.89501e-07	1.29648e-06	u-box domain-containing protein 15-like	AT5G42340	751	0	0.62	0.8	PUB15	NA	GO:0000151, GO:0004842, GO:0005488, GO:0005515, GO:0005634, GO:0016567, GO:0016874, GO:0030048, GO:0048868
VIT_203s0038g03730	0.294135	3.47166	0.0282645	1.09691	13.2256	6.62461e-10	94.0368	6.81841e-11	1.65602e-09	niemann-pick c1	AT4G38350	1871	0	0.73	0.84	NA	NA	GO:0004872, GO:0005739, GO:0005774, GO:0005886, GO:0007165, GO:0008158, GO:0009506, GO:0009507, GO:0016020, GO:0016021, GO:0030301
VIT_203s0038g03750	0.326002	2.61173	0.101894	1.1402	9.95485	3.99028e-08	53.2805	9.79879e-09	1.00736e-07	galacturonosyltransferase 3	AT4G38270	873	0	0.67	0.79	GAUT3	Encodes a protein with putative galacturonosyltransferase activity.	GO:0005739, GO:0005768, GO:0005774, GO:0005794, GO:0005802, GO:0005886, GO:0005982, GO:0005985, GO:0006259, GO:0006396, GO:0007062, GO:0008284, GO:0009117, GO:0009536, GO:0009640, GO:0009793, GO:0009845, GO:0009909, GO:0009933, GO:0010162, GO:0010182, GO:0010228, GO:0016051, GO:0016567, GO:0016740, GO:0016757, GO:0019915, GO:0031048, GO:0033044, GO:0045132, GO:0045893, GO:0047262, GO:0050826
VIT_203s0038g03800	-0.452019	-3.36097	0.0337003	1.01859	8.58935	3.12086e-07	75.9611	4.59064e-10	7.80368e-09	serine threonine-protein kinase	AT2G17220	561	0	0.69	0.83	Kin3	NA	GO:0000166, GO:0004672, GO:0004674, GO:0004713, GO:0004715, GO:0005524, GO:0005886, GO:0006468, GO:0006995, GO:0009069, GO:0009507, GO:0009627, GO:0009697, GO:0009863, GO:0010200, GO:0016301, GO:0016740, GO:0031348, GO:0050832
VIT_203s0038g04100	0.559551	6.701	0.00014699	1.19829	14.5078	1.76782e-10	105.442	2.41137e-11	7.08819e-10	3-hydroxy-3-methylglutaryl coenzyme a reductase	AT1G76490	854	0	0.72	0.82	AtHMGR1, HMG1, HMGR1, MAD3	Encodes a 3-hydroxy-3-methylglutaryl coenzyme A reductase, which is involved in melavonate biosynthesis and performs the first committed step in isoprenoid biosynthesis. Expression is activated in dark in leaf tissue but not controlled by light in the root (confine	GO:0004420, GO:0005783, GO:0005789, GO:0008299, GO:0015936, GO:0016020, GO:0016021, GO:0016126, GO:0016491, GO:0016616, GO:0031966, GO:0042170, GO:0042282, GO:0050661, GO:0050662, GO:0055114
VIT_203s0038g04180	-0.359328	-3.17981	0.044425	-1.38019	-10.2939	2.46202e-08	55.5615	6.87853e-09	7.48739e-08	mitochondrial transcription termination factor family protein	AT4G38160	446	5e-156	0.67	0.8	pde191	NA	GO:0005739, GO:0009507, GO:0009793, GO:0010027, GO:0010103, GO:0010228, GO:0016226, GO:0045893, GO:0048481
VIT_203s0038g04210	-0.487455	-4.07468	0.0101831	-1.52191	-12.3731	1.75482e-09	79.5198	3.06085e-10	5.60399e-09	phototropin 2	AT5G58140	709	0	0.69	0.78	NPL1, PHOT2	Membrane-bound protein serine/threonine kinase that functions as blue light photoreceptor in redundancy with PHO1. Involved in stomatal opening, chloroplast movement and phototropism. Mediates blue light-induced growth enhancements. PHOT1 and PHOT2 mediate blue light-dependent activation of the plasma membrane H+-ATPase in guard cell protoplasts. PHOT2 possesses two LOV (LOV1 and LOV2, for light-…	GO:0000023, GO:0000155, GO:0000160, GO:0000166, GO:0004672, GO:0004674, GO:0004697, GO:0004713, GO:0004871, GO:0005198, GO:0005524, GO:0005794, GO:0005874, GO:0005886, GO:0006355, GO:0006364, GO:0006468, GO:0007018, GO:0007165, GO:0009069, GO:0009365, GO:0009638, GO:0009644, GO:0009744, GO:0009785, GO:0009882, GO:0009902, GO:0010027, GO:0010103, GO:0010114, GO:0010118, GO:0010155, GO:0010181, GO:…
VIT_203s0038g04250	-0.191764	-2.12868	0.194263	-1.27656	-13.9777	2.99126e-10	113.436	1.23518e-11	4.21043e-10	cellulose synthase	AT5G64740	1619	0	0.72	0.83	CESA6, E112, IXR2, PRC1	Encodes a cellulose synthase isomer. CESA6 mutants have cellulose defect in the primary cell wall. Multiple lines of evidence suggest that CESA6, along with CESA1 and CESA3 are present in the same plasma membrane complex for cellulose biosynthesis. CESA2 and CESA5 are related to CESA6, having partially redundant roles. As inferred from the null role of secondary wall-type CesAs, included in a set…	GO:0005515, GO:0005886, GO:0005982, GO:0005985, GO:0006011, GO:0008270, GO:0016020, GO:0016021, GO:0016740, GO:0016757, GO:0016760, GO:0030244, GO:0046872
VIT_203s0038g04400	0.312076	2.94105	0.0642559	1.38253	13.7041	3.93821e-10	104.098	2.7107e-11	7.81438e-10	mandelonitrile lyase	AT4G39140	364	3e-121	0.48	0.63	NA	NA	GO:0005515, GO:0005886, GO:0008270, GO:0016829, GO:0016874, GO:0046872
VIT_203s0038g04510	0.0281639	0.307952	0.892346	1.33358	15.4983	6.79062e-11	157.014	6.02165e-13	4.20865e-11	atp binding	AT3G50930	547	0	0.56	0.76	BCS1	NA	GO:0000166, GO:0005524, GO:0005739, GO:0005886, GO:0009611, GO:0009612, GO:0009627, GO:0009697, GO:0010200, GO:0016887, GO:0017111, GO:0052542
VIT_203s0038g04530	-0.00716778	-0.0108247	0.996445	4.46248	8.84364	2.10021e-07	52.2039	1.16316e-08	1.16736e-07	salicylate o-methyltransferase	AT3G11480	188	4e-57	0.43	0.63	ATBSMT1, BSMT1	The gene encodes a SABATH methyltransferase that methylates both salicylic acid and benzoic acid. It is highly expressed in flowers, induced by biotic and abiotic stress and thought to be involved in direct defense mechanism.	GO:0006952, GO:0008168, GO:0009611, GO:0016020, GO:0016740, GO:0030795, GO:0032259, GO:0046686, GO:0051707, GO:0052624, GO:0080150
VIT_203s0038g04670	0.29604	2.87673	0.0707122	1.2292	12.7541	1.1344e-09	89.5016	1.06438e-10	2.3881e-09	isoflavone reductase homolog	AT4G39230	494	2e-176	0.78	0.88	NA	encodes a protein whose sequence is similar to phenylcoumaran benzylic ether reductase (PCBER), which catalyzes NADPH-dependent reduction of 8-5' linked lignans such as dehydrodiconiferyl alcohol to give isodihydrodehydrodiconiferyl alcohol.	GO:0000166, GO:0003824, GO:0005488, GO:0006808, GO:0008152, GO:0046686
VIT_203s0038g04710	-0.787824	-3.52649	0.0257346	-1.45462	-5.71971	5.50499e-05	16.6538	5.54348e-05	0.000199094	isoflavone reductase-like protein	AT4G34540	432	4e-152	0.67	0.82	NA	encodes a protein whose sequence is similar to pinoresinol-lariciresinol reductase from pine.	GO:0000166, GO:0003824, GO:0005488, GO:0005576, GO:0005737, GO:0006808, GO:0008152, GO:0009813, GO:0010283, GO:0016491, GO:0047526, GO:0055114
VIT_203s0038g04720	-1.23686	-3.46149	0.0287629	-1.98135	-4.77474	0.000375969	12.1682	0.000349656	0.00102984	NA	AT2G18260	328	2e-111	0.55	0.74	ATSYP112, SYP112	member of SYP11 Gene Family	GO:0003824, GO:0004097, GO:0005484, GO:0005515, GO:0005634, GO:0005886, GO:0006570, GO:0006886, GO:0009058, GO:0009409, GO:0009504, GO:0009524, GO:0012505, GO:0016020, GO:0016192, GO:0016779, GO:0046872, GO:0055114
VIT_203s0038g04760	-0.0383214	-0.484191	0.818975	-1.28321	-15.1909	9.03151e-11	149.095	9.7833e-13	5.84822e-11	transcription factor bhlh63-like	AT4G34530	230	1e-70	0.45	0.55	CIB1	Encodes a transcription factor CIB1 (cryptochrome-interacting basic-helix-loop-helix). CIB1 interacts with CRY2 (cryptochrome 2) in a blue light-specific manner in yeast and Arabidopsis cells, and it acts together with additional CIB1-related proteins to promote CRY2-dependent floral initiation. CIB1 positively regulates FT expression.	GO:0003677, GO:0003700, GO:0005634, GO:0005667, GO:0006351, GO:0009911, GO:0046983
VIT_203s0063g00010	0.239805	2.40408	0.136517	-1.06221	-10.4788	1.90548e-08	93.8504	6.94164e-11	1.67548e-09	uncharacterized protein at4g06744-like	AT3G19320	408	1e-136	0.58	0.7	NA	NA	GO:0004872, GO:0005515, GO:0005886, GO:0006995, GO:0009507, GO:0016301, GO:0016310
VIT_203s0063g00020	1.88201	3.5879	0.0234607	2.22335	4.36954	0.000876673	10.8589	0.000642548	0.00177264	uncharacterized protein at4g06744-like	AT4G06744	390	5e-132	0.56	0.71	NA	NA	GO:0005515, GO:0005576, GO:0009507, GO:0016301, GO:0016310
VIT_203s0063g00060	-0.00489979	-0.0264017	0.992221	2.49707	16.7666	2.3336e-11	187.708	1.11586e-13	1.25035e-11	cystathionine beta-synthase domain-containing protein	AT4G36910	272	2e-91	0.69	0.82	CBSX1, CDCP2, LEJ2	Has a cystathionine Beta-synthase domain.	GO:0003824, GO:0005515, GO:0008152, GO:0009507, GO:0009570, GO:0042744, GO:0045454
VIT_203s0063g00110	-0.0047586	-0.0295814	0.991534	-1.04353	-5.49954	8.534e-05	20.0554	1.66897e-05	6.81263e-05	cyclin delta-3	AT4G34090	468	2e-164	0.72	0.84	NA	NA	GO:0005739, GO:0006098, GO:0009507, GO:0009570, GO:0009965, GO:0019288, GO:0030154
VIT_203s0063g00200	-0.277262	-1.68733	0.321746	-1.33074	-6.70663	8.18309e-06	24.3398	4.40603e-06	2.06436e-05	pi-plc x domain-containing protein at5g67130-like	AT1G49740	541	0	0.7	0.86	NA	NA	GO:0004629, GO:0005886, GO:0006629, GO:0008081, GO:0009395, GO:0009506, GO:0016301, GO:0016310, GO:0035556
VIT_203s0063g00210	-0.611618	-2.56709	0.10884	-2.85964	-7.26978	2.92775e-06	27.185	1.98871e-06	1.02522e-05	probable receptor-like protein kinase at1g49730-like	AT1G49730	819	0	0.62	0.77	NA	NA	GO:0000166, GO:0004672, GO:0004674, GO:0004713, GO:0005524, GO:0005886, GO:0006468, GO:0009069, GO:0016023, GO:0016301
VIT_203s0063g00380	1.62034	5.00142	0.0023411	2.63719	8.64913	2.83337e-07	37.7091	1.64804e-07	1.14772e-06	cytochrome p450	AT3G19270	719	0	0.72	0.86	CYP707A4	Encodes a protein with ABA 8'-hydroxylase activity, involved in ABA catabolism. Member of the CYP707A gene family.	GO:0004497, GO:0005506, GO:0005576, GO:0009055, GO:0009687, GO:0010114, GO:0010295, GO:0016491, GO:0019825, GO:0020037, GO:0046872, GO:0048838, GO:0055114
VIT_203s0063g00400	0.983232	6.41364	0.000236166	2.53359	17.7352	1.11099e-11	161.284	4.67911e-13	3.44376e-11	alpha-amylase	AT4G25000	565	0	0.65	0.78	AMY1, ATAMY1	Predicted to be secreted protein based on signalP prediction. Involved in starch mobilization. Mutants are defective in alpha-amylase activity. (Note: AMY1 has been found in the literature to be referred to as AMY3, which is not to be confused with AMY3/At1g69830).	GO:0003824, GO:0004556, GO:0005509, GO:0005975, GO:0005983, GO:0005987, GO:0008152, GO:0009737, GO:0009739, GO:0016023, GO:0016787, GO:0016798, GO:0032940, GO:0033910, GO:0043169, GO:0046872, GO:0048046
VIT_203s0063g00430	-0.317866	-0.44412	0.835437	3.30047	6.42635	1.3898e-05	29.5662	1.06951e-06	5.93733e-06	alpha-amylase	AT4G25000	82	3e-18	0.6	0.74	AMY1, ATAMY1	Predicted to be secreted protein based on signalP prediction. Involved in starch mobilization. Mutants are defective in alpha-amylase activity. (Note: AMY1 has been found in the literature to be referred to as AMY3, which is not to be confused with AMY3/At1g69830).	GO:0004556, GO:0005509, GO:0005983, GO:0005987, GO:0009737, GO:0009739, GO:0016023, GO:0032940, GO:0033910, GO:0048046
VIT_203s0063g00550	0.499253	4.74358	0.00354679	1.53518	15.4612	7.04375e-11	125.473	4.87496e-12	1.97334e-10	NA	AT5G35525	147	4e-44	0.48	0.66	NA	NA	NA
VIT_203s0063g00620	-0.915523	-3.1548	0.0461507	-2.17558	-5.7042	5.66987e-05	16.33	6.26365e-05	0.000222045	b3 domain-containing protein os06g0194400-like	AT3G19184	276	5e-92	0.61	0.74	NA	NA	GO:0003677, GO:0005634, GO:0006355
VIT_203s0063g00670	-0.173732	-0.736486	0.706809	-1.13828	-4.06033	0.00168493	9.35889	0.00135482	0.00343522	cyclin dependent kinase inhibitor	AT1G49620	89	2e-21	0.46	0.63	ICK5, ICN6, KRP7	Kip-related protein (KRP) gene, encodes CDK (cyclin-dependent kinase) inhibitor (CKI), negative regulator of cell division. A member of seven KRP genes found in Arabidopsis thaliana. Differential expression patterns for distinct KRPs were revealed by in situ hybridization. Binds to D type cyclins and may inhibit cell cycle.	GO:0000278, GO:0001673, GO:0004861, GO:0005634, GO:0007050, GO:0010440, GO:0016301, GO:0030332, GO:0042023, GO:0045736
VIT_203s0063g00700	1.36674	2.0471	0.215613	3.22404	5.7552	5.13229e-05	17.021	4.835e-05	0.000175958	NA	AT1G47480	301	3e-100	0.47	0.66	NA	NA	GO:0008152, GO:0016787, GO:0042572, GO:0050253, GO:0080030, GO:0080031, GO:0080032
VIT_203s0063g00710	1.98184	4.58409	0.00451894	2.64888	6.4327	1.37443e-05	21.937	9.09688e-06	3.94624e-05	probable carboxylesterase 2-like	AT1G47480	118	3e-32	0.44	0.65	NA	NA	GO:0004872, GO:0008152, GO:0016787, GO:0042572, GO:0050253, GO:0080030, GO:0080031, GO:0080032
VIT_203s0063g00730	1.94479	3.37036	0.033118	2.65032	4.83384	0.000332736	12.289	0.00033117	0.00098044	probable carboxylesterase 2-like	AT1G47480	286	3e-94	0.45	0.66	NA	NA	GO:0004872, GO:0008152, GO:0016787, GO:0042572, GO:0050253, GO:0080030, GO:0080031, GO:0080032
VIT_203s0063g00770	-0.30102	-2.50809	0.118822	-1.60209	-10.7642	1.30395e-08	63.4401	2.21325e-09	2.8236e-08	probable carboxylesterase 7-like	AT2G03550	255	3e-81	0.44	0.58	NA	NA	GO:0004872, GO:0008152, GO:0016787, GO:0042572, GO:0050253, GO:0080030, GO:0080031, GO:0080032
VIT_203s0063g00780	0.598035	2.27589	0.162331	1.246	5.14727	0.000174334	13.3063	0.000211996	0.000656636	probable carboxylesterase 7-like	AT1G19190	244	3e-78	0.43	0.59	NA	NA	GO:0004872, GO:0008152, GO:0008236, GO:0016021, GO:0016787, GO:0042572, GO:0050253, GO:0080030, GO:0080031, GO:0080032
VIT_203s0063g00810	0.69751	4.07775	0.0101373	1.04152	6.33179	1.66981e-05	20.6001	1.39474e-05	5.78069e-05	probable carboxylesterase 7-like	AT2G03550	267	4e-87	0.46	0.61	NA	NA	GO:0004872, GO:0008152, GO:0016787, GO:0042572, GO:0050253, GO:0080030, GO:0080031, GO:0080032
VIT_203s0063g00820	0.131832	1.03986	0.57332	1.03202	8.70608	2.58962e-07	45.2161	3.8263e-08	3.25361e-07	probable carboxylesterase 2-like	AT2G03550	301	1e-100	0.48	0.65	NA	NA	GO:0008152, GO:0016787, GO:0042572, GO:0050253, GO:0080030, GO:0080031, GO:0080032
VIT_203s0063g00830	0.817591	2.76511	0.0823401	1.72814	6.43955	1.35681e-05	20.8717	1.27682e-05	5.3375e-05	cxe carboxylesterase	AT1G19190	247	1e-79	0.43	0.6	NA	NA	GO:0003677, GO:0006284, GO:0008152, GO:0016787, GO:0042572, GO:0050253, GO:0080030, GO:0080031, GO:0080032
VIT_203s0063g00880	0.0397381	0.215231	0.928008	2.42868	15.2875	8.31378e-11	153.642	7.38271e-13	4.71862e-11	uncharacterized protein	AT2G15760	193	8e-58	0.41	0.52	NA	NA	GO:0044464, GO:0044763, GO:0050896
VIT_203s0063g00980	-0.00716778	-0.0103105	0.996669	3.91194	7.18305	3.41903e-06	34.4469	3.34468e-07	2.12863e-06	uncharacterized protein loc100245201	AT2G15780	147	3e-43	0.56	0.7	NA	NA	GO:0005507, GO:0009055
VIT_203s0063g01120	-0.69711	-5.34338	0.00132051	-1.49085	-10.0656	3.38789e-08	50.7224	1.47995e-08	1.43133e-07	atp binding	AT3G19050	1858	0	0.53	0.68	POK2	PHRAGMOPLAST ORIENTING KINESIN 2 is one of the two Arabidopsis homologs isolated in yeast two-hybrid screen for interaction partners of maize gene TANGLED1 (TAN1). Based on sequence homology in their motor domains, POK1 and POK2 belong to the kinesin-12 class which also includes the well-characterized group of phragmoplast-associated kinesins AtPAKRPs. Both kinesins are composed of an N-terminal …	GO:0000166, GO:0000280, GO:0000910, GO:0000911, GO:0003774, GO:0003777, GO:0005524, GO:0005874, GO:0005875, GO:0006275, GO:0007000, GO:0007018, GO:0010389
VIT_203s0063g01250	-1.45498	-2.85477	0.0731927	-2.40421	-4.03781	0.0017635	8.61775	0.00200143	0.0048537	protein srg1	AT3G19000	363	4e-124	0.58	0.73	NA	NA	GO:0005506, GO:0016491, GO:0016702, GO:0016706, GO:0045431, GO:0055114
VIT_203s0063g01380	0.498329	2.27686	0.162205	1.10414	5.33572	0.00011911	14.3369	0.000137565	0.000445631	maternal effect embryo arrest 14 protein	AT2G15890	209	9e-68	0.58	0.7	MEE14	NA	GO:0005634, GO:0009507, GO:0009793, GO:0050832
VIT_203s0063g01460	-0.392376	-3.98954	0.0119188	-1.71257	-15.94	4.61113e-11	137.604	2.06917e-12	1.03886e-10	transcriptional factor b3 family protein	AT2G26500	138	4e-37	0.59	0.72	NA	NA	GO:0003677, GO:0005634, GO:0006355, GO:0009512, GO:0009535
VIT_203s0063g01560	3.89238	7.44408	4.59657e-05	6.23848	12.3115	1.8794e-09	76.8934	4.12156e-10	7.15656e-09	cytochrome p450 82c4	AT4G31970	541	0	0.54	0.72	CYP82C2	member of CYP82C	GO:0004497, GO:0005506, GO:0009055, GO:0016491, GO:0016705, GO:0020037, GO:0046872, GO:0055114
VIT_203s0063g01650	1.67646	3.22777	0.041382	1.78566	3.499	0.00538449	7.57834	0.00355414	0.00812148	cytochrome p450 82c4	AT4G31940	512	2e-177	0.52	0.71	CYP82C4	member of CYP82C	GO:0004497, GO:0005506, GO:0009055, GO:0016491, GO:0016705, GO:0020037, GO:0046872, GO:0055114
VIT_203s0063g01690	1.28095	5.72532	0.000700582	1.41141	6.42875	1.38507e-05	24.8676	3.78306e-06	1.80247e-05	cytochrome p450 82c4	AT4G31940	564	0	0.53	0.71	CYP82C4	member of CYP82C	GO:0004497, GO:0005506, GO:0009055, GO:0016491, GO:0016705, GO:0020037, GO:0046872, GO:0055114
VIT_203s0063g01780	0.418066	2.25798	0.165909	2.33641	14.9504	1.13325e-10	129.903	3.53462e-12	1.55379e-10	NA	AT2G23460	862	0	0.52	0.68	ATXLG1, XLG1	encodes a novel G-alpha protein that shares similarity to plant, yeast, and animal G-alpha proteins at the C-terminus. It contains an N-terminus that is as large as the C-terminus, is a member of a small family, and is expressed in all tissues examined, including roots, leaves, stems, flowers, and fruits.	GO:0001664, GO:0003924, GO:0004871, GO:0005525, GO:0005634, GO:0005834, GO:0006184, GO:0007165, GO:0007186, GO:0007188, GO:0009737, GO:0009744, GO:0009749, GO:0009750, GO:0010555, GO:0019001, GO:0031683, GO:2000067
VIT_203s0063g01790	0.520556	1.08826	0.552259	1.64119	3.87341	0.00248486	7.98154	0.00283323	0.00663629	f-box and wd40 domain	AT2G26490	565	0	0.65	0.78	NA	NA	GO:0000166, GO:0005515, GO:0005834, GO:0009069, GO:0009507, GO:0016310, GO:0016459, GO:0016740, GO:0016905
VIT_203s0063g01850	-0.508713	-1.58522	0.358687	-1.38325	-3.68276	0.00368722	6.8251	0.00550637	0.0120147	cytochrome p450	AT5G42650	552	0	0.55	0.75	AOS, CYP74A, DDE2	Encodes a member of the cytochrome p450 CYP74 gene family that functions as an allene oxide synthase. This enzyme catalyzes dehydration of the hydroperoxide to an unstable allene oxide in the JA biosynthetic pathway. It shows a dual catalytic activity, the major one being a 13-AOS but also expressing a 9-AOS activity.	GO:0004497, GO:0005506, GO:0009055, GO:0016705, GO:0016829, GO:0020037, GO:0046872, GO:0055114
VIT_203s0063g01930	0.527477	1.82072	0.28031	1.03142	3.8096	0.00283412	7.26124	0.00426348	0.00955913	protein binding	AT2G16050	369	2e-129	0.72	0.84	NA	NA	GO:0008270, GO:0035556, GO:0046872, GO:0047134, GO:0055114
VIT_203s0063g01950	0.121006	0.738449	0.70604	-1.27157	-6.10164	2.61222e-05	28.1873	1.5245e-06	8.09889e-06	NA	AT4G37240	91	7e-23	0.42	0.61	NA	NA	GO:0005515
VIT_203s0063g02020	-0.108726	-1.12676	0.536287	-1.27775	-12.4302	1.64664e-09	94.515	6.51298e-11	1.60049e-09	tic62 protein	AT3G18890	518	2e-177	0.54	0.66	AtTic62, Tic62	NA	GO:0000166, GO:0003824, GO:0005488, GO:0006808, GO:0008152, GO:0009507, GO:0009535, GO:0009536, GO:0009570, GO:0009706, GO:0009941, GO:0010103, GO:0015031, GO:0016556, GO:0019684, GO:0044237, GO:0050662
VIT_203s0063g02040	0.0494329	0.536102	0.796394	-1.08411	-10.0115	3.67138e-08	70.5897	8.74738e-10	1.31855e-08	cytochrome c biogenesis protein chloroplastic-like	AT1G49380	796	0	0.72	0.86	NA	NA	GO:0000023, GO:0006655, GO:0009507, GO:0009535, GO:0009536, GO:0009579, GO:0009965, GO:0010027, GO:0016020, GO:0016021, GO:0016117, GO:0016556, GO:0017004, GO:0019252, GO:0019288, GO:0030154, GO:0043085
VIT_203s0063g02360	-0.172001	-1.30041	0.463889	-2.07222	-13.769	3.71411e-10	115.581	1.03983e-11	3.69358e-10	NA	None	None	None	None	None	None	None	NA
VIT_203s0063g02460	-0.152826	-0.583831	0.774227	-1.09411	-3.53932	0.00495911	7.20083	0.00441553	0.00986475	mterf-like protein	AT3G18870	322	1e-109	0.62	0.78	NA	NA	GO:0009507, GO:0016556
VIT_203s0063g02510	-0.558942	-3.96261	0.0124186	-1.21758	-7.70537	1.36802e-06	29.6945	1.03547e-06	5.76785e-06	protein kinase family protein	AT4G34500	595	0	0.7	0.8	NA	NA	GO:0000166, GO:0004672, GO:0004674, GO:0004713, GO:0005524, GO:0005634, GO:0006468, GO:0009069, GO:0009536, GO:0016301, GO:0016740, GO:0046983
VIT_203s0063g02610	1.06855	12.2887	8.18395e-08	1.27251	14.6698	1.50412e-10	123.962	5.453e-12	2.13201e-10	glycine-rich rna-binding protein grp1a-like	AT2G21660	148	5e-45	0.78	0.95	ATGRP7, CCR2, GR-RBP7, GRP7	Encodes a small glycine-rich RNA binding protein that is part of a negative-feedback loop through which AtGRP7 regulates the circadian oscillations of its own transcript. Gene expression is induced by cold. GRP7 appears to promote stomatal opening and reduce tolerance under salt and dehydration stress conditions, but, promotes stomatal closing and thereby increases stress tolerance under conditio…	GO:0000166, GO:0003676, GO:0003690, GO:0003697, GO:0005618, GO:0005730, GO:0005777, GO:0005886, GO:0006406, GO:0007623, GO:0009409, GO:0009507, GO:0009651, GO:0009737, GO:0010043, GO:0010119, GO:0010228, GO:0010501, GO:0032508, GO:0045087, GO:0046686
VIT_203s0063g02620	-1.54221	-2.40833	0.135677	-4.9696	-3.44395	0.00604277	6.24444	0.00782241	0.0163614	dna binding	AT4G39250	134	4e-41	0.66	0.83	ATRL1, RL1, RSM2	NA	GO:0000785, GO:0003677, GO:0003682, GO:0003700, GO:0005667, GO:0006355, GO:0009507, GO:0009630, GO:0009793, GO:0009908, GO:0010114, GO:0048262
VIT_203s0063g02670	-0.370359	-0.789573	0.682139	-2.33028	-3.80539	0.00285866	8.06653	0.00270279	0.00636083	NA	AT1G75250	130	2e-39	0.65	0.78	ATRL6, RL6, RSM3	NA	GO:0000785, GO:0003677, GO:0003682, GO:0003700, GO:0005667, GO:0006355, GO:0009507, GO:0009630, GO:0009793, GO:0010114
VIT_203s0063g02680	-0.671632	-2.91654	0.0666544	-2.09772	-6.78495	7.07602e-06	23.1688	6.23213e-06	2.81213e-05	NA	AT1G75250	116	2e-34	0.68	0.83	ATRL6, RL6, RSM3	NA	GO:0000785, GO:0003677, GO:0003682, GO:0003700, GO:0005667, GO:0006355, GO:0009507, GO:0009630, GO:0009793, GO:0010114
VIT_203s0063g02700	-0.665694	-3.60456	0.0228703	-1.20031	-5.92129	3.71008e-05	17.8072	3.62992e-05	0.000135947	rna polymerase ii c-terminal domain phosphatase-like 4-like	AT5G58003	174	3e-52	0.63	0.77	CPL4	Encodes a polypeptide that contains FCPH and BRCT domains. RNAi suppression mutant lines were generated, which displayed a range of phenotypic abnormalities, including: incomplete to no cotyledon expansion, slow growth, epinastic leaves or small inflorescences.	GO:0004721, GO:0005515, GO:0005622, GO:0005634, GO:0006470, GO:0016740
VIT_203s0088g00110	-1.05593	-2.39189	0.138579	-1.74971	-3.56752	0.00468111	6.61015	0.00626161	0.0134434	serine carboxypeptidase-like 18-like	AT3G12203	405	6e-137	0.43	0.61	scpl17	NA	GO:0004180, GO:0004185, GO:0006508, GO:0016746, GO:0016787
VIT_203s0088g00300	-0.353529	-2.71638	0.0876842	-1.91478	-10.8391	1.17986e-08	63.6146	2.16137e-09	2.7738e-08	NA	None	None	None	None	None	None	None	NA
VIT_203s0088g00320	-0.330208	-2.72676	0.086591	-1.32719	-9.61257	6.54671e-08	49.0837	1.94525e-08	1.81317e-07	sterol regulatory element-binding protein site 2	AT1G17870	827	0	0.75	0.85	ATEGY3, EGY3	S2P-like putative metalloprotease, also contain transmembrane helices near their C-termini and many of them, five of seven, contain a conserved zinc-binding motif HEXXH. Homolog of EGY1. Each of the EGY1 and EGY-like proteins share two additional highly conserved motifs, the previously reported NPDG motif (aa 442454 in EGY1, Rudner et al., 1999) and a newly defined GNLR motif (aa 171179 in EGY1).…	GO:0004222, GO:0005739, GO:0006457, GO:0006508, GO:0008233, GO:0009408, GO:0009536, GO:0009644, GO:0016020, GO:0042542
VIT_203s0088g00380	-0.436957	-5.39912	0.00119761	-1.55274	-18.7851	5.03053e-12	187.072	1.15235e-13	1.27217e-11	alpha tubulin 1	AT1G50010	867	0	0.98	0.99	TUA2	Encodes alpha-2,4 tubulin. TUA2 and TUA4 encode identical proteins.	GO:0000166, GO:0003924, GO:0005198, GO:0005200, GO:0005525, GO:0005737, GO:0005874, GO:0006184, GO:0007017, GO:0007018, GO:0043234, GO:0051258
VIT_203s0088g00490	-1.11612	-5.53789	0.00093854	-2.28803	-8.80813	2.21582e-07	39.6486	1.10671e-07	8.08095e-07	uncharacterized protein	AT2G16270	153	3e-38	0.32	0.44	NA	NA	GO:0000911, GO:0005634, GO:0009536, GO:0051225, GO:0051322
VIT_203s0088g00690	0.389073	0.518986	0.804257	4.62487	8.15361	6.3897e-07	41.6794	7.41403e-08	5.70062e-07	pathogenesis-related protein 1	AT2G14580	199	7e-65	0.63	0.77	ATPRB1, PRB1	pathogenesis related protein, encodes a basic PR1-like protein. Expresses in flowers, roots, and not in leaves and responses to ethylene and methyl jasmonate. Salicylic acid represses gene expression.	GO:0005576
VIT_203s0088g00700	-0.443543	-0.819759	0.667475	3.04398	8.01997	8.02171e-07	47.7109	2.46037e-08	2.22867e-07	pathogenesis-related protein 1	AT2G14580	196	5e-64	0.64	0.77	ATPRB1, PRB1	pathogenesis related protein, encodes a basic PR1-like protein. Expresses in flowers, roots, and not in leaves and responses to ethylene and methyl jasmonate. Salicylic acid represses gene expression.	GO:0005576
VIT_203s0088g00710	-1.03969	-4.88351	0.00283273	1.23705	7.81736	1.12598e-06	82.0907	2.30661e-10	4.51333e-09	pathogenesis-related protein 1	AT2G14580	193	1e-62	0.62	0.75	ATPRB1, PRB1	pathogenesis related protein, encodes a basic PR1-like protein. Expresses in flowers, roots, and not in leaves and responses to ethylene and methyl jasmonate. Salicylic acid represses gene expression.	GO:0005576
VIT_203s0088g00750	-0.706867	-2.81251	0.0773845	1.38665	7.43221	2.19704e-06	56.034	6.40226e-09	7.08405e-08	pathogenesis-related protein 1	AT4G33720	203	2e-66	0.6	0.78	NA	NA	GO:0005576
VIT_203s0088g00810	0.975629	7.55353	3.93326e-05	2.29063	17.9026	9.88506e-12	161.555	4.60587e-13	3.42882e-11	pathogenesis-related protein 1	AT2G14610	207	3e-68	0.65	0.78	ATPR1, PR, PR1	PR1 gene expression is induced in response to a variety of pathogens. It is a useful molecular marker for the SAR response. Though the Genbank record for the cDNA associated to this gene is called 'PR-1-like', the sequence actually corresponds to PR1. Expression of this gene is salicylic-acid responsive.	GO:0005576
VIT_203s0088g01150	0.203149	1.38542	0.431555	-1.15273	-6.3706	1.55045e-05	34.2199	3.52022e-07	2.22867e-06	squalene monooxygenase	AT1G58440	593	0	0.76	0.88	SQE1, XF1	Encodes a putative protein that has been speculated, based on sequence similarities, to have squalene monooxygenase activity.	GO:0004497, GO:0004506, GO:0006694, GO:0008033, GO:0008152, GO:0009414, GO:0009536, GO:0009611, GO:0009753, GO:0016021, GO:0016023, GO:0016114, GO:0016491, GO:0050660, GO:0055114
VIT_203s0088g01160	-1.38604	-6.7084	0.000146789	-2.30663	-9.08862	1.43525e-07	44.4237	4.42088e-08	3.65678e-07	uncharacterized protein	AT4G17000	305	9e-92	0.4	0.51	NA	NA	GO:0022402, GO:0044763
VIT_203s0088g01180	1.34939	5.90492	0.000528375	4.29834	20.7332	1.4333e-12	228.205	1.73395e-14	3.70226e-12	receptor-like protein kinase haiku2	AT1G09970	1107	0	0.59	0.75	LRR, RLK7	RLK7 belongs to a leucine-rich repeat class of receptor-likekinase (LRR-RLKs). It is involved in the control of germination speed and the tolerance to oxidant stress.	GO:0000166, GO:0002237, GO:0004177, GO:0004672, GO:0004674, GO:0004713, GO:0004714, GO:0004872, GO:0005515, GO:0005524, GO:0005886, GO:0006468, GO:0006499, GO:0006508, GO:0006612, GO:0006979, GO:0007169, GO:0009069, GO:0009627, GO:0009845, GO:0009960, GO:0010103, GO:0010363, GO:0016021, GO:0016023, GO:0016301, GO:0016491, GO:0016740, GO:0032440, GO:0043069, GO:0046777, GO:0048443, GO:0055114, GO:…
VIT_203s0088g01190	-0.249092	-3.07102	0.052278	-1.49488	-17.8315	1.03633e-11	181.755	1.51456e-13	1.55546e-11	malate dehydrogenase	AT2G22780	605	0	0.84	0.91	PMDH1	encodes an peroxisomal NAD-malate dehydrogenase that is involved in fatty acid beta-oxidation through providing NAD to the process of converting fatty acyl CoA to acetyl CoA.	GO:0000096, GO:0000165, GO:0000166, GO:0003824, GO:0005488, GO:0005773, GO:0005975, GO:0006090, GO:0006096, GO:0006097, GO:0006098, GO:0006099, GO:0006108, GO:0006364, GO:0006546, GO:0006612, GO:0006636, GO:0006655, GO:0006766, GO:0008152, GO:0008652, GO:0009072, GO:0009106, GO:0009108, GO:0009416, GO:0009514, GO:0009617, GO:0009695, GO:0009862, GO:0009867, GO:0009902, GO:0009941, GO:0009965, GO:…
VIT_203s0091g00100	0.272754	1.80722	0.284483	1.53255	11.559	4.70745e-09	77.3251	3.92245e-10	6.87534e-09	methylthioribose kinase	AT1G49820	669	0	0.75	0.87	ATMTK, MTK, MTK1	encodes 5-methylthioribose kinase, involved in methionine cycle	GO:0005524, GO:0005829, GO:0009086, GO:0016301, GO:0016310, GO:0016740, GO:0019509, GO:0042802, GO:0046522, GO:0071281, GO:0071369, GO:0071732
VIT_203s0091g00120	-0.22602	-0.411921	0.849203	2.26308	5.37261	0.000110386	20.8318	1.29346e-05	5.39891e-05	NA	None	None	None	None	None	None	None	NA
VIT_203s0091g00160	0.380153	3.50108	0.0268423	2.39922	23.0204	3.89033e-13	307.733	9.74961e-16	5.74045e-13	NA	AT2G15220	308	8e-106	0.7	0.81	NA	NA	GO:0006508, GO:0008237, GO:0008270
VIT_203s0091g00230	-0.307045	-2.16762	0.18527	-1.9397	-10.2067	2.77153e-08	57.8341	4.89348e-09	5.62272e-08	uncharacterized protein	AT2G15020	603	0	0.54	0.72	NA	NA	GO:0010264
VIT_203s0091g00240	-0.0900193	-0.718354	0.714673	-1.03893	-7.48244	2.00747e-06	34.0852	3.62919e-07	2.29094e-06	alpha-l-fucosidase 2-like	AT4G34260	1137	0	0.66	0.8	AXY8, FUC95A	NA	GO:0003824, GO:0005576, GO:0005975, GO:0047513
VIT_203s0091g00270	0.582087	4.65777	0.0040429	1.00229	8.3652	4.50952e-07	35.1388	2.86625e-07	1.85823e-06	tip41-like protein	AT4G34270	430	6e-152	0.71	0.84	NA	NA	GO:0005829
VIT_203s0091g00310	0.197962	1.05685	0.56514	1.76043	10.8172	1.21434e-08	71.1314	8.18104e-10	1.25163e-08	gh3 family protein	AT2G14960	1009	0	0.8	0.89	GH3.1	encodes a protein similar to IAA-amido synthases. Lines carrying an insertion in this gene are hypersensitive to auxin.	GO:0009416, GO:0009536, GO:0009733, GO:0009741, GO:0010279, GO:0010583, GO:0016023, GO:0032940
VIT_203s0091g00380	-0.319916	-2.16733	0.185329	-1.11413	-6.59416	1.01058e-05	22.5924	7.42549e-06	3.29024e-05	thioredoxin domain-containing protein 9 homolog	AT2G18990	335	1e-116	0.78	0.9	TXND9	NA	GO:0005737, GO:0019932, GO:0045454
VIT_203s0091g00430	-0.53753	-5.1019	0.00197726	-1.77162	-14.2874	2.18544e-10	104.844	2.54e-11	7.42698e-10	NA	AT2G14880	176	1e-56	0.63	0.74	NA	NA	GO:0005515, GO:0005634
VIT_203s0091g00480	-0.0958694	-0.800323	0.677291	1.568	15.4706	7.00146e-11	168.241	3.14346e-13	2.63265e-11	ring-h2 finger protein rhy1a	AT1G49850	145	2e-41	0.43	0.52	NA	NA	GO:0004722, GO:0005515, GO:0006470, GO:0008270, GO:0008287, GO:0046872
VIT_203s0091g00520	0.193846	1.24374	0.486354	1.12337	8.09879	7.03552e-07	38.043	1.53709e-07	1.07818e-06	prolyl 4-hydroxylase subunit alpha-1	AT4G33910	382	1e-133	0.71	0.83	NA	NA	GO:0004656, GO:0005506, GO:0005794, GO:0006525, GO:0006560, GO:0016023, GO:0016491, GO:0016702, GO:0016705, GO:0018401, GO:0031348, GO:0031418, GO:0055114
VIT_203s0091g00550	-1.33835	-5.70516	0.000724918	-2.42437	-8.04643	7.67087e-07	34.2585	3.4897e-07	2.21295e-06	uncharacterized protein	AT1G49870	468	6e-153	0.44	0.6	NA	NA	GO:0009536, GO:0048438, GO:0048449
VIT_203s0091g00560	0.213733	2.31918	0.15317	1.54463	17.1574	1.72375e-11	173.309	2.37542e-13	2.19782e-11	brassinosteroid insensitive 1-associated receptor kinase 1 precursor	AT5G21090	279	9e-95	0.65	0.8	NA	NA	GO:0005515, GO:0016023, GO:0016301, GO:0016310
VIT_203s0091g00580	0.190969	0.975642	0.601146	1.22289	7.13261	3.74023e-06	29.9114	9.80576e-07	5.50176e-06	peroxisomal membrane 22 kda (mpv17 pmp22) family protein	AT4G33905	284	1e-95	0.67	0.82	NA	NA	GO:0005739, GO:0005778, GO:0009694, GO:0009753, GO:0016021
VIT_203s0091g00660	-0.140815	-1.2706	0.474806	-1.56106	-11.0227	9.27566e-09	72.7395	6.7241e-10	1.06392e-08	uncharacterized protein	AT1G49890	578	0	0.6	0.74	QWRF2	NA	GO:0000166, GO:0003676, GO:0003887, GO:0005777, GO:0006139, GO:0009658
VIT_203s0091g00670	-0.110366	-0.235429	0.920116	2.83047	8.04067	7.75064e-07	44.4006	4.43971e-08	3.66767e-07	lob domain-containing protein	AT3G49940	201	3e-64	0.73	0.85	LBD38	NA	GO:0005634, GO:0006807, GO:0010167, GO:0015706, GO:0060776
VIT_203s0091g00680	-0.644049	-4.22665	0.00806759	-1.92195	-9.74385	5.36086e-08	47.7489	2.44422e-08	2.21611e-07	btb poz domain-containing protein npy2-like	AT2G14820	790	0	0.63	0.78	MEL3, NPY2	A member of the NPY gene family (NPY1/AT4G31820, NPY2/AT2G14820, NPY3/AT5G67440, NPY4/AT2G23050, NPY5/AT4G37590). Involved in auxin-mediated organogenesis.	GO:0004871, GO:0005515, GO:0005886, GO:0007165, GO:0009416, GO:0009908, GO:0009958
VIT_203s0091g00690	0.188179	0.787359	0.682945	1.3487	6.52095	1.15608e-05	25.339	3.30801e-06	1.6019e-05	zinc finger protein zat10-like	AT1G27730	191	7e-60	0.5	0.63	STZ, ZAT10	Related to Cys2/His2-type zinc-finger proteins found in higher plants. Compensated for a subset of calcineurin deficiency in yeast. Salt tolerance produced by ZAT10 appeared to be partially dependent on ENA1/PMR2, a P-type ATPase required for Li+ and Na+ efflux in yeast. The protein is localized to the nucleus, acts as a transcriptional repressor and is responsive to chitin oligomers. Also involv…	GO:0003676, GO:0003677, GO:0005622, GO:0005634, GO:0006979, GO:0008270, GO:0009409, GO:0009414, GO:0009611, GO:0009644, GO:0009737, GO:0010117, GO:0010200, GO:0015979, GO:0035264, GO:0042538
VIT_203s0091g00810	0.427916	0.96336	0.606862	1.69162	4.40516	0.000814195	10.7265	0.000684797	0.001878	NA	AT3G19615	57	5e-12	0.58	0.68	NA	NA	NA
VIT_203s0091g00930	-0.548546	-1.42416	0.417221	-1.68122	-3.63064	0.00410496	6.69278	0.00595861	0.0128697	NA	AT5G08350	237	3e-78	0.6	0.77	NA	NA	NA
VIT_203s0091g01010	-0.237589	-1.47654	0.397415	-1.22967	-6.42847	1.3852e-05	22.6757	7.23838e-06	3.21393e-05	transcription factor lim1	AT1G10200	313	1e-108	0.78	0.86	WLIM1	NA	GO:0005886, GO:0008270, GO:0046872, GO:0051015, GO:0051017
VIT_203s0091g01060	-0.16653	-1.26999	0.47522	-1.44425	-8.97398	1.7129e-07	47.1656	2.70519e-08	2.41553e-07	d1-type cyclin	AT1G70210	202	2e-61	0.42	0.59	ATCYCD1;1, CYCD1;1	Encodes a D-type cyclin that physically interacts with CDC2A. Its expression is upregulated early during germination.	GO:0000079, GO:0005634, GO:0007049, GO:0016301, GO:0019901, GO:0051301
VIT_203s0091g01090	0.0664362	0.346512	0.876437	-2.10824	-7.13612	3.71671e-06	35.678	2.54552e-07	1.67773e-06	NA	AT4G33800	94	8e-24	0.42	0.53	NA	NA	NA
VIT_203s0097g00510	0.611282	7.89771	2.31546e-05	1.73285	22.8638	4.32088e-13	269.703	3.48465e-15	1.29531e-12	isp4-like protein	AT5G64410	1303	0	0.84	0.93	ATOPT4, OPT4	oligopeptide transporter	GO:0005886, GO:0006810, GO:0006857, GO:0015031, GO:0015198, GO:0015833, GO:0016020, GO:0016021, GO:0055085, GO:0080167
VIT_203s0097g00700	1.16741	5.89319	0.000533394	1.73359	8.85912	2.05202e-07	40.6701	9.02911e-08	6.75792e-07	pathogenesis-related protein 1	AT2G14580	198	1e-64	0.62	0.76	ATPRB1, PRB1	pathogenesis related protein, encodes a basic PR1-like protein. Expresses in flowers, roots, and not in leaves and responses to ethylene and methyl jasmonate. Salicylic acid represses gene expression.	GO:0005576, GO:0006952, GO:0009607
VIT_203s0097g00710	0.447165	1.71478	0.312575	1.85853	8.22452	5.69839e-07	37.6533	1.66743e-07	1.15873e-06	glutamyl-trna reductase	AT1G58290	753	0	0.78	0.89	AtHEMA1, HEMA1	Encodes a protein with glutamyl-tRNA reductase (GluTR) activity, catalyzing the NADPH-dependent reduction of Glu-tRNA(Glu) to glutamate 1-semialdehyde (GSA) with the release of free tRNA(Glu). It is involved in the early steps of chlorophyll biosynthesis.	GO:0000302, GO:0003824, GO:0004764, GO:0005488, GO:0005515, GO:0005737, GO:0006779, GO:0006782, GO:0008152, GO:0008883, GO:0009416, GO:0009507, GO:0009536, GO:0010039, GO:0015995, GO:0016491, GO:0033014, GO:0050661, GO:0055072, GO:0055114
VIT_203s0132g00050	-1.30516	-4.0542	0.0105887	-1.55411	-4.7116	0.000429289	13.0226	0.000239601	0.000731414	uncharacterized protein loc100245618	AT1G74520	145	1e-40	0.44	0.67	ATHVA22A, HVA22A	Part of the AtHVA22a family. Protein expression is ABA- and stress-inducible.	GO:0003676, GO:0005622, GO:0008270, GO:0046872
VIT_203s0132g00340	0.210585	1.47519	0.397597	2.8427	22.3598	5.48365e-13	312.769	8.33204e-16	5.34793e-13	NA	AT1G16130	486	3e-165	0.59	0.79	WAKL2	wall-associated kinase like	GO:0000186, GO:0004672, GO:0004674, GO:0004709, GO:0004713, GO:0005509, GO:0005524, GO:0005886, GO:0006468, GO:0007178, GO:0009069, GO:0009505, GO:0009620, GO:0009986, GO:0010043, GO:0010045, GO:0016021, GO:0016301, GO:0016740, GO:0030247, GO:0046686
VIT_203s0167g00070	-0.376274	-1.49754	0.389517	-1.45337	-4.72365	0.000418712	11.6544	0.000442021	0.00126898	mads-box protein svp	AT2G22540	132	1e-37	0.48	0.62	AGL22, SVP	Encodes a nuclear protein that acts as a floral repressor and that functions within the thermosensory pathway. SVP represses FT expression via direct binding to the vCArG III motif in the FT promoter.	GO:0003677, GO:0003700, GO:0005634, GO:0005667, GO:0006355, GO:0010077, GO:0042803, GO:0043565, GO:0046982, GO:0048510
VIT_203s0167g00190	1.04913	2.06853	0.209755	2.37728	5.27892	0.000133233	14.1508	0.000148535	0.000476085	cytochrome p450 734a1-like	AT5G24910	495	3e-170	0.46	0.67	CYP714A1, ELA1	member of CYP714A	GO:0004497, GO:0005506, GO:0007275, GO:0009055, GO:0009826, GO:0016023, GO:0016491, GO:0016705, GO:0020037, GO:0022900, GO:0032940, GO:0042432, GO:0045487, GO:0046872, GO:0050616, GO:0055114
VIT_203s0167g00220	0.221521	0.790058	0.681914	1.27013	5.19217	0.000159021	15.6538	8.12384e-05	0.00027977	mitogen-activated protein kinase kinase	AT4G29810	99	3e-26	0.61	0.74	ATMKK2, MK1, MKK2	encodes a MAP kinase kinase 2 that regulates MPK6 and MPK4 in response to cold and salt stresses. Co-expression with MEKK1 in protoplasts activated MKK2 activity, suggesting that MEKK1 may be a regulator of MKK2.	GO:0000187, GO:0002237, GO:0004672, GO:0004674, GO:0004708, GO:0005524, GO:0005737, GO:0005886, GO:0006468, GO:0009069, GO:0009414, GO:0009611, GO:0009631, GO:0009651, GO:0009814, GO:0042542, GO:0042742
VIT_203s0180g00040	-0.776184	-6.86315	0.000113358	-2.3624	-17.2955	1.55802e-11	151.691	8.32267e-13	5.14998e-11	d3-type cyclin	AT5G67260	349	2e-117	0.51	0.7	CYCD3;2	Encode CYCD3;2, a CYCD3 D-type cyclin. Important for determining cell number in developing lateral organs. Mediating cytokinin effects in apical growth and development.	GO:0000079, GO:0000082, GO:0005634, GO:0007049, GO:0009735, GO:0009741, GO:0009744, GO:0019901, GO:0042127, GO:0051301
VIT_203s0180g00080	-0.26361	-3.08707	0.0509353	-1.36192	-15.8026	5.14718e-11	140.312	1.72553e-12	9.01265e-11	cyclase family protein	AT4G35220	391	4e-137	0.76	0.88	NA	NA	GO:0005618, GO:0005783, GO:0005794, GO:0009507, GO:0009651, GO:0016023
VIT_203s0180g00110	-0.168578	-1.36186	0.440827	-1.07639	-7.988	8.4731e-07	36.5229	2.11953e-07	1.42885e-06	stress enhanced protein 1	AT4G34190	130	2e-37	0.74	0.83	2015-09-01	Encodes a stress enhanced protein that localizes to the thylakoid membrane and whose mRNA is upregulated in response to high light intensity. It may be involved in chlorophyll binding.	GO:0003677, GO:0003700, GO:0005525, GO:0005667, GO:0006098, GO:0006355, GO:0006364, GO:0007264, GO:0009535, GO:0009637, GO:0009644, GO:0009657, GO:0009744, GO:0009773, GO:0009827, GO:0009860, GO:0009909, GO:0010048, GO:0010093, GO:0010114, GO:0010155, GO:0010207, GO:0010218, GO:0015995, GO:0016168, GO:0019288, GO:0043481, GO:0046983, GO:0048441, GO:0048443, GO:0048481, GO:0048507
VIT_203s0180g00150	-0.478024	-3.45965	0.0288337	-2.17252	-11.5611	4.69727e-09	70.4201	8.93347e-10	1.3414e-08	receptor protein kinase-like protein	AT4G34220	540	0	0.54	0.68	NA	NA	GO:0004672, GO:0004674, GO:0004713, GO:0004872, GO:0005515, GO:0005524, GO:0006468, GO:0016021, GO:0016301, GO:0016491, GO:0032440, GO:0055114
VIT_203s0180g00280	0.128524	1.29787	0.464619	1.10291	12.0994	2.41275e-09	88.2516	1.20769e-10	2.66623e-09	limonoid udp-glucosyltransferase	AT2G23260	401	8e-135	0.45	0.64	UGT84B1	NA	GO:0005737, GO:0008152, GO:0010224, GO:0010294, GO:0016740, GO:0016757, GO:0016758, GO:0047215, GO:0050284, GO:0050645, GO:0080044, GO:0080167
VIT_204s0008g00300	-0.075692	-0.496975	0.813661	1.01431	7.06885	4.1927e-06	35.8191	2.46825e-07	1.63234e-06	receptor-like protein kinase hsl1-like	AT5G25930	1013	0	0.54	0.7	NA	NA	GO:0000166, GO:0000186, GO:0004672, GO:0004674, GO:0004709, GO:0004713, GO:0004872, GO:0005515, GO:0005524, GO:0005886, GO:0006468, GO:0007178, GO:0009069, GO:0016020, GO:0016021, GO:0016301, GO:0016491, GO:0016740, GO:0016773, GO:0032440, GO:0055114
VIT_204s0008g00350	-0.218353	-0.334009	0.881818	2.02072	3.89399	0.00238018	11.0502	0.00058652	0.0016354	receptor-like protein kinase hsl1-like	AT5G25930	309	2e-96	0.55	0.69	NA	NA	GO:0000166, GO:0000186, GO:0004672, GO:0004674, GO:0004709, GO:0004713, GO:0004872, GO:0005524, GO:0005886, GO:0006468, GO:0007178, GO:0009069, GO:0016021, GO:0016301, GO:0032440, GO:0055114
VIT_204s0008g00370	0.104321	0.747467	0.702109	1.37946	10.9598	1.00662e-08	74.9886	5.14338e-10	8.58556e-09	receptor-like protein kinase hsl1-like	AT5G25930	1014	0	0.55	0.71	NA	NA	GO:0000166, GO:0000186, GO:0004672, GO:0004674, GO:0004709, GO:0004713, GO:0005515, GO:0005524, GO:0005886, GO:0006468, GO:0007178, GO:0009069, GO:0016021, GO:0016301, GO:0016491, GO:0016740, GO:0016773, GO:0032440, GO:0055114
VIT_204s0008g00390	-0.00460303	-0.0138175	0.995832	1.22122	4.33375	0.000945436	12.561	0.000293368	0.000878568	receptor-like protein kinase hsl1-like	AT5G25930	852	0	0.56	0.71	NA	NA	GO:0000166, GO:0000186, GO:0004672, GO:0004674, GO:0004709, GO:0004713, GO:0005515, GO:0005524, GO:0005886, GO:0006468, GO:0007178, GO:0009069, GO:0016021, GO:0016301, GO:0016491, GO:0016740, GO:0032440, GO:0055114
VIT_204s0008g00420	0.723932	4.83546	0.00308979	1.76887	12.1344	2.31433e-09	74.6336	5.36303e-10	8.9063e-09	receptor-like protein kinase hsl1-like	AT5G25930	968	0	0.53	0.68	NA	NA	GO:0000166, GO:0000186, GO:0002679, GO:0004672, GO:0004674, GO:0004709, GO:0004713, GO:0004872, GO:0005515, GO:0005524, GO:0005886, GO:0006468, GO:0006612, GO:0007178, GO:0009069, GO:0009723, GO:0009738, GO:0010200, GO:0010363, GO:0016020, GO:0016021, GO:0016301, GO:0016491, GO:0016740, GO:0016773, GO:0032440, GO:0043069, GO:0052542, GO:0055114
VIT_204s0008g00440	-0.281782	-1.54426	0.372423	1.74675	10.3068	2.42278e-08	83.0205	2.08631e-10	4.17906e-09	receptor-like protein kinase hsl1-like	AT5G25930	1050	0	0.55	0.71	NA	NA	GO:0000166, GO:0000186, GO:0002679, GO:0004672, GO:0004674, GO:0004709, GO:0004713, GO:0004872, GO:0005515, GO:0005524, GO:0005886, GO:0006468, GO:0006612, GO:0007178, GO:0009069, GO:0009723, GO:0009738, GO:0010200, GO:0010363, GO:0016020, GO:0016021, GO:0016301, GO:0016491, GO:0016740, GO:0016773, GO:0032440, GO:0043069, GO:0052542, GO:0055114
VIT_204s0008g00450	0.0910143	0.87566	0.644784	1.51526	15.2651	8.45778e-11	146.949	1.12057e-12	6.41016e-11	haloacid dehalogenase-like hydrolase-like	AT2G25870	744	0	0.69	0.81	NA	NA	GO:0003824, GO:0004222, GO:0005524, GO:0005739, GO:0006754, GO:0008152, GO:0008237, GO:0008270, GO:0009507, GO:0015662, GO:0016020, GO:0016311, GO:0016787, GO:0016791, GO:0046872
VIT_204s0008g00470	0.451929	3.61855	0.0223022	1.77006	15.1598	9.3345e-11	125.372	4.91121e-12	1.97607e-10	enod93 protein	AT5G25940	73	3e-17	0.67	0.83	NA	NA	GO:0005739
VIT_204s0008g00530	-0.967479	-5.15615	0.00180381	-1.90283	-8.41619	4.14368e-07	36.0153	2.36509e-07	1.56946e-06	serine threonine-protein kinase aurora-1	AT4G32830	559	0	0.92	0.96	AtAUR1, AUR1	Encodes a member of a family of Ser/Thr kinases whose activities peak during cell division. Transcripts are abundant in tissues rich in dividing cells like roots and flowers but are low or absent in fully expanded leaves and stems. In interphase cells, the protein is predominantly nuclear. During mitosis, the protein associates with plant-specific cytoskeletal structures (preprophase band, phragm…	GO:0000166, GO:0004672, GO:0004674, GO:0004713, GO:0005524, GO:0005634, GO:0005730, GO:0005819, GO:0005874, GO:0006342, GO:0006468, GO:0009069, GO:0009504, GO:0010075, GO:0010103, GO:0016020, GO:0016301, GO:0016572, GO:0016740, GO:0022402, GO:0031965, GO:0035175, GO:0042127, GO:0043987, GO:0051567
VIT_204s0008g00700	-0.0890554	-0.791079	0.681763	-1.1086	-9.09516	1.42058e-07	50.7685	1.46877e-08	1.42253e-07	NA	AT5G11740	37	4e-05	0.48	0.64	AGP15, ATAGP15	Encodes arabinogalactan protein (AGP15).	GO:0005886, GO:0016020, GO:0031225
VIT_204s0008g00850	-0.493952	-1.87632	0.262889	-1.04603	-3.61323	0.00425341	6.53095	0.00656808	0.0140101	uncharacterized protein	AT5G11780	306	7e-97	0.39	0.57	NA	NA	GO:0044699
VIT_204s0008g00860	-0.351551	-2.83112	0.0753648	-1.42297	-9.95004	4.01554e-08	52.5659	1.09763e-08	1.10847e-07	pollen-specific protein sf21-like	AT5G11790	573	0	0.79	0.9	NDL2	NA	GO:0005737, GO:0030154, GO:0060918
VIT_204s0008g00880	-0.940977	-5.67551	0.000756264	-2.02345	-9.75208	5.29485e-08	47.9776	2.34955e-08	2.14328e-07	homeobox protein ath1	AT4G32980	336	7e-108	0.49	0.61	ATH1	Encodes transcription factor involved in photomorphogenesis. Regulates gibberellin biosynthesis. Activated by AGAMOUS in a cal-1, ap1-1 background. Expressed at low levels in developing stamens. Increased levels of ATH1 severely delay flowering in the C24 accession. Most remarkably, ectopically expressed ATH1 hardly had an effect on flowering time in the Col-0 and Ler accessions. ATH1 physically …	GO:0003677, GO:0003700, GO:0005515, GO:0005524, GO:0005634, GO:0005667, GO:0006355, GO:0006520, GO:0006633, GO:0006732, GO:0006790, GO:0006796, GO:0008285, GO:0009640, GO:0010016, GO:0010073, GO:0010227, GO:0010228, GO:0010371, GO:0015994, GO:0016043, GO:0016887, GO:0019637, GO:0043565, GO:0044248, GO:0044763, GO:0046148, GO:0051188, GO:0090470, GO:1901566
VIT_204s0008g01070	0.00759788	0.0902191	0.972926	1.42077	17.2533	1.60137e-11	197.42	6.91082e-14	8.95182e-12	calmodulin-binding protein	AT4G33050	607	0	0.58	0.69	AtIQM1, EDA39, IQM1	NA	GO:0000165, GO:0002237, GO:0002679, GO:0005385, GO:0005516, GO:0005634, GO:0005737, GO:0006569, GO:0006612, GO:0009581, GO:0009595, GO:0009625, GO:0009646, GO:0009684, GO:0009697, GO:0009862, GO:0009867, GO:0010119, GO:0010197, GO:0010200, GO:0010310, GO:0010363, GO:0030968, GO:0031348, GO:0042742, GO:0043069, GO:0043900, GO:0050832, GO:0071577
VIT_204s0008g01080	-0.785991	-3.90135	0.0137478	-1.80609	-7.27213	2.91651e-06	26.4888	2.40212e-06	1.20853e-05	calmodulin binding	AT2G26180	495	9e-173	0.67	0.8	IQD6	NA	GO:0005385, GO:0005515, GO:0010197, GO:0010200, GO:0071577
VIT_204s0008g01140	-0.282313	-0.394346	0.856127	2.13854	3.86696	0.00251645	11.0892	0.000575775	0.00161038	cell wall invertase	AT3G13790	623	0	0.59	0.75	ATBFRUCT1, ATCWINV1	Encodes a protein with invertase activity.	GO:0004553, GO:0004564, GO:0004575, GO:0005975, GO:0005982, GO:0005986, GO:0008152, GO:0016787, GO:0016798, GO:0017177, GO:0031219, GO:0051669, GO:0051670
VIT_204s0008g01210	0.0472305	0.622239	0.756581	-1.10473	-13.9591	3.03854e-10	135.953	2.31538e-12	1.13035e-10	delta-6 desaturase	AT2G46210	644	0	0.67	0.79	AtSLD2, SLD2	NA	GO:0005506, GO:0006629, GO:0006633, GO:0016491, GO:0016717, GO:0020037, GO:0052631, GO:0055114
VIT_204s0008g01220	-0.243116	-1.89782	0.256125	-1.3692	-8.83326	2.13266e-07	43.2428	5.50438e-08	4.43409e-07	probable leucine-rich repeat receptor-like protein kinase at1g68400-like	AT1G68400	469	1e-156	0.46	0.61	NA	NA	GO:0000166, GO:0004672, GO:0004674, GO:0004713, GO:0004872, GO:0005515, GO:0005524, GO:0006468, GO:0016021, GO:0016301
VIT_204s0008g01260	0.627656	3.62302	0.0222045	1.26451	7.6469	1.51188e-06	29.2643	1.15458e-06	6.3443e-06	zip family metal transporter	AT1G10970	491	2e-172	0.68	0.81	ATZIP4, ZIP4	A member of Zrt- and Irt-related protein (ZIP) family. transcript is induced in response to zinc deficiency in the root and shoot. Expression is regulated by copper, but response to copper deficiency is detected only after three weeks of deficiency.	GO:0004129, GO:0005375, GO:0005381, GO:0005385, GO:0005515, GO:0005774, GO:0005886, GO:0006123, GO:0006281, GO:0006623, GO:0006810, GO:0006811, GO:0006829, GO:0006833, GO:0008270, GO:0009507, GO:0009536, GO:0009579, GO:0009624, GO:0009630, GO:0010043, GO:0010106, GO:0015992, GO:0016020, GO:0016021, GO:0016491, GO:0030001, GO:0030125, GO:0030244, GO:0032440, GO:0034755, GO:0035434, GO:0045277, GO:…
VIT_204s0008g01290	-0.28068	-2.35448	0.145985	-1.56462	-10.96	1.00662e-08	66.5732	1.45792e-09	2.02194e-08	gata transcription factor 22	AT4G26150	119	1e-30	0.38	0.56	CGA1, GATA22, GNL	Encodes a member of the GATA factor family of zinc finger transcription factors.	GO:0003700, GO:0005634, GO:0005667, GO:0006355, GO:0008270, GO:0009725, GO:0043565, GO:0046872, GO:0048581
VIT_204s0008g01300	-0.382966	-4.72194	0.00366991	-1.25777	-15.4219	7.21449e-11	124.874	5.09539e-12	2.03293e-10	glycine dehydrogenase	AT4G33010	1838	0	0.85	0.91	AtGLDP1, GLDP1	NA	GO:0000023, GO:0003824, GO:0004375, GO:0005515, GO:0005524, GO:0005739, GO:0005960, GO:0006098, GO:0006544, GO:0006563, GO:0006566, GO:0006636, GO:0006766, GO:0009073, GO:0009106, GO:0009108, GO:0009534, GO:0009570, GO:0009695, GO:0009941, GO:0009965, GO:0010304, GO:0015995, GO:0016491, GO:0019252, GO:0019288, GO:0019344, GO:0019464, GO:0019748, GO:0030154, GO:0030170, GO:0032440, GO:0042545, GO:…
VIT_204s0008g01320	-0.153702	-0.928904	0.621639	-1.0288	-5.38131	0.000108401	16.5484	5.76738e-05	0.000206494	uncharacterized protein	AT5G11840	213	7e-69	0.66	0.76	NA	NA	GO:0009507, GO:0015996, GO:0016020
VIT_204s0008g01380	0.782426	6.46519	0.000218688	2.21453	19.4778	3.2186e-12	196.836	7.108e-14	9.08608e-12	NA	AT5G12010	681	0	0.68	0.82	NA	NA	GO:0004623, GO:0005634, GO:0005774, GO:0005886, GO:0006644, GO:0009507, GO:0015824, GO:0016020, GO:0016042
VIT_204s0008g01450	-0.318853	-3.75113	0.0178381	-1.22218	-13.0924	7.72212e-10	90.9131	9.24637e-11	2.12612e-09	s-adenosyl-l-methionine-dependent methyltransferase-like protein	AT4G33110	575	0	0.74	0.88	NA	NA	GO:0005774, GO:0005886, GO:0008152, GO:0008168, GO:0008610, GO:0008825, GO:0009821, GO:0016740, GO:0030794, GO:0032259
VIT_204s0008g01470	-0.115577	-0.705921	0.720145	1.64253	11.5353	4.86176e-09	94.4703	6.54092e-11	1.60049e-09	wrky transcription factor	AT5G26170	142	1e-42	0.51	0.62	ATWRKY50, WRKY50	member of WRKY Transcription Factor; Group II-c	GO:0003677, GO:0003700, GO:0005634, GO:0005667, GO:0006355, GO:0043565
VIT_204s0008g01490	-0.817166	-1.99102	0.230022	-1.83617	-3.7716	0.00306504	7.11985	0.00462883	0.0102798	kda class ii heat shock protein	AT5G12020	185	1e-59	0.68	0.87	HSP17.6II	NA	GO:0006457, GO:0006950, GO:0006972, GO:0009408, GO:0009644, GO:0042542, GO:0051082
VIT_204s0008g01640	-0.920145	-2.76796	0.0819292	-2.79175	-5.87312	4.0809e-05	17.2657	4.41832e-05	0.000162437	ankyrin repeat-containing protein at2g01680-like	AT5G51160	177	4e-50	0.32	0.5	NA	NA	GO:0005515
VIT_204s0008g01730	-0.234919	-2.59339	0.104589	-1.17798	-12.7963	1.08149e-09	91.5232	8.70587e-11	2.01856e-09	ultraviolet-b-repressible protein	AT2G06520	107	2e-30	0.58	0.71	PSBX	Encodes a protein with sequence similarity to the spinach photosystem II subunit PsbX.	GO:0009523, GO:0009535, GO:0015979, GO:0016020
VIT_204s0008g01770	-0.0807874	-0.600469	0.766896	-1.14639	-7.19354	3.35662e-06	31.8587	6.09162e-07	3.59976e-06	chaperone -domain containing protein	AT5G21430	161	7e-50	0.6	0.74	CRRL, NdhU	NA	GO:0006950, GO:0009507, GO:0009535, GO:0031072
VIT_204s0008g01900	0.123956	0.892525	0.637353	-1.04158	-6.28491	1.82821e-05	30.6041	8.25667e-07	4.71567e-06	uncharacterized protein	AT2G26340	222	5e-71	0.55	0.71	NA	NA	GO:0009507, GO:0009535
VIT_204s0008g01910	-0.277177	-2.00411	0.226537	-1.56793	-9.0114	1.61545e-07	44.7746	4.14585e-08	3.46916e-07	uncharacterized protein loc100257849	AT1G02180	154	1e-45	0.43	0.62	NA	NA	GO:0016023
VIT_204s0008g01950	-0.271798	-2.94514	0.0639331	-1.45461	-13.6583	4.13182e-10	103.331	2.89981e-11	8.23733e-10	yggt family protein	AT5G21920	216	7e-69	0.55	0.65	ATYLMG2, YLMG2	NA	GO:0016020
VIT_204s0008g01970	-0.613634	-4.36607	0.00640943	-2.24048	-12.4167	1.67295e-09	79.3497	3.11958e-10	5.6648e-09	lrr receptor-like serine threonine-protein kinase erecta	AT2G26330	1522	0	0.84	0.91	ER, QRP1	Homologous to receptor protein kinases. Involved in specification of organs originating from the shoot apical meristem. Contains a cytoplasmic protein kinase catalytic domain, a transmembrane region, and an extracellular leucine-rich repeat. ER has been identified as a quantitative trait locus for transpiration efficiency by influencing epidermal and mesophyll development, stomatal density and po…	GO:0000166, GO:0001558, GO:0004672, GO:0004674, GO:0004713, GO:0004872, GO:0005515, GO:0005524, GO:0005576, GO:0005739, GO:0006468, GO:0007049, GO:0007165, GO:0008356, GO:0009069, GO:0009507, GO:0009664, GO:0009944, GO:0009965, GO:0010075, GO:0010103, GO:0010148, GO:0016021, GO:0016023, GO:0016301, GO:0016491, GO:0019199, GO:0030155, GO:0031540, GO:0032440, GO:0042742, GO:0048281, GO:0050832, GO:…
VIT_204s0008g02070	-0.094551	-0.238165	0.919043	1.947	6.2208	2.06918e-05	26.8244	2.19212e-06	1.11587e-05	protein kinase chloroplast	AT2G05940	556	0	0.67	0.8	RIPK	NA	GO:0004672, GO:0004674, GO:0004713, GO:0004715, GO:0005524, GO:0006468, GO:0009069, GO:0016301, GO:0016740
VIT_204s0008g02220	-0.512056	-1.97139	0.23509	-1.64597	-5.05805	0.000209397	12.9993	0.000242044	0.000738291	sterile alpha motif domain-containing protein	AT2G45700	775	0	0.56	0.69	NA	NA	GO:0004129, GO:0005515, GO:0005634, GO:0005751, GO:0006123, GO:0007062, GO:0009630, GO:0015992, GO:0016787, GO:0031048, GO:0045132
VIT_204s0008g02460	0.227577	2.10027	0.202004	1.38845	12.9222	9.43298e-10	96.1696	5.56697e-11	1.3975e-09	plasma membrane atpase 4 isoform 1	AT2G24520	1669	0	0.86	0.94	AHA5, HA5	NA	GO:0000166, GO:0003824, GO:0005524, GO:0005634, GO:0005773, GO:0005886, GO:0006119, GO:0006200, GO:0006754, GO:0006812, GO:0008152, GO:0008553, GO:0009414, GO:0009737, GO:0010119, GO:0015662, GO:0015992, GO:0016020, GO:0016021, GO:0016787, GO:0016820, GO:0016887, GO:0042624, GO:0046872
VIT_204s0008g02510	-0.152523	-0.870962	0.646331	3.37139	23.6862	2.74062e-13	388.282	1.01987e-16	1.05845e-13	g-type lectin s-receptor-like serine threonine-protein kinase at1g34300-like	AT1G70250	274	3e-83	0.41	0.63	NA	Encodes a Protease inhibitor/seed storage/LTP family protein	GO:0000166, GO:0004672, GO:0004674, GO:0004687, GO:0004713, GO:0005524, GO:0005739, GO:0006468, GO:0009069, GO:0009536, GO:0016301, GO:0016459, GO:0016740
VIT_204s0008g02640	-0.390419	-3.66909	0.0204881	-1.38711	-11.3268	6.29478e-09	66.8002	1.41542e-09	1.96722e-08	plastid-lipid-associated protein 8	AT5G19940	298	1e-101	0.64	0.8	NA	NA	GO:0005198, GO:0009507, GO:0009534, GO:0009536, GO:0009941, GO:0019344, GO:0019684, GO:0019761, GO:0030003, GO:0035304, GO:0070838
VIT_204s0008g02670	-0.374997	-2.5879	0.105575	-1.03407	-6.51324	1.17343e-05	21.5093	1.0409e-05	4.44791e-05	cryptochrome dash	AT5G24850	775	0	0.69	0.81	CRY3	Binds flavin adenine dinucleotide and DNA. It does not have photolyase activity, and it is likely to act as photoreceptor. Closely related to Synechocystis cryptochrome.	GO:0003677, GO:0003904, GO:0003913, GO:0005739, GO:0006281, GO:0009507, GO:0009536, GO:0009744, GO:0009813, GO:0010181, GO:0010224, GO:0016829, GO:0018298
VIT_204s0008g02690	-0.86004	-1.85653	0.269114	-2.7452	-4.5031	0.000663178	10.243	0.000867009	0.00231464	hypothetical protein VITISV_014518 [Vitis vinifera]	None	None	None	None	None	None	None	GO:0008270
VIT_204s0008g02720	0.715949	8.79752	6.54283e-06	1.03	12.8136	1.06379e-09	85.904	1.53781e-10	3.24425e-09	myosin heavy chain-related protein	AT4G31340	476	4e-165	0.55	0.75	NA	NA	GO:0005576, GO:0005774, GO:0005783, GO:0005794, GO:0005886, GO:0006007, GO:0016023, GO:0042732
VIT_204s0008g02760	-0.072032	-0.262042	0.909785	-2.72167	-5.92939	3.65256e-05	22.4484	7.76152e-06	3.42197e-05	uncharacterized protein	AT4G31330	342	1e-118	0.74	0.84	NA	NA	GO:0005739
VIT_204s0008g02770	-0.997488	-4.8177	0.00315538	-2.01277	-7.8509	1.06274e-06	31.3491	6.88486e-07	4.00998e-06	syntaxin-related protein knolle	AT1G08560	426	2e-149	0.71	0.86	ATSYP111, KN, SYP111	member of SYP11 syntaxin Gene Family	GO:0000911, GO:0005484, GO:0005515, GO:0005886, GO:0006084, GO:0006886, GO:0008283, GO:0009504, GO:0009506, GO:0009524, GO:0010583, GO:0012505, GO:0016020, GO:0016126, GO:0016192, GO:0051225, GO:0051322, GO:0051329
VIT_204s0008g02810	-0.490587	-2.52693	0.115345	-1.14959	-5.29347	0.000129304	14.02	0.000156821	0.000499923	chaperone protein dnaj-related protein	AT2G24395	137	3e-42	0.67	0.78	NA	NA	GO:0009536, GO:0031072, GO:0051082
VIT_204s0008g02920	0.172278	0.844531	0.657931	1.0272	5.53016	8.02982e-05	17.7503	3.705e-05	0.000138652	desiccation-related protein pcc13-62-like	AT1G47980	330	1e-111	0.6	0.77	NA	NA	GO:0000166, GO:0003676, GO:0016023
VIT_204s0008g03160	0.81352	3.13398	0.0475129	1.82097	7.75825	1.24729e-06	30.4654	8.54377e-07	4.85538e-06	uncharacterized protein loc100245781	AT3G63420	70	3e-16	0.4	0.68	AGG1, ATAGG1, GG1	heterotrimeric G protein gamma-subunit (AGG1) mRNA,	GO:0004871, GO:0005515, GO:0005834, GO:0007186, GO:0009845, GO:0010540, GO:0043531, GO:0048527
VIT_204s0008g03270	-0.500444	-2.06017	0.212096	-1.48809	-5.06099	0.000208067	12.9543	0.000246828	0.000751695	gata transcription factor	AT4G32890	278	6e-91	0.51	0.64	GATA9	Encodes a member of the GATA factor family of zinc finger transcription factors.	GO:0003677, GO:0003700, GO:0005634, GO:0005667, GO:0006355, GO:0007623, GO:0008270, GO:0009416, GO:0043565, GO:0045893, GO:0046872
VIT_204s0008g03360	-0.856448	-3.02022	0.0567095	-1.18968	-3.98904	0.00194982	8.65761	0.0019591	0.00475817	NA	AT4G15475	89	2e-19	0.31	0.47	NA	NA	NA
VIT_204s0008g03370	-0.241301	-1.6403	0.338204	-1.23246	-7.06169	4.24634e-06	27.3165	1.91977e-06	9.93904e-06	upf0082 protein at2g25830-like isoform 1	AT2G25830	425	1e-148	0.66	0.78	NA	NA	GO:0005886, GO:0008643, GO:0009073, GO:0009507, GO:0016021, GO:0016226, GO:0042819
VIT_204s0008g03400	-0.247439	-1.63311	0.340601	-1.751	-8.68225	2.68948e-07	42.5797	6.23882e-08	4.92765e-07	ap2 erf domain-containing transcription factor	AT5G11590	224	1e-72	0.69	0.75	TINY2	encodes a member of the DREB subfamily A-4 of ERF/AP2 transcription factor family. The protein contains one AP2 domain. There are 17 members in this subfamily including TINY.	GO:0003677, GO:0003700, GO:0005634, GO:0005667, GO:0006355, GO:0009825, GO:0043565, GO:0045893
VIT_204s0008g03530	0.502335	3.04628	0.054339	3.57225	25.3265	1.03154e-13	382.374	1.18413e-16	1.0956e-13	ankyrin repeat-containing	AT1G10340	311	4e-97	0.34	0.52	NA	NA	GO:0005515
VIT_204s0008g03560	-0.478853	-4.17157	0.00876351	-2.67197	-15.4659	7.02239e-11	128.053	4.03737e-12	1.71755e-10	probable lactoylglutathione chloroplast-like	AT1G67280	539	0	0.74	0.82	NA	NA	GO:0004462, GO:0005739, GO:0005975, GO:0006090, GO:0009409, GO:0009507, GO:0009570, GO:0009579, GO:0010319, GO:0016829, GO:0019243, GO:0031977, GO:0046872
VIT_204s0008g03630	-1.05725	-4.90402	0.00273267	-2.60695	-8.51534	3.52197e-07	36.5341	2.11444e-07	1.42701e-06	NA	AT5G11550	262	1e-84	0.48	0.6	NA	NA	GO:0005488
VIT_204s0008g03730	0.355962	1.8425	0.273453	1.74009	10.3856	2.16846e-08	61.4128	2.92759e-09	3.58431e-08	branched-chain-amino-acid aminotransferase-like protein chloroplastic-like	AT5G57850	459	2e-160	0.68	0.82	ADCL	NA	GO:0003824, GO:0004084, GO:0006525, GO:0006558, GO:0006560, GO:0006591, GO:0008152, GO:0008153, GO:0008483, GO:0008696, GO:0009085, GO:0009252, GO:0009570, GO:0016740, GO:0016829, GO:0046436, GO:0046654, GO:0047810
VIT_204s0008g03770	0.674406	4.97849	0.00245058	1.98026	15.8127	5.1365e-11	130.736	3.33096e-12	1.46759e-10	aspartate aminotransferase	AT5G11520	764	0	0.81	0.91	ASP3, YLS4	Encodes the chloroplastic isozyme of aspartate aminotransferase. Involved in aspartate biosynthesis and nitrogen metabolism. mRNA is expressed in senescing leaves.	GO:0000162, GO:0003824, GO:0004069, GO:0005507, GO:0005618, GO:0005739, GO:0005777, GO:0005829, GO:0005886, GO:0006099, GO:0006103, GO:0006107, GO:0006520, GO:0006522, GO:0006525, GO:0006531, GO:0006534, GO:0006536, GO:0006560, GO:0006571, GO:0006635, GO:0008483, GO:0009058, GO:0009094, GO:0009407, GO:0009507, GO:0009536, GO:0009693, GO:0009735, GO:0009821, GO:0010150, GO:0015976, GO:0016020, GO:…
VIT_204s0008g03780	-0.847699	-6.30366	0.000277516	-1.00988	-7.40716	2.29733e-06	31.9399	5.97475e-07	3.54039e-06	myb-related protein 3r-1-like	AT4G32730	744	0	0.44	0.56	ATMYB3R-1, ATMYB3R1, MYB3R-1, MYB3R1, PC-MYB1	Encodes a putative c-myb-like transcription factor with three MYB repeats.	GO:0000278, GO:0000279, GO:0000785, GO:0003677, GO:0003682, GO:0003713, GO:0005634, GO:0005667, GO:0006260, GO:0006355, GO:0006996, GO:0009743, GO:0009746, GO:0019219, GO:0022403, GO:0032875, GO:0048438, GO:0048449, GO:2000112
VIT_204s0008g03840	-0.142974	-1.2903	0.467532	1.13166	11.4519	5.42114e-09	98.3909	4.52655e-11	1.16918e-09	ankyrin repeat-containing protein	AT1G10340	314	3e-98	0.34	0.53	NA	NA	GO:0005515, GO:0009607
VIT_204s0008g03930	0.651478	4.38139	0.00627423	1.18005	7.97185	8.688e-07	31.8795	6.06144e-07	3.58411e-06	dehydration-responsive protein rd22	AT5G25610	345	3e-116	0.56	0.67	ATRD22, RD22	responsive to dehydration 22 (RD22) mediated by ABA	GO:0009269, GO:0009651, GO:0009737
VIT_204s0008g03990	0.493624	1.38977	0.430127	1.21572	3.75792	0.00315519	7.22052	0.00436532	0.00976268	NA	None	None	None	None	None	None	None	NA
VIT_204s0008g04000	0.652222	2.87178	0.0712137	1.29424	6.15603	2.34204e-05	18.9767	2.40484e-05	9.40352e-05	burp domain-containing protein 3	AT5G25610	164	5e-49	0.54	0.73	ATRD22, RD22	responsive to dehydration 22 (RD22) mediated by ABA	GO:0009269, GO:0009651, GO:0009737
VIT_204s0008g04020	1.33752	2.05498	0.213395	2.6503	4.53699	0.000619574	10.3225	0.000833674	0.00223579	low quality protein: burp domain-containing protein 3-like	AT5G25610	149	2e-43	0.53	0.71	ATRD22, RD22	responsive to dehydration 22 (RD22) mediated by ABA	GO:0009269, GO:0009651, GO:0009737
VIT_204s0008g04150	-0.160201	-1.40472	0.424735	-1.71734	-13.1001	7.65049e-10	103.457	2.86788e-11	8.19455e-10	dehydration-responsive protein rd22	AT5G25610	271	3e-87	0.42	0.54	ATRD22, RD22	responsive to dehydration 22 (RD22) mediated by ABA	GO:0009269, GO:0009651, GO:0009737
VIT_204s0008g04160	0.0869676	0.678213	0.73268	-1.13498	-7.60795	1.61445e-06	42.3338	6.53803e-08	5.12647e-07	dehydration-responsive protein rd22	AT5G25610	281	6e-91	0.57	0.69	ATRD22, RD22	responsive to dehydration 22 (RD22) mediated by ABA	GO:0009269, GO:0009651, GO:0009737
VIT_204s0008g04180	0.549772	1.26587	0.477067	2.04146	5.48802	8.73731e-05	16.5158	5.83872e-05	0.000208695	transporter arsb-like	AT1G02260	676	0	0.64	0.76	NA	NA	GO:0015137, GO:0015746, GO:0016021, GO:0016023, GO:0055085
VIT_204s0008g04200	-1.22347	-4.39546	0.0061247	-2.55929	-6.8474	6.30936e-06	24.073	4.76327e-06	2.21254e-05	uncharacterized protein	AT5G25590	740	0	0.56	0.71	NA	NA	GO:0005634, GO:0006306, GO:0006346, GO:0008356, GO:0009909, GO:0031048, GO:0048449, GO:0051567
VIT_204s0008g04230	-0.256451	-1.34239	0.447977	-1.64452	-6.58677	1.02468e-05	24.2304	4.54884e-06	2.12359e-05	abc transporter g family member 32	AT2G26910	2179	0	0.74	0.86	ABCG32, ATPDR4, PDR4, PEC1	NA	GO:0000166, GO:0005524, GO:0005886, GO:0006200, GO:0006810, GO:0006855, GO:0015416, GO:0015716, GO:0015748, GO:0016020, GO:0016021, GO:0016787, GO:0016887, GO:0017111, GO:0042335
VIT_204s0008g04240	-0.283975	-1.73976	0.304592	-1.43222	-7.14768	3.64482e-06	27.7872	1.69373e-06	8.89619e-06	electron carrier electron transporter iron ion binding protein	AT4G32590	136	4e-40	0.72	0.81	NA	NA	GO:0005506, GO:0009055, GO:0009536, GO:0009688, GO:0046872, GO:0051536
VIT_204s0008g04250	-0.0994073	-0.398276	0.854515	-1.4411	-4.5077	0.000657393	12.4551	0.000307491	0.000916483	transaminase transferring nitrogenous groups	AT1G80360	526	0	0.61	0.78	NA	NA	GO:0000162, GO:0003824, GO:0004069, GO:0005829, GO:0006107, GO:0006522, GO:0006525, GO:0006531, GO:0006534, GO:0006536, GO:0006560, GO:0006571, GO:0008483, GO:0009058, GO:0009094, GO:0009821, GO:0015976, GO:0016740, GO:0016769, GO:0030170, GO:0080130
VIT_204s0008g04260	-0.557956	-3.54456	0.0250701	-1.60814	-8.39392	4.3032e-07	35.5127	2.63943e-07	1.73023e-06	NA	AT5G11300	471	1e-162	0.52	0.66	CYC2BAT, CYC3B, CYCA2;2	mitotic-like cyclin, core cell cycle gene that is expressed only in roots (RT_PCR), portions with mitotic activity only (whole mount in situ).	GO:0000079, GO:0005634, GO:0005789, GO:0006506, GO:0007049, GO:0016021, GO:0016758, GO:0019901, GO:0042023, GO:0051301
VIT_204s0008g04310	-0.427619	-3.39412	0.0320266	-1.10077	-7.84615	1.07186e-06	30.9676	7.55304e-07	4.35864e-06	domain-containing protein 5	AT5G11450	375	6e-130	0.64	0.79	PPD5	NA	GO:0000023, GO:0005509, GO:0009507, GO:0009535, GO:0009536, GO:0009543, GO:0009579, GO:0009654, GO:0010027, GO:0015979, GO:0019252, GO:0019288, GO:0019898, GO:0045036, GO:0045893
VIT_204s0008g04620	0.041094	0.185736	0.939159	-1.04643	-3.90839	0.00231145	10.6907	0.00069674	0.00190564	NA	AT2G18660	60	3e-12	0.33	0.49	AtPNP-A, PNP-A	Encodes PNP-A (Plant Natriuretic Peptide A). PNPs are a class of systemically mobile molecules distantly related to expansins; their biological role has remained elusive. PNP-A contains a signal peptide domain and is secreted into the extracellular space. Co-expression analyses using microarray data suggest that PNP-A may function as a component of plant defence response and SAR in particular, an…	NA
VIT_204s0008g04710	-0.508367	-2.88194	0.0701422	-1.74103	-7.74306	1.28025e-06	30.6303	8.20347e-07	4.68942e-06	beta-ketoacyl-coa synthase family protein	AT2G26640	887	0	0.82	0.93	KCS11	Encodes KCS11, a member of the 3-ketoacyl-CoA synthase family involved in the biosynthesis of VLCFA (very long chain fatty acids).	GO:0003824, GO:0005634, GO:0006084, GO:0006633, GO:0006816, GO:0007030, GO:0008152, GO:0009409, GO:0009416, GO:0009651, GO:0009832, GO:0016020, GO:0016021, GO:0016049, GO:0016126, GO:0016132, GO:0016740, GO:0016747, GO:0030243, GO:0033807
VIT_204s0008g04920	-0.527148	-2.49537	0.120857	-1.10006	-4.72695	0.000415797	11.1836	0.000550632	0.00154741	2-oxoglutarate-dependent dioxygenase	AT1G52820	170	2e-51	0.44	0.67	NA	NA	GO:0005506, GO:0016020, GO:0016102, GO:0016491, GO:0016702, GO:0016707, GO:0055114
VIT_204s0008g04940	0.59083	1.21157	0.500062	1.7384	4.06065	0.00168393	8.69133	0.00192405	0.00469005	gibberellin 3-oxidase	AT1G15550	339	7e-114	0.48	0.66	ATGA3OX1, GA3OX1, GA4	Involved in later steps of the gibberellic acid biosynthetic pathway. Activated by AGAMOUS in a cal-1, ap1-1 background. Deletion of 208 bp from -1016 to -809 (&#916;-808) resulted in loss of GA-negative feedback (this sequence, which contains a 43-bp sequence GNFEI, was shown to be sufficient for GA-negative feedback).	GO:0005506, GO:0016102, GO:0016491, GO:0016702, GO:0016707, GO:0055114
VIT_204s0008g04990	-0.52316	-1.36014	0.441282	-1.43399	-3.20809	0.0097249	5.18559	0.0153453	0.0294261	potassium channel	AT2G26650	1155	0	0.64	0.79	AKT1, ATAKT1, KT1	Encodes AKT1, a member of the Shaker family inward rectifying potassium channel predominantly expressed in predominantly in root hairs and root endodermis. This family includes five groups based on phylogenetic analysis (FEBS Letters (2007) 581: 2357): I (inward rectifying channel): AKT1 (AT2G26650), AKT5 (AT4G32500) and SPIK (also known as AKT6, AT2G25600); II (inward rectifying channel): KAT1 (…	GO:0005216, GO:0005249, GO:0005515, GO:0006810, GO:0006811, GO:0006813, GO:0008076, GO:0009651, GO:0009860, GO:0016020, GO:0016021, GO:0048767, GO:0071805
VIT_204s0008g05010	-0.0727889	-0.930096	0.62121	-1.13454	-14.2668	2.22872e-10	127.425	4.22561e-12	1.77713e-10	uncharacterized protein	AT5G11420	607	0	0.78	0.9	NA	NA	GO:0005576, GO:0009505, GO:0009506, GO:0010015, GO:0080167
VIT_204s0008g05150	-0.46099	-2.64666	0.0968344	-1.58742	-7.33627	2.61141e-06	27.606	1.77707e-06	9.26193e-06	NA	AT3G15680	192	2e-62	0.62	0.69	NA	NA	GO:0005622, GO:0008270, GO:0071555
VIT_204s0008g05340	0.024315	0.134596	0.956806	-1.31528	-5.74251	5.26357e-05	22.5116	7.6119e-06	3.36013e-05	bundle-sheath defective protein 2 family	AT3G47650	128	5e-38	0.73	0.86	NA	NA	GO:0006098, GO:0006364, GO:0006457, GO:0009507, GO:0009657, GO:0009773, GO:0010207, GO:0019288, GO:0031072, GO:0051082
VIT_204s0008g05350	3.43535	4.52037	0.0049635	4.95904	6.90037	5.72284e-06	24.5711	4.12015e-06	1.94119e-05	probable carboxylesterase 17	AT5G16080	203	5e-62	0.36	0.54	AtCXE17, CXE17	NA	GO:0008152, GO:0016787, GO:0042572, GO:0050253, GO:0080030, GO:0080031, GO:0080032
VIT_204s0008g05380	0.360349	1.54135	0.373595	2.07079	10.4734	1.91946e-08	63.9502	2.06534e-09	2.67531e-08	probable carboxylesterase 17	AT5G16080	218	1e-67	0.38	0.54	AtCXE17, CXE17	NA	GO:0008152, GO:0016787, GO:0042572, GO:0050253, GO:0080030, GO:0080031, GO:0080032
VIT_204s0008g05390	2.73699	3.407	0.0314309	6.89524	9.43459	8.47982e-08	45.6504	3.53818e-08	3.04549e-07	probable carboxylesterase 17	AT5G16080	208	7e-64	0.36	0.55	AtCXE17, CXE17	NA	GO:0008152, GO:0016787, GO:0042572, GO:0050253, GO:0080030, GO:0080031, GO:0080032
VIT_204s0008g05410	0.871132	2.25333	0.1671	2.41893	7.1949	3.34927e-06	27.0878	2.04143e-06	1.04989e-05	probable carboxylesterase 17	AT5G16080	219	5e-68	0.38	0.54	AtCXE17, CXE17	NA	GO:0008152, GO:0016787, GO:0042572, GO:0050253, GO:0080030, GO:0080031, GO:0080032
VIT_204s0008g05520	-0.204023	-2.14223	0.1914	-1.29735	-11.7635	3.60924e-09	78.5133	3.42694e-10	6.14824e-09	uncharacterized protein	AT4G32295	249	2e-79	0.63	0.75	NA	NA	GO:0003712, GO:0005667, GO:0006355
VIT_204s0008g05550	0.817335	2.60762	0.102372	1.51066	5.21648	0.000151717	13.6059	0.000186592	0.000584662	probable lrr receptor-like serine threonine-protein kinase at1g56130-like	AT1G56130	508	1e-166	0.44	0.6	NA	NA	GO:0000186, GO:0004672, GO:0004674, GO:0004709, GO:0004713, GO:0005515, GO:0005524, GO:0005634, GO:0005886, GO:0006355, GO:0006468, GO:0007178, GO:0009069, GO:0009734, GO:0016491, GO:0016740, GO:0032440, GO:0046983, GO:0055114
VIT_204s0008g05560	-0.611451	-3.71495	0.0189646	-1.1948	-6.5652	1.06636e-05	21.6756	9.87566e-06	4.2471e-05	indole-3-acetic acid inducible 29	AT4G32280	122	4e-33	0.34	0.49	IAA29	Auxin inducible protein.	GO:0005545, GO:0005634, GO:0006355, GO:0009734, GO:0030118, GO:0030276, GO:0032440, GO:0046983, GO:0048268, GO:0055114
VIT_204s0008g05570	0.201038	1.28448	0.470306	1.24458	8.91312	1.89136e-07	46.43	3.07898e-08	2.69601e-07	udp-n-acetylglucosamine udp-glucose gdp-mannose transporter	AT4G32272	500	1e-177	0.69	0.81	NA	NA	GO:0005886, GO:0008643, GO:0016020, GO:0016021, GO:0055085
VIT_204s0008g05590	-0.0613575	-0.53968	0.794721	-1.21304	-10.2799	2.51428e-08	66.9471	1.38867e-09	1.93696e-08	NA	AT4G32260	219	5e-71	0.64	0.77	PDE334	NA	GO:0000165, GO:0000166, GO:0005524, GO:0006098, GO:0006364, GO:0006612, GO:0006810, GO:0006811, GO:0009409, GO:0009507, GO:0009535, GO:0009536, GO:0009595, GO:0009657, GO:0009697, GO:0009853, GO:0009862, GO:0009867, GO:0009941, GO:0010200, GO:0010207, GO:0010310, GO:0010363, GO:0015078, GO:0015986, GO:0015992, GO:0016020, GO:0016021, GO:0019761, GO:0031348, GO:0035304, GO:0042742, GO:0043085, GO:…
VIT_204s0008g05640	0.0523898	0.365242	0.868661	-1.78177	-12.1821	2.19619e-09	101.991	3.26581e-11	9.03095e-10	14 kda proline-rich protein	AT2G45180	116	1e-33	0.51	0.67	NA	NA	GO:0006869
VIT_204s0008g05700	0.981235	1.04949	0.568759	3.70818	4.78043	0.000371428	12.6246	0.000285225	0.00085669	act domain-containing protein 3	AT5G25320	577	0	0.59	0.73	NA	NA	GO:0005634, GO:0005829, GO:0006807, GO:0008152, GO:0008773, GO:0009058, GO:0016597, GO:0019243, GO:0019344, GO:0019752, GO:0030170, GO:0044424
VIT_204s0008g05750	0.149295	0.603789	0.765778	1.99161	9.84179	4.67813e-08	60.8553	3.16605e-09	3.83518e-08	wrky transcription factor 18	AT4G31800	160	9e-47	0.48	0.6	ATWRKY18, WRKY18	Pathogen-induced transcription factor. Binds W-box sequences in vitro. Forms protein complexes with itself and with WRKY40 and WRKY60. Constitutive expression of WRKY18 enhanced resistance to P. syringae, but its coexpression with WRKY40 or WRKY60 made plants more susceptible to both P. syringae and B. cinerea. WRKY18, WRKY40, and WRKY60 have partially redundant roles in response to the hemibiotr…	GO:0002237, GO:0003677, GO:0003700, GO:0005634, GO:0005667, GO:0006355, GO:0009751, GO:0010200, GO:0042742, GO:0042802, GO:0043565, GO:0050691, GO:0050832
VIT_204s0008g05760	0.663452	4.86949	0.00290219	2.47666	18.6728	5.48767e-12	187.64	1.11971e-13	1.25035e-11	wrky transcription	AT1G80840	255	1e-82	0.52	0.67	ATWRKY40, WRKY40	Pathogen-induced transcription factor. Binds W-box sequences in vitro. Forms protein complexes with itself and with WRKY40 and WRKY60. Coexpression with WRKY18 or WRKY60 made plants more susceptible to both P. syringae and B. cinerea. WRKY18, WRKY40, and WRKY60 have partially redundant roles in response to the hemibiotrophic bacterial pathogen Pseudomonas syringae and the necrotrophic fungal path…	GO:0003677, GO:0003700, GO:0005634, GO:0005667, GO:0006355, GO:0009611, GO:0009751, GO:0010200, GO:0042742, GO:0043565, GO:0050691, GO:0050832
VIT_204s0008g05820	0.0420067	0.40121	0.853054	1.00968	10.369	2.22082e-08	69.0109	1.06595e-09	1.55375e-08	stromal cell-derived factor 2-like protein	AT2G25110	359	4e-126	0.77	0.88	AtSDF2, ATSDL, SDF2	Encodes an endoplasmic reticulum protein SDF2 (stromal-derived factor-2). Forms a complex SDF2-ERdj3B-BiP that is required for the proper accumulation of the surface-exposed leucine-rich repeat receptor kinases EFR. EFR is involved in PAMP (pathogen associated molecular patterns) triggered immunity.	GO:0000136, GO:0004169, GO:0005576, GO:0005783, GO:0006457, GO:0009408, GO:0009507, GO:0009627, GO:0009644, GO:0016020, GO:0016023, GO:0016740, GO:0016757, GO:0034976, GO:0042542, GO:0042742, GO:0050832, GO:0052033
VIT_204s0008g05830	-0.195038	-1.5453	0.372037	-1.74159	-11.1436	7.91603e-09	72.8987	6.59617e-10	1.0488e-08	armadillo beta-catenin repeat family protein	AT4G31890	569	0	0.61	0.72	NA	NA	GO:0005488, GO:0005871, GO:0016874, GO:0019894
VIT_204s0008g05860	1.05818	9.9981	1.38264e-06	0.496233	4.52901	0.000629577	50.1283	1.63274e-08	1.5574e-07	NA	AT1G13940	45	0.0001	0.43	0.73	NA	NA	NA
VIT_204s0008g05970	0.342184	1.73332	0.306241	1.56712	9.14167	1.32763e-07	47.1528	2.71127e-08	2.41984e-07	uncharacterized protein	AT5G11000	277	3e-89	0.51	0.65	NA	NA	GO:0005886
VIT_204s0008g06000	-0.042924	-0.198622	0.933867	-1.29957	-4.81785	0.000344155	14.8628	0.0001111	0.00036831	ap2 erf domain-containing transcription factor	AT5G25190	229	9e-75	0.68	0.75	ESE3	encodes a member of the ERF (ethylene response factor) subfamily B-6 of ERF/AP2 transcription factor family. The protein contains one AP2 domain. There are 12 members in this subfamily including RAP2.11.	GO:0003677, GO:0003700, GO:0005634, GO:0005667, GO:0006355, GO:0006952, GO:0009835, GO:0009873
VIT_204s0008g06150	-2.97821	-3.63276	0.0218556	-2.99645	-3.70968	0.00348441	8.98819	0.00164366	0.004073	NA	AT5G11070	53	8e-10	0.31	0.5	NA	NA	NA
VIT_204s0008g06170	0.294814	3.16724	0.0452847	1.13122	12.5968	1.3631e-09	85.8754	1.5424e-10	3.25042e-09	uncharacterized protein	AT5G25265	601	0	0.8	0.89	NA	NA	GO:0005768, GO:0005774, GO:0005794, GO:0005802, GO:0005886, GO:0016020, GO:0016757
VIT_204s0008g06190	-0.331323	-1.64868	0.335061	-1.01867	-4.52529	0.000634263	10.4904	0.000767857	0.00207676	unnamed protein product [Vitis vinifera]	AT4G23160	102	8e-22	0.36	0.5	CRK8	Encodes a cysteine-rich receptor-like protein kinase.	GO:0003676, GO:0004559, GO:0005524, GO:0006013, GO:0008026, GO:0008270, GO:0015074, GO:0030246
VIT_204s0008g06210	0.179898	0.71617	0.715435	1.90483	9.09592	1.42001e-07	51.1563	1.37831e-08	1.34847e-07	flotillin-like protein	AT5G25260	727	0	0.74	0.87	NA	NA	GO:0005768, GO:0005774, GO:0005901, GO:0006897, GO:0009506, GO:0009877, GO:0010324, GO:0016324, GO:0048364, GO:0051819, GO:0071456
VIT_204s0008g06570	-1.27217	-5.49229	0.001011	-1.34041	-5.80078	4.688e-05	21.3032	1.11147e-05	4.71421e-05	chorismate mutase	AT5G10870	324	4e-111	0.64	0.77	ATCM2, CM2	Encodes chorismate mutase AtCM2.	GO:0000162, GO:0004106, GO:0005829, GO:0006007, GO:0006571, GO:0009073, GO:0009094, GO:0009507, GO:0016853, GO:0046417
VIT_204s0008g06620	0.317529	2.17088	0.184651	1.35788	10.4836	1.89829e-08	61.2397	2.99945e-09	3.65388e-08	phospholipase d y-like	None	None	None	None	None	None	None	GO:0003824, GO:0008152
VIT_204s0008g06670	-1.16985	-7.09602	7.74118e-05	-2.44544	-11.8009	3.46659e-09	70.5831	8.7546e-10	1.31862e-08	early nodulin-like protein	AT4G31840	168	2e-52	0.51	0.67	AtENODL15, ENODL15	NA	GO:0000911, GO:0005507, GO:0005576, GO:0006084, GO:0009055, GO:0009506, GO:0010075, GO:0016572, GO:0046658, GO:0051225, GO:0051322
VIT_204s0008g06780	-0.410327	-4.29877	0.00720619	-1.08149	-10.7572	1.30989e-08	58.6358	4.35142e-09	5.06883e-08	glutathione peroxidase	AT2G25080	333	3e-115	0.78	0.85	ATGPX1, GPX1	Encodes glutathione peroxidase.	GO:0004601, GO:0004602, GO:0006749, GO:0006950, GO:0006979, GO:0009407, GO:0009507, GO:0009535, GO:0009536, GO:0009570, GO:0009941, GO:0016491, GO:0047066, GO:0055114, GO:0080167
VIT_204s0008g06870	-0.33796	-3.95653	0.012569	-1.45587	-15.8567	4.96363e-11	136.235	2.27115e-12	1.11436e-10	membrane steroid-binding protein 1	AT2G24940	172	4e-56	0.8	0.9	AtMAPR2, MAPR2	NA	GO:0005496, GO:0005576, GO:0005634, GO:0005829, GO:0008289, GO:0016491, GO:0020037, GO:0032440, GO:0055114
VIT_204s0008g06970	0.166441	0.780981	0.686178	1.04177	5.50028	8.52304e-05	17.7116	3.75706e-05	0.00014033	tsi1-interacting protein tsip1	AT2G24860	177	1e-56	0.63	0.74	NA	NA	GO:0005576, GO:0006457, GO:0009536, GO:0031072, GO:0051082
VIT_204s0008g07120	0.659327	2.41935	0.1335	2.23112	9.45163	8.27426e-08	48.2132	2.25627e-08	2.06789e-07	aspartic proteinase nepenthesin-2-like	AT5G10770	80	1e-18	0.46	0.62	NA	NA	GO:0003677, GO:0004190, GO:0006508, GO:0015074, GO:0048046
VIT_204s0008g07130	0.435325	1.56593	0.365524	2.31871	9.75542	5.27062e-08	54.896	7.61678e-09	8.22189e-08	aspartic proteinase nepenthesin-2-like	AT5G10770	226	4e-70	0.48	0.65	NA	NA	GO:0003676, GO:0003677, GO:0004190, GO:0006508, GO:0008233, GO:0015074, GO:0016787, GO:0048046
VIT_204s0008g07190	0.429133	1.09901	0.547808	1.80523	5.39141	0.000106258	16.2333	6.49836e-05	0.000229319	NA	None	None	None	None	None	None	None	NA
VIT_204s0008g07220	0.584057	1.82262	0.279692	2.4603	9.10071	1.41126e-07	46.3719	3.11084e-08	2.72146e-07	aspartic proteinase nepenthesin-2-like	AT5G10770	226	3e-70	0.48	0.65	NA	NA	GO:0003676, GO:0003677, GO:0004190, GO:0006508, GO:0008233, GO:0015074, GO:0016787, GO:0048046
VIT_204s0008g07230	0.0438411	0.0856025	0.973833	1.77084	4.24153	0.00114752	11.7566	0.000421708	0.0012175	aspartic proteinase nepenthesin-2-like	None	None	None	None	None	None	None	GO:0003676, GO:0004190, GO:0006508, GO:0015074
VIT_204s0008g07370	0.210278	1.13509	0.533173	-1.15398	-4.96675	0.000252468	21.0632	1.20033e-05	5.05363e-05	NA	AT5G57685	120	4e-34	0.69	0.75	ATGDU3, GDU3, LSB1	Encodes a member of the GDU (glutamine dumper) family proteins involved in amino acid export: At4g31730 (GDU1), At4g25760 (GDU2), At5g57685 (GDU3), At2g24762 (GDU4), At5g24920 (GDU5), At3g30725 (GDU6) and At5g38770 (GDU7).	NA
VIT_204s0023g00050	-0.843069	-4.57529	0.00456746	-1.51199	-7.22043	3.19674e-06	26.6882	2.2748e-06	1.15192e-05	sterol 3-beta-glucosyltransferase-like	AT3G07020	419	5e-140	0.66	0.78	SGT, UGT80A2	NA	GO:0005886, GO:0005975, GO:0008152, GO:0009631, GO:0016125, GO:0016740, GO:0016757, GO:0016758, GO:0016906, GO:0030244, GO:0030259, GO:0048316, GO:0051507
VIT_204s0023g00080	-0.637229	-7.29594	5.99236e-05	-1.70305	-17.7536	1.09691e-11	159.261	5.2689e-13	3.77767e-11	cytochrome p450	AT1G31800	934	0	0.83	0.92	CYP97A3, LUT5	Encodes a protein with &#946;-ring carotenoid hydroxylase activity.	GO:0000023, GO:0004497, GO:0005506, GO:0005886, GO:0006636, GO:0006655, GO:0009055, GO:0009507, GO:0009941, GO:0010291, GO:0015986, GO:0015995, GO:0016117, GO:0016123, GO:0016491, GO:0019252, GO:0019288, GO:0019825, GO:0020037, GO:0043085, GO:0046872, GO:0046933, GO:0055114, GO:0070330
VIT_204s0023g00410	-0.119846	-1.62452	0.342937	-1.39611	-18.7421	5.18006e-12	215.639	2.97988e-14	5.07886e-12	photosystem i reaction center subunit xi	AT4G12800	285	5e-97	0.77	0.9	PSAL	Encodes subunit L of photosystem I reaction center.	GO:0006364, GO:0009507, GO:0009522, GO:0009535, GO:0009536, GO:0009538, GO:0009579, GO:0009657, GO:0009941, GO:0010207, GO:0010287, GO:0015979, GO:0016020, GO:0016021, GO:0030003, GO:0070838
VIT_204s0023g00580	0.574361	1.53849	0.374995	1.13149	3.27422	0.0084987	5.36673	0.01363	0.0265867	auxin-induced protein x10a	AT4G34800	122	5e-37	0.65	0.78	NA	NA	GO:0005516, GO:0005739, GO:0005886, GO:0009409, GO:0009734
VIT_204s0023g00600	0.383091	4.33856	0.00668715	1.13858	13.1997	6.81575e-10	90.5243	9.60996e-11	2.19414e-09	isopentenyl diphosphate isomerase	AT5G16440	401	2e-141	0.88	0.95	IPP1	Encodes a protein with isopentenyl diphosphate:dimethylallyl diphosphate isomerase activity. There is genetic evidence that it functions in the mevalonate, but not the MEP biosynthetic pathway.	GO:0000287, GO:0004452, GO:0005739, GO:0005829, GO:0006694, GO:0008299, GO:0009240, GO:0009507, GO:0009908, GO:0015979, GO:0015995, GO:0016114, GO:0016787, GO:0016853, GO:0046872, GO:0050992
VIT_204s0023g00720	-0.0759602	-0.851443	0.654581	-1.18279	-11.9625	2.85201e-09	89.0933	1.10902e-10	2.47396e-09	uncharacterized protein	AT1G65230	388	4e-135	0.66	0.79	NA	NA	GO:0006098, GO:0009507, GO:0009902, GO:0010027, GO:0015979, GO:0016117, GO:0019252, GO:0019288, GO:0019761, GO:0034660
VIT_204s0023g00830	0.0261728	0.277535	0.904082	1.50227	16.2509	3.54764e-11	173.106	2.40189e-13	2.20136e-11	calreticulin-3	AT1G08450	644	0	0.76	0.85	AtCRT3, CRT3, EBS2, PSL1	Encodes one of three Arabidopsis calreticulins. In CRT-deficient mouse fibroblasts, this protein restores ER Ca2+ levels. Non-receptor component required for EFR-mediated immunity. Mutants show de-repressed anthocyanin accumulation in the presence of elf18, and EFR accumulation and signalling.	GO:0005509, GO:0005783, GO:0005789, GO:0006457, GO:0009626, GO:0010204, GO:0042742, GO:0046283, GO:0051082, GO:0055074
VIT_204s0023g00920	-0.0767859	-0.413868	0.848541	-1.27489	-5.80646	4.63633e-05	20.9887	1.22946e-05	5.1633e-05	protein dicer-like 2	AT3G03300	1559	0	0.57	0.72	ATDCL2, DCL2	Encodes a Dicer-like protein that functions in the antiviral silencing response in turnip-crinkle virus-infected plants but not in TMV or CMV-strain-Y-infected plants. Involved in the production of ta-siRNAs. Partially antagonizes the production of miRNAs by DCL1. Substitutes for DCL4 to produce viral siRNA when DCL4 is missing or inhibited. Able to produce siRNAs but not miRNAs.	GO:0000398, GO:0003676, GO:0003677, GO:0003723, GO:0003725, GO:0004386, GO:0004525, GO:0005515, GO:0005524, GO:0005622, GO:0005634, GO:0006342, GO:0006396, GO:0007267, GO:0008026, GO:0009616, GO:0009855, GO:0010014, GO:0010050, GO:0010073, GO:0010216, GO:0010267, GO:0016569, GO:0016787, GO:0016891, GO:0035196, GO:0043687, GO:0045893, GO:0046872, GO:0051607, GO:0090305
VIT_204s0023g00990	-0.600081	-1.83144	0.276804	-1.24582	-3.40747	0.00650815	5.81629	0.0102166	0.0206585	uncharacterized protein	AT2G23755	148	5e-45	0.5	0.62	NA	NA	GO:0005509, GO:0009654, GO:0019898, GO:0042549
VIT_204s0023g01000	-0.331818	-3.54521	0.0250487	-1.43395	-13.3237	5.91441e-10	95.2366	6.08029e-11	1.50689e-09	btb poz domain-containing protein at3g50780-like	AT3G50780	690	0	0.68	0.81	NA	NA	GO:0005515, GO:0005634
VIT_204s0023g01010	-0.375652	-2.56443	0.109299	-1.47702	-8.21975	5.7437e-07	35.3744	2.72096e-07	1.77947e-06	NA	None	None	None	None	None	None	None	NA
VIT_204s0023g01080	0.535172	3.36407	0.0335544	2.63479	19.2157	3.73739e-12	210.611	3.73242e-14	5.80168e-12	type receptor kinase	AT2G23770	533	3e-174	0.47	0.64	LYK4	NA	GO:0004672, GO:0004674, GO:0004713, GO:0004714, GO:0004872, GO:0005524, GO:0005886, GO:0006468, GO:0007169, GO:0008061, GO:0009069, GO:0016301, GO:0016740, GO:0016998, GO:0045087, GO:0071219, GO:0071323
VIT_204s0023g01100	0.260637	1.55262	0.369654	1.33439	8.82294	2.16636e-07	44.3708	4.46405e-08	3.68464e-07	calmodulin-like protein	AT3G50770	210	3e-68	0.56	0.71	CML41	NA	GO:0005509, GO:0016491, GO:0032440, GO:0043090, GO:0055114
VIT_204s0023g01170	-0.450582	-4.11359	0.00961279	-1.31784	-10.4677	1.93492e-08	55.6227	6.81476e-09	7.43046e-08	uncharacterized protein	AT1G19330	285	2e-96	0.65	0.76	NA	NA	GO:0005515, GO:0005634
VIT_204s0023g01330	-0.0271227	-0.110208	0.965506	1.50106	7.13626	3.71671e-06	34.4832	3.31747e-07	2.11513e-06	homeodomain leucine zipper protein	AT4G36740	218	6e-71	0.57	0.75	ATHB40, HB-5, HB40	Encodes a homeodomain leucine zipper class I (HD-Zip I) protein.	GO:0000976, GO:0003677, GO:0003700, GO:0005634, GO:0005667, GO:0006355, GO:0006950, GO:0009733, GO:0043565, GO:0045893, GO:0048364
VIT_204s0023g01430	0.434847	5.62718	0.000809788	1.08783	14.3436	2.07477e-10	104.46	2.62641e-11	7.6098e-10	zinc finger protein	AT5G66730	560	0	0.61	0.68	ENY, IDD1	NA	GO:0003676, GO:0005515, GO:0005622, GO:0005634, GO:0008270, GO:0009937, GO:0010029, GO:0010431
VIT_204s0023g01550	-0.200828	-2.10043	0.202004	-1.55744	-13.8436	3.43993e-10	111.32	1.46815e-11	4.77825e-10	uncharacterized protein	AT3G50685	196	2e-64	0.8	0.88	NA	NA	GO:0005739, GO:0016117, GO:0019761, GO:0046777
VIT_204s0023g01610	-0.437549	-1.96022	0.237623	-1.59674	-5.72355	5.46385e-05	16.9214	5.0168e-05	0.000181825	atp-dependent dna helicase ddm1-like	AT5G66750	1103	0	0.73	0.84	ATDDM1, CHA1, CHR01, CHR1, DDM1, SOM1, SOM4	Protein is similar to SWI2/SNF2 chromatin remodeling proteins. DDM1 is appears to act as a chromatin-remodeling ATPase involved in cytosine methylation in CG and non-CG contexts. Involved in gene silencing and maintenance of DNA methylation and histone methylation. Hypomethylation of many genomic regions occurs in ddm1 mutants, and can cause several phenotypic abnormalities, but some loci, such a…	GO:0000786, GO:0003676, GO:0003677, GO:0004003, GO:0004386, GO:0005515, GO:0005524, GO:0005634, GO:0005657, GO:0006200, GO:0006344, GO:0006346, GO:0006349, GO:0008283, GO:0009294, GO:0016246, GO:0016572, GO:0016740, GO:0031048, GO:0032197, GO:0044030, GO:0051574, GO:0090241
VIT_204s0023g01790	0.461525	1.48907	0.392679	1.23148	4.38065	0.000856455	9.92287	0.00101676	0.00266572	pyridine nucleotide-disulfide oxidoreductase domain-containing protein 2	AT5G49555	855	0	0.71	0.83	NA	NA	GO:0000166, GO:0005507, GO:0005739, GO:0016491, GO:0019288, GO:0042744, GO:0055114
VIT_204s0023g01850	1.0721	4.40874	0.00599369	0.317904	1.20738	0.321857	10.3811	0.000810026	0.00217868	NA	AT2G18360	447	1e-157	0.68	0.81	NA	NA	GO:0000041, GO:0003824, GO:0005737, GO:0008152, GO:0016787
VIT_204s0023g01890	-0.474802	-1.35145	0.444051	-1.36165	-3.33794	0.0074881	5.63815	0.0114415	0.0227681	NA	AT4G36600	94	1e-21	0.33	0.46	NA	NA	NA
VIT_204s0023g01910	-0.0537799	-0.118615	0.962303	-2.74482	-4.22405	0.00119052	11.5704	0.00045953	0.00131381	NA	AT1G75250	119	2e-35	0.68	0.84	ATRL6, RL6, RSM3	NA	GO:0000785, GO:0003677, GO:0003682, GO:0005634, GO:0009630, GO:0009793, GO:0010114
VIT_204s0023g01970	-0.396019	-3.62359	0.0222045	-1.30267	-10.3925	2.14963e-08	55.6509	6.78553e-09	7.41524e-08	aldose 1-epimerase family protein	AT5G66530	321	8e-110	0.72	0.8	NA	NA	GO:0003824, GO:0004034, GO:0005515, GO:0005975, GO:0006012, GO:0006094, GO:0006096, GO:0009507, GO:0009570, GO:0016853, GO:0030246, GO:0048046
VIT_204s0023g02100	0.640918	1.21017	0.500556	1.87448	4.03588	0.00177026	8.57914	0.0020434	0.00494308	NA	AT3G50900	98	7e-27	0.46	0.6	NA	NA	NA
VIT_204s0023g02120	-0.185581	-1.74524	0.302878	-1.04798	-8.73499	2.4792e-07	42.7342	6.05851e-08	4.80085e-07	gtpase era-like	AT5G66470	604	0	0.86	0.93	NA	NA	GO:0000166, GO:0003723, GO:0003924, GO:0005525, GO:0005622, GO:0006184, GO:0007264, GO:0009507, GO:0009793, GO:0016226, GO:0019288, GO:0042793, GO:0045036, GO:0045893
VIT_204s0023g02130	-0.024881	-0.248562	0.915379	-1.02597	-9.6586	6.12308e-08	60.6331	3.26701e-09	3.93053e-08	mannan endo- -beta-mannosidase 7	AT5G66460	597	0	0.69	0.83	AtMAN7, MAN7	NA	GO:0003824, GO:0004553, GO:0005576, GO:0005975, GO:0009845, GO:0009855, GO:0009944, GO:0010014, GO:0010075, GO:0016787, GO:0043169
VIT_204s0023g02210	-0.374653	-1.10657	0.545502	1.55467	5.95092	3.50366e-05	28.8154	1.29518e-06	7.02553e-06	salicylate o-methyltransferase	AT5G04370	332	3e-110	0.47	0.66	NAMT1	A member of the Arabidopsis SABATH methyltransferase gene family. Encodes NAMT1, a methyltransferase that methylates nicotinic acid.	GO:0006952, GO:0008168, GO:0009611, GO:0016020, GO:0016740, GO:0030795, GO:0032259, GO:0046686, GO:0051707, GO:0052624, GO:0080150
VIT_204s0023g02230	3.96218	11.139	2.97399e-07	4.96402	14.136	2.56937e-10	110.962	1.51217e-11	4.88877e-10	salicylate o-methyltransferase	AT3G11480	339	1e-113	0.47	0.65	ATBSMT1, BSMT1	The gene encodes a SABATH methyltransferase that methylates both salicylic acid and benzoic acid. It is highly expressed in flowers, induced by biotic and abiotic stress and thought to be involved in direct defense mechanism.	GO:0008168, GO:0016740, GO:0030795, GO:0032259
VIT_204s0023g02240	3.82215	9.86484	1.59012e-06	4.98284	13.0696	7.92398e-10	92.8003	7.68362e-11	1.82509e-09	salicylate o-methyltransferase	AT3G11480	339	1e-113	0.47	0.65	ATBSMT1, BSMT1	The gene encodes a SABATH methyltransferase that methylates both salicylic acid and benzoic acid. It is highly expressed in flowers, induced by biotic and abiotic stress and thought to be involved in direct defense mechanism.	GO:0008168, GO:0016740, GO:0030795, GO:0032259
VIT_204s0023g02260	3.63963	15.5095	6.49483e-09	4.70523	20.3439	1.86085e-12	225.931	1.90833e-14	3.97546e-12	low quality protein: salicylate o-methyltransferase-like	AT3G11480	233	3e-74	0.47	0.64	ATBSMT1, BSMT1	The gene encodes a SABATH methyltransferase that methylates both salicylic acid and benzoic acid. It is highly expressed in flowers, induced by biotic and abiotic stress and thought to be involved in direct defense mechanism.	GO:0008168, GO:0016740, GO:0030795, GO:0032259
VIT_204s0023g02270	3.59459	6.26992	0.000286488	4.53628	8.366	4.50453e-07	37.8985	1.58408e-07	1.10715e-06	NA	None	None	None	None	None	None	None	NA
VIT_204s0023g02380	0.115954	0.745252	0.703029	1.0559	7.57702	1.70674e-06	34.8799	3.03581e-07	1.95511e-06	disease resistance protein	AT3G50950	1043	0	0.6	0.75	ZAR1	NA	GO:0000166, GO:0004721, GO:0005515, GO:0005524, GO:0005634, GO:0006470, GO:0006915, GO:0006952, GO:0016787, GO:0017111, GO:0043531
VIT_204s0023g02400	-0.623397	-1.68277	0.323724	-1.37296	-3.29936	0.00807842	5.44363	0.0129665	0.0254151	sec14 cytosolic	AT4G36490	571	0	0.56	0.72	ATSFH12, SFH12	NA	GO:0005215, GO:0005622, GO:0006810, GO:0008526, GO:0009908, GO:0015914, GO:0048768
VIT_204s0023g02840	-0.506854	-3.68997	0.0199125	-1.47947	-9.03938	1.54853e-07	41.3141	7.95861e-08	6.07845e-07	serine-threonine protein plant-	AT5G66330	486	7e-170	0.61	0.75	NA	NA	GO:0005515, GO:0005886, GO:0007165, GO:0016301, GO:0016310, GO:0016491, GO:0032440, GO:0055114
VIT_204s0023g02870	-0.427311	-2.05395	0.213657	-1.37317	-5.52128	8.18017e-05	15.5752	8.3768e-05	0.000287615	serine-threonine protein plant-	AT5G46330	303	2e-89	0.34	0.51	FLS2	Encodes a leucine-rich repeat serine/threonine protein kinase that is expressed ubiquitously. FLS2 is involved in MAP kinase signalling relay involved in innate immunity. Essential in the perception of flagellin, a potent elicitor of the defense response. FLS2 is directed for degradation by the bacterial ubiquitin ligase AvrPtoB.	GO:0005515, GO:0016301, GO:0016310, GO:0016491, GO:0032440, GO:0055114
VIT_204s0023g02900	1.8497	9.24134	3.58675e-06	4.36313	23.3618	3.28307e-13	276.855	2.70776e-15	1.05224e-12	coniferylaldehyde 5- hydroxylase	AT4G36220	770	0	0.78	0.9	CYP84A1, FAH1	encodes ferulate 5-hydroxylase (F5H). Involved in lignin biosynthesis.	GO:0004497, GO:0005506, GO:0005783, GO:0009055, GO:0010224, GO:0016491, GO:0016705, GO:0020037, GO:0046424, GO:0046872, GO:0055114
VIT_204s0023g03010	-0.153058	-1.59345	0.355541	-1.35499	-13.931	3.11987e-10	116.276	9.84069e-12	3.54083e-10	plastidic aldolase	AT4G38970	715	0	0.88	0.92	AtFBA2, FBA2	Protein is tyrosine-phosphorylated and its phosphorylation state is modulated in response to ABA in Arabidopsis thaliana seeds.	GO:0003824, GO:0004332, GO:0006000, GO:0006013, GO:0006020, GO:0006094, GO:0006096, GO:0006098, GO:0008152, GO:0009737, GO:0009941, GO:0010287, GO:0015976, GO:0016020, GO:0016829, GO:0022626, GO:0031977, GO:0046686, GO:0048046
VIT_204s0023g03060	-0.548651	-6.07977	0.000389483	-1.21706	-12.6006	1.35898e-09	79.4201	3.0951e-10	5.62561e-09	kinesin-related protein	AT2G21300	853	0	0.5	0.63	NA	NA	GO:0000166, GO:0003774, GO:0003777, GO:0005524, GO:0005874, GO:0005875, GO:0007018
VIT_204s0023g03360	-0.808333	-4.95472	0.00251428	-1.85945	-9.38605	9.10408e-08	44.0946	4.69708e-08	3.84595e-07	chalcone-flavanone isomerase family protein	AT5G66230	267	1e-86	0.55	0.7	NA	NA	GO:0009813, GO:0042398, GO:0045430, GO:0048438, GO:0048449
VIT_204s0023g03550	-0.152448	-1.37222	0.436344	-1.36966	-11.0602	8.8577e-09	72.6899	6.7645e-10	1.06857e-08	NA	AT4G38660	376	7e-129	0.61	0.7	NA	NA	GO:0009682, GO:0009723
VIT_204s0023g03610	-0.361598	-3.67073	0.0204417	-1.70418	-15.0437	1.03126e-10	123.045	5.84044e-12	2.25606e-10	mlo-like protein 4-like	AT1G11000	412	2e-137	0.48	0.63	ATMLO4, MLO4	A member of a large family of seven-transmembrane domain proteins specific to plants, homologs of the barley mildew resistance locus o (MLO) protein. The Arabidopsis genome contains 15 genes encoding MLO proteins, with localization in plasma membrane. Phylogenetic analysis revealed four clades of closely-related AtMLO genes. ATMLO4 belongs to the clade I, with AtMLO11 and AtMLO14. The gene is exp…	GO:0005516, GO:0006952, GO:0008219, GO:0009607, GO:0016021
VIT_204s0023g03720	-0.87289	-4.58304	0.00452414	-1.66746	-7.50936	1.91724e-06	28.6527	1.3507e-06	7.286e-06	tetratricopeptide repeat domain-containing protein	AT3G51280	568	0	0.65	0.73	NA	NA	GO:0005488, GO:0006270, GO:0006275, GO:0006306, GO:0008283, GO:0042802, GO:0051567, GO:0051726
VIT_204s0023g03740	-1.11968	-4.53641	0.00484561	-1.76615	-6.25316	1.94304e-05	20.8761	1.27504e-05	5.33117e-05	tetratricopeptide repeat domain-containing protein	AT3G51280	563	0	0.65	0.73	NA	NA	GO:0005488, GO:0006270, GO:0006275, GO:0006306, GO:0008283, GO:0042802, GO:0051567, GO:0051726
VIT_204s0023g03760	-0.373363	-1.86062	0.267832	-1.76486	-6.65153	9.07056e-06	23.5525	5.55535e-06	2.535e-05	uncharacterized protein	AT3G51290	668	0	0.62	0.73	NA	NA	GO:0000911, GO:0003924, GO:0005525, GO:0006184, GO:0006306, GO:0006346, GO:0007264, GO:0009909, GO:0015031, GO:0016020, GO:0016246, GO:0031048, GO:0044424, GO:0051225, GO:0051322, GO:0051567
VIT_204s0023g03920	0.1365	0.905317	0.631384	1.10525	8.25951	5.37562e-07	41.0411	8.39434e-08	6.35132e-07	lateral signaling target protein	AT1G20110	217	2e-64	0.39	0.5	NA	NA	GO:0003824, GO:0005515, GO:0005634, GO:0006623, GO:0007165, GO:0008270, GO:0016042, GO:0016192, GO:0016197, GO:0016298, GO:0035091, GO:0046872
VIT_204s0043g00160	-0.611847	-7.14069	7.32359e-05	-1.94265	-21.0415	1.15763e-12	228.989	1.67791e-14	3.62241e-12	probable receptor protein kinase tmk1-like	AT1G66150	1390	0	0.75	0.85	TMK1	receptor-like transmembrane kinase I (TMK1)	GO:0000166, GO:0000186, GO:0004672, GO:0004674, GO:0004675, GO:0004709, GO:0004713, GO:0004715, GO:0004872, GO:0005515, GO:0005524, GO:0005576, GO:0005886, GO:0006468, GO:0007165, GO:0007178, GO:0009069, GO:0009505, GO:0009506, GO:0009555, GO:0009616, GO:0010050, GO:0016020, GO:0016021, GO:0016301, GO:0016740, GO:0016773
VIT_204s0043g00380	-0.208517	-1.8942	0.257203	-1.38859	-10.417	2.08037e-08	61.5804	2.85981e-09	3.51461e-08	ammonium transporter	AT5G37360	253	1e-82	0.63	0.75	NA	NA	GO:0000178, GO:0003723, GO:0005739, GO:0008519, GO:0009507, GO:0009535, GO:0016021, GO:0072488
VIT_204s0043g00620	-0.0316891	-0.246265	0.91634	-1.94068	-14.2729	2.21925e-10	133.508	2.74108e-12	1.26207e-10	gdsl esterase lipase at5g33370-like	AT4G28780	117	5e-32	0.72	0.81	NA	NA	GO:0005576, GO:0006629, GO:0009751, GO:0010103, GO:0010226, GO:0016556, GO:0016788, GO:0042538
VIT_204s0043g00700	-0.234719	-2.24814	0.168241	-1.49038	-11.9814	2.79591e-09	81.1154	2.56552e-10	4.87084e-09	pentatricopeptide repeat-containing	AT3G04260	1281	0	0.73	0.84	PDE324, PTAC3	NA	GO:0003676, GO:0003677, GO:0004674, GO:0005524, GO:0005634, GO:0005739, GO:0006468, GO:0009069, GO:0009295, GO:0009507, GO:0009508, GO:0016020, GO:0016021, GO:0016556, GO:0042793, GO:0045036, GO:0045893
VIT_204s0043g00710	0.4062	2.07686	0.207791	1.22887	6.94427	5.25524e-06	25.4093	3.2429e-06	1.57563e-05	hypoxia up-regulated protein 1-like	AT4G16660	836	0	0.68	0.8	NA	NA	GO:0000166, GO:0005524, GO:0005774, GO:0005783, GO:0005794, GO:0005829, GO:0005886, GO:0006457, GO:0006857, GO:0006950, GO:0009408, GO:0009507, GO:0009627, GO:0009644, GO:0016023, GO:0016491, GO:0030244, GO:0032440, GO:0034976, GO:0042542, GO:0048193, GO:0055114
VIT_204s0043g00820	-0.657643	-0.919955	0.62501	1.97585	3.69531	0.00359273	11.9341	0.00038881	0.00113398	NA	AT2G18260	357	9e-123	0.61	0.76	ATSYP112, SYP112	member of SYP11 Gene Family	GO:0003824, GO:0004097, GO:0005484, GO:0005515, GO:0005634, GO:0005886, GO:0006570, GO:0006810, GO:0006886, GO:0009058, GO:0009409, GO:0015031, GO:0016020, GO:0016192, GO:0016779, GO:0046872, GO:0055114
VIT_204s0043g01010	-0.716808	-7.82115	2.62246e-05	-2.04273	-19.539	3.05976e-12	193.417	8.39616e-14	1.00084e-11	violaxanthin de-epoxidase	AT1G08550	378	6e-128	0.82	0.92	AVDE1, NPQ1	Violaxanthin deepoxidase involved in xanthophyll cycle.Two major consequences of the npq1 mutation are the absence of zeaxanthin formation in strong light and the partial inhibition of the quenching of singlet excited chlorophylls in the photosystem II light-harvesting complex	GO:0000096, GO:0005215, GO:0005488, GO:0005515, GO:0006098, GO:0006364, GO:0006546, GO:0006636, GO:0006655, GO:0006766, GO:0006810, GO:0008652, GO:0009072, GO:0009106, GO:0009108, GO:0009408, GO:0009416, GO:0009507, GO:0009543, GO:0009695, GO:0009965, GO:0010028, GO:0015995, GO:0016117, GO:0019216, GO:0019288, GO:0019748, GO:0030095, GO:0030154, GO:0031408, GO:0044272, GO:0045893, GO:0046422, GO:…
VIT_204s0044g00040	0.583087	3.14565	0.0468088	1.95786	12.032	2.62491e-09	77.8772	3.68303e-10	6.52634e-09	disease resistance response protein	AT1G58170	60	6e-12	0.28	0.49	NA	NA	GO:0016023
VIT_204s0044g00050	0.0138983	0.0596477	0.982732	1.87125	9.95282	4.00156e-08	65.6457	1.64672e-09	2.21885e-08	serine threonine-protein kinase	AT2G17220	275	4e-90	0.72	0.88	Kin3	NA	GO:0000166, GO:0004672, GO:0004674, GO:0004713, GO:0004715, GO:0005524, GO:0005886, GO:0006468, GO:0009069, GO:0016301, GO:0016740
VIT_204s0044g00100	-0.242478	-1.47788	0.396875	-1.03019	-5.53005	8.03022e-05	16.3952	6.11078e-05	0.00021718	uncharacterized protein	AT4G16444	189	1e-60	0.58	0.73	NA	NA	GO:0016021
VIT_204s0044g00170	-0.238749	-2.33411	0.149793	-1.03178	-9.24983	1.1211e-07	46.2782	3.16293e-08	2.759e-07	dna mismatch repair protein	AT4G35520	815	0	0.42	0.57	ATMLH3, MLH3	DNA mismatch repair protein similar to MutL. Required for normal levels of meiotic crossovers	GO:0000794, GO:0000795, GO:0005524, GO:0005694, GO:0005712, GO:0006200, GO:0006298, GO:0007062, GO:0007129, GO:0007131, GO:0009691, GO:0010332, GO:0016887, GO:0030983, GO:0032204, GO:0032390, GO:0032504, GO:0042138, GO:0043247, GO:0044454, GO:0045132
VIT_204s0044g00190	-0.440729	-3.70065	0.0194819	-1.56837	-10.8802	1.11467e-08	61.2063	3.01353e-09	3.66873e-08	cinnamyl-alcohol dehydrogenase	AT4G39330	577	0	0.76	0.9	ATCAD9, CAD9	NA	GO:0000166, GO:0003824, GO:0005488, GO:0005737, GO:0008152, GO:0008270, GO:0009805, GO:0009809, GO:0009811, GO:0016491, GO:0016747, GO:0045551, GO:0046029, GO:0046872, GO:0048046, GO:0052747, GO:0055114
VIT_204s0044g00220	0.223495	1.15265	0.52516	3.10562	19.6969	2.92646e-12	244.394	8.98889e-15	2.32872e-12	NA	AT4G38540	286	2e-91	0.4	0.59	NA	NA	GO:0004497, GO:0008152, GO:0009540, GO:0016491, GO:0052662, GO:0052663, GO:0055114
VIT_204s0044g00270	2.37305	3.15455	0.0461552	6.16616	9.43567	8.46829e-08	46.1452	3.23864e-08	2.81804e-07	NA	AT5G05320	297	3e-96	0.39	0.58	NA	NA	GO:0004497, GO:0008152, GO:0009540, GO:0016491, GO:0052662, GO:0052663, GO:0055114
VIT_204s0044g00500	-0.390122	-1.18286	0.512094	-1.98082	-4.52226	0.000637848	11.0005	0.000600534	0.00166953	pinus taeda anonymous locus 0_17559_01 genomic sequence	AT3G18800	258	2e-87	0.71	0.82	NA	NA	GO:0005739, GO:0005886
VIT_204s0044g00560	-0.764102	-5.03742	0.00222568	-1.92309	-10.116	3.14104e-08	51.1674	1.37583e-08	1.34672e-07	histone h3	AT5G65360	272	2e-94	1	1	NA	NA	GO:0000786, GO:0003677, GO:0005634, GO:0005694, GO:0006334, GO:0008283, GO:0009536, GO:0046982
VIT_204s0044g00640	-0.125048	-0.750003	0.700853	1.28463	9.23986	1.13938e-07	61.9116	2.73088e-09	3.37926e-08	NA	AT5G60900	359	1e-112	0.35	0.51	RLK1	Encodes a receptor-like protein kinase.	GO:0000166, GO:0003676, GO:0004672, GO:0004674, GO:0004709, GO:0004713, GO:0005524, GO:0006468, GO:0009069, GO:0016740, GO:0048544
VIT_204s0044g00650	-0.414376	-0.550337	0.789861	2.79767	5.05798	0.000209397	19.1131	2.29463e-05	9.02733e-05	g-type lectin s-receptor-like serine threonine-protein kinase rlk1-like	AT5G60900	323	5e-104	0.49	0.74	RLK1	Encodes a receptor-like protein kinase.	GO:0000166, GO:0004672, GO:0004674, GO:0004713, GO:0005524, GO:0006468, GO:0009069, GO:0048544
VIT_204s0044g00720	-0.00842378	-0.0423638	0.98826	1.87238	11.2561	6.84331e-09	84.7864	1.7289e-10	3.55101e-09	kinase-like protein	AT5G60900	426	2e-136	0.34	0.5	RLK1	Encodes a receptor-like protein kinase.	GO:0000166, GO:0004672, GO:0004674, GO:0004709, GO:0004713, GO:0005524, GO:0006468, GO:0009069, GO:0016740, GO:0048544
VIT_204s0044g00750	-0.361211	-1.98044	0.232684	1.16161	7.80265	1.15564e-06	53.5041	9.45948e-09	9.80425e-08	g-type lectin s-receptor-like serine threonine-protein kinase rlk1-like	AT5G60900	346	8e-111	0.42	0.58	RLK1	Encodes a receptor-like protein kinase.	GO:0000166, GO:0003676, GO:0004672, GO:0004674, GO:0004709, GO:0004713, GO:0004714, GO:0005524, GO:0006468, GO:0007169, GO:0009069, GO:0016301, GO:0016740, GO:0048544
VIT_204s0044g00870	0.388851	1.48951	0.392654	2.42102	11.1794	7.57967e-09	73.6978	5.99323e-10	9.76098e-09	u-box domain-containing protein	AT5G64660	434	3e-149	0.54	0.74	ATCMPG2, CMPG2	NA	GO:0000151, GO:0002679, GO:0004842, GO:0005488, GO:0005737, GO:0009506, GO:0010200, GO:0016567, GO:0016874, GO:0019941, GO:0035556, GO:0050832, GO:0070696
VIT_204s0044g00880	-0.365683	-2.24321	0.169456	-1.05001	-5.73633	5.32967e-05	16.7131	5.4217e-05	0.000195081	wd repeat-containing protein	AT5G24320	423	8e-138	0.38	0.52	NA	NA	GO:0000159, GO:0005515, GO:0007165, GO:0008601
VIT_204s0044g00920	-0.139883	-0.279082	0.903698	1.8229	4.58549	0.00055943	14.9229	0.000108451	0.000360513	ankyrin repeat-containing protein at3g12360-like	AT3G18670	466	4e-155	0.41	0.62	NA	NA	GO:0005515
VIT_204s0044g01230	2.28373	2.60923	0.102206	3.43305	4.22482	0.00118872	9.08911	0.00155884	0.00388762	uncharacterized protein	AT4G33467	63	6e-14	0.66	0.89	NA	NA	GO:0005634
[truncated: 3,125 more rows]

## Sheet: DEG, abs FC>2, London
ID	london.resp.logFC	london.resp.t	london.resp.adj.P.Val	CRIBI.Description	TAIR.Match	TAIR.Match.Score	TAIR.Match.E	TAIR.Match.Identity	TAIR.Match.Positives	TAIR.Match.Symbol	TAIR.Match.Description	GO
[truncated: 390 more rows]

## Sheet: DEG, abs FC>2, Murcia
ID	murcia.resp.logFC	murcia.resp.t	murcia.resp.adj.P.Val	CRIBI.Description	TAIR.Match	TAIR.Match.Score	TAIR.Match.E	TAIR.Match.Identity	TAIR.Match.Positives	TAIR.Match.Symbol	TAIR.Match.Description	GO
[truncated: 4,205 more rows]
