# Supplementary material for: Comparative genome-wide transcriptome analysis of Vitis vinifera responses to adapted and non-adapted strains of two-spotted spider mite, Tetranyhus urticae
Source: BMC Genomics. 2016 Jan 22;17:74. doi: 10.1186/s12864-016-2401-3 (PMC4724079; doi:10.1186/s12864-016-2401-3)
Supplement: Additional file 3: — GSA results for the DEGs detected with absolute FC > 2 and adjusted p < 0.01 in response to spider mite herbivory in at least one of the treatments. (XLSX 128 kb) [file 12864_2016_2401_MOESM3_ESM.xlsx]

## Sheet: London, up
Node.Label	GO.ID	Term	Num.Genes.Universe	Num.Genes.Total	Num.Genes.Up	Num.Genes.Down	Distinct.Dir.Stat	p.Distinct.Up	p.Distinct.Down	Genes	Genes.Up	Genes.Down
Metabolism
1	GO:0008152	metabolic process	2377	506	300	206	5.5475	0	1	VIT_200s0179g00260, VIT_200s0186g00010, VIT_200s0194g00110, VIT_200s0216g00070, VIT_200s0218g00010, VIT_200s0218g00110, VIT_200s0218g00140, VIT_200s0218g00150, VIT_200s0218g00170, VIT_200s0218g00190, VIT_200s0218g00200, VIT_200s0220g00070, VIT_200s0220g00180, VIT_200s0233g00010, VIT_200s0264g00030, VIT_200s0265g00010, VIT_200s0324g00050, VIT_200s0324g00080, VIT_200s0324g00100, VIT_200s0324g00110,…	VIT_200s0179g00260, VIT_200s0186g00010, VIT_200s0194g00110, VIT_200s0218g00010, VIT_200s0218g00150, VIT_200s0218g00170, VIT_200s0218g00190, VIT_200s0218g00200, VIT_200s0233g00010, VIT_200s0264g00030, VIT_200s0324g00050, VIT_200s0324g00080, VIT_200s0340g00050, VIT_200s0361g00060, VIT_200s0370g00070, VIT_200s0371g00050, VIT_200s0375g00030, VIT_200s0375g00060, VIT_200s0389g00020, VIT_200s0392g00030,…	VIT_200s0216g00070, VIT_200s0218g00110, VIT_200s0218g00140, VIT_200s0220g00070, VIT_200s0220g00180, VIT_200s0265g00010, VIT_200s0324g00100, VIT_200s0324g00110, VIT_200s0340g00040, VIT_200s0391g00020, VIT_200s0394g00040, VIT_200s0441g00020, VIT_200s0780g00020, VIT_201s0010g00530, VIT_201s0010g00590, VIT_201s0011g01160, VIT_201s0011g02480, VIT_201s0011g03450, VIT_201s0011g03490, VIT_201s0011g05200,…
2	GO:0055114	oxidation-reduction process	3277	568	315	253	4.1641	0	1	VIT_200s0125g00140, VIT_200s0125g00190, VIT_200s0181g00045, VIT_200s0199g00270, VIT_200s0218g00010, VIT_200s0252g00040, VIT_200s0253g00040, VIT_200s0253g00150, VIT_200s0264g00030, VIT_200s0274g00090, VIT_200s0299g00040, VIT_200s0299g00050, VIT_200s0301g00090, VIT_200s0323g00050, VIT_200s0371g00050, VIT_200s0389g00020, VIT_200s0389g00030, VIT_200s0389g00040, VIT_200s0399g00060, VIT_200s0434g00090,…	VIT_200s0125g00140, VIT_200s0181g00045, VIT_200s0199g00270, VIT_200s0218g00010, VIT_200s0252g00040, VIT_200s0253g00150, VIT_200s0264g00030, VIT_200s0274g00090, VIT_200s0299g00040, VIT_200s0299g00050, VIT_200s0301g00090, VIT_200s0371g00050, VIT_200s0389g00020, VIT_200s0399g00060, VIT_200s0454g00010, VIT_200s0454g00030, VIT_200s0480g00030, VIT_200s0480g00040, VIT_200s0480g00070, VIT_200s0480g00100,…	VIT_200s0125g00190, VIT_200s0253g00040, VIT_200s0323g00050, VIT_200s0389g00030, VIT_200s0389g00040, VIT_200s0434g00090, VIT_200s0441g00020, VIT_200s0566g00010, VIT_200s0704g00020, VIT_201s0010g00380, VIT_201s0010g00590, VIT_201s0010g00930, VIT_201s0010g01200, VIT_201s0010g01660, VIT_201s0010g03560, VIT_201s0011g01280, VIT_201s0011g02800, VIT_201s0011g03870, VIT_201s0011g04060, VIT_201s0011g04180,…
3	GO:0010167	response to nitrate	154	40	24	16	1.2649	0.32918	1	VIT_200s0125g00190, VIT_200s0194g00120, VIT_200s0317g00140, VIT_200s0532g00060, VIT_201s0010g03680, VIT_201s0011g01050, VIT_201s0011g06600, VIT_202s0025g03660, VIT_203s0091g00670, VIT_205s0020g00440, VIT_205s0094g00220, VIT_205s0094g00260, VIT_207s0005g02560, VIT_207s0031g00020, VIT_207s0031g01320, VIT_207s0129g00330, VIT_207s0130g00220, VIT_209s0002g02320, VIT_210s0003g01600, VIT_211s0016g04750,…	VIT_200s0194g00120, VIT_200s0532g00060, VIT_201s0010g03680, VIT_201s0011g06600, VIT_202s0025g03660, VIT_205s0094g00220, VIT_205s0094g00260, VIT_207s0031g01320, VIT_207s0129g00330, VIT_209s0002g02320, VIT_210s0003g01600, VIT_211s0016g05420, VIT_211s0118g00360, VIT_212s0055g00340, VIT_212s0055g00800, VIT_212s0059g02420, VIT_214s0066g01670, VIT_214s0068g01970, VIT_214s0068g02150, VIT_215s0021g00330,…	VIT_200s0125g00190, VIT_200s0317g00140, VIT_201s0011g01050, VIT_203s0091g00670, VIT_205s0020g00440, VIT_207s0005g02560, VIT_207s0031g00020, VIT_207s0130g00220, VIT_211s0016g04750, VIT_213s0064g00740, VIT_213s0084g00850, VIT_214s0081g00050, VIT_217s0000g01760, VIT_217s0000g10000, VIT_219s0027g01820, VIT_219s0085g01030
4	GO:0015706	nitrate transport	155	35	20	15	0.93881	0.48877	1	VIT_200s0125g00190, VIT_200s0194g00120, VIT_200s0317g00140, VIT_200s0532g00060, VIT_201s0010g03680, VIT_201s0011g01050, VIT_201s0011g06600, VIT_202s0025g03660, VIT_203s0091g00670, VIT_205s0020g00440, VIT_205s0094g00220, VIT_205s0094g00260, VIT_207s0005g02560, VIT_207s0031g00020, VIT_207s0031g01320, VIT_207s0129g00330, VIT_207s0130g00220, VIT_209s0002g02320, VIT_210s0003g01600, VIT_211s0016g04750,…	VIT_200s0194g00120, VIT_200s0532g00060, VIT_201s0010g03680, VIT_201s0011g06600, VIT_202s0025g03660, VIT_205s0094g00220, VIT_205s0094g00260, VIT_207s0031g01320, VIT_207s0129g00330, VIT_209s0002g02320, VIT_210s0003g01600, VIT_211s0118g00360, VIT_212s0055g00340, VIT_212s0059g02420, VIT_214s0066g01670, VIT_214s0068g01970, VIT_214s0068g02150, VIT_215s0021g00330, VIT_217s0000g05360, VIT_218s0001g14030	VIT_200s0125g00190, VIT_200s0317g00140, VIT_201s0011g01050, VIT_203s0091g00670, VIT_205s0020g00440, VIT_207s0005g02560, VIT_207s0031g00020, VIT_207s0130g00220, VIT_211s0016g04750, VIT_213s0064g00740, VIT_213s0084g00850, VIT_214s0081g00050, VIT_217s0000g01760, VIT_219s0027g01820, VIT_219s0085g01030
5	GO:0006635	fatty acid beta-oxidation	218	20	18	2	4.0913	0.0016211	1	VIT_200s0389g00020, VIT_201s0010g03940, VIT_201s0011g01520, VIT_202s0025g01680, VIT_204s0008g03770, VIT_205s0020g03080, VIT_205s0020g04140, VIT_205s0051g00720, VIT_205s0062g01370, VIT_205s0077g01480, VIT_205s0124g00200, VIT_208s0007g01400, VIT_208s0105g00460, VIT_211s0016g03690, VIT_212s0028g00590, VIT_212s0142g00610, VIT_213s0019g03410, VIT_213s0084g00850, VIT_214s0128g00390, VIT_219s0085g00500	VIT_200s0389g00020, VIT_201s0010g03940, VIT_201s0011g01520, VIT_202s0025g01680, VIT_204s0008g03770, VIT_205s0020g03080, VIT_205s0020g04140, VIT_205s0051g00720, VIT_205s0062g01370, VIT_205s0077g01480, VIT_208s0007g01400, VIT_208s0105g00460, VIT_211s0016g03690, VIT_212s0028g00590, VIT_212s0142g00610, VIT_213s0019g03410, VIT_214s0128g00390, VIT_219s0085g00500	VIT_205s0124g00200, VIT_213s0084g00850
6	GO:0009407	toxin catabolic process	171	32	23	9	3.1345	0.018877	1	VIT_200s0179g00150, VIT_201s0010g03940, VIT_201s0026g01380, VIT_201s0127g00680, VIT_202s0012g00880, VIT_204s0008g03770, VIT_204s0008g06780, VIT_205s0051g00720, VIT_205s0051g00870, VIT_205s0077g01450, VIT_206s0004g03120, VIT_206s0009g00680, VIT_207s0005g00030, VIT_207s0005g02660, VIT_207s0031g00670, VIT_208s0007g01400, VIT_208s0007g05580, VIT_208s0105g00400, VIT_209s0002g01350, VIT_210s0003g04540,…	VIT_201s0010g03940, VIT_201s0026g01380, VIT_201s0127g00680, VIT_202s0012g00880, VIT_204s0008g03770, VIT_205s0051g00720, VIT_205s0051g00870, VIT_206s0004g03120, VIT_207s0005g00030, VIT_207s0005g02660, VIT_207s0031g00670, VIT_208s0007g01400, VIT_208s0007g05580, VIT_208s0105g00400, VIT_210s0003g04540, VIT_212s0142g00610, VIT_214s0006g02240, VIT_214s0030g00030, VIT_214s0060g01970, VIT_214s0083g00520,…	VIT_200s0179g00150, VIT_204s0008g06780, VIT_205s0077g01450, VIT_206s0009g00680, VIT_209s0002g01350, VIT_213s0156g00150, VIT_214s0006g00630, VIT_217s0000g05850, VIT_217s0000g06110
7	GO:0006812	cation transport	210	21	15	6	2.8047	0.027795	1	VIT_200s0179g00260, VIT_201s0011g00530, VIT_201s0011g02480, VIT_204s0008g02460, VIT_205s0020g01150, VIT_205s0020g03140, VIT_205s0020g04280, VIT_206s0004g00790, VIT_206s0004g00800, VIT_208s0007g00700, VIT_208s0007g08800, VIT_208s0058g01390, VIT_211s0052g00620, VIT_213s0019g01980, VIT_213s0047g01210, VIT_213s0067g03140, VIT_213s0073g00050, VIT_213s0158g00360, VIT_214s0030g02110, VIT_217s0000g04450,…	VIT_200s0179g00260, VIT_201s0011g00530, VIT_204s0008g02460, VIT_205s0020g03140, VIT_205s0020g04280, VIT_206s0004g00790, VIT_206s0004g00800, VIT_208s0058g01390, VIT_211s0052g00620, VIT_213s0019g01980, VIT_213s0047g01210, VIT_213s0067g03140, VIT_213s0158g00360, VIT_214s0030g02110, VIT_217s0000g04450	VIT_201s0011g02480, VIT_205s0020g01150, VIT_208s0007g00700, VIT_208s0007g08800, VIT_213s0073g00050, VIT_218s0001g15420
8	GO:0006888	ER to Golgi vesicle-mediated transport	146	16	13	3	2.097	0.11584	1	VIT_201s0010g03940, VIT_201s0011g00670, VIT_201s0026g02080, VIT_207s0005g01000, VIT_207s0005g02660, VIT_207s0031g02340, VIT_208s0007g04860, VIT_208s0032g01150, VIT_208s0058g00150, VIT_210s0003g00150, VIT_210s0003g03280, VIT_210s0003g04540, VIT_214s0083g00340, VIT_214s0171g00400, VIT_217s0000g06860, VIT_218s0001g02020	VIT_201s0010g03940, VIT_201s0026g02080, VIT_207s0005g01000, VIT_207s0005g02660, VIT_208s0007g04860, VIT_208s0032g01150, VIT_210s0003g00150, VIT_210s0003g03280, VIT_210s0003g04540, VIT_214s0083g00340, VIT_214s0171g00400, VIT_217s0000g06860, VIT_218s0001g02020	VIT_201s0011g00670, VIT_207s0031g02340, VIT_208s0058g00150
9	GO:0043090	amino acid import	95	17	12	5	1.8681	0.1476	1	VIT_201s0011g00670, VIT_201s0011g03180, VIT_204s0023g01100, VIT_205s0020g03140, VIT_207s0005g01000, VIT_207s0005g02660, VIT_207s0031g02340, VIT_208s0007g04860, VIT_208s0032g01150, VIT_208s0058g00150, VIT_210s0003g00150, VIT_210s0003g03280, VIT_214s0083g00340, VIT_214s0171g00400, VIT_217s0000g06860, VIT_218s0001g02020, VIT_218s0001g08270	VIT_204s0023g01100, VIT_205s0020g03140, VIT_207s0005g01000, VIT_207s0005g02660, VIT_208s0007g04860, VIT_208s0032g01150, VIT_210s0003g00150, VIT_210s0003g03280, VIT_214s0083g00340, VIT_214s0171g00400, VIT_217s0000g06860, VIT_218s0001g02020	VIT_201s0011g00670, VIT_201s0011g03180, VIT_207s0031g02340, VIT_208s0058g00150, VIT_218s0001g08270
10	GO:0006552	leucine catabolic process	93	22	17	5	3.5424	0.00308	1	VIT_200s0394g00040, VIT_200s0531g00050, VIT_200s2795g00010, VIT_201s0026g00220, VIT_202s0025g04580, VIT_205s0049g00470, VIT_205s0051g00720, VIT_205s0051g00870, VIT_206s0004g02060, VIT_209s0002g02340, VIT_210s0003g05030, VIT_211s0016g03690, VIT_212s0028g00590, VIT_212s0057g01200, VIT_213s0047g00390, VIT_213s0047g00410, VIT_217s0000g02140, VIT_217s0000g02800, VIT_217s0000g08990, VIT_218s0089g00560,…	VIT_200s0531g00050, VIT_201s0026g00220, VIT_202s0025g04580, VIT_205s0049g00470, VIT_205s0051g00720, VIT_205s0051g00870, VIT_206s0004g02060, VIT_211s0016g03690, VIT_212s0028g00590, VIT_212s0057g01200, VIT_213s0047g00390, VIT_213s0047g00410, VIT_217s0000g02140, VIT_217s0000g02800, VIT_218s0089g00560, VIT_218s0089g00570, VIT_218s0089g00590	VIT_200s0394g00040, VIT_200s2795g00010, VIT_209s0002g02340, VIT_210s0003g05030, VIT_217s0000g08990
11	GO:0006633	fatty acid biosynthetic process	247	52	37	15	3.6443	0.0016211	1	VIT_200s0357g00020, VIT_200s0389g00020, VIT_200s0531g00050, VIT_200s0583g00030, VIT_201s0010g02750, VIT_201s0011g03490, VIT_201s0011g03870, VIT_201s0146g00070, VIT_201s0244g00030, VIT_202s0025g01730, VIT_204s0008g00880, VIT_204s0008g01210, VIT_204s0008g04710, VIT_205s0020g03080, VIT_205s0051g00720, VIT_206s0004g01310, VIT_206s0004g01510, VIT_206s0061g00450, VIT_206s0080g01020, VIT_207s0141g00060,…	VIT_200s0389g00020, VIT_200s0531g00050, VIT_200s0583g00030, VIT_201s0010g02750, VIT_201s0146g00070, VIT_204s0008g01210, VIT_205s0020g03080, VIT_205s0051g00720, VIT_206s0004g01510, VIT_206s0061g00450, VIT_206s0080g01020, VIT_207s0141g00060, VIT_208s0007g07520, VIT_208s0007g07530, VIT_208s0040g00720, VIT_208s0040g01200, VIT_208s0058g00790, VIT_209s0002g01080, VIT_209s0002g06970, VIT_210s0042g00860,…	VIT_200s0357g00020, VIT_201s0011g03490, VIT_201s0011g03870, VIT_201s0244g00030, VIT_202s0025g01730, VIT_204s0008g00880, VIT_204s0008g04710, VIT_206s0004g01310, VIT_209s0002g00790, VIT_214s0006g02690, VIT_215s0021g00040, VIT_216s0022g01570, VIT_216s0050g01090, VIT_217s0000g01840, VIT_218s0001g15460
12	GO:0009809	lignin biosynthetic process	178	52	39	13	3.655	0.0016211	1	VIT_200s0218g00010, VIT_200s0371g00050, VIT_200s0480g00030, VIT_200s0480g00040, VIT_200s0615g00020, VIT_201s0010g03490, VIT_201s0010g03510, VIT_202s0025g02710, VIT_202s0025g02920, VIT_204s0044g00190, VIT_206s0061g00450, VIT_208s0040g01520, VIT_208s0040g01920, VIT_211s0016g02586, VIT_211s0065g00350, VIT_212s0055g00800, VIT_216s0022g01970, VIT_216s0098g00850, VIT_216s0100g00760, VIT_216s0100g00770,…	VIT_200s0218g00010, VIT_200s0371g00050, VIT_200s0480g00030, VIT_200s0480g00040, VIT_200s0615g00020, VIT_202s0025g02920, VIT_206s0061g00450, VIT_208s0040g01520, VIT_211s0065g00350, VIT_212s0055g00800, VIT_216s0098g00850, VIT_216s0100g00760, VIT_216s0100g00780, VIT_216s0100g00810, VIT_216s0100g00830, VIT_216s0100g00840, VIT_216s0100g00850, VIT_216s0100g00860, VIT_216s0100g00880, VIT_216s0100g00900,…	VIT_201s0010g03490, VIT_201s0010g03510, VIT_202s0025g02710, VIT_204s0044g00190, VIT_208s0040g01920, VIT_211s0016g02586, VIT_216s0022g01970, VIT_216s0100g00770, VIT_216s0100g01150, VIT_217s0000g00460, VIT_218s0001g14910, VIT_218s0122g00620, VIT_219s0014g03240
13	GO:0016998	cell wall macromolecule catabolic process	123	27	21	6	3.0362	0.018055	1	VIT_200s0540g00020, VIT_200s0540g00040, VIT_200s1795g00005, VIT_203s0038g03220, VIT_203s0038g03400, VIT_204s0023g01080, VIT_205s0020g04610, VIT_205s0094g00220, VIT_205s0094g00260, VIT_205s0094g00320, VIT_205s0094g00330, VIT_205s0094g00340, VIT_205s0094g00350, VIT_207s0005g02560, VIT_208s0007g04950, VIT_210s0116g00860, VIT_212s0055g00800, VIT_214s0081g00020, VIT_214s0081g00030, VIT_214s0081g00050,…	VIT_200s0540g00020, VIT_200s0540g00040, VIT_200s1795g00005, VIT_203s0038g03220, VIT_203s0038g03400, VIT_204s0023g01080, VIT_205s0020g04610, VIT_205s0094g00220, VIT_205s0094g00260, VIT_205s0094g00330, VIT_205s0094g00340, VIT_205s0094g00350, VIT_210s0116g00860, VIT_212s0055g00800, VIT_214s0081g00020, VIT_214s0081g00030, VIT_214s0083g00340, VIT_215s0046g01600, VIT_215s0048g01080, VIT_216s0050g02220,…	VIT_205s0094g00320, VIT_207s0005g02560, VIT_208s0007g04950, VIT_214s0081g00050, VIT_216s0100g00480, VIT_218s0001g03080
14	GO:0010150	leaf senescence	111	21	13	8	1.4229	0.26649	1	VIT_201s0026g02710, VIT_201s0146g00280, VIT_204s0008g03770, VIT_205s0077g01480, VIT_206s0004g03100, VIT_206s0004g03120, VIT_207s0031g02390, VIT_207s0104g01340, VIT_208s0007g02120, VIT_208s0007g02360, VIT_208s0040g02170, VIT_210s0003g02175, VIT_212s0055g01280, VIT_212s0121g00300, VIT_213s0019g02810, VIT_213s0019g04060, VIT_213s0019g04080, VIT_217s0000g02700, VIT_217s0000g08720, VIT_218s0001g04630,…	VIT_201s0026g02710, VIT_201s0146g00280, VIT_204s0008g03770, VIT_205s0077g01480, VIT_206s0004g03120, VIT_208s0007g02360, VIT_210s0003g02175, VIT_212s0055g01280, VIT_212s0121g00300, VIT_213s0019g04060, VIT_217s0000g02700, VIT_218s0001g04630, VIT_218s0122g00590	VIT_206s0004g03100, VIT_207s0031g02390, VIT_207s0104g01340, VIT_208s0007g02120, VIT_208s0040g02170, VIT_213s0019g02810, VIT_213s0019g04080, VIT_217s0000g08720
15	GO:0006570	tyrosine metabolic process	167	43	31	12	4.1672	0	1	VIT_200s0218g00010, VIT_200s0371g00050, VIT_200s0480g00030, VIT_200s0480g00040, VIT_200s0480g00070, VIT_200s0480g00100, VIT_200s0615g00020, VIT_200s2849g00010, VIT_201s0137g00510, VIT_201s0137g00520, VIT_201s0137g00550, VIT_201s0137g00600, VIT_203s0038g04720, VIT_204s0043g00820, VIT_206s0004g02060, VIT_206s0004g06460, VIT_206s0004g06480, VIT_207s0031g00020, VIT_209s0002g03640, VIT_210s0003g04240,…	VIT_200s0218g00010, VIT_200s0371g00050, VIT_200s0480g00030, VIT_200s0480g00040, VIT_200s0480g00070, VIT_200s0480g00100, VIT_200s0615g00020, VIT_201s0137g00510, VIT_201s0137g00600, VIT_206s0004g02060, VIT_206s0004g06460, VIT_206s0004g06480, VIT_209s0002g03640, VIT_210s0092g00370, VIT_210s0116g00560, VIT_210s0523g00020, VIT_211s0016g01520, VIT_211s0016g01640, VIT_211s0016g01660, VIT_212s0035g02100,…	VIT_200s2849g00010, VIT_201s0137g00520, VIT_201s0137g00550, VIT_203s0038g04720, VIT_204s0043g00820, VIT_207s0031g00020, VIT_210s0003g04240, VIT_215s0021g01850, VIT_216s0039g01170, VIT_217s0000g09020, VIT_218s0001g13800, VIT_219s0085g00880
16	GO:0006865	amino acid transport	122	32	23	9	3.2163	0.01597	1	VIT_200s0317g00140, VIT_200s0415g00040, VIT_200s0434g00090, VIT_200s0510g00050, VIT_200s1916g00010, VIT_200s2536g00010, VIT_201s0011g02260, VIT_201s0011g03180, VIT_203s0017g00980, VIT_203s0038g02140, VIT_204s0069g01010, VIT_206s0004g00130, VIT_206s0004g00790, VIT_206s0004g00800, VIT_206s0009g02340, VIT_206s0061g01210, VIT_207s0005g02560, VIT_207s0031g02140, VIT_207s0031g02400, VIT_207s0104g01774,…	VIT_200s0415g00040, VIT_200s0510g00050, VIT_200s1916g00010, VIT_200s2536g00010, VIT_201s0011g02260, VIT_203s0017g00980, VIT_204s0069g01010, VIT_206s0004g00130, VIT_206s0004g00790, VIT_206s0004g00800, VIT_206s0061g01210, VIT_207s0031g02140, VIT_207s0031g02400, VIT_208s0007g04570, VIT_209s0002g02320, VIT_210s0003g04540, VIT_212s0028g02530, VIT_213s0067g03750, VIT_213s0074g00570, VIT_214s0030g00670,…	VIT_200s0317g00140, VIT_200s0434g00090, VIT_201s0011g03180, VIT_203s0038g02140, VIT_206s0009g02340, VIT_207s0005g02560, VIT_207s0104g01774, VIT_213s0073g00050, VIT_216s0013g01920
17	GO:0006525	arginine metabolic process	103	15	13	2	2.4976	0.049977	1	VIT_201s0026g00220, VIT_203s0091g00520, VIT_204s0008g03730, VIT_204s0008g03770, VIT_204s0008g04250, VIT_205s0020g03200, VIT_206s0004g02060, VIT_212s0028g01820, VIT_214s0083g00520, VIT_214s0083g00580, VIT_216s0039g02750, VIT_216s0050g01430, VIT_218s0001g04630, VIT_218s0001g04860, VIT_219s0014g02170	VIT_201s0026g00220, VIT_203s0091g00520, VIT_204s0008g03730, VIT_204s0008g03770, VIT_206s0004g02060, VIT_212s0028g01820, VIT_214s0083g00520, VIT_214s0083g00580, VIT_216s0039g02750, VIT_216s0050g01430, VIT_218s0001g04630, VIT_218s0001g04860, VIT_219s0014g02170	VIT_204s0008g04250, VIT_205s0020g03200
18	GO:0009877	nodulation	39	17	17	0	9.2044	0	1	VIT_204s0008g06210, VIT_205s0049g00600, VIT_205s0049g00610, VIT_205s0049g00660, VIT_205s0049g00690, VIT_205s0049g00720, VIT_205s0049g00730, VIT_205s0049g00740, VIT_205s0049g00750, VIT_205s0049g00770, VIT_205s0049g00780, VIT_205s0049g00790, VIT_205s0049g00800, VIT_205s0049g00810, VIT_205s0049g00840, VIT_211s0016g00470, VIT_211s0016g03590	VIT_204s0008g06210, VIT_205s0049g00600, VIT_205s0049g00610, VIT_205s0049g00660, VIT_205s0049g00690, VIT_205s0049g00720, VIT_205s0049g00730, VIT_205s0049g00740, VIT_205s0049g00750, VIT_205s0049g00770, VIT_205s0049g00780, VIT_205s0049g00790, VIT_205s0049g00800, VIT_205s0049g00810, VIT_205s0049g00840, VIT_211s0016g00470, VIT_211s0016g03590
19	GO:0009805	coumarin biosynthetic process	148	52	39	13	3.541	0.0016211	1	VIT_200s0218g00010, VIT_200s0371g00050, VIT_200s0480g00030, VIT_200s0480g00040, VIT_200s0615g00020, VIT_201s0010g03490, VIT_201s0010g03510, VIT_202s0025g02920, VIT_204s0044g00190, VIT_205s0020g03280, VIT_206s0061g00450, VIT_208s0040g01520, VIT_208s0040g01920, VIT_209s0002g03570, VIT_211s0016g02586, VIT_211s0065g00350, VIT_212s0055g00800, VIT_213s0019g03990, VIT_213s0064g00440, VIT_215s0046g01210,…	VIT_200s0218g00010, VIT_200s0371g00050, VIT_200s0480g00030, VIT_200s0480g00040, VIT_200s0615g00020, VIT_202s0025g02920, VIT_205s0020g03280, VIT_206s0061g00450, VIT_208s0040g01520, VIT_209s0002g03570, VIT_211s0065g00350, VIT_212s0055g00800, VIT_213s0019g03990, VIT_216s0098g00850, VIT_216s0100g00760, VIT_216s0100g00780, VIT_216s0100g00810, VIT_216s0100g00830, VIT_216s0100g00840, VIT_216s0100g00850,…	VIT_201s0010g03490, VIT_201s0010g03510, VIT_204s0044g00190, VIT_208s0040g01920, VIT_211s0016g02586, VIT_213s0064g00440, VIT_215s0046g01210, VIT_216s0022g01970, VIT_216s0100g00770, VIT_216s0100g01150, VIT_218s0001g14910, VIT_218s0122g00620, VIT_219s0085g01030
20	GO:0009811	stilbene biosynthetic process	115	45	35	10	3.6512	0	1	VIT_200s0218g00010, VIT_200s0371g00050, VIT_200s0480g00030, VIT_200s0480g00040, VIT_200s0615g00020, VIT_201s0010g03490, VIT_201s0010g03510, VIT_202s0025g02920, VIT_204s0044g00190, VIT_206s0061g00450, VIT_208s0040g01520, VIT_208s0040g01920, VIT_211s0016g02586, VIT_211s0065g00350, VIT_216s0022g01970, VIT_216s0098g00850, VIT_216s0100g00760, VIT_216s0100g00770, VIT_216s0100g00780, VIT_216s0100g00810,…	VIT_200s0218g00010, VIT_200s0371g00050, VIT_200s0480g00030, VIT_200s0480g00040, VIT_200s0615g00020, VIT_202s0025g02920, VIT_206s0061g00450, VIT_208s0040g01520, VIT_211s0065g00350, VIT_216s0098g00850, VIT_216s0100g00760, VIT_216s0100g00780, VIT_216s0100g00810, VIT_216s0100g00830, VIT_216s0100g00840, VIT_216s0100g00850, VIT_216s0100g00860, VIT_216s0100g00880, VIT_216s0100g00900, VIT_216s0100g00910,…	VIT_201s0010g03490, VIT_201s0010g03510, VIT_204s0044g00190, VIT_208s0040g01920, VIT_211s0016g02586, VIT_216s0022g01970, VIT_216s0100g00770, VIT_216s0100g01150, VIT_218s0001g14910, VIT_218s0122g00620
21	GO:0009058	biosynthetic process	285	77	58	19	4.4194	0	1	VIT_200s2849g00010, VIT_201s0011g06260, VIT_202s0025g01730, VIT_202s0087g00330, VIT_203s0038g04720, VIT_204s0008g03770, VIT_204s0008g04250, VIT_204s0008g05700, VIT_204s0043g00820, VIT_204s0210g00050, VIT_204s0210g00060, VIT_205s0020g02880, VIT_205s0051g00230, VIT_206s0004g06320, VIT_207s0104g00200, VIT_208s0007g01940, VIT_208s0007g05360, VIT_208s0007g08540, VIT_209s0002g00340, VIT_209s0002g00790,…	VIT_201s0011g06260, VIT_202s0087g00330, VIT_204s0008g03770, VIT_204s0008g05700, VIT_204s0210g00060, VIT_205s0051g00230, VIT_206s0004g06320, VIT_207s0104g00200, VIT_209s0002g00340, VIT_209s0002g08460, VIT_210s0042g00840, VIT_210s0042g00870, VIT_210s0042g00890, VIT_210s0042g00920, VIT_210s0042g00930, VIT_211s0016g00470, VIT_211s0016g01520, VIT_211s0016g01640, VIT_212s0028g01820, VIT_212s0028g03240,…	VIT_200s2849g00010, VIT_202s0025g01730, VIT_203s0038g04720, VIT_204s0008g04250, VIT_204s0043g00820, VIT_204s0210g00050, VIT_205s0020g02880, VIT_208s0007g01940, VIT_208s0007g05360, VIT_208s0007g08540, VIT_209s0002g00790, VIT_212s0035g01920, VIT_215s0048g02600, VIT_216s0039g01170, VIT_216s0050g01080, VIT_216s0100g00770, VIT_216s0100g01120, VIT_216s0100g01150, VIT_217s0000g07640
22	GO:0009821	alkaloid biosynthetic process	156	38	25	13	3.0004	0.025365	1	VIT_200s0394g00040, VIT_200s0480g00030, VIT_200s0480g00040, VIT_200s2849g00010, VIT_202s0012g00400, VIT_202s0012g00410, VIT_203s0017g00870, VIT_204s0008g01450, VIT_204s0008g03770, VIT_204s0008g04250, VIT_204s0210g00050, VIT_206s0004g05310, VIT_208s0007g00920, VIT_208s0007g05360, VIT_210s0003g04240, VIT_210s0003g05430, VIT_210s0003g05450, VIT_210s0003g05550, VIT_211s0016g01520, VIT_211s0016g01640,…	VIT_200s0480g00030, VIT_200s0480g00040, VIT_202s0012g00400, VIT_202s0012g00410, VIT_204s0008g03770, VIT_210s0003g05430, VIT_210s0003g05450, VIT_210s0003g05550, VIT_211s0016g01520, VIT_211s0016g01640, VIT_211s0016g01660, VIT_212s0028g01820, VIT_212s0028g03240, VIT_213s0019g02130, VIT_213s0019g02170, VIT_216s0039g01100, VIT_216s0039g01110, VIT_216s0039g01120, VIT_216s0039g01130, VIT_216s0039g01280,…	VIT_200s0394g00040, VIT_200s2849g00010, VIT_203s0017g00870, VIT_204s0008g01450, VIT_204s0008g04250, VIT_204s0210g00050, VIT_206s0004g05310, VIT_208s0007g00920, VIT_208s0007g05360, VIT_210s0003g04240, VIT_216s0039g01170, VIT_216s0039g01770, VIT_217s0000g08990
23	GO:0006568	tryptophan metabolic process	95	17	14	3	3.5051	0.007	1	VIT_200s0531g00050, VIT_201s0026g00220, VIT_206s0004g02060, VIT_206s0009g00770, VIT_210s0003g04240, VIT_210s0116g00710, VIT_211s0016g03690, VIT_212s0028g00590, VIT_212s0057g01200, VIT_213s0047g00390, VIT_214s0083g00460, VIT_217s0000g08990, VIT_218s0041g02410, VIT_218s0041g02430, VIT_218s0089g00560, VIT_218s0089g00570, VIT_218s0089g00590	VIT_200s0531g00050, VIT_201s0026g00220, VIT_206s0004g02060, VIT_210s0116g00710, VIT_211s0016g03690, VIT_212s0028g00590, VIT_212s0057g01200, VIT_213s0047g00390, VIT_214s0083g00460, VIT_218s0041g02410, VIT_218s0041g02430, VIT_218s0089g00560, VIT_218s0089g00570, VIT_218s0089g00590	VIT_206s0009g00770, VIT_210s0003g04240, VIT_217s0000g08990
24	GO:0006032	chitin catabolic process	68	17	14	3	2.8511	0.030067	1	VIT_200s0540g00020, VIT_200s0540g00040, VIT_200s1795g00005, VIT_203s0038g03400, VIT_205s0094g00220, VIT_205s0094g00260, VIT_205s0094g00320, VIT_205s0094g00330, VIT_205s0094g00340, VIT_205s0094g00350, VIT_207s0005g02560, VIT_212s0055g00800, VIT_214s0081g00020, VIT_214s0081g00030, VIT_214s0081g00050, VIT_215s0046g01600, VIT_216s0050g02220	VIT_200s0540g00020, VIT_200s0540g00040, VIT_200s1795g00005, VIT_203s0038g03400, VIT_205s0094g00220, VIT_205s0094g00260, VIT_205s0094g00330, VIT_205s0094g00340, VIT_205s0094g00350, VIT_212s0055g00800, VIT_214s0081g00020, VIT_214s0081g00030, VIT_215s0046g01600, VIT_216s0050g02220	VIT_205s0094g00320, VIT_207s0005g02560, VIT_214s0081g00050
25	GO:0051555	flavonol biosynthetic process	90	21	16	5	4.1131	0	1	VIT_200s0299g00040, VIT_200s0299g00050, VIT_200s2197g00010, VIT_202s0012g00400, VIT_202s0012g00410, VIT_202s0025g02920, VIT_205s0049g00400, VIT_205s0049g00410, VIT_205s0077g00520, VIT_208s0007g00750, VIT_208s0040g01520, VIT_208s0105g00380, VIT_210s0003g02410, VIT_211s0052g01630, VIT_211s0118g00390, VIT_213s0067g01020, VIT_216s0039g02230, VIT_216s0098g00850, VIT_218s0001g03430, VIT_218s0001g06690,…	VIT_200s0299g00040, VIT_200s0299g00050, VIT_200s2197g00010, VIT_202s0012g00400, VIT_202s0012g00410, VIT_202s0025g02920, VIT_205s0049g00400, VIT_205s0049g00410, VIT_205s0077g00520, VIT_208s0007g00750, VIT_208s0040g01520, VIT_208s0105g00380, VIT_210s0003g02410, VIT_213s0067g01020, VIT_216s0098g00850, VIT_218s0001g03430	VIT_211s0052g01630, VIT_211s0118g00390, VIT_216s0039g02230, VIT_218s0001g06690, VIT_219s0027g01110
26	GO:0042572	retinol metabolic process	80	25	21	4	3.4914	0.0044	1	VIT_201s0026g00220, VIT_203s0063g00700, VIT_203s0063g00710, VIT_203s0063g00730, VIT_203s0063g00770, VIT_203s0063g00780, VIT_203s0063g00810, VIT_203s0063g00820, VIT_203s0063g00830, VIT_204s0008g05350, VIT_204s0008g05380, VIT_204s0008g05390, VIT_204s0008g05410, VIT_206s0009g00980, VIT_207s0104g00930, VIT_208s0007g07140, VIT_208s0032g00700, VIT_208s0040g00960, VIT_209s0002g06010, VIT_213s0084g00130,…	VIT_201s0026g00220, VIT_203s0063g00700, VIT_203s0063g00710, VIT_203s0063g00730, VIT_203s0063g00780, VIT_203s0063g00810, VIT_203s0063g00820, VIT_203s0063g00830, VIT_204s0008g05350, VIT_204s0008g05380, VIT_204s0008g05390, VIT_204s0008g05410, VIT_206s0009g00980, VIT_207s0104g00930, VIT_208s0040g00960, VIT_213s0084g00130, VIT_215s0048g01350, VIT_215s0048g01365, VIT_215s0048g01390, VIT_216s0022g02440,…	VIT_203s0063g00770, VIT_208s0007g07140, VIT_208s0032g00700, VIT_209s0002g06010
Defense-related responses
27	GO:0016036	cellular response to phosphate starvation	149	31	23	8	2.0864	0.10443	1	VIT_201s0010g02580, VIT_201s0011g03730, VIT_201s0026g02080, VIT_202s0025g02850, VIT_202s0241g00040, VIT_203s0038g00220, VIT_203s0038g00230, VIT_203s0038g00250, VIT_205s0049g00930, VIT_205s0077g00850, VIT_206s0004g07920, VIT_207s0104g01320, VIT_207s0141g00360, VIT_208s0007g01940, VIT_208s0040g01360, VIT_208s0056g01420, VIT_209s0002g01110, VIT_209s0002g02450, VIT_209s0002g03410, VIT_211s0016g01060,…	VIT_201s0010g02580, VIT_201s0011g03730, VIT_201s0026g02080, VIT_202s0025g02850, VIT_203s0038g00220, VIT_203s0038g00230, VIT_203s0038g00250, VIT_205s0049g00930, VIT_205s0077g00850, VIT_206s0004g07920, VIT_207s0141g00360, VIT_209s0002g01110, VIT_209s0002g03410, VIT_211s0016g01060, VIT_211s0016g02480, VIT_215s0045g00370, VIT_216s0098g00950, VIT_216s0098g01160, VIT_217s0000g01280, VIT_217s0000g03560,…	VIT_202s0241g00040, VIT_207s0104g01320, VIT_208s0007g01940, VIT_208s0040g01360, VIT_208s0056g01420, VIT_209s0002g02450, VIT_212s0059g01080, VIT_219s0090g01030
28	GO:0042538	hyperosmotic salinity response	147	43	30	13	2.5731	0.0364	1	VIT_200s0225g00050, VIT_200s0340g00060, VIT_200s0450g00010, VIT_200s0692g00020, VIT_200s1319g00010, VIT_201s0026g02190, VIT_202s0012g02030, VIT_203s0017g01940, VIT_203s0091g00690, VIT_204s0043g00620, VIT_205s0049g01550, VIT_205s0102g00210, VIT_206s0004g04180, VIT_206s0080g00090, VIT_207s0005g02660, VIT_207s0031g00670, VIT_207s0129g00240, VIT_208s0007g00140, VIT_208s0032g01150, VIT_209s0002g01110,…	VIT_200s0225g00050, VIT_200s0340g00060, VIT_200s0450g00010, VIT_200s0692g00020, VIT_200s1319g00010, VIT_203s0017g01940, VIT_203s0091g00690, VIT_205s0049g01550, VIT_205s0102g00210, VIT_206s0004g04180, VIT_206s0080g00090, VIT_207s0005g02660, VIT_207s0031g00670, VIT_207s0129g00240, VIT_208s0007g00140, VIT_208s0032g01150, VIT_209s0002g01110, VIT_209s0070g00160, VIT_210s0116g00750, VIT_211s0016g01060,…	VIT_201s0026g02190, VIT_202s0012g02030, VIT_204s0043g00620, VIT_210s0071g00300, VIT_211s0016g03180, VIT_213s0019g03650, VIT_213s0074g00790, VIT_214s0006g01660, VIT_214s0066g01050, VIT_217s0000g05990, VIT_218s0089g01390, VIT_219s0090g01120, VIT_219s0093g00550
29	GO:0006950	response to stress	512	115	68	47	1.3237	0.29276	1	VIT_200s0179g00150, VIT_200s0362g00010, VIT_200s0510g00010, VIT_200s0992g00020, VIT_201s0010g03850, VIT_201s0011g00080, VIT_201s0011g03250, VIT_201s0011g03330, VIT_201s0011g05200, VIT_201s0011g05970, VIT_201s0026g02190, VIT_201s0127g00700, VIT_202s0025g01560, VIT_202s0025g02140, VIT_202s0025g02170, VIT_202s0025g02590, VIT_204s0008g01490, VIT_204s0008g01770, VIT_204s0008g06780, VIT_204s0023g01330,…	VIT_200s0362g00010, VIT_200s0992g00020, VIT_201s0011g03250, VIT_201s0011g05970, VIT_201s0127g00700, VIT_202s0025g01560, VIT_202s0025g02140, VIT_202s0025g02170, VIT_202s0025g02590, VIT_204s0043g00710, VIT_205s0029g00350, VIT_205s0124g00100, VIT_206s0004g05730, VIT_206s0080g00910, VIT_207s0031g00670, VIT_207s0104g01820, VIT_207s0104g01830, VIT_207s0151g00130, VIT_207s0151g00210, VIT_208s0007g08750,…	VIT_200s0179g00150, VIT_200s0510g00010, VIT_201s0010g03850, VIT_201s0011g00080, VIT_201s0011g03330, VIT_201s0011g05200, VIT_201s0026g02190, VIT_204s0008g01490, VIT_204s0008g01770, VIT_204s0008g06780, VIT_204s0023g01330, VIT_205s0049g01010, VIT_206s0004g04580, VIT_206s0004g05050, VIT_206s0004g05770, VIT_207s0005g00660, VIT_207s0005g01080, VIT_207s0005g03390, VIT_207s0104g01774, VIT_207s0151g00110,…
30	GO:0050832	defense response to fungus	411	118	75	43	3.06	0.0176	1	VIT_200s0283g00030, VIT_200s0389g00020, VIT_200s0479g00020, VIT_200s0705g00010, VIT_200s0790g00020, VIT_200s0880g00010, VIT_201s0011g00670, VIT_201s0011g03390, VIT_201s0011g04650, VIT_201s0026g00910, VIT_202s0012g00740, VIT_202s0025g01720, VIT_202s0025g03660, VIT_202s0025g04230, VIT_202s0025g04250, VIT_202s0025g04260, VIT_202s0025g04270, VIT_202s0025g04280, VIT_202s0025g04300, VIT_202s0025g04310,…	VIT_200s0283g00030, VIT_200s0389g00020, VIT_200s0479g00020, VIT_200s0705g00010, VIT_200s0790g00020, VIT_200s0880g00010, VIT_201s0011g03390, VIT_201s0026g00910, VIT_202s0025g01720, VIT_202s0025g03660, VIT_202s0025g04230, VIT_202s0025g04250, VIT_202s0025g04260, VIT_202s0025g04270, VIT_202s0025g04280, VIT_202s0025g04300, VIT_202s0025g04310, VIT_203s0038g03400, VIT_203s0063g01380, VIT_204s0008g01070,…	VIT_201s0011g00670, VIT_201s0011g04650, VIT_202s0012g00740, VIT_202s0109g00080, VIT_203s0017g00940, VIT_203s0038g03800, VIT_204s0008g01970, VIT_204s0008g05590, VIT_204s0069g00980, VIT_205s0077g00170, VIT_206s0004g05050, VIT_207s0005g02560, VIT_207s0130g00030, VIT_207s0151g00640, VIT_208s0007g00310, VIT_208s0007g00410, VIT_208s0007g00700, VIT_208s0007g00810, VIT_208s0007g02490, VIT_208s0040g01920,…
31	GO:0006952	defense response	1188	174	108	66	3.9573	0	1	VIT_200s0160g00100, VIT_200s0226g00045, VIT_200s0227g00140, VIT_200s0265g00170, VIT_200s0399g00020, VIT_200s0487g00030, VIT_200s0515g00020, VIT_201s0010g02750, VIT_201s0011g01120, VIT_201s0011g05170, VIT_201s0011g05180, VIT_201s0011g05190, VIT_201s0026g00570, VIT_201s0146g00480, VIT_202s0025g02770, VIT_202s0025g04230, VIT_202s0025g04250, VIT_202s0025g04260, VIT_202s0025g04270, VIT_202s0025g04280,…	VIT_200s0265g00170, VIT_200s0399g00020, VIT_200s0487g00030, VIT_200s0515g00020, VIT_201s0010g02750, VIT_201s0146g00480, VIT_202s0025g04230, VIT_202s0025g04250, VIT_202s0025g04260, VIT_202s0025g04270, VIT_202s0025g04280, VIT_202s0025g04300, VIT_202s0025g04310, VIT_202s0025g04330, VIT_203s0038g02050, VIT_203s0038g03400, VIT_203s0097g00700, VIT_204s0023g02380, VIT_205s0049g00510, VIT_205s0051g00230,…	VIT_200s0160g00100, VIT_200s0226g00045, VIT_200s0227g00140, VIT_201s0011g01120, VIT_201s0011g05170, VIT_201s0011g05180, VIT_201s0011g05190, VIT_201s0026g00570, VIT_202s0025g02770, VIT_203s0017g00920, VIT_203s0038g04530, VIT_204s0008g06000, VIT_204s0023g02210, VIT_204s0023g03610, VIT_204s0079g00220, VIT_205s0077g01540, VIT_205s0094g01350, VIT_205s0102g01064, VIT_205s0102g01066, VIT_205s0102g01100,…
32	GO:0002679	respiratory burst involved in defense response	90	37	27	10	2.14	0.10413	1	VIT_200s0179g00260, VIT_201s0011g00670, VIT_201s0011g03390, VIT_204s0008g00420, VIT_204s0008g00440, VIT_204s0008g01070, VIT_204s0044g00870, VIT_204s0069g00920, VIT_205s0020g03690, VIT_205s0020g03710, VIT_205s0094g00220, VIT_205s0094g00260, VIT_206s0004g03120, VIT_206s0080g01090, VIT_207s0005g02560, VIT_208s0007g02100, VIT_208s0032g01150, VIT_208s0105g00190, VIT_208s0105g00200, VIT_209s0002g02320,…	VIT_200s0179g00260, VIT_201s0011g03390, VIT_204s0008g00420, VIT_204s0008g01070, VIT_204s0044g00870, VIT_205s0020g03690, VIT_205s0020g03710, VIT_205s0094g00220, VIT_205s0094g00260, VIT_206s0004g03120, VIT_206s0080g01090, VIT_208s0007g02100, VIT_208s0032g01150, VIT_209s0002g02320, VIT_209s0002g04560, VIT_210s0003g00150, VIT_210s0003g05430, VIT_211s0016g01970, VIT_211s0016g03080, VIT_212s0055g01160,…	VIT_201s0011g00670, VIT_204s0008g00440, VIT_204s0069g00920, VIT_207s0005g02560, VIT_208s0105g00190, VIT_208s0105g00200, VIT_211s0052g00450, VIT_212s0055g01150, VIT_216s0013g01920, VIT_218s0001g11930
33	GO:0010200	response to chitin	390	133	83	50	2.9997	0.014215	1	VIT_200s0179g00260, VIT_200s0265g00170, VIT_201s0010g02750, VIT_201s0011g00670, VIT_201s0011g03390, VIT_201s0026g00910, VIT_202s0012g00740, VIT_202s0109g00080, VIT_202s0234g00130, VIT_203s0017g00940, VIT_203s0038g00340, VIT_203s0038g01090, VIT_203s0038g03800, VIT_203s0038g04510, VIT_203s0091g00690, VIT_204s0008g00420, VIT_204s0008g00440, VIT_204s0008g01070, VIT_204s0008g01080, VIT_204s0008g05590,…	VIT_200s0179g00260, VIT_200s0265g00170, VIT_201s0010g02750, VIT_201s0011g03390, VIT_201s0026g00910, VIT_202s0234g00130, VIT_203s0038g00340, VIT_203s0038g01090, VIT_203s0038g04510, VIT_203s0091g00690, VIT_204s0008g00420, VIT_204s0008g01070, VIT_204s0008g05750, VIT_204s0008g05760, VIT_204s0044g00870, VIT_205s0020g03690, VIT_205s0020g03710, VIT_205s0077g01970, VIT_205s0094g00220, VIT_205s0094g00260,…	VIT_201s0011g00670, VIT_202s0012g00740, VIT_202s0109g00080, VIT_203s0017g00940, VIT_203s0038g03800, VIT_204s0008g00440, VIT_204s0008g01080, VIT_204s0008g05590, VIT_204s0069g00920, VIT_205s0020g01530, VIT_206s0004g05050, VIT_206s0004g05080, VIT_206s0009g00680, VIT_206s0080g00780, VIT_207s0005g02560, VIT_207s0031g00020, VIT_207s0031g02160, VIT_208s0007g00700, VIT_208s0007g02490, VIT_208s0007g03820,…
34	GO:0034976	response to endoplasmic reticulum stress	167	28	21	7	1.6719	0.18806	1	VIT_201s0011g01050, VIT_201s0011g03390, VIT_201s0127g00160, VIT_201s0146g00340, VIT_202s0025g02140, VIT_203s0038g03220, VIT_204s0008g05820, VIT_204s0043g00710, VIT_204s0069g01010, VIT_206s0009g00810, VIT_207s0005g00260, VIT_207s0005g01220, VIT_208s0007g04860, VIT_208s0040g02090, VIT_209s0096g00090, VIT_210s0003g00150, VIT_211s0016g02520, VIT_211s0016g05130, VIT_213s0047g00210, VIT_214s0066g00970,…	VIT_201s0011g03390, VIT_201s0127g00160, VIT_202s0025g02140, VIT_203s0038g03220, VIT_204s0008g05820, VIT_204s0043g00710, VIT_204s0069g01010, VIT_207s0005g00260, VIT_207s0005g01220, VIT_208s0007g04860, VIT_209s0096g00090, VIT_210s0003g00150, VIT_211s0016g02520, VIT_211s0016g05130, VIT_213s0047g00210, VIT_215s0021g02050, VIT_216s0050g01430, VIT_216s0098g00860, VIT_216s0098g01580, VIT_217s0000g03340,…	VIT_201s0011g01050, VIT_201s0146g00340, VIT_206s0009g00810, VIT_208s0040g02090, VIT_214s0066g00970, VIT_217s0000g07190, VIT_218s0001g11930
35	GO:0006979	response to oxidative stress	422	98	62	36	2.44	0.0462	1	VIT_200s0366g00020, VIT_200s0434g00090, VIT_200s0510g00050, VIT_200s0566g00010, VIT_200s0567g00020, VIT_200s0684g00030, VIT_200s0878g00020, VIT_200s2077g00020, VIT_200s2536g00010, VIT_200s2795g00010, VIT_200s2849g00010, VIT_201s0010g02580, VIT_201s0011g03330, VIT_201s0011g05450, VIT_201s0026g00910, VIT_202s0025g03610, VIT_202s0087g01010, VIT_202s0087g01020, VIT_203s0017g01550, VIT_203s0088g01180,…	VIT_200s0366g00020, VIT_200s0510g00050, VIT_200s0567g00020, VIT_200s2536g00010, VIT_201s0010g02580, VIT_201s0026g00910, VIT_203s0088g01180, VIT_203s0091g00690, VIT_205s0051g00870, VIT_205s0094g01150, VIT_205s0094g01230, VIT_206s0004g03540, VIT_206s0004g04180, VIT_206s0004g05650, VIT_206s0004g05700, VIT_206s0004g06290, VIT_206s0004g07770, VIT_207s0005g01680, VIT_207s0104g01820, VIT_207s0104g01830,…	VIT_200s0434g00090, VIT_200s0566g00010, VIT_200s0684g00030, VIT_200s0878g00020, VIT_200s2077g00020, VIT_200s2795g00010, VIT_200s2849g00010, VIT_201s0011g03330, VIT_201s0011g05450, VIT_202s0025g03610, VIT_202s0087g01010, VIT_202s0087g01020, VIT_203s0017g01550, VIT_204s0008g06780, VIT_204s0079g00690, VIT_205s0020g02910, VIT_205s0077g02280, VIT_206s0004g07160, VIT_206s0061g00750, VIT_207s0005g02410,…
36	GO:0030968	endoplasmic reticulum unfolded protein response	138	38	29	9	1.6354	0.19518	1	VIT_200s0179g00260, VIT_200s0283g00030, VIT_201s0011g00670, VIT_201s0011g03390, VIT_201s0026g00910, VIT_202s0025g01720, VIT_204s0008g01070, VIT_205s0020g04000, VIT_207s0031g00670, VIT_207s0031g01320, VIT_208s0007g00310, VIT_208s0007g06160, VIT_208s0032g01150, VIT_208s0058g00150, VIT_209s0002g01110, VIT_209s0002g04560, VIT_210s0003g05430, VIT_211s0016g01060, VIT_211s0016g01970, VIT_211s0016g03180,…	VIT_200s0179g00260, VIT_200s0283g00030, VIT_201s0011g03390, VIT_201s0026g00910, VIT_202s0025g01720, VIT_204s0008g01070, VIT_205s0020g04000, VIT_207s0031g00670, VIT_207s0031g01320, VIT_208s0032g01150, VIT_209s0002g01110, VIT_209s0002g04560, VIT_210s0003g05430, VIT_211s0016g01060, VIT_211s0016g01970, VIT_211s0118g00210, VIT_212s0055g01160, VIT_212s0055g01280, VIT_212s0055g01285, VIT_212s0121g00300,…	VIT_201s0011g00670, VIT_208s0007g00310, VIT_208s0007g06160, VIT_208s0058g00150, VIT_211s0016g03180, VIT_212s0028g02590, VIT_212s0055g01150, VIT_216s0013g01920, VIT_218s0001g08370
37	GO:0009611	response to wounding	417	108	86	22	7.4869	0	1	VIT_200s0181g00080, VIT_200s0187g00120, VIT_200s0199g00270, VIT_200s0225g00050, VIT_200s0253g00140, VIT_200s0265g00170, VIT_200s0375g00060, VIT_200s0389g00020, VIT_200s0441g00020, VIT_200s0450g00010, VIT_200s0684g00030, VIT_200s0692g00010, VIT_200s0692g00020, VIT_200s1319g00010, VIT_201s0010g02750, VIT_201s0011g00670, VIT_201s0026g00280, VIT_201s0026g00820, VIT_201s0026g00910, VIT_201s0146g00480,…	VIT_200s0187g00120, VIT_200s0199g00270, VIT_200s0225g00050, VIT_200s0253g00140, VIT_200s0265g00170, VIT_200s0375g00060, VIT_200s0389g00020, VIT_200s0450g00010, VIT_200s0692g00010, VIT_200s0692g00020, VIT_200s1319g00010, VIT_201s0010g02750, VIT_201s0026g00280, VIT_201s0026g00820, VIT_201s0026g00910, VIT_201s0146g00480, VIT_203s0038g04510, VIT_203s0088g01150, VIT_203s0091g00690, VIT_203s0167g00220,…	VIT_200s0181g00080, VIT_200s0441g00020, VIT_200s0684g00030, VIT_201s0011g00670, VIT_202s0025g04720, VIT_203s0038g04530, VIT_204s0023g02210, VIT_208s0007g06860, VIT_209s0018g00240, VIT_209s0054g00900, VIT_209s0054g00910, VIT_210s0071g00300, VIT_211s0016g03180, VIT_211s0016g05170, VIT_213s0064g00440, VIT_213s0064g00670, VIT_213s0074g00790, VIT_214s0030g00420, VIT_214s0060g00820, VIT_215s0046g01210,…
38	GO:0002237	response to molecule of bacterial origin	95	30	15	15	-0.10188	1	0.96383	VIT_200s0231g00040, VIT_200s0366g00020, VIT_201s0011g02800, VIT_202s0087g01020, VIT_203s0017g01550, VIT_203s0088g01180, VIT_203s0167g00220, VIT_204s0008g01070, VIT_204s0008g05750, VIT_205s0029g00690, VIT_205s0051g00540, VIT_207s0005g04390, VIT_207s0104g01320, VIT_208s0058g00150, VIT_208s0058g01340, VIT_209s0002g04560, VIT_210s0071g01200, VIT_211s0016g01970, VIT_212s0055g01280, VIT_215s0021g02050,…	VIT_200s0231g00040, VIT_200s0366g00020, VIT_203s0088g01180, VIT_203s0167g00220, VIT_204s0008g01070, VIT_204s0008g05750, VIT_205s0029g00690, VIT_209s0002g04560, VIT_210s0071g01200, VIT_211s0016g01970, VIT_212s0055g01280, VIT_215s0021g02050, VIT_218s0001g05690, VIT_218s0001g08230, VIT_218s0122g01260	VIT_201s0011g02800, VIT_202s0087g01020, VIT_203s0017g01550, VIT_205s0051g00540, VIT_207s0005g04390, VIT_207s0104g01320, VIT_208s0058g00150, VIT_208s0058g01340, VIT_216s0013g01920, VIT_217s0000g03370, VIT_217s0000g03380, VIT_217s0000g03390, VIT_218s0001g12520, VIT_218s0001g13590, VIT_219s0015g01120
39	GO:0001666	response to hypoxia	86	21	13	8	2.9776	0.021467	1	VIT_200s0561g00020, VIT_200s0586g00030, VIT_202s0087g00330, VIT_205s0077g02320, VIT_207s0031g02390, VIT_207s0031g02610, VIT_208s0217g00100, VIT_209s0002g00340, VIT_210s0003g01830, VIT_213s0047g00210, VIT_214s0006g02950, VIT_214s0060g02300, VIT_214s0066g02090, VIT_216s0098g00860, VIT_217s0000g03370, VIT_217s0000g03380, VIT_217s0000g03390, VIT_218s0001g15450, VIT_218s0001g15460, VIT_219s0014g03130,…	VIT_200s0586g00030, VIT_202s0087g00330, VIT_205s0077g02320, VIT_207s0031g02610, VIT_208s0217g00100, VIT_209s0002g00340, VIT_210s0003g01830, VIT_213s0047g00210, VIT_214s0006g02950, VIT_214s0060g02300, VIT_216s0098g00860, VIT_218s0001g15450, VIT_219s0014g03130	VIT_200s0561g00020, VIT_207s0031g02390, VIT_214s0066g02090, VIT_217s0000g03370, VIT_217s0000g03380, VIT_217s0000g03390, VIT_218s0001g15460, VIT_219s0015g01720
40	GO:0009626	plant-type hypersensitive response	97	21	18	3	1.8648	0.13552	1	VIT_200s0211g00120, VIT_200s0218g00010, VIT_200s0366g00020, VIT_200s0371g00050, VIT_200s0615g00020, VIT_202s0087g01020, VIT_203s0017g01550, VIT_203s0038g03400, VIT_204s0023g00830, VIT_205s0094g00220, VIT_205s0094g00260, VIT_208s0007g00850, VIT_208s0007g02110, VIT_210s0003g00150, VIT_210s0071g01200, VIT_211s0016g00570, VIT_212s0057g01090, VIT_212s0057g01100, VIT_217s0000g06190, VIT_218s0001g09550,…	VIT_200s0218g00010, VIT_200s0366g00020, VIT_200s0371g00050, VIT_200s0615g00020, VIT_203s0038g03400, VIT_204s0023g00830, VIT_205s0094g00220, VIT_205s0094g00260, VIT_208s0007g00850, VIT_208s0007g02110, VIT_210s0003g00150, VIT_210s0071g01200, VIT_211s0016g00570, VIT_212s0057g01090, VIT_212s0057g01100, VIT_217s0000g06190, VIT_218s0001g09550, VIT_219s0015g00550	VIT_200s0211g00120, VIT_202s0087g01020, VIT_203s0017g01550
41	GO:0009620	response to fungus	118	42	35	7	7.0381	0	1	VIT_200s0199g00270, VIT_200s0225g00050, VIT_200s0265g00170, VIT_200s0450g00010, VIT_200s0692g00020, VIT_200s1319g00010, VIT_201s0010g02750, VIT_201s0011g03090, VIT_203s0132g00340, VIT_205s0077g00500, VIT_206s0004g01510, VIT_206s0004g03620, VIT_206s0004g06820, VIT_206s0080g00090, VIT_207s0005g01950, VIT_207s0031g02610, VIT_207s0104g00800, VIT_208s0032g01150, VIT_209s0002g01080, VIT_209s0002g04210,…	VIT_200s0199g00270, VIT_200s0225g00050, VIT_200s0265g00170, VIT_200s0450g00010, VIT_200s0692g00020, VIT_200s1319g00010, VIT_201s0010g02750, VIT_201s0011g03090, VIT_203s0132g00340, VIT_205s0077g00500, VIT_206s0004g01510, VIT_206s0080g00090, VIT_207s0005g01950, VIT_207s0031g02610, VIT_207s0104g00800, VIT_208s0032g01150, VIT_209s0002g01080, VIT_209s0002g04210, VIT_210s0003g03820, VIT_210s0116g00750,…	VIT_206s0004g03620, VIT_206s0004g06820, VIT_209s0018g01630, VIT_210s0071g00300, VIT_213s0074g00790, VIT_213s0147g00230, VIT_217s0000g04380
42	GO:0009607	response to biotic stimulus	100	39	27	12	2.8991	0.025937	1	VIT_200s0227g00140, VIT_201s0011g05170, VIT_201s0011g05180, VIT_201s0011g05190, VIT_201s0026g00570, VIT_202s0025g04230, VIT_202s0025g04250, VIT_202s0025g04260, VIT_202s0025g04270, VIT_202s0025g04280, VIT_202s0025g04300, VIT_202s0025g04310, VIT_202s0025g04330, VIT_203s0097g00700, VIT_204s0008g03840, VIT_204s0023g03610, VIT_205s0077g01530, VIT_205s0077g01540, VIT_205s0077g01550, VIT_205s0077g01560,…	VIT_202s0025g04230, VIT_202s0025g04250, VIT_202s0025g04260, VIT_202s0025g04270, VIT_202s0025g04280, VIT_202s0025g04300, VIT_202s0025g04310, VIT_202s0025g04330, VIT_203s0097g00700, VIT_205s0077g01530, VIT_205s0077g01550, VIT_205s0077g01560, VIT_205s0077g01570, VIT_205s0077g01580, VIT_205s0077g01600, VIT_205s0077g01670, VIT_205s0077g01680, VIT_205s0077g01690, VIT_206s0004g03120, VIT_206s0061g00100,…	VIT_200s0227g00140, VIT_201s0011g05170, VIT_201s0011g05180, VIT_201s0011g05190, VIT_201s0026g00570, VIT_204s0008g03840, VIT_204s0023g03610, VIT_205s0077g01540, VIT_207s0005g00940, VIT_208s0007g05990, VIT_208s0007g08800, VIT_216s0039g01770
43	GO:0010193	response to ozone	82	18	15	3	2.5158	0.043736	1	VIT_201s0010g02750, VIT_201s0127g00160, VIT_205s0020g03080, VIT_207s0031g02140, VIT_207s0104g00800, VIT_209s0002g05400, VIT_209s0002g05490, VIT_209s0002g05510, VIT_209s0002g05560, VIT_209s0002g05570, VIT_209s0002g05590, VIT_209s0002g05600, VIT_211s0016g01230, VIT_212s0057g01090, VIT_212s0057g01100, VIT_213s0064g00670, VIT_217s0000g08770, VIT_219s0015g00550	VIT_201s0010g02750, VIT_201s0127g00160, VIT_205s0020g03080, VIT_207s0031g02140, VIT_207s0104g00800, VIT_209s0002g05400, VIT_209s0002g05490, VIT_209s0002g05510, VIT_209s0002g05570, VIT_209s0002g05590, VIT_209s0002g05600, VIT_211s0016g01230, VIT_212s0057g01090, VIT_212s0057g01100, VIT_219s0015g00550	VIT_209s0002g05560, VIT_213s0064g00670, VIT_217s0000g08770
44	GO:0009627	systemic acquired resistance	193	54	39	15	1.6967	0.1744	1	VIT_201s0011g01050, VIT_201s0146g00340, VIT_203s0038g03220, VIT_203s0038g03800, VIT_203s0038g04510, VIT_203s0088g01180, VIT_204s0008g05820, VIT_204s0043g00710, VIT_204s0069g01010, VIT_205s0094g00500, VIT_206s0009g00810, VIT_207s0005g00260, VIT_207s0005g01220, VIT_207s0031g01010, VIT_207s0031g01040, VIT_207s0031g01050, VIT_207s0031g01070, VIT_207s0031g01130, VIT_207s0104g00800, VIT_208s0007g04860,…	VIT_203s0038g03220, VIT_203s0038g04510, VIT_203s0088g01180, VIT_204s0008g05820, VIT_204s0043g00710, VIT_204s0069g01010, VIT_205s0094g00500, VIT_207s0005g00260, VIT_207s0005g01220, VIT_207s0031g01010, VIT_207s0031g01040, VIT_207s0031g01050, VIT_207s0031g01070, VIT_207s0031g01130, VIT_207s0104g00800, VIT_208s0007g04860, VIT_208s0040g01570, VIT_208s0040g01580, VIT_209s0002g03550, VIT_209s0002g03560,…	VIT_201s0011g01050, VIT_201s0146g00340, VIT_203s0038g03800, VIT_206s0009g00810, VIT_209s0002g03930, VIT_209s0054g00900, VIT_209s0054g00910, VIT_209s0070g00490, VIT_213s0067g03080, VIT_214s0066g00970, VIT_214s0081g00050, VIT_217s0000g02360, VIT_217s0000g02370, VIT_217s0000g08720, VIT_219s0090g00060
45	GO:0009737	response to abscisic acid	672	129	79	50	3.7256	0	1	VIT_200s0181g00080, VIT_200s0262g00090, VIT_200s0366g00020, VIT_200s0429g00010, VIT_200s0437g00070, VIT_200s0748g00020, VIT_200s2659g00010, VIT_201s0010g01080, VIT_201s0011g00670, VIT_201s0011g03210, VIT_201s0026g02190, VIT_201s0146g00070, VIT_201s0146g00280, VIT_202s0025g02590, VIT_202s0087g01020, VIT_202s0154g00020, VIT_202s0234g00130, VIT_203s0017g01550, VIT_203s0017g01940, VIT_203s0017g01990,…	VIT_200s0262g00090, VIT_200s0366g00020, VIT_200s0429g00010, VIT_201s0010g01080, VIT_201s0146g00070, VIT_201s0146g00280, VIT_202s0025g02590, VIT_202s0234g00130, VIT_203s0017g01940, VIT_203s0017g01990, VIT_203s0017g02000, VIT_203s0017g02110, VIT_203s0017g02146, VIT_203s0038g00360, VIT_203s0038g03270, VIT_203s0063g00400, VIT_203s0063g01780, VIT_203s0063g02610, VIT_203s0091g00690, VIT_204s0008g02460,…	VIT_200s0181g00080, VIT_200s0437g00070, VIT_200s0748g00020, VIT_200s2659g00010, VIT_201s0011g00670, VIT_201s0011g03210, VIT_201s0026g02190, VIT_202s0087g01020, VIT_202s0154g00020, VIT_203s0017g01550, VIT_203s0017g02120, VIT_203s0038g00670, VIT_203s0063g00430, VIT_204s0008g04150, VIT_204s0023g03010, VIT_206s0004g03620, VIT_206s0004g05050, VIT_206s0004g05080, VIT_206s0004g07160, VIT_207s0005g02410,…
46	GO:0009723	response to ethylene	241	58	43	15	4.1003	0.0016211	1	VIT_200s0225g00050, VIT_200s0394g00040, VIT_200s0450g00010, VIT_200s0532g00020, VIT_200s0692g00020, VIT_200s1319g00010, VIT_200s1667g00010, VIT_201s0011g02790, VIT_201s0011g03390, VIT_201s0011g06260, VIT_202s0033g01380, VIT_202s0234g00130, VIT_203s0017g00980, VIT_203s0038g02170, VIT_204s0008g00420, VIT_204s0008g00440, VIT_204s0023g03550, VIT_205s0077g00500, VIT_205s0077g02320, VIT_206s0004g01730,…	VIT_200s0225g00050, VIT_200s0450g00010, VIT_200s0692g00020, VIT_200s1319g00010, VIT_201s0011g03390, VIT_201s0011g06260, VIT_202s0234g00130, VIT_203s0017g00980, VIT_204s0008g00420, VIT_205s0077g00500, VIT_205s0077g02320, VIT_206s0004g04140, VIT_206s0004g06320, VIT_206s0004g06680, VIT_206s0009g02480, VIT_206s0080g00090, VIT_206s0080g00910, VIT_207s0005g01950, VIT_207s0129g01050, VIT_208s0032g01150,…	VIT_200s0394g00040, VIT_200s0532g00020, VIT_200s1667g00010, VIT_201s0011g02790, VIT_202s0033g01380, VIT_203s0038g02170, VIT_204s0008g00440, VIT_204s0023g03550, VIT_206s0004g01730, VIT_206s0004g06950, VIT_212s0059g00270, VIT_213s0074g00790, VIT_214s0081g00050, VIT_217s0000g08990, VIT_218s0001g15420
47	GO:0009867	jasmonic acid mediated signaling pathway	202	70	40	30	2.1263	0.088361	1	VIT_200s0283g00030, VIT_200s0450g00010, VIT_200s0692g00020, VIT_200s1319g00010, VIT_201s0011g00670, VIT_201s0011g03390, VIT_201s0146g00480, VIT_202s0012g00740, VIT_202s0025g01720, VIT_202s0109g00080, VIT_203s0017g00940, VIT_203s0088g01190, VIT_204s0008g01070, VIT_204s0008g05590, VIT_204s0044g01620, VIT_204s0069g00970, VIT_204s0069g00980, VIT_206s0080g00090, VIT_207s0031g00020, VIT_207s0031g01710,…	VIT_200s0283g00030, VIT_200s0450g00010, VIT_200s0692g00020, VIT_200s1319g00010, VIT_201s0011g03390, VIT_201s0146g00480, VIT_202s0025g01720, VIT_204s0008g01070, VIT_204s0044g01620, VIT_204s0069g00970, VIT_206s0080g00090, VIT_207s0031g01710, VIT_207s0104g00800, VIT_207s0141g00360, VIT_208s0007g02100, VIT_208s0032g01150, VIT_209s0002g01110, VIT_209s0002g03640, VIT_209s0002g04560, VIT_210s0003g00150,…	VIT_201s0011g00670, VIT_202s0012g00740, VIT_202s0109g00080, VIT_203s0017g00940, VIT_203s0088g01190, VIT_204s0008g05590, VIT_204s0069g00980, VIT_207s0031g00020, VIT_208s0007g00310, VIT_208s0007g00700, VIT_208s0007g00810, VIT_208s0007g02490, VIT_208s0058g00150, VIT_210s0003g02680, VIT_210s0071g00300, VIT_211s0016g03180, VIT_213s0074g00790, VIT_213s0084g00850, VIT_214s0030g01900, VIT_214s0060g00820,…
48	GO:0009873	ethylene-activated signaling pathway	124	33	25	8	1.931	0.13112	1	VIT_201s0010g02750, VIT_201s0011g03070, VIT_201s0150g00120, VIT_204s0008g06000, VIT_205s0020g03690, VIT_205s0020g03710, VIT_205s0049g00510, VIT_205s0062g01370, VIT_205s0077g01480, VIT_206s0004g05240, VIT_206s0061g01110, VIT_206s0080g01090, VIT_207s0005g02660, VIT_207s0005g03220, VIT_207s0005g03230, VIT_207s0104g01320, VIT_207s0141g00690, VIT_208s0007g08580, VIT_211s0016g00660, VIT_211s0016g03180,…	VIT_201s0010g02750, VIT_201s0011g03070, VIT_201s0150g00120, VIT_205s0020g03690, VIT_205s0020g03710, VIT_205s0049g00510, VIT_205s0062g01370, VIT_205s0077g01480, VIT_206s0004g05240, VIT_206s0080g01090, VIT_207s0005g02660, VIT_207s0005g03220, VIT_207s0005g03230, VIT_207s0141g00690, VIT_211s0016g00660, VIT_212s0028g03270, VIT_212s0059g02150, VIT_214s0068g01040, VIT_216s0013g00890, VIT_216s0013g00900,…	VIT_204s0008g06000, VIT_206s0061g01110, VIT_207s0104g01320, VIT_208s0007g08580, VIT_211s0016g03180, VIT_214s0066g00970, VIT_216s0013g01110, VIT_219s0014g03180
49	GO:0009751	response to salicylic acid	204	56	38	18	2.7802	0.02695	1	VIT_200s0181g00080, VIT_200s0366g00020, VIT_200s1352g00010, VIT_201s0011g03730, VIT_201s0146g00480, VIT_202s0087g01010, VIT_202s0087g01020, VIT_203s0017g01550, VIT_204s0008g05750, VIT_204s0008g05760, VIT_204s0043g00620, VIT_204s0079g00220, VIT_205s0049g01550, VIT_205s0062g00270, VIT_205s0062g00300, VIT_205s0062g00310, VIT_205s0062g00630, VIT_205s0062g00700, VIT_205s0062g00710, VIT_205s0062g00720,…	VIT_200s0366g00020, VIT_200s1352g00010, VIT_201s0011g03730, VIT_201s0146g00480, VIT_204s0008g05750, VIT_204s0008g05760, VIT_205s0049g01550, VIT_205s0062g00270, VIT_205s0062g00300, VIT_205s0062g00310, VIT_205s0062g00700, VIT_205s0062g00710, VIT_205s0062g00720, VIT_205s0062g00740, VIT_205s0077g00500, VIT_206s0004g04140, VIT_206s0004g05170, VIT_206s0004g05700, VIT_206s0009g02480, VIT_207s0005g01950,…	VIT_200s0181g00080, VIT_202s0087g01010, VIT_202s0087g01020, VIT_203s0017g01550, VIT_204s0043g00620, VIT_204s0079g00220, VIT_205s0062g00630, VIT_208s0007g00410, VIT_208s0007g00810, VIT_209s0002g00550, VIT_209s0018g00240, VIT_213s0064g00420, VIT_214s0066g00970, VIT_217s0000g04130, VIT_217s0000g04913, VIT_217s0000g04933, VIT_218s0001g01300, VIT_218s0041g00030
50	GO:0009753	response to jasmonic acid	300	69	50	19	4.9169	0	1	VIT_200s0181g00080, VIT_200s0199g00270, VIT_200s0225g00050, VIT_200s0265g00170, VIT_200s0375g00060, VIT_200s0389g00020, VIT_200s0441g00020, VIT_200s0450g00010, VIT_200s0684g00030, VIT_200s0692g00010, VIT_200s0692g00020, VIT_201s0010g02750, VIT_201s0026g00280, VIT_201s0146g00480, VIT_202s0025g04720, VIT_203s0088g01150, VIT_203s0091g00580, VIT_204s0079g00220, VIT_205s0020g02200, VIT_205s0049g01550,…	VIT_200s0199g00270, VIT_200s0225g00050, VIT_200s0265g00170, VIT_200s0375g00060, VIT_200s0389g00020, VIT_200s0450g00010, VIT_200s0692g00010, VIT_200s0692g00020, VIT_201s0010g02750, VIT_201s0026g00280, VIT_201s0146g00480, VIT_203s0088g01150, VIT_203s0091g00580, VIT_205s0020g02200, VIT_205s0049g01550, VIT_205s0077g00500, VIT_206s0004g01510, VIT_206s0004g04140, VIT_207s0005g01950, VIT_207s0005g02660,…	VIT_200s0181g00080, VIT_200s0441g00020, VIT_200s0684g00030, VIT_202s0025g04720, VIT_204s0079g00220, VIT_208s0007g00410, VIT_208s0007g06860, VIT_209s0002g00550, VIT_211s0016g05170, VIT_211s0016g05810, VIT_213s0064g00420, VIT_214s0006g00100, VIT_214s0006g01290, VIT_214s0006g01340, VIT_214s0030g00420, VIT_214s0066g00970, VIT_217s0000g01980, VIT_217s0000g04130, VIT_218s0001g08550
51	GO:0009695	jasmonic acid biosynthetic process	127	43	28	15	4.4368	0	1	VIT_200s0199g00270, VIT_200s0225g00050, VIT_200s0265g00170, VIT_200s0389g00020, VIT_200s0450g00010, VIT_200s0692g00020, VIT_200s1319g00010, VIT_201s0010g02750, VIT_201s0011g00670, VIT_201s0011g03490, VIT_201s0127g00740, VIT_202s0012g01800, VIT_203s0088g01190, VIT_204s0008g01300, VIT_204s0043g01010, VIT_205s0051g00720, VIT_206s0004g01510, VIT_206s0061g00450, VIT_206s0080g00030, VIT_206s0080g00090,…	VIT_200s0199g00270, VIT_200s0225g00050, VIT_200s0265g00170, VIT_200s0389g00020, VIT_200s0450g00010, VIT_200s0692g00020, VIT_200s1319g00010, VIT_201s0010g02750, VIT_205s0051g00720, VIT_206s0004g01510, VIT_206s0061g00450, VIT_206s0080g00090, VIT_209s0002g01080, VIT_210s0003g03820, VIT_210s0116g00750, VIT_211s0016g01230, VIT_211s0016g03690, VIT_213s0067g01020, VIT_214s0083g00520, VIT_214s0128g00390,…	VIT_201s0011g00670, VIT_201s0011g03490, VIT_201s0127g00740, VIT_202s0012g01800, VIT_203s0088g01190, VIT_204s0008g01300, VIT_204s0043g01010, VIT_206s0080g00030, VIT_209s0002g00790, VIT_210s0071g00300, VIT_210s0116g01735, VIT_211s0016g00120, VIT_211s0016g00130, VIT_213s0074g00790, VIT_214s0030g01900
52	GO:0009693	ethylene biosynthetic process	73	25	24	1	3.9829	0	1	VIT_200s0199g00270, VIT_200s0264g00030, VIT_200s0265g00170, VIT_200s0620g00010, VIT_201s0010g02750, VIT_203s0017g01940, VIT_204s0008g03770, VIT_205s0020g03690, VIT_205s0020g03710, VIT_206s0061g00790, VIT_206s0080g01090, VIT_208s0040g01570, VIT_208s0040g01580, VIT_209s0002g01080, VIT_210s0003g03820, VIT_212s0034g02220, VIT_212s0059g01380, VIT_213s0156g00150, VIT_214s0068g01300, VIT_215s0048g02070,…	VIT_200s0199g00270, VIT_200s0264g00030, VIT_200s0265g00170, VIT_200s0620g00010, VIT_201s0010g02750, VIT_203s0017g01940, VIT_204s0008g03770, VIT_205s0020g03690, VIT_205s0020g03710, VIT_206s0061g00790, VIT_206s0080g01090, VIT_208s0040g01570, VIT_208s0040g01580, VIT_209s0002g01080, VIT_210s0003g03820, VIT_212s0034g02220, VIT_212s0059g01380, VIT_214s0068g01300, VIT_215s0048g02070, VIT_217s0000g01970,…	VIT_213s0156g00150
53	GO:0009863	salicylic acid mediated signaling pathway	86	25	21	4	2.7955	0.0308	1	VIT_200s0389g00020, VIT_201s0011g03390, VIT_203s0017g01940, VIT_203s0038g03800, VIT_204s0069g01010, VIT_205s0062g00960, VIT_205s0062g01370, VIT_207s0104g00800, VIT_207s0141g00360, VIT_208s0032g01150, VIT_210s0003g00390, VIT_210s0071g00300, VIT_211s0016g00710, VIT_211s0118g00210, VIT_212s0055g01150, VIT_212s0055g01160, VIT_212s0055g01280, VIT_212s0055g01285, VIT_212s0121g00300, VIT_214s0083g00520,…	VIT_200s0389g00020, VIT_201s0011g03390, VIT_203s0017g01940, VIT_204s0069g01010, VIT_205s0062g01370, VIT_207s0104g00800, VIT_207s0141g00360, VIT_208s0032g01150, VIT_210s0003g00390, VIT_211s0016g00710, VIT_211s0118g00210, VIT_212s0055g01160, VIT_212s0055g01280, VIT_212s0055g01285, VIT_212s0121g00300, VIT_214s0083g00520, VIT_214s0128g00390, VIT_215s0021g02050, VIT_218s0001g12900, VIT_218s0072g00890,…	VIT_203s0038g03800, VIT_205s0062g00960, VIT_210s0071g00300, VIT_212s0055g01150
54	GO:0009738	abscisic acid-activated signaling pathway	198	51	36	15	2.8608	0.025667	1	VIT_200s0225g00050, VIT_200s0283g00030, VIT_200s0450g00010, VIT_200s0692g00020, VIT_200s1319g00010, VIT_200s1667g00010, VIT_200s1682g00010, VIT_200s1937g00010, VIT_201s0011g00830, VIT_201s0011g03390, VIT_201s0011g04180, VIT_201s0011g04920, VIT_201s0137g00750, VIT_202s0012g02030, VIT_202s0025g01720, VIT_202s0033g01380, VIT_203s0017g00980, VIT_204s0008g00420, VIT_204s0008g00440, VIT_205s0020g03690,…	VIT_200s0225g00050, VIT_200s0283g00030, VIT_200s0450g00010, VIT_200s0692g00020, VIT_200s1319g00010, VIT_200s1682g00010, VIT_200s1937g00010, VIT_201s0011g03390, VIT_202s0025g01720, VIT_203s0017g00980, VIT_204s0008g00420, VIT_205s0020g03690, VIT_205s0020g03710, VIT_205s0094g01210, VIT_206s0004g06680, VIT_206s0080g00090, VIT_206s0080g01090, VIT_207s0005g02660, VIT_208s0032g01150, VIT_208s0040g00720,…	VIT_200s1667g00010, VIT_201s0011g00830, VIT_201s0011g04180, VIT_201s0011g04920, VIT_201s0137g00750, VIT_202s0012g02030, VIT_202s0033g01380, VIT_204s0008g00440, VIT_208s0007g00310, VIT_208s0058g00150, VIT_208s0058g00280, VIT_211s0016g03640, VIT_213s0067g01590, VIT_213s0067g01940, VIT_213s0074g00790
55	GO:0031348	negative regulation of defense response	203	71	39	32	0.11072	0.92278	1	VIT_200s0283g00030, VIT_201s0011g00670, VIT_201s0011g03390, VIT_201s0026g00910, VIT_202s0012g00740, VIT_202s0025g01720, VIT_202s0109g00080, VIT_203s0017g00940, VIT_203s0038g00430, VIT_203s0038g03800, VIT_203s0088g01190, VIT_203s0091g00520, VIT_204s0008g01070, VIT_204s0008g05590, VIT_205s0094g00500, VIT_206s0004g03100, VIT_206s0004g03120, VIT_207s0031g00020, VIT_207s0031g02390, VIT_207s0104g00800,…	VIT_200s0283g00030, VIT_201s0011g03390, VIT_201s0026g00910, VIT_202s0025g01720, VIT_203s0038g00430, VIT_203s0091g00520, VIT_204s0008g01070, VIT_205s0094g00500, VIT_206s0004g03120, VIT_207s0104g00800, VIT_207s0141g00360, VIT_208s0007g02100, VIT_208s0032g01150, VIT_209s0002g01110, VIT_209s0002g03550, VIT_209s0002g03560, VIT_209s0002g03570, VIT_209s0002g03640, VIT_209s0002g04560, VIT_210s0003g00150,…	VIT_201s0011g00670, VIT_202s0012g00740, VIT_202s0109g00080, VIT_203s0017g00940, VIT_203s0038g03800, VIT_203s0088g01190, VIT_204s0008g05590, VIT_206s0004g03100, VIT_207s0031g00020, VIT_207s0031g02390, VIT_208s0007g00310, VIT_208s0007g00700, VIT_208s0007g00810, VIT_208s0007g02490, VIT_208s0040g02170, VIT_208s0058g00150, VIT_209s0070g00490, VIT_211s0016g03180, VIT_213s0019g04080, VIT_213s0084g00850,…
56	GO:0010363	regulation of plant-type hypersensitive response	271	86	53	33	1.953	0.12456	1	VIT_200s0283g00030, VIT_200s0389g00020, VIT_200s0532g00060, VIT_201s0011g00670, VIT_201s0011g03390, VIT_201s0146g00280, VIT_202s0012g00740, VIT_202s0025g01720, VIT_202s0109g00080, VIT_203s0017g00940, VIT_203s0017g01940, VIT_203s0088g01180, VIT_203s0088g01190, VIT_204s0008g00420, VIT_204s0008g00440, VIT_204s0008g01070, VIT_204s0008g05590, VIT_206s0004g06680, VIT_207s0031g00020, VIT_207s0031g02340,…	VIT_200s0283g00030, VIT_200s0389g00020, VIT_200s0532g00060, VIT_201s0011g03390, VIT_201s0146g00280, VIT_202s0025g01720, VIT_203s0017g01940, VIT_203s0088g01180, VIT_204s0008g00420, VIT_204s0008g01070, VIT_206s0004g06680, VIT_207s0104g00800, VIT_207s0141g00360, VIT_208s0007g02100, VIT_208s0032g01150, VIT_208s0040g01570, VIT_208s0040g01580, VIT_209s0002g01110, VIT_209s0002g03570, VIT_209s0002g03640,…	VIT_201s0011g00670, VIT_202s0012g00740, VIT_202s0109g00080, VIT_203s0017g00940, VIT_203s0088g01190, VIT_204s0008g00440, VIT_204s0008g05590, VIT_207s0031g00020, VIT_207s0031g02340, VIT_208s0007g00310, VIT_208s0007g00700, VIT_208s0007g00810, VIT_208s0007g02490, VIT_208s0040g01920, VIT_208s0058g00150, VIT_210s0071g00300, VIT_211s0016g03180, VIT_212s0055g01150, VIT_213s0084g00850, VIT_214s0030g01900,…
57	GO:0043069	negative regulation of programmed cell death	158	45	36	9	2.3079	0.0671	1	VIT_200s0283g00030, VIT_200s0389g00020, VIT_201s0011g00670, VIT_202s0025g01720, VIT_203s0017g01940, VIT_203s0088g01180, VIT_204s0008g00420, VIT_204s0008g00440, VIT_204s0008g01070, VIT_206s0004g06680, VIT_207s0031g02340, VIT_208s0007g00310, VIT_208s0007g00810, VIT_208s0032g01150, VIT_208s0040g01570, VIT_208s0040g01580, VIT_208s0058g00150, VIT_209s0002g01110, VIT_209s0002g04560, VIT_210s0003g00150,…	VIT_200s0283g00030, VIT_200s0389g00020, VIT_202s0025g01720, VIT_203s0017g01940, VIT_203s0088g01180, VIT_204s0008g00420, VIT_204s0008g01070, VIT_206s0004g06680, VIT_208s0032g01150, VIT_208s0040g01570, VIT_208s0040g01580, VIT_209s0002g01110, VIT_209s0002g04560, VIT_210s0003g00150, VIT_210s0003g04540, VIT_210s0003g05430, VIT_210s0042g01070, VIT_211s0016g01060, VIT_211s0016g01860, VIT_211s0016g01970,…	VIT_201s0011g00670, VIT_204s0008g00440, VIT_207s0031g02340, VIT_208s0007g00310, VIT_208s0007g00810, VIT_208s0058g00150, VIT_211s0016g03180, VIT_212s0055g01150, VIT_218s0001g11930
Signaling
58	GO:0009069	serine family amino acid metabolic process	1889	362	205	157	1.6171	0.17872	1	VIT_200s0125g00140, VIT_200s0125g00180, VIT_200s0194g00110, VIT_200s0203g00220, VIT_200s0258g00090, VIT_200s0262g00010, VIT_200s0262g00090, VIT_200s0262g00120, VIT_200s0265g00100, VIT_200s0265g00110, VIT_200s0286g00110, VIT_200s0294g00040, VIT_200s0347g00060, VIT_200s0347g00070, VIT_200s0353g00060, VIT_200s0366g00020, VIT_200s0374g00020, VIT_200s0388g00020, VIT_200s0388g00050, VIT_200s0388g00090,…	VIT_200s0125g00140, VIT_200s0125g00180, VIT_200s0194g00110, VIT_200s0203g00220, VIT_200s0262g00010, VIT_200s0262g00090, VIT_200s0262g00120, VIT_200s0265g00100, VIT_200s0265g00110, VIT_200s0286g00110, VIT_200s0294g00040, VIT_200s0347g00060, VIT_200s0347g00070, VIT_200s0353g00060, VIT_200s0366g00020, VIT_200s0388g00090, VIT_200s0398g00020, VIT_200s0409g00040, VIT_200s0429g00010, VIT_200s0485g00010,…	VIT_200s0258g00090, VIT_200s0374g00020, VIT_200s0388g00020, VIT_200s0388g00050, VIT_200s0424g00010, VIT_200s0437g00070, VIT_200s0539g00020, VIT_200s0748g00020, VIT_200s1614g00010, VIT_200s2659g00010, VIT_201s0010g00380, VIT_201s0010g01660, VIT_201s0011g03860, VIT_201s0011g04060, VIT_201s0011g04920, VIT_201s0026g00580, VIT_201s0026g01040, VIT_201s0026g01420, VIT_202s0025g01040, VIT_202s0025g03250,…
59	GO:0006355	regulation of transcription, DNA-templated	1706	247	129	118	2.2425	0.054185	1	VIT_200s0179g00150, VIT_200s0259g00180, VIT_200s0291g00020, VIT_200s0479g00020, VIT_200s0494g00010, VIT_200s0499g00050, VIT_200s0632g00010, VIT_200s1287g00010, VIT_200s2547g00010, VIT_201s0010g00930, VIT_201s0010g03930, VIT_201s0011g03070, VIT_201s0011g04870, VIT_201s0011g05810, VIT_201s0011g05970, VIT_201s0026g00940, VIT_201s0026g01590, VIT_201s0026g01690, VIT_201s0026g01730, VIT_201s0026g01950,…	VIT_200s0479g00020, VIT_200s0632g00010, VIT_200s2547g00010, VIT_201s0010g03930, VIT_201s0011g03070, VIT_201s0011g05810, VIT_201s0011g05970, VIT_201s0026g01590, VIT_201s0026g01690, VIT_201s0026g01730, VIT_201s0026g02710, VIT_201s0146g00360, VIT_201s0150g00050, VIT_201s0150g00120, VIT_202s0012g00880, VIT_202s0025g00420, VIT_202s0025g01280, VIT_202s0025g02590, VIT_202s0025g02680, VIT_202s0234g00130,…	VIT_200s0179g00150, VIT_200s0259g00180, VIT_200s0291g00020, VIT_200s0494g00010, VIT_200s0499g00050, VIT_200s1287g00010, VIT_201s0010g00930, VIT_201s0011g04870, VIT_201s0026g00940, VIT_201s0026g01950, VIT_202s0012g00570, VIT_202s0012g02030, VIT_202s0025g04000, VIT_202s0033g00300, VIT_202s0241g00040, VIT_203s0017g00360, VIT_203s0038g04210, VIT_203s0063g00620, VIT_203s0063g01460, VIT_203s0063g02620,…
60	GO:0006468	protein phosphorylation	1990	394	214	180	1.1597	0.37809	1	VIT_200s0125g00140, VIT_200s0125g00180, VIT_200s0231g00040, VIT_200s0258g00090, VIT_200s0262g00010, VIT_200s0262g00090, VIT_200s0262g00120, VIT_200s0265g00100, VIT_200s0265g00110, VIT_200s0286g00110, VIT_200s0294g00040, VIT_200s0347g00060, VIT_200s0347g00070, VIT_200s0353g00060, VIT_200s0366g00020, VIT_200s0374g00020, VIT_200s0388g00020, VIT_200s0388g00050, VIT_200s0388g00090, VIT_200s0398g00020,…	VIT_200s0125g00140, VIT_200s0125g00180, VIT_200s0231g00040, VIT_200s0262g00010, VIT_200s0262g00090, VIT_200s0262g00120, VIT_200s0265g00100, VIT_200s0265g00110, VIT_200s0286g00110, VIT_200s0294g00040, VIT_200s0347g00060, VIT_200s0347g00070, VIT_200s0353g00060, VIT_200s0366g00020, VIT_200s0388g00090, VIT_200s0398g00020, VIT_200s0409g00040, VIT_200s0429g00010, VIT_200s0485g00010, VIT_200s0532g00070,…	VIT_200s0258g00090, VIT_200s0374g00020, VIT_200s0388g00020, VIT_200s0388g00050, VIT_200s0424g00010, VIT_200s0437g00070, VIT_200s0445g00010, VIT_200s0539g00020, VIT_200s0748g00020, VIT_200s1614g00010, VIT_200s2659g00010, VIT_201s0010g00380, VIT_201s0010g01660, VIT_201s0011g03860, VIT_201s0011g04060, VIT_201s0011g04920, VIT_201s0026g00580, VIT_201s0026g01040, VIT_201s0026g01420, VIT_202s0025g01040,…
61	GO:0000186	activation of MAPKK activity	289	67	42	25	0.91582	0.50184	1	VIT_200s0262g00010, VIT_200s0262g00120, VIT_200s0286g00110, VIT_200s0366g00020, VIT_200s0398g00020, VIT_200s0409g00040, VIT_200s0429g00010, VIT_200s0437g00070, VIT_200s0532g00070, VIT_200s0768g00040, VIT_201s0026g00580, VIT_202s0087g01010, VIT_202s0087g01020, VIT_203s0017g01550, VIT_203s0132g00340, VIT_204s0008g00300, VIT_204s0008g00350, VIT_204s0008g00370, VIT_204s0008g00390, VIT_204s0008g00420,…	VIT_200s0262g00010, VIT_200s0262g00120, VIT_200s0286g00110, VIT_200s0366g00020, VIT_200s0398g00020, VIT_200s0409g00040, VIT_200s0429g00010, VIT_200s0532g00070, VIT_200s0768g00040, VIT_203s0132g00340, VIT_204s0008g00370, VIT_204s0008g00420, VIT_204s0008g05550, VIT_205s0051g00120, VIT_206s0004g07920, VIT_207s0005g04050, VIT_207s0031g00530, VIT_208s0056g00570, VIT_209s0002g04210, VIT_210s0003g00330,…	VIT_200s0437g00070, VIT_201s0026g00580, VIT_202s0087g01010, VIT_202s0087g01020, VIT_203s0017g01550, VIT_204s0008g00300, VIT_204s0008g00350, VIT_204s0008g00390, VIT_204s0008g00440, VIT_204s0043g00160, VIT_207s0005g06500, VIT_207s0151g00310, VIT_208s0007g02290, VIT_212s0028g01630, VIT_212s0028g01650, VIT_212s0057g00520, VIT_214s0030g01870, VIT_217s0000g02360, VIT_217s0000g04380, VIT_217s0000g05570,…
62	GO:0007178	transmembrane receptor protein serine/threonine kinase signaling pathway	334	80	48	32	0.86625	0.51288	1	VIT_200s0262g00010, VIT_200s0262g00120, VIT_200s0286g00110, VIT_200s0353g00060, VIT_200s0366g00020, VIT_200s0398g00020, VIT_200s0409g00040, VIT_200s0429g00010, VIT_200s0437g00070, VIT_200s0532g00070, VIT_200s0768g00040, VIT_201s0011g04920, VIT_201s0026g00580, VIT_202s0087g01010, VIT_202s0087g01020, VIT_203s0017g01550, VIT_203s0132g00340, VIT_204s0008g00300, VIT_204s0008g00350, VIT_204s0008g00370,…	VIT_200s0262g00010, VIT_200s0262g00120, VIT_200s0286g00110, VIT_200s0353g00060, VIT_200s0366g00020, VIT_200s0398g00020, VIT_200s0409g00040, VIT_200s0429g00010, VIT_200s0532g00070, VIT_200s0768g00040, VIT_203s0132g00340, VIT_204s0008g00370, VIT_204s0008g00420, VIT_204s0008g05550, VIT_205s0051g00120, VIT_206s0004g03540, VIT_206s0004g05170, VIT_206s0004g07920, VIT_207s0005g04050, VIT_207s0031g00530,…	VIT_200s0437g00070, VIT_201s0011g04920, VIT_201s0026g00580, VIT_202s0087g01010, VIT_202s0087g01020, VIT_203s0017g01550, VIT_204s0008g00300, VIT_204s0008g00350, VIT_204s0008g00390, VIT_204s0008g00440, VIT_204s0043g00160, VIT_206s0004g03620, VIT_207s0005g04390, VIT_207s0005g06500, VIT_207s0151g00310, VIT_208s0007g00810, VIT_208s0007g02290, VIT_208s0058g00280, VIT_212s0028g01630, VIT_212s0028g01650,…
63	GO:0006612	protein targeting to membrane	266	84	52	32	2.0542	0.096374	1	VIT_200s0283g00030, VIT_200s0389g00020, VIT_200s0532g00060, VIT_201s0011g00670, VIT_201s0011g03390, VIT_201s0146g00280, VIT_202s0012g00740, VIT_202s0025g01720, VIT_202s0109g00080, VIT_203s0017g00940, VIT_203s0017g01940, VIT_203s0088g01180, VIT_203s0088g01190, VIT_204s0008g00420, VIT_204s0008g00440, VIT_204s0008g01070, VIT_204s0008g05590, VIT_206s0004g06680, VIT_207s0031g00020, VIT_207s0031g02340,…	VIT_200s0283g00030, VIT_200s0389g00020, VIT_200s0532g00060, VIT_201s0011g03390, VIT_201s0146g00280, VIT_202s0025g01720, VIT_203s0017g01940, VIT_203s0088g01180, VIT_204s0008g00420, VIT_204s0008g01070, VIT_206s0004g06680, VIT_207s0141g00360, VIT_208s0007g02100, VIT_208s0032g01150, VIT_208s0040g01570, VIT_208s0040g01580, VIT_209s0002g01110, VIT_209s0002g03570, VIT_209s0002g03640, VIT_209s0002g04560,…	VIT_201s0011g00670, VIT_202s0012g00740, VIT_202s0109g00080, VIT_203s0017g00940, VIT_203s0088g01190, VIT_204s0008g00440, VIT_204s0008g05590, VIT_207s0031g00020, VIT_207s0031g02340, VIT_208s0007g00310, VIT_208s0007g00700, VIT_208s0007g00810, VIT_208s0007g02490, VIT_208s0058g00150, VIT_210s0071g00300, VIT_211s0016g03180, VIT_212s0055g01150, VIT_213s0084g00850, VIT_214s0030g01900, VIT_214s0060g00820,…
64	GO:0006499	N-terminal protein myristoylation	138	25	17	8	1.6588	0.18773	1	VIT_200s0404g00040, VIT_201s0011g00670, VIT_201s0011g05200, VIT_202s0025g01720, VIT_203s0017g00490, VIT_203s0038g03270, VIT_203s0088g01180, VIT_205s0062g01370, VIT_208s0007g00310, VIT_209s0002g01110, VIT_211s0016g01060, VIT_212s0057g00200, VIT_213s0067g02840, VIT_213s0156g00310, VIT_214s0083g00340, VIT_214s0171g00400, VIT_215s0046g00440, VIT_216s0013g01920, VIT_216s0039g01390, VIT_217s0000g02430,…	VIT_200s0404g00040, VIT_202s0025g01720, VIT_203s0038g03270, VIT_203s0088g01180, VIT_205s0062g01370, VIT_209s0002g01110, VIT_211s0016g01060, VIT_213s0156g00310, VIT_214s0083g00340, VIT_214s0171g00400, VIT_215s0046g00440, VIT_216s0039g01390, VIT_217s0000g06860, VIT_218s0001g00180, VIT_218s0001g08230, VIT_218s0001g14500, VIT_218s0072g00890	VIT_201s0011g00670, VIT_201s0011g05200, VIT_203s0017g00490, VIT_208s0007g00310, VIT_212s0057g00200, VIT_213s0067g02840, VIT_216s0013g01920, VIT_217s0000g02430
65	GO:0006470	protein dephosphorylation	370	41	24	17	0.59423	0.66316	1	VIT_200s0515g00020, VIT_201s0011g01120, VIT_201s0137g00600, VIT_201s0137g00740, VIT_201s0137g00750, VIT_202s0012g01010, VIT_203s0038g00220, VIT_203s0038g00230, VIT_203s0038g00250, VIT_203s0063g02700, VIT_203s0091g00480, VIT_204s0023g02380, VIT_207s0005g02110, VIT_207s0005g06200, VIT_207s0005g06210, VIT_207s0031g00020, VIT_207s0031g02160, VIT_208s0007g00310, VIT_208s0007g04740, VIT_209s0002g03410,…	VIT_200s0515g00020, VIT_201s0137g00600, VIT_201s0137g00740, VIT_202s0012g01010, VIT_203s0038g00220, VIT_203s0038g00230, VIT_203s0038g00250, VIT_204s0023g02380, VIT_207s0005g02110, VIT_207s0005g06210, VIT_209s0002g03410, VIT_209s0002g03640, VIT_211s0016g01860, VIT_211s0052g00390, VIT_212s0057g01130, VIT_213s0158g00170, VIT_215s0024g00400, VIT_215s0048g02230, VIT_216s0050g01950, VIT_217s0000g01400,…	VIT_201s0011g01120, VIT_201s0137g00750, VIT_203s0063g02700, VIT_203s0091g00480, VIT_207s0005g06200, VIT_207s0031g00020, VIT_207s0031g02160, VIT_208s0007g00310, VIT_208s0007g04740, VIT_209s0070g00490, VIT_209s0096g00930, VIT_210s0003g05030, VIT_211s0016g03180, VIT_214s0066g00760, VIT_215s0021g01850, VIT_216s0022g00240, VIT_217s0000g09020
66	GO:0048544	recognition of pollen	288	68	45	23	0.92711	0.50184	1	VIT_200s0203g00220, VIT_200s0286g00110, VIT_200s0347g00060, VIT_200s0347g00070, VIT_200s0353g00060, VIT_200s0374g00020, VIT_200s0398g00020, VIT_200s0409g00040, VIT_200s0540g00020, VIT_200s0743g00020, VIT_200s2776g00010, VIT_201s0011g06080, VIT_204s0044g00640, VIT_204s0044g00650, VIT_204s0044g00720, VIT_204s0044g00750, VIT_205s0020g03210, VIT_205s0020g03240, VIT_205s0020g03270, VIT_205s0020g03290,…	VIT_200s0203g00220, VIT_200s0286g00110, VIT_200s0347g00060, VIT_200s0347g00070, VIT_200s0353g00060, VIT_200s0398g00020, VIT_200s0409g00040, VIT_200s0540g00020, VIT_200s0743g00020, VIT_200s2776g00010, VIT_201s0011g06080, VIT_205s0020g03210, VIT_205s0020g03270, VIT_205s0020g03300, VIT_206s0004g01390, VIT_206s0004g01400, VIT_208s0007g01230, VIT_212s0028g01430, VIT_212s0028g01640, VIT_212s0028g03510,…	VIT_200s0374g00020, VIT_204s0044g00640, VIT_204s0044g00650, VIT_204s0044g00720, VIT_204s0044g00750, VIT_205s0020g03240, VIT_205s0020g03290, VIT_208s0007g01190, VIT_208s0007g01200, VIT_208s0040g00250, VIT_210s0071g00440, VIT_212s0028g01630, VIT_212s0028g01650, VIT_215s0046g01810, VIT_216s0050g01890, VIT_217s0053g00400, VIT_218s0166g00230, VIT_219s0014g01110, VIT_219s0014g01120, VIT_219s0014g04050,…
67	GO:0035556	intracellular signal transduction	186	42	28	14	2.159	0.086559	1	VIT_200s1667g00010, VIT_201s0010g01680, VIT_201s0011g03390, VIT_201s0026g00940, VIT_202s0012g00570, VIT_202s0033g01380, VIT_203s0017g00980, VIT_203s0063g00200, VIT_203s0063g01930, VIT_204s0044g00870, VIT_204s0069g00750, VIT_204s0069g00920, VIT_205s0020g03240, VIT_205s0020g03690, VIT_205s0020g03710, VIT_205s0077g00060, VIT_205s0077g01480, VIT_205s0077g01970, VIT_206s0004g01390, VIT_206s0004g01400,…	VIT_201s0010g01680, VIT_201s0011g03390, VIT_203s0017g00980, VIT_203s0063g01930, VIT_204s0044g00870, VIT_205s0020g03690, VIT_205s0020g03710, VIT_205s0077g01480, VIT_205s0077g01970, VIT_206s0004g01390, VIT_206s0004g01400, VIT_206s0004g05240, VIT_206s0004g06680, VIT_208s0007g01090, VIT_211s0016g00710, VIT_212s0034g02220, VIT_213s0019g01291, VIT_213s0019g03990, VIT_213s0067g00930, VIT_213s0156g00550,…	VIT_200s1667g00010, VIT_201s0026g00940, VIT_202s0012g00570, VIT_202s0033g01380, VIT_203s0063g00200, VIT_204s0069g00750, VIT_204s0069g00920, VIT_205s0020g03240, VIT_205s0077g00060, VIT_208s0007g01070, VIT_211s0052g00450, VIT_213s0019g01372, VIT_217s0000g06970, VIT_218s0001g02540

## Sheet: London, down
Node.Label	GO.ID	Term	Num.Genes.Universe	Num.Genes.Total	Num.Genes.Up	Num.Genes.Down	Distinct.Dir.Stat	p.Distinct.Up	p.Distinct.Down	Genes	Genes.Up	Genes.Down
Growth
1	GO:0009932	cell tip growth	90	22	3	19	-2.3977	1	0.019884	VIT_200s0125g00190, VIT_201s0010g01200, VIT_201s0011g03490, VIT_201s0127g00850, VIT_201s0127g00870, VIT_201s0146g00215, VIT_202s0154g00080, VIT_205s0020g01530, VIT_205s0020g03200, VIT_207s0005g03630, VIT_207s0141g00540, VIT_210s0003g00330, VIT_210s0116g01610, VIT_212s0055g00800, VIT_213s0019g04910, VIT_217s0000g00460, VIT_217s0000g05070, VIT_217s0000g08160, VIT_218s0001g13360, VIT_218s0001g14040,…	VIT_210s0003g00330, VIT_212s0055g00800, VIT_219s0093g00440	VIT_200s0125g00190, VIT_201s0010g01200, VIT_201s0011g03490, VIT_201s0127g00850, VIT_201s0127g00870, VIT_201s0146g00215, VIT_202s0154g00080, VIT_205s0020g01530, VIT_205s0020g03200, VIT_207s0005g03630, VIT_207s0141g00540, VIT_210s0116g01610, VIT_213s0019g04910, VIT_217s0000g00460, VIT_217s0000g05070, VIT_217s0000g08160, VIT_218s0001g13360, VIT_218s0001g14040, VIT_218s0001g14360
2	GO:0071555	cell wall organization	139	20	2	18	-2.2685	1	0.03748	VIT_200s0125g00190, VIT_201s0011g03490, VIT_201s0146g00215, VIT_202s0154g00080, VIT_204s0008g05150, VIT_205s0020g01530, VIT_205s0020g02910, VIT_205s0020g03200, VIT_207s0005g03630, VIT_209s0002g06110, VIT_210s0003g04560, VIT_210s0116g01610, VIT_211s0016g04750, VIT_212s0055g00800, VIT_214s0128g00430, VIT_218s0001g13360, VIT_218s0001g14360, VIT_219s0014g01230, VIT_219s0027g01820, VIT_219s0093g00440	VIT_212s0055g00800, VIT_219s0093g00440	VIT_200s0125g00190, VIT_201s0011g03490, VIT_201s0146g00215, VIT_202s0154g00080, VIT_204s0008g05150, VIT_205s0020g01530, VIT_205s0020g02910, VIT_205s0020g03200, VIT_207s0005g03630, VIT_209s0002g06110, VIT_210s0003g04560, VIT_210s0116g01610, VIT_211s0016g04750, VIT_214s0128g00430, VIT_218s0001g13360, VIT_218s0001g14360, VIT_219s0014g01230, VIT_219s0027g01820
3	GO:0009855	determination of bilateral symmetry	129	20	1	19	-2.9017	1	0.0026102	VIT_200s0532g00020, VIT_202s0012g02180, VIT_204s0023g00920, VIT_204s0023g02130, VIT_207s0005g05510, VIT_207s0005g06300, VIT_207s0031g02790, VIT_208s0007g03820, VIT_210s0003g01720, VIT_210s0003g04670, VIT_211s0016g00100, VIT_211s0016g03220, VIT_211s0016g04620, VIT_212s0059g01740, VIT_216s0013g00300, VIT_216s0013g01990, VIT_217s0000g05570, VIT_218s0001g10070, VIT_218s0001g13590, VIT_218s0001g15420	VIT_216s0013g01990	VIT_200s0532g00020, VIT_202s0012g02180, VIT_204s0023g00920, VIT_204s0023g02130, VIT_207s0005g05510, VIT_207s0005g06300, VIT_207s0031g02790, VIT_208s0007g03820, VIT_210s0003g01720, VIT_210s0003g04670, VIT_211s0016g00100, VIT_211s0016g03220, VIT_211s0016g04620, VIT_212s0059g01740, VIT_216s0013g00300, VIT_217s0000g05570, VIT_218s0001g10070, VIT_218s0001g13590, VIT_218s0001g15420
4	GO:0009944	polarity specification of adaxial/abaxial axis	68	15	1	14	-2.801	1	0.0056	VIT_202s0012g02180, VIT_204s0008g01970, VIT_204s0023g02130, VIT_207s0005g05510, VIT_207s0005g06300, VIT_207s0031g02790, VIT_208s0007g00410, VIT_208s0007g03820, VIT_210s0003g04670, VIT_211s0016g03220, VIT_211s0016g04620, VIT_212s0059g01740, VIT_216s0013g00300, VIT_216s0013g01990, VIT_218s0001g10070	VIT_216s0013g01990	VIT_202s0012g02180, VIT_204s0008g01970, VIT_204s0023g02130, VIT_207s0005g05510, VIT_207s0005g06300, VIT_207s0031g02790, VIT_208s0007g00410, VIT_208s0007g03820, VIT_210s0003g04670, VIT_211s0016g03220, VIT_211s0016g04620, VIT_212s0059g01740, VIT_216s0013g00300, VIT_218s0001g10070
5	GO:0010075	regulation of meristem growth	181	55	8	47	-4.318	1	0	VIT_201s0010g01200, VIT_201s0010g03560, VIT_201s0026g01640, VIT_201s0127g00850, VIT_201s0127g00870, VIT_202s0012g02180, VIT_202s0012g02540, VIT_202s0025g01040, VIT_203s0038g02140, VIT_203s0038g02170, VIT_204s0008g00530, VIT_204s0008g01970, VIT_204s0008g06670, VIT_204s0023g02130, VIT_205s0020g01140, VIT_205s0049g00960, VIT_207s0005g05510, VIT_207s0005g06300, VIT_207s0031g00130, VIT_207s0031g02790,…	VIT_201s0026g01640, VIT_205s0049g00960, VIT_207s0151g01130, VIT_210s0003g00330, VIT_212s0055g00800, VIT_216s0013g01990, VIT_217s0000g05680, VIT_218s0001g14500	VIT_201s0010g01200, VIT_201s0010g03560, VIT_201s0127g00850, VIT_201s0127g00870, VIT_202s0012g02180, VIT_202s0012g02540, VIT_202s0025g01040, VIT_203s0038g02140, VIT_203s0038g02170, VIT_204s0008g00530, VIT_204s0008g01970, VIT_204s0008g06670, VIT_204s0023g02130, VIT_205s0020g01140, VIT_207s0005g05510, VIT_207s0005g06300, VIT_207s0031g00130, VIT_207s0031g02790, VIT_208s0007g03390, VIT_208s0007g03820,…
6	GO:0009832	plant-type cell wall biogenesis	124	23	4	19	-2.5838	1	0.013501	VIT_200s0179g00350, VIT_201s0011g03450, VIT_201s0127g00850, VIT_201s0127g00870, VIT_202s0012g02190, VIT_203s0017g00980, VIT_204s0008g04710, VIT_205s0020g01140, VIT_206s0004g07070, VIT_207s0005g01030, VIT_208s0058g01340, VIT_209s0002g00790, VIT_210s0003g00330, VIT_210s0003g02150, VIT_210s0003g02160, VIT_212s0028g02240, VIT_212s0059g00570, VIT_213s0067g03050, VIT_215s0048g01750, VIT_217s0000g08160,…	VIT_200s0179g00350, VIT_202s0012g02190, VIT_203s0017g00980, VIT_210s0003g00330	VIT_201s0011g03450, VIT_201s0127g00850, VIT_201s0127g00870, VIT_204s0008g04710, VIT_205s0020g01140, VIT_206s0004g07070, VIT_207s0005g01030, VIT_208s0058g01340, VIT_209s0002g00790, VIT_210s0003g02150, VIT_210s0003g02160, VIT_212s0028g02240, VIT_212s0059g00570, VIT_213s0067g03050, VIT_215s0048g01750, VIT_217s0000g08160, VIT_218s0001g08370, VIT_218s0001g14040, VIT_219s0014g01470
7	GO:0009926	auxin polar transport	119	23	7	16	-1.3349	1	0.26325	VIT_201s0127g00850, VIT_201s0127g00870, VIT_201s0146g00215, VIT_204s0044g01880, VIT_205s0020g01140, VIT_205s0020g03200, VIT_208s0040g00060, VIT_208s0058g01340, VIT_210s0003g00330, VIT_210s0116g01540, VIT_212s0028g02140, VIT_212s0055g00800, VIT_212s0059g01320, VIT_213s0067g03050, VIT_214s0036g00460, VIT_215s0048g01750, VIT_217s0000g01970, VIT_217s0000g05070, VIT_217s0000g08160, VIT_218s0001g13360,…	VIT_204s0044g01880, VIT_210s0003g00330, VIT_212s0028g02140, VIT_212s0055g00800, VIT_214s0036g00460, VIT_217s0000g01970, VIT_219s0027g00020	VIT_201s0127g00850, VIT_201s0127g00870, VIT_201s0146g00215, VIT_205s0020g01140, VIT_205s0020g03200, VIT_208s0040g00060, VIT_208s0058g01340, VIT_210s0116g01540, VIT_212s0059g01320, VIT_213s0067g03050, VIT_215s0048g01750, VIT_217s0000g05070, VIT_217s0000g08160, VIT_218s0001g13360, VIT_218s0001g14040, VIT_218s0001g15420
8	GO:0016132	brassinosteroid biosynthetic process	105	25	4	21	-2.9873	1	0.0048889	VIT_201s0010g01200, VIT_201s0011g03870, VIT_201s0150g00300, VIT_203s0038g02920, VIT_204s0008g04710, VIT_206s0004g05910, VIT_208s0007g03930, VIT_208s0040g00060, VIT_208s0040g01920, VIT_208s0056g01130, VIT_209s0018g00520, VIT_211s0016g00100, VIT_212s0028g02990, VIT_212s0034g01090, VIT_212s0057g01020, VIT_212s0057g01200, VIT_212s0059g00570, VIT_212s0059g02420, VIT_213s0064g00440, VIT_213s0067g00110,…	VIT_208s0056g01130, VIT_212s0057g01200, VIT_212s0059g02420, VIT_217s0000g05440	VIT_201s0010g01200, VIT_201s0011g03870, VIT_201s0150g00300, VIT_203s0038g02920, VIT_204s0008g04710, VIT_206s0004g05910, VIT_208s0007g03930, VIT_208s0040g00060, VIT_208s0040g01920, VIT_209s0018g00520, VIT_211s0016g00100, VIT_212s0028g02990, VIT_212s0034g01090, VIT_212s0057g01020, VIT_212s0059g00570, VIT_213s0064g00440, VIT_213s0067g00110, VIT_214s0006g02690, VIT_214s0108g01320, VIT_218s0001g14040,…
9	GO:0009909	regulation of flower development	318	46	8	38	-4.5598	1	0	VIT_200s0179g00340, VIT_200s0532g00020, VIT_201s0010g01080, VIT_201s0010g02690, VIT_201s0011g03740, VIT_201s0011g04710, VIT_201s0150g00390, VIT_202s0025g03480, VIT_202s0025g04960, VIT_203s0038g00300, VIT_203s0038g03750, VIT_203s0180g00110, VIT_204s0008g04200, VIT_204s0023g03760, VIT_205s0049g01350, VIT_206s0009g00820, VIT_207s0031g01530, VIT_208s0007g00340, VIT_208s0007g03090, VIT_208s0007g03820,…	VIT_201s0010g01080, VIT_201s0011g03740, VIT_203s0038g03750, VIT_207s0031g01530, VIT_213s0019g02350, VIT_216s0039g01390, VIT_217s0000g03700, VIT_218s0122g00590	VIT_200s0179g00340, VIT_200s0532g00020, VIT_201s0010g02690, VIT_201s0011g04710, VIT_201s0150g00390, VIT_202s0025g03480, VIT_202s0025g04960, VIT_203s0038g00300, VIT_203s0180g00110, VIT_204s0008g04200, VIT_204s0023g03760, VIT_205s0049g01350, VIT_206s0009g00820, VIT_208s0007g00340, VIT_208s0007g03090, VIT_208s0007g03820, VIT_208s0040g02260, VIT_209s0002g01350, VIT_209s0054g00820, VIT_210s0003g00630,…
10	GO:0009825	multidimensional cell growth	107	23	4	19	-2.1642	1	0.046377	VIT_201s0010g01200, VIT_201s0011g03490, VIT_201s0026g02710, VIT_201s0127g00850, VIT_201s0127g00870, VIT_201s0146g00215, VIT_202s0154g00080, VIT_203s0038g02920, VIT_204s0008g03400, VIT_205s0020g01530, VIT_205s0020g03200, VIT_207s0005g03630, VIT_210s0003g00330, VIT_210s0116g01610, VIT_211s0016g03350, VIT_212s0055g00800, VIT_214s0066g01050, VIT_217s0000g05070, VIT_217s0000g08160, VIT_218s0001g13360,…	VIT_201s0026g02710, VIT_210s0003g00330, VIT_212s0055g00800, VIT_219s0093g00440	VIT_201s0010g01200, VIT_201s0011g03490, VIT_201s0127g00850, VIT_201s0127g00870, VIT_201s0146g00215, VIT_202s0154g00080, VIT_203s0038g02920, VIT_204s0008g03400, VIT_205s0020g01530, VIT_205s0020g03200, VIT_207s0005g03630, VIT_210s0116g01610, VIT_211s0016g03350, VIT_214s0066g01050, VIT_217s0000g05070, VIT_217s0000g08160, VIT_218s0001g13360, VIT_218s0001g14040, VIT_218s0001g14360
11	GO:0048653	anther development	73	23	4	19	-2.7936	1	0.0095437	VIT_201s0010g01200, VIT_201s0010g01680, VIT_201s0127g00850, VIT_201s0127g00870, VIT_202s0012g00880, VIT_203s0038g02170, VIT_205s0020g01140, VIT_205s0062g01360, VIT_208s0007g03220, VIT_208s0040g01920, VIT_208s0058g01340, VIT_210s0003g00330, VIT_210s0116g00050, VIT_210s0116g00100, VIT_210s0116g01610, VIT_213s0067g03050, VIT_213s0067g03080, VIT_214s0068g01570, VIT_215s0021g00040, VIT_215s0021g00080,…	VIT_201s0010g01680, VIT_202s0012g00880, VIT_210s0003g00330, VIT_215s0021g00080	VIT_201s0010g01200, VIT_201s0127g00850, VIT_201s0127g00870, VIT_203s0038g02170, VIT_205s0020g01140, VIT_205s0062g01360, VIT_208s0007g03220, VIT_208s0040g01920, VIT_208s0058g01340, VIT_210s0116g00050, VIT_210s0116g00100, VIT_210s0116g01610, VIT_213s0067g03050, VIT_213s0067g03080, VIT_214s0068g01570, VIT_215s0021g00040, VIT_217s0000g08160, VIT_218s0001g14040, VIT_219s0015g01120
12	GO:0009664	plant-type cell wall organization	136	34	4	30	-4.242	1	0	VIT_201s0010g01200, VIT_201s0011g03450, VIT_201s0026g02620, VIT_201s0127g00850, VIT_201s0127g00870, VIT_203s0038g02170, VIT_204s0008g01970, VIT_205s0020g01140, VIT_205s0020g03910, VIT_206s0004g00070, VIT_206s0004g07970, VIT_207s0005g04710, VIT_208s0007g00440, VIT_208s0007g01070, VIT_208s0007g03390, VIT_208s0040g00060, VIT_208s0040g02400, VIT_208s0058g01340, VIT_210s0003g00330, VIT_210s0003g02150,…	VIT_206s0004g00070, VIT_210s0003g00330, VIT_214s0108g01020, VIT_218s0166g00250	VIT_201s0010g01200, VIT_201s0011g03450, VIT_201s0026g02620, VIT_201s0127g00850, VIT_201s0127g00870, VIT_203s0038g02170, VIT_204s0008g01970, VIT_205s0020g01140, VIT_205s0020g03910, VIT_206s0004g07970, VIT_207s0005g04710, VIT_208s0007g00440, VIT_208s0007g01070, VIT_208s0007g03390, VIT_208s0040g00060, VIT_208s0040g02400, VIT_208s0058g01340, VIT_210s0003g02150, VIT_210s0003g02160, VIT_212s0059g00270,…
13	GO:0007389	pattern specification process	47	19	2	17	-2.7797	1	0.00748	VIT_201s0127g00850, VIT_201s0127g00870, VIT_201s0146g00215, VIT_205s0020g01140, VIT_205s0020g03200, VIT_205s0020g04140, VIT_208s0040g00060, VIT_208s0058g01020, VIT_208s0058g01340, VIT_210s0116g01540, VIT_212s0055g00800, VIT_212s0059g01320, VIT_213s0019g02450, VIT_213s0067g03050, VIT_215s0048g01750, VIT_217s0000g05070, VIT_217s0000g08160, VIT_218s0001g13360, VIT_218s0001g14040	VIT_205s0020g04140, VIT_212s0055g00800	VIT_201s0127g00850, VIT_201s0127g00870, VIT_201s0146g00215, VIT_205s0020g01140, VIT_205s0020g03200, VIT_208s0040g00060, VIT_208s0058g01020, VIT_208s0058g01340, VIT_210s0116g01540, VIT_212s0059g01320, VIT_213s0019g02450, VIT_213s0067g03050, VIT_215s0048g01750, VIT_217s0000g05070, VIT_217s0000g08160, VIT_218s0001g13360, VIT_218s0001g14040
14	GO:0008361	regulation of cell size	44	18	3	15	-2.2019	1	0.038772	VIT_201s0127g00850, VIT_201s0127g00870, VIT_201s0146g00215, VIT_205s0020g01140, VIT_205s0020g03200, VIT_207s0031g02610, VIT_208s0040g00060, VIT_208s0058g01340, VIT_210s0003g00330, VIT_210s0116g01540, VIT_212s0055g00800, VIT_212s0059g01320, VIT_213s0067g03050, VIT_215s0048g01750, VIT_217s0000g05070, VIT_217s0000g08160, VIT_218s0001g13360, VIT_218s0001g14040	VIT_207s0031g02610, VIT_210s0003g00330, VIT_212s0055g00800	VIT_201s0127g00850, VIT_201s0127g00870, VIT_201s0146g00215, VIT_205s0020g01140, VIT_205s0020g03200, VIT_208s0040g00060, VIT_208s0058g01340, VIT_210s0116g01540, VIT_212s0059g01320, VIT_213s0067g03050, VIT_215s0048g01750, VIT_217s0000g05070, VIT_217s0000g08160, VIT_218s0001g13360, VIT_218s0001g14040
15	GO:0005982	starch metabolic process	611	112	44	68	-2.3415	1	0.033054	VIT_200s0233g00010, VIT_200s0323g00050, VIT_200s0340g00050, VIT_200s0340g00060, VIT_200s0469g00010, VIT_200s0469g00020, VIT_200s0780g00020, VIT_200s2526g00010, VIT_200s2527g00010, VIT_200s2620g00010, VIT_201s0010g01200, VIT_201s0011g00750, VIT_201s0011g03450, VIT_201s0011g05380, VIT_201s0026g00280, VIT_201s0127g00400, VIT_201s0127g00850, VIT_201s0127g00870, VIT_202s0012g02190, VIT_202s0025g00260,…	VIT_200s0233g00010, VIT_200s0340g00050, VIT_200s0340g00060, VIT_200s0469g00010, VIT_200s0469g00020, VIT_200s2527g00010, VIT_201s0011g00750, VIT_201s0011g05380, VIT_201s0026g00280, VIT_202s0012g02190, VIT_202s0025g01950, VIT_202s0025g02170, VIT_202s0154g00090, VIT_203s0038g03750, VIT_205s0077g00430, VIT_205s0077g00510, VIT_205s0077g01150, VIT_205s0077g02300, VIT_205s0094g01300, VIT_206s0009g02560,…	VIT_200s0323g00050, VIT_200s0780g00020, VIT_200s2526g00010, VIT_200s2620g00010, VIT_201s0010g01200, VIT_201s0011g03450, VIT_201s0127g00400, VIT_201s0127g00850, VIT_201s0127g00870, VIT_202s0025g00260, VIT_202s0025g01330, VIT_202s0025g01380, VIT_202s0025g01770, VIT_202s0025g01860, VIT_202s0025g01870, VIT_202s0025g01900, VIT_202s0025g01910, VIT_202s0025g01980, VIT_202s0025g02650, VIT_202s0025g02770,…
16	GO:0000271	polysaccharide biosynthetic process	61	17	4	13	-1.6419	1	0.13829	VIT_201s0010g01200, VIT_201s0011g03490, VIT_201s0146g00215, VIT_202s0154g00080, VIT_205s0020g01530, VIT_205s0020g03200, VIT_207s0005g03630, VIT_208s0007g02470, VIT_210s0003g00330, VIT_210s0116g01610, VIT_213s0019g04910, VIT_217s0000g05070, VIT_218s0001g13360, VIT_218s0001g14040, VIT_218s0001g14360, VIT_219s0015g00320, VIT_219s0093g00440	VIT_208s0007g02470, VIT_210s0003g00330, VIT_219s0015g00320, VIT_219s0093g00440	VIT_201s0010g01200, VIT_201s0011g03490, VIT_201s0146g00215, VIT_202s0154g00080, VIT_205s0020g01530, VIT_205s0020g03200, VIT_207s0005g03630, VIT_210s0116g01610, VIT_213s0019g04910, VIT_217s0000g05070, VIT_218s0001g13360, VIT_218s0001g14040, VIT_218s0001g14360
17	GO:0043481	anthocyanin accumulation in tissues in response to UV light	104	24	5	19	-2.0269	1	0.062627	VIT_201s0010g01200, VIT_201s0011g03490, VIT_201s0127g00850, VIT_201s0127g00870, VIT_201s0146g00215, VIT_202s0154g00080, VIT_203s0180g00110, VIT_204s0069g00750, VIT_205s0020g01530, VIT_205s0020g03200, VIT_206s0061g01300, VIT_207s0005g03630, VIT_207s0031g01530, VIT_210s0003g00330, VIT_210s0116g01610, VIT_212s0055g00800, VIT_213s0019g04910, VIT_214s0066g02320, VIT_217s0000g05070, VIT_217s0000g08160,…	VIT_206s0061g01300, VIT_207s0031g01530, VIT_210s0003g00330, VIT_212s0055g00800, VIT_219s0093g00440	VIT_201s0010g01200, VIT_201s0011g03490, VIT_201s0127g00850, VIT_201s0127g00870, VIT_201s0146g00215, VIT_202s0154g00080, VIT_203s0180g00110, VIT_204s0069g00750, VIT_205s0020g01530, VIT_205s0020g03200, VIT_207s0005g03630, VIT_210s0116g01610, VIT_213s0019g04910, VIT_214s0066g02320, VIT_217s0000g05070, VIT_217s0000g08160, VIT_218s0001g13360, VIT_218s0001g14040, VIT_218s0001g14360
18	GO:0006084	acetyl-CoA metabolic process	69	25	2	23	-3.9522	1	0	VIT_200s0532g00020, VIT_201s0010g01200, VIT_201s0011g03870, VIT_201s0150g00390, VIT_202s0025g04580, VIT_203s0038g02920, VIT_204s0008g02770, VIT_204s0008g04710, VIT_204s0008g06670, VIT_208s0007g03930, VIT_208s0040g00060, VIT_208s0040g00470, VIT_209s0018g00520, VIT_209s0054g00820, VIT_211s0016g00100, VIT_212s0034g01090, VIT_212s0057g01020, VIT_212s0059g00570, VIT_213s0064g00440, VIT_214s0006g02690,…	VIT_202s0025g04580, VIT_217s0000g02800	VIT_200s0532g00020, VIT_201s0010g01200, VIT_201s0011g03870, VIT_201s0150g00390, VIT_203s0038g02920, VIT_204s0008g02770, VIT_204s0008g04710, VIT_204s0008g06670, VIT_208s0007g03930, VIT_208s0040g00060, VIT_208s0040g00470, VIT_209s0018g00520, VIT_209s0054g00820, VIT_211s0016g00100, VIT_212s0034g01090, VIT_212s0057g01020, VIT_212s0059g00570, VIT_213s0064g00440, VIT_214s0006g02690, VIT_214s0108g01320,…
19	GO:0000272	polysaccharide catabolic process	69	18	4	14	-1.8807	1	0.08114	VIT_201s0010g01200, VIT_201s0127g00850, VIT_201s0127g00870, VIT_202s0012g00170, VIT_203s0038g03400, VIT_208s0007g03390, VIT_208s0058g01340, VIT_212s0059g00270, VIT_212s0059g01250, VIT_212s0059g02670, VIT_213s0067g03050, VIT_214s0171g00170, VIT_215s0046g01600, VIT_216s0050g02220, VIT_217s0000g05070, VIT_217s0000g08160, VIT_218s0001g14040, VIT_219s0090g01050	VIT_202s0012g00170, VIT_203s0038g03400, VIT_215s0046g01600, VIT_216s0050g02220	VIT_201s0010g01200, VIT_201s0127g00850, VIT_201s0127g00870, VIT_208s0007g03390, VIT_208s0058g01340, VIT_212s0059g00270, VIT_212s0059g01250, VIT_212s0059g02670, VIT_213s0067g03050, VIT_214s0171g00170, VIT_217s0000g05070, VIT_217s0000g08160, VIT_218s0001g14040, VIT_219s0090g01050
20	GO:0009793	embryo development ending in seed dormancy	531	67	17	50	-2.6688	1	0.012833	VIT_200s0186g00010, VIT_200s0199g00250, VIT_200s0323g00080, VIT_200s0394g00040, VIT_200s0616g00020, VIT_200s1286g00020, VIT_201s0011g03490, VIT_201s0011g03740, VIT_201s0011g03750, VIT_201s0026g00940, VIT_201s0182g00050, VIT_202s0025g04190, VIT_202s0025g04620, VIT_203s0038g03750, VIT_203s0038g04180, VIT_203s0063g01380, VIT_203s0063g02620, VIT_203s0063g02670, VIT_203s0063g02680, VIT_204s0023g01910,…	VIT_200s0186g00010, VIT_201s0011g03740, VIT_203s0038g03750, VIT_203s0063g01380, VIT_206s0061g00790, VIT_208s0105g00460, VIT_210s0003g02410, VIT_210s0003g05740, VIT_212s0057g01200, VIT_213s0019g01980, VIT_214s0030g00670, VIT_215s0021g01430, VIT_215s0046g00470, VIT_218s0001g04860, VIT_218s0122g00590, VIT_219s0085g01200, VIT_219s0093g00440	VIT_200s0199g00250, VIT_200s0323g00080, VIT_200s0394g00040, VIT_200s0616g00020, VIT_200s1286g00020, VIT_201s0011g03490, VIT_201s0011g03750, VIT_201s0026g00940, VIT_201s0182g00050, VIT_202s0025g04190, VIT_202s0025g04620, VIT_203s0038g04180, VIT_203s0063g02620, VIT_203s0063g02670, VIT_203s0063g02680, VIT_204s0023g01910, VIT_204s0023g02120, VIT_205s0020g01990, VIT_205s0020g04210, VIT_205s0062g01430,…
21	GO:0009965	leaf morphogenesis	213	47	6	41	-4.6357	1	0	VIT_200s0375g00030, VIT_200s0759g00010, VIT_200s1356g00010, VIT_201s0010g01170, VIT_201s0026g01950, VIT_202s0012g01800, VIT_203s0017g02300, VIT_203s0038g03560, VIT_203s0063g00110, VIT_203s0063g02040, VIT_203s0088g01190, VIT_204s0008g01300, VIT_204s0008g01970, VIT_204s0043g01010, VIT_205s0020g01840, VIT_205s0094g00420, VIT_205s0102g00310, VIT_206s0061g00790, VIT_207s0005g01030, VIT_207s0005g04710,…	VIT_200s0375g00030, VIT_203s0063g02040, VIT_206s0061g00790, VIT_213s0067g01880, VIT_219s0014g03160, VIT_219s0014g05000	VIT_200s0759g00010, VIT_200s1356g00010, VIT_201s0010g01170, VIT_201s0026g01950, VIT_202s0012g01800, VIT_203s0017g02300, VIT_203s0038g03560, VIT_203s0063g00110, VIT_203s0088g01190, VIT_204s0008g01300, VIT_204s0008g01970, VIT_204s0043g01010, VIT_205s0020g01840, VIT_205s0094g00420, VIT_205s0102g00310, VIT_207s0005g01030, VIT_207s0005g04710, VIT_207s0031g00470, VIT_207s0104g00510, VIT_207s0197g00040,…
22	GO:0048481	ovule development	174	23	6	17	-2.2046	1	0.041544	VIT_200s0323g00080, VIT_200s0445g00010, VIT_200s0616g00020, VIT_200s1286g00020, VIT_201s0011g03490, VIT_201s0011g03740, VIT_203s0038g04180, VIT_203s0180g00110, VIT_205s0020g04210, VIT_206s0004g03540, VIT_206s0061g00790, VIT_206s0080g00760, VIT_207s0031g01530, VIT_208s0040g00070, VIT_208s0040g01920, VIT_209s0002g03930, VIT_210s0116g00970, VIT_210s0116g01540, VIT_213s0067g00390, VIT_214s0036g00480,…	VIT_201s0011g03740, VIT_206s0004g03540, VIT_206s0061g00790, VIT_207s0031g01530, VIT_215s0021g01430, VIT_219s0093g00440	VIT_200s0323g00080, VIT_200s0445g00010, VIT_200s0616g00020, VIT_200s1286g00020, VIT_201s0011g03490, VIT_203s0038g04180, VIT_203s0180g00110, VIT_205s0020g04210, VIT_206s0080g00760, VIT_208s0040g00070, VIT_208s0040g01920, VIT_209s0002g03930, VIT_210s0116g00970, VIT_210s0116g01540, VIT_213s0067g00390, VIT_214s0036g00480, VIT_219s0085g00380
23	GO:0048449	floral organ formation	103	20	2	18	-4.6141	1	0	VIT_200s0179g00340, VIT_201s0010g01080, VIT_201s0011g04710, VIT_202s0025g03480, VIT_203s0091g00550, VIT_204s0008g03780, VIT_204s0008g04200, VIT_204s0023g03360, VIT_207s0005g02580, VIT_207s0031g00470, VIT_208s0007g00340, VIT_209s0002g01350, VIT_209s0002g05680, VIT_210s0003g00630, VIT_214s0108g00710, VIT_216s0022g00060, VIT_217s0000g03700, VIT_217s0000g04740, VIT_218s0001g03080, VIT_218s0001g08700	VIT_201s0010g01080, VIT_217s0000g03700	VIT_200s0179g00340, VIT_201s0011g04710, VIT_202s0025g03480, VIT_203s0091g00550, VIT_204s0008g03780, VIT_204s0008g04200, VIT_204s0023g03360, VIT_207s0005g02580, VIT_207s0031g00470, VIT_208s0007g00340, VIT_209s0002g01350, VIT_209s0002g05680, VIT_210s0003g00630, VIT_214s0108g00710, VIT_216s0022g00060, VIT_217s0000g04740, VIT_218s0001g03080, VIT_218s0001g08700
24	GO:0048451	petal formation	59	19	0	19	-4.1968	1	0	VIT_200s0704g00040, VIT_200s1404g00010, VIT_201s0011g04060, VIT_201s0026g00030, VIT_202s0025g01600, VIT_202s0025g04000, VIT_205s0029g00400, VIT_205s0049g01350, VIT_205s0094g00420, VIT_208s0007g03820, VIT_208s0058g01420, VIT_213s0067g03120, VIT_214s0060g02330, VIT_214s0068g01570, VIT_218s0001g07800, VIT_218s0001g15420, VIT_218s0072g00360, VIT_218s0122g00470, VIT_219s0027g00080		VIT_200s0704g00040, VIT_200s1404g00010, VIT_201s0011g04060, VIT_201s0026g00030, VIT_202s0025g01600, VIT_202s0025g04000, VIT_205s0029g00400, VIT_205s0049g01350, VIT_205s0094g00420, VIT_208s0007g03820, VIT_208s0058g01420, VIT_213s0067g03120, VIT_214s0060g02330, VIT_214s0068g01570, VIT_218s0001g07800, VIT_218s0001g15420, VIT_218s0072g00360, VIT_218s0122g00470, VIT_219s0027g00080
25	GO:0048453	sepal formation	55	18	0	18	-4.2809	1	0	VIT_200s0704g00040, VIT_200s1404g00010, VIT_201s0011g04060, VIT_201s0026g00030, VIT_202s0025g01600, VIT_202s0025g04000, VIT_205s0029g00400, VIT_205s0049g01350, VIT_205s0094g00420, VIT_208s0007g03820, VIT_208s0058g01420, VIT_213s0067g03120, VIT_214s0060g02330, VIT_218s0001g07800, VIT_218s0001g15420, VIT_218s0072g00360, VIT_218s0122g00470, VIT_219s0027g00080		VIT_200s0704g00040, VIT_200s1404g00010, VIT_201s0011g04060, VIT_201s0026g00030, VIT_202s0025g01600, VIT_202s0025g04000, VIT_205s0029g00400, VIT_205s0049g01350, VIT_205s0094g00420, VIT_208s0007g03820, VIT_208s0058g01420, VIT_213s0067g03120, VIT_214s0060g02330, VIT_218s0001g07800, VIT_218s0001g15420, VIT_218s0072g00360, VIT_218s0122g00470, VIT_219s0027g00080
Cell proliferation
26	GO:0006412	translation	638	71	23	48	-2.0222	1	0.062954	VIT_200s0181g00220, VIT_200s0304g00010, VIT_200s0323g00080, VIT_200s0616g00020, VIT_200s0838g00020, VIT_201s0010g03390, VIT_201s0011g02080, VIT_201s0011g03590, VIT_201s0011g03740, VIT_201s0026g01420, VIT_202s0025g02000, VIT_202s0025g02890, VIT_202s0025g04010, VIT_202s0025g04020, VIT_205s0020g01140, VIT_205s0049g01480, VIT_205s0049g02130, VIT_205s0049g02140, VIT_205s0062g00120, VIT_205s0077g00450,…	VIT_200s0181g00220, VIT_200s0304g00010, VIT_201s0010g03390, VIT_201s0011g02080, VIT_201s0011g03740, VIT_202s0025g02000, VIT_202s0025g04010, VIT_202s0025g04020, VIT_205s0062g00120, VIT_207s0005g00720, VIT_208s0007g03230, VIT_209s0002g05600, VIT_210s0003g01130, VIT_211s0016g00660, VIT_211s0016g01750, VIT_211s0016g01860, VIT_212s0028g00610, VIT_212s0142g00200, VIT_215s0021g01430, VIT_216s0039g01390,…	VIT_200s0323g00080, VIT_200s0616g00020, VIT_200s0838g00020, VIT_201s0011g03590, VIT_201s0026g01420, VIT_202s0025g02890, VIT_205s0020g01140, VIT_205s0049g01480, VIT_205s0049g02130, VIT_205s0049g02140, VIT_205s0077g00450, VIT_206s0004g05910, VIT_206s0004g06140, VIT_206s0061g00770, VIT_207s0005g03540, VIT_208s0040g01360, VIT_209s0002g04330, VIT_209s0054g00820, VIT_210s0003g00010, VIT_210s0003g01080,…
27	GO:0042254	ribosome biogenesis	446	37	10	27	-2.2872	1	0.038133	VIT_200s0616g00020, VIT_200s0838g00020, VIT_201s0010g03390, VIT_201s0011g02080, VIT_201s0011g03590, VIT_202s0025g02000, VIT_205s0020g01140, VIT_205s0049g01480, VIT_206s0004g05910, VIT_206s0004g06140, VIT_206s0061g00770, VIT_207s0005g03540, VIT_209s0002g04330, VIT_209s0054g00820, VIT_210s0003g00010, VIT_210s0003g01080, VIT_210s0003g01130, VIT_210s0092g00050, VIT_211s0016g01750, VIT_211s0016g01860,…	VIT_201s0010g03390, VIT_201s0011g02080, VIT_202s0025g02000, VIT_210s0003g01130, VIT_211s0016g01750, VIT_211s0016g01860, VIT_212s0028g00610, VIT_212s0142g00200, VIT_216s0022g01800, VIT_218s0001g14500	VIT_200s0616g00020, VIT_200s0838g00020, VIT_201s0011g03590, VIT_205s0020g01140, VIT_205s0049g01480, VIT_206s0004g05910, VIT_206s0004g06140, VIT_206s0061g00770, VIT_207s0005g03540, VIT_209s0002g04330, VIT_209s0054g00820, VIT_210s0003g00010, VIT_210s0003g01080, VIT_210s0092g00050, VIT_212s0121g00010, VIT_213s0067g03290, VIT_214s0006g03060, VIT_214s0066g01110, VIT_214s0068g01950, VIT_215s0046g01780,…
28	GO:0007049	cell cycle	136	37	7	30	-4.4268	1	0	VIT_201s0011g00670, VIT_201s0011g03800, VIT_202s0012g00140, VIT_203s0038g02800, VIT_203s0091g01060, VIT_203s0180g00040, VIT_204s0008g01970, VIT_204s0008g04260, VIT_206s0004g05170, VIT_207s0104g01320, VIT_208s0040g00930, VIT_208s0056g00210, VIT_208s0058g00280, VIT_208s0058g00290, VIT_208s0058g00300, VIT_208s0058g00540, VIT_209s0002g05240, VIT_209s0002g05680, VIT_210s0003g03080, VIT_210s0003g05480,…	VIT_201s0011g03800, VIT_206s0004g05170, VIT_208s0058g00290, VIT_208s0058g00300, VIT_213s0019g02040, VIT_213s0067g01660, VIT_217s0000g06860	VIT_201s0011g00670, VIT_202s0012g00140, VIT_203s0038g02800, VIT_203s0091g01060, VIT_203s0180g00040, VIT_204s0008g01970, VIT_204s0008g04260, VIT_207s0104g01320, VIT_208s0040g00930, VIT_208s0056g00210, VIT_208s0058g00280, VIT_208s0058g00540, VIT_209s0002g05240, VIT_209s0002g05680, VIT_210s0003g03080, VIT_210s0003g05480, VIT_212s0059g02480, VIT_212s0134g00500, VIT_213s0019g01840, VIT_213s0064g01440,…
29	GO:0051301	cell division	260	44	3	41	-5.5694	1	0	VIT_200s1667g00010, VIT_201s0010g02430, VIT_201s0010g02870, VIT_201s0011g00670, VIT_202s0012g00140, VIT_203s0038g00740, VIT_203s0038g02800, VIT_203s0091g01060, VIT_203s0180g00040, VIT_204s0008g04260, VIT_205s0020g03880, VIT_205s0094g00420, VIT_206s0004g06300, VIT_207s0104g00540, VIT_207s0129g01100, VIT_208s0007g03390, VIT_208s0040g00930, VIT_208s0056g00210, VIT_209s0002g05240, VIT_210s0003g00330,…	VIT_210s0003g00330, VIT_213s0074g00470, VIT_217s0000g06860	VIT_200s1667g00010, VIT_201s0010g02430, VIT_201s0010g02870, VIT_201s0011g00670, VIT_202s0012g00140, VIT_203s0038g00740, VIT_203s0038g02800, VIT_203s0091g01060, VIT_203s0180g00040, VIT_204s0008g04260, VIT_205s0020g03880, VIT_205s0094g00420, VIT_206s0004g06300, VIT_207s0104g00540, VIT_207s0129g01100, VIT_208s0007g03390, VIT_208s0040g00930, VIT_208s0056g00210, VIT_209s0002g05240, VIT_210s0003g02150,…
30	GO:0019344	cysteine biosynthetic process	177	61	13	48	-2.5565	1	0.015795	VIT_200s0125g00280, VIT_200s0759g00010, VIT_200s2795g00010, VIT_201s0010g01200, VIT_201s0026g01640, VIT_201s0137g00210, VIT_201s0146g00215, VIT_202s0012g01800, VIT_202s0109g00080, VIT_203s0038g01850, VIT_203s0038g01860, VIT_203s0038g02510, VIT_203s0038g03560, VIT_204s0008g01300, VIT_204s0008g02640, VIT_204s0008g05700, VIT_204s0044g01410, VIT_204s0044g01880, VIT_205s0020g01840, VIT_205s0049g01930,…	VIT_201s0026g01640, VIT_204s0008g05700, VIT_204s0044g01880, VIT_205s0051g00870, VIT_210s0116g01650, VIT_212s0055g00800, VIT_214s0030g01490, VIT_217s0000g01970, VIT_217s0000g05680, VIT_217s0000g06350, VIT_218s0041g00350, VIT_219s0014g03160, VIT_219s0015g01760	VIT_200s0125g00280, VIT_200s0759g00010, VIT_200s2795g00010, VIT_201s0010g01200, VIT_201s0137g00210, VIT_201s0146g00215, VIT_202s0012g01800, VIT_202s0109g00080, VIT_203s0038g01850, VIT_203s0038g01860, VIT_203s0038g02510, VIT_203s0038g03560, VIT_204s0008g01300, VIT_204s0008g02640, VIT_204s0044g01410, VIT_205s0020g01840, VIT_205s0049g01930, VIT_205s0102g00310, VIT_206s0004g06140, VIT_206s0080g00920,…
31	GO:0000226	microtubule cytoskeleton organization	161	35	2	33	-6.6266	1	0	VIT_200s0532g00020, VIT_200s0704g00040, VIT_200s1404g00010, VIT_201s0026g00030, VIT_202s0025g03480, VIT_202s0025g04000, VIT_202s0025g04960, VIT_203s0017g02300, VIT_205s0020g03880, VIT_205s0049g01350, VIT_205s0094g00420, VIT_206s0004g01270, VIT_206s0061g00070, VIT_207s0005g01030, VIT_207s0104g00500, VIT_207s0104g01120, VIT_208s0007g03090, VIT_208s0007g08800, VIT_209s0002g04280, VIT_210s0092g00360,…	VIT_209s0002g04280, VIT_217s0000g03700	VIT_200s0532g00020, VIT_200s0704g00040, VIT_200s1404g00010, VIT_201s0026g00030, VIT_202s0025g03480, VIT_202s0025g04000, VIT_202s0025g04960, VIT_203s0017g02300, VIT_205s0020g03880, VIT_205s0049g01350, VIT_205s0094g00420, VIT_206s0004g01270, VIT_206s0061g00070, VIT_207s0005g01030, VIT_207s0104g00500, VIT_207s0104g01120, VIT_208s0007g03090, VIT_208s0007g08800, VIT_210s0092g00360, VIT_212s0028g02630,…
32	GO:0006306	DNA methylation	217	54	1	53	-7.1495	1	0	VIT_200s0499g00050, VIT_200s0532g00020, VIT_200s0704g00040, VIT_200s1404g00010, VIT_201s0010g02690, VIT_201s0150g00390, VIT_202s0025g01350, VIT_202s0025g03480, VIT_202s0025g03940, VIT_203s0038g00300, VIT_203s0038g02800, VIT_204s0008g04200, VIT_204s0023g03720, VIT_204s0023g03740, VIT_204s0023g03760, VIT_205s0020g02910, VIT_205s0029g00400, VIT_205s0049g02090, VIT_206s0004g01080, VIT_206s0004g05920,…	VIT_217s0000g03700	VIT_200s0499g00050, VIT_200s0532g00020, VIT_200s0704g00040, VIT_200s1404g00010, VIT_201s0010g02690, VIT_201s0150g00390, VIT_202s0025g01350, VIT_202s0025g03480, VIT_202s0025g03940, VIT_203s0038g00300, VIT_203s0038g02800, VIT_204s0008g04200, VIT_204s0023g03720, VIT_204s0023g03740, VIT_204s0023g03760, VIT_205s0020g02910, VIT_205s0029g00400, VIT_205s0049g02090, VIT_206s0004g01080, VIT_206s0004g05920,…
33	GO:0000911	cytokinesis by cell plate formation	236	64	2	62	-8.5978	1	0	VIT_200s0532g00020, VIT_200s0704g00040, VIT_200s1404g00010, VIT_201s0011g00670, VIT_201s0026g00030, VIT_201s0026g02120, VIT_201s0150g00390, VIT_202s0025g03480, VIT_202s0025g04000, VIT_202s0025g04960, VIT_203s0038g00300, VIT_203s0063g01120, VIT_203s0088g00490, VIT_204s0008g02770, VIT_204s0008g06670, VIT_204s0023g03760, VIT_205s0020g00620, VIT_205s0020g01270, VIT_205s0020g02910, VIT_205s0049g01350,…	VIT_217s0000g03700, VIT_217s0000g06860	VIT_200s0532g00020, VIT_200s0704g00040, VIT_200s1404g00010, VIT_201s0011g00670, VIT_201s0026g00030, VIT_201s0026g02120, VIT_201s0150g00390, VIT_202s0025g03480, VIT_202s0025g04000, VIT_202s0025g04960, VIT_203s0038g00300, VIT_203s0063g01120, VIT_203s0088g00490, VIT_204s0008g02770, VIT_204s0008g06670, VIT_204s0023g03760, VIT_205s0020g00620, VIT_205s0020g01270, VIT_205s0020g02910, VIT_205s0049g01350,…
34	GO:0006184	GTP catabolic process	241	42	9	33	-3.6484	1	0	VIT_200s0323g00080, VIT_200s0516g00020, VIT_200s1286g00020, VIT_202s0012g00740, VIT_202s0025g03540, VIT_202s0025g03680, VIT_203s0063g01780, VIT_203s0088g00380, VIT_204s0023g02120, VIT_204s0023g03760, VIT_206s0004g05870, VIT_206s0009g02020, VIT_208s0007g01630, VIT_208s0007g03160, VIT_208s0007g03390, VIT_208s0007g04740, VIT_208s0007g08290, VIT_208s0040g00980, VIT_210s0003g03125, VIT_210s0042g01160,…	VIT_202s0025g03540, VIT_203s0063g01780, VIT_208s0040g00980, VIT_211s0037g00300, VIT_213s0064g01300, VIT_215s0046g00470, VIT_217s0000g01460, VIT_217s0000g02500, VIT_218s0001g08250	VIT_200s0323g00080, VIT_200s0516g00020, VIT_200s1286g00020, VIT_202s0012g00740, VIT_202s0025g03680, VIT_203s0088g00380, VIT_204s0023g02120, VIT_204s0023g03760, VIT_206s0004g05870, VIT_206s0009g02020, VIT_208s0007g01630, VIT_208s0007g03160, VIT_208s0007g03390, VIT_208s0007g04740, VIT_208s0007g08290, VIT_210s0003g03125, VIT_210s0042g01160, VIT_211s0016g03640, VIT_212s0028g00530, VIT_212s0028g02630,…
35	GO:0006281	DNA repair	297	32	3	29	-3.3849	1	0.00062857	VIT_200s0313g00066, VIT_200s0313g00072, VIT_200s0313g00080, VIT_202s0241g00040, VIT_204s0008g01260, VIT_204s0008g02670, VIT_205s0049g00150, VIT_205s0049g00960, VIT_205s0049g02090, VIT_205s0102g01064, VIT_206s0009g02710, VIT_207s0005g00590, VIT_207s0005g04400, VIT_208s0007g00340, VIT_209s0002g05990, VIT_209s0002g07360, VIT_210s0003g04280, VIT_212s0028g03570, VIT_214s0060g01440, VIT_214s0068g00810,…	VIT_204s0008g01260, VIT_205s0049g00960, VIT_214s0068g00810	VIT_200s0313g00066, VIT_200s0313g00072, VIT_200s0313g00080, VIT_202s0241g00040, VIT_204s0008g02670, VIT_205s0049g00150, VIT_205s0049g02090, VIT_205s0102g01064, VIT_206s0009g02710, VIT_207s0005g00590, VIT_207s0005g04400, VIT_208s0007g00340, VIT_209s0002g05990, VIT_209s0002g07360, VIT_210s0003g04280, VIT_212s0028g03570, VIT_214s0060g01440, VIT_214s0068g02000, VIT_214s0108g00710, VIT_215s0048g02080,…
36	GO:0007018	microtubule-based movement	156	54	5	49	-7.7972	1	0	VIT_200s0313g00066, VIT_200s0313g00072, VIT_200s0313g00080, VIT_200s0532g00020, VIT_200s2417g00020, VIT_202s0025g03480, VIT_202s0025g03540, VIT_202s0025g03680, VIT_203s0038g00350, VIT_203s0038g04210, VIT_203s0063g01120, VIT_203s0088g00380, VIT_204s0023g03060, VIT_205s0020g00620, VIT_205s0029g00400, VIT_205s0049g01350, VIT_206s0004g03810, VIT_206s0004g05870, VIT_206s0009g00820, VIT_206s0009g02020,…	VIT_202s0025g03540, VIT_208s0040g00980, VIT_213s0019g04750, VIT_217s0000g03700, VIT_218s0001g08250	VIT_200s0313g00066, VIT_200s0313g00072, VIT_200s0313g00080, VIT_200s0532g00020, VIT_200s2417g00020, VIT_202s0025g03480, VIT_202s0025g03680, VIT_203s0038g00350, VIT_203s0038g04210, VIT_203s0063g01120, VIT_203s0088g00380, VIT_204s0023g03060, VIT_205s0020g00620, VIT_205s0029g00400, VIT_205s0049g01350, VIT_206s0004g03810, VIT_206s0004g05870, VIT_206s0009g00820, VIT_206s0009g02020, VIT_207s0005g00940,…
37	GO:0006334	nucleosome assembly	82	16	2	14	-3.6732	1	0.00062857	VIT_200s0179g00340, VIT_200s0499g00050, VIT_201s0011g00830, VIT_204s0044g00560, VIT_205s0020g04800, VIT_206s0004g01690, VIT_206s0004g01710, VIT_206s0004g04370, VIT_207s0104g00960, VIT_207s0141g00730, VIT_213s0019g00780, VIT_213s0019g00800, VIT_213s0064g01340, VIT_214s0060g00680, VIT_214s0060g02360, VIT_218s0072g00800	VIT_205s0020g04800, VIT_207s0141g00730	VIT_200s0179g00340, VIT_200s0499g00050, VIT_201s0011g00830, VIT_204s0044g00560, VIT_206s0004g01690, VIT_206s0004g01710, VIT_206s0004g04370, VIT_207s0104g00960, VIT_213s0019g00780, VIT_213s0019g00800, VIT_213s0064g01340, VIT_214s0060g00680, VIT_214s0060g02360, VIT_218s0072g00800
38	GO:0016556	mRNA modification	119	41	4	37	-3.1866	1	0.0011407	VIT_201s0010g01570, VIT_201s0026g00570, VIT_201s0026g02510, VIT_201s0127g00400, VIT_202s0012g02540, VIT_202s0025g02640, VIT_203s0017g01330, VIT_203s0017g02180, VIT_203s0038g01320, VIT_203s0038g04210, VIT_203s0063g02020, VIT_203s0063g02040, VIT_203s0063g02460, VIT_204s0043g00620, VIT_204s0043g00700, VIT_204s0044g01510, VIT_205s0049g02130, VIT_205s0049g02140, VIT_206s0004g08360, VIT_207s0151g00860,…	VIT_203s0063g02040, VIT_213s0064g00190, VIT_214s0060g02250, VIT_216s0022g00630	VIT_201s0010g01570, VIT_201s0026g00570, VIT_201s0026g02510, VIT_201s0127g00400, VIT_202s0012g02540, VIT_202s0025g02640, VIT_203s0017g01330, VIT_203s0017g02180, VIT_203s0038g01320, VIT_203s0038g04210, VIT_203s0063g02020, VIT_203s0063g02460, VIT_204s0043g00620, VIT_204s0043g00700, VIT_204s0044g01510, VIT_205s0049g02130, VIT_205s0049g02140, VIT_206s0004g08360, VIT_207s0151g00860, VIT_208s0007g01890,…
39	GO:0008283	cell proliferation	178	64	3	61	-7.4286	1	0	VIT_200s0179g00340, VIT_200s0499g00050, VIT_200s0704g00040, VIT_200s1328g00020, VIT_200s1404g00010, VIT_201s0010g02430, VIT_201s0010g02690, VIT_201s0011g00830, VIT_201s0026g00030, VIT_202s0025g01350, VIT_203s0038g00300, VIT_203s0038g02800, VIT_204s0008g02770, VIT_204s0023g01610, VIT_204s0023g03720, VIT_204s0023g03740, VIT_204s0044g00560, VIT_205s0020g02910, VIT_205s0029g00400, VIT_206s0004g01690,…	VIT_200s1328g00020, VIT_208s0007g03870, VIT_218s0001g08760	VIT_200s0179g00340, VIT_200s0499g00050, VIT_200s0704g00040, VIT_200s1404g00010, VIT_201s0010g02430, VIT_201s0010g02690, VIT_201s0011g00830, VIT_201s0026g00030, VIT_202s0025g01350, VIT_203s0038g00300, VIT_203s0038g02800, VIT_204s0008g02770, VIT_204s0023g01610, VIT_204s0023g03720, VIT_204s0023g03740, VIT_204s0044g00560, VIT_205s0020g02910, VIT_205s0029g00400, VIT_206s0004g01690, VIT_206s0004g01710,…
40	GO:0006260	DNA replication	158	26	1	25	-3.5556	1	0.0016211	VIT_200s0184g00040, VIT_201s0010g02690, VIT_201s0150g00390, VIT_202s0025g01350, VIT_203s0038g00300, VIT_204s0008g03780, VIT_206s0004g05920, VIT_206s0061g01610, VIT_207s0005g01430, VIT_207s0031g00470, VIT_210s0003g01720, VIT_210s0003g03080, VIT_210s0092g00040, VIT_210s0092g00360, VIT_211s0016g02770, VIT_211s0149g00130, VIT_213s0064g01440, VIT_213s0067g02530, VIT_213s0074g00110, VIT_214s0068g02000,…	VIT_213s0074g00110	VIT_200s0184g00040, VIT_201s0010g02690, VIT_201s0150g00390, VIT_202s0025g01350, VIT_203s0038g00300, VIT_204s0008g03780, VIT_206s0004g05920, VIT_206s0061g01610, VIT_207s0005g01430, VIT_207s0031g00470, VIT_210s0003g01720, VIT_210s0003g03080, VIT_210s0092g00040, VIT_210s0092g00360, VIT_211s0016g02770, VIT_211s0149g00130, VIT_213s0064g01440, VIT_213s0067g02530, VIT_214s0068g02000, VIT_215s0021g00210,…
41	GO:0006270	DNA replication initiation	93	33	0	33	-5.1884	1	0	VIT_200s0184g00040, VIT_200s0499g00050, VIT_200s0704g00040, VIT_200s1404g00010, VIT_201s0010g02690, VIT_201s0150g00390, VIT_203s0038g00300, VIT_203s0038g02800, VIT_204s0023g03720, VIT_204s0023g03740, VIT_205s0020g02910, VIT_205s0029g00400, VIT_207s0005g01430, VIT_207s0031g00470, VIT_207s0104g01740, VIT_208s0007g03090, VIT_210s0003g00630, VIT_210s0003g03080, VIT_211s0065g00460, VIT_211s0149g00130,…		VIT_200s0184g00040, VIT_200s0499g00050, VIT_200s0704g00040, VIT_200s1404g00010, VIT_201s0010g02690, VIT_201s0150g00390, VIT_203s0038g00300, VIT_203s0038g02800, VIT_204s0023g03720, VIT_204s0023g03740, VIT_205s0020g02910, VIT_205s0029g00400, VIT_207s0005g01430, VIT_207s0031g00470, VIT_207s0104g01740, VIT_208s0007g03090, VIT_210s0003g00630, VIT_210s0003g03080, VIT_211s0065g00460, VIT_211s0149g00130,…
42	GO:0045893	positive regulation of transcription, DNA-templated	403	79	15	64	-4.0713	1	0	VIT_200s0323g00080, VIT_200s0759g00010, VIT_200s1286g00020, VIT_200s1356g00010, VIT_201s0010g01170, VIT_201s0011g01080, VIT_202s0012g01800, VIT_202s0012g02030, VIT_202s0025g02590, VIT_202s0025g02710, VIT_202s0154g00020, VIT_202s0234g00130, VIT_203s0038g00490, VIT_203s0038g03560, VIT_203s0038g03750, VIT_203s0038g04180, VIT_203s0038g04210, VIT_203s0088g01190, VIT_204s0008g01300, VIT_204s0008g03270,…	VIT_202s0025g02590, VIT_202s0234g00130, VIT_203s0038g00490, VIT_203s0038g03750, VIT_206s0009g02480, VIT_206s0061g00790, VIT_210s0003g00330, VIT_210s0003g00580, VIT_213s0067g02560, VIT_216s0098g01170, VIT_217s0000g01970, VIT_219s0014g03160, VIT_219s0014g05000, VIT_219s0015g01280, VIT_219s0085g00050	VIT_200s0323g00080, VIT_200s0759g00010, VIT_200s1286g00020, VIT_200s1356g00010, VIT_201s0010g01170, VIT_201s0011g01080, VIT_202s0012g01800, VIT_202s0012g02030, VIT_202s0025g02710, VIT_202s0154g00020, VIT_203s0038g03560, VIT_203s0038g04180, VIT_203s0038g04210, VIT_203s0088g01190, VIT_204s0008g01300, VIT_204s0008g03270, VIT_204s0008g03400, VIT_204s0008g04310, VIT_204s0023g00920, VIT_204s0023g01330,…
43	GO:0006346	methylation-dependent chromatin silencing	152	28	1	27	-5.6875	1	0	VIT_200s0532g00020, VIT_200s0704g00040, VIT_200s1404g00010, VIT_201s0011g04060, VIT_202s0025g03480, VIT_202s0025g04960, VIT_203s0038g02800, VIT_204s0008g04200, VIT_204s0023g01610, VIT_204s0023g03760, VIT_205s0029g00400, VIT_205s0049g01350, VIT_206s0004g01270, VIT_206s0009g00820, VIT_207s0031g02790, VIT_208s0007g05360, VIT_209s0002g03660, VIT_210s0003g02680, VIT_211s0016g04620, VIT_211s0065g00460,…	VIT_217s0000g03700	VIT_200s0532g00020, VIT_200s0704g00040, VIT_200s1404g00010, VIT_201s0011g04060, VIT_202s0025g03480, VIT_202s0025g04960, VIT_203s0038g02800, VIT_204s0008g04200, VIT_204s0023g01610, VIT_204s0023g03760, VIT_205s0029g00400, VIT_205s0049g01350, VIT_206s0004g01270, VIT_206s0009g00820, VIT_207s0031g02790, VIT_208s0007g05360, VIT_209s0002g03660, VIT_210s0003g02680, VIT_211s0016g04620, VIT_211s0065g00460,…
44	GO:0051567	histone H3-K9 methylation	221	65	1	64	-7.9022	1	0	VIT_200s0532g00020, VIT_200s0704g00040, VIT_200s1404g00010, VIT_201s0010g02690, VIT_201s0011g04060, VIT_201s0150g00390, VIT_202s0025g01350, VIT_202s0025g03480, VIT_202s0025g04960, VIT_203s0038g00300, VIT_203s0038g02800, VIT_204s0008g00530, VIT_204s0008g04200, VIT_204s0023g03720, VIT_204s0023g03740, VIT_204s0023g03760, VIT_205s0020g02910, VIT_205s0029g00400, VIT_205s0049g01350, VIT_205s0049g02090,…	VIT_217s0000g03700	VIT_200s0532g00020, VIT_200s0704g00040, VIT_200s1404g00010, VIT_201s0010g02690, VIT_201s0011g04060, VIT_201s0150g00390, VIT_202s0025g01350, VIT_202s0025g03480, VIT_202s0025g04960, VIT_203s0038g00300, VIT_203s0038g02800, VIT_204s0008g00530, VIT_204s0008g04200, VIT_204s0023g03720, VIT_204s0023g03740, VIT_204s0023g03760, VIT_205s0020g02910, VIT_205s0029g00400, VIT_205s0049g01350, VIT_205s0049g02090,…
45	GO:0042023	DNA endoreduplication	71	17	1	16	-3.4363	1	0.0011407	VIT_200s0532g00020, VIT_201s0010g02430, VIT_203s0063g00670, VIT_204s0008g04260, VIT_205s0029g00400, VIT_206s0061g00070, VIT_207s0031g00470, VIT_207s0104g01740, VIT_208s0007g07790, VIT_209s0002g05240, VIT_211s0052g00390, VIT_213s0067g02530, VIT_214s0066g01050, VIT_216s0022g01820, VIT_217s0000g07630, VIT_218s0001g08700, VIT_218s0122g00550	VIT_211s0052g00390	VIT_200s0532g00020, VIT_201s0010g02430, VIT_203s0063g00670, VIT_204s0008g04260, VIT_205s0029g00400, VIT_206s0061g00070, VIT_207s0031g00470, VIT_207s0104g01740, VIT_208s0007g07790, VIT_209s0002g05240, VIT_213s0067g02530, VIT_214s0066g01050, VIT_216s0022g01820, VIT_217s0000g07630, VIT_218s0001g08700, VIT_218s0122g00550
46	GO:0051726	regulation of cell cycle	69	19	0	19	-3.2121	1	0.0011407	VIT_200s0704g00040, VIT_200s1404g00010, VIT_201s0150g00390, VIT_203s0038g00300, VIT_204s0023g03720, VIT_204s0023g03740, VIT_205s0020g02910, VIT_205s0049g02090, VIT_206s0004g06300, VIT_208s0056g00210, VIT_210s0003g00630, VIT_210s0003g03080, VIT_211s0016g02770, VIT_211s0065g00460, VIT_212s0028g03330, VIT_212s0134g00500, VIT_213s0067g02530, VIT_213s0067g03120, VIT_214s0068g02000		VIT_200s0704g00040, VIT_200s1404g00010, VIT_201s0150g00390, VIT_203s0038g00300, VIT_204s0023g03720, VIT_204s0023g03740, VIT_205s0020g02910, VIT_205s0049g02090, VIT_206s0004g06300, VIT_208s0056g00210, VIT_210s0003g00630, VIT_210s0003g03080, VIT_211s0016g02770, VIT_211s0065g00460, VIT_212s0028g03330, VIT_212s0134g00500, VIT_213s0067g02530, VIT_213s0067g03120, VIT_214s0068g02000
47	GO:0030154	cell differentiation	124	37	5	32	-4.4073	1	0	VIT_200s0532g00020, VIT_200s0759g00010, VIT_200s1356g00010, VIT_201s0010g01170, VIT_201s0011g00830, VIT_202s0012g01800, VIT_203s0038g03560, VIT_203s0063g00110, VIT_203s0063g02040, VIT_203s0088g01190, VIT_204s0008g00860, VIT_204s0008g01300, VIT_204s0043g01010, VIT_205s0020g01840, VIT_205s0102g00310, VIT_206s0061g00790, VIT_207s0104g00510, VIT_208s0040g00850, VIT_208s0040g01560, VIT_209s0002g08470,…	VIT_203s0063g02040, VIT_206s0061g00790, VIT_209s0002g08470, VIT_219s0014g03160, VIT_219s0014g05000	VIT_200s0532g00020, VIT_200s0759g00010, VIT_200s1356g00010, VIT_201s0010g01170, VIT_201s0011g00830, VIT_202s0012g01800, VIT_203s0038g03560, VIT_203s0063g00110, VIT_203s0088g01190, VIT_204s0008g00860, VIT_204s0008g01300, VIT_204s0043g01010, VIT_205s0020g01840, VIT_205s0102g00310, VIT_207s0104g00510, VIT_208s0040g00850, VIT_208s0040g01560, VIT_209s0018g01610, VIT_209s0054g01760, VIT_210s0116g01735,…
48	GO:0006342	chromatin silencing	107	29	0	29	-5.2647	1	0	VIT_202s0025g04960, VIT_203s0038g00300, VIT_204s0008g00530, VIT_204s0023g00920, VIT_205s0049g02090, VIT_205s0094g00420, VIT_206s0004g01080, VIT_206s0004g03810, VIT_207s0005g01430, VIT_207s0005g02580, VIT_207s0031g00250, VIT_208s0007g03090, VIT_208s0007g06800, VIT_208s0007g08800, VIT_208s0040g00070, VIT_209s0002g05680, VIT_210s0003g00630, VIT_212s0057g01510, VIT_213s0019g01840, VIT_213s0064g00560,…		VIT_202s0025g04960, VIT_203s0038g00300, VIT_204s0008g00530, VIT_204s0023g00920, VIT_205s0049g02090, VIT_205s0094g00420, VIT_206s0004g01080, VIT_206s0004g03810, VIT_207s0005g01430, VIT_207s0005g02580, VIT_207s0031g00250, VIT_208s0007g03090, VIT_208s0007g06800, VIT_208s0007g08800, VIT_208s0040g00070, VIT_209s0002g05680, VIT_210s0003g00630, VIT_212s0057g01510, VIT_213s0019g01840, VIT_213s0064g00560,…
49	GO:0031047	gene silencing by RNA	82	16	0	16	-3.5868	1	0.00062857	VIT_200s0499g00050, VIT_201s0113g00500, VIT_205s0020g03760, VIT_205s0049g02090, VIT_207s0104g01740, VIT_209s0002g05680, VIT_210s0003g00630, VIT_211s0016g02770, VIT_211s0016g03220, VIT_211s0016g04620, VIT_213s0019g01840, VIT_213s0067g02530, VIT_217s0000g07440, VIT_218s0001g07800, VIT_218s0001g10540, VIT_218s0072g00830		VIT_200s0499g00050, VIT_201s0113g00500, VIT_205s0020g03760, VIT_205s0049g02090, VIT_207s0104g01740, VIT_209s0002g05680, VIT_210s0003g00630, VIT_211s0016g02770, VIT_211s0016g03220, VIT_211s0016g04620, VIT_213s0019g01840, VIT_213s0067g02530, VIT_217s0000g07440, VIT_218s0001g07800, VIT_218s0001g10540, VIT_218s0072g00830
50	GO:0031048	chromatin silencing by small RNA	140	31	2	29	-5.0292	1	0	VIT_200s0313g00066, VIT_200s0313g00072, VIT_200s0313g00080, VIT_200s0532g00020, VIT_200s0704g00040, VIT_200s1404g00010, VIT_200s2417g00020, VIT_201s0011g04060, VIT_202s0025g03480, VIT_202s0025g04960, VIT_203s0038g02800, VIT_203s0038g03750, VIT_204s0008g02220, VIT_204s0008g04200, VIT_204s0023g01610, VIT_204s0023g03760, VIT_205s0029g00400, VIT_205s0049g01350, VIT_206s0004g01270, VIT_206s0009g00820,…	VIT_203s0038g03750, VIT_217s0000g03700	VIT_200s0313g00066, VIT_200s0313g00072, VIT_200s0313g00080, VIT_200s0532g00020, VIT_200s0704g00040, VIT_200s1404g00010, VIT_200s2417g00020, VIT_201s0011g04060, VIT_202s0025g03480, VIT_202s0025g04960, VIT_203s0038g02800, VIT_204s0008g02220, VIT_204s0008g04200, VIT_204s0023g01610, VIT_204s0023g03760, VIT_205s0029g00400, VIT_205s0049g01350, VIT_206s0004g01270, VIT_206s0009g00820, VIT_208s0007g05340,…
51	GO:0016572	histone phosphorylation	74	28	1	27	-6.6728	1	0	VIT_200s0499g00020, VIT_200s0532g00020, VIT_201s0010g02430, VIT_202s0025g03480, VIT_202s0154g00600, VIT_204s0008g00530, VIT_204s0008g06670, VIT_204s0023g01610, VIT_205s0020g02910, VIT_205s0049g02090, VIT_205s0094g00420, VIT_206s0009g00820, VIT_207s0104g00500, VIT_210s0003g00630, VIT_210s0092g00360, VIT_211s0016g00460, VIT_212s0034g01430, VIT_213s0064g00560, VIT_214s0128g00440, VIT_215s0048g01730,…	VIT_217s0000g03700	VIT_200s0499g00020, VIT_200s0532g00020, VIT_201s0010g02430, VIT_202s0025g03480, VIT_202s0154g00600, VIT_204s0008g00530, VIT_204s0008g06670, VIT_204s0023g01610, VIT_205s0020g02910, VIT_205s0049g02090, VIT_205s0094g00420, VIT_206s0009g00820, VIT_207s0104g00500, VIT_210s0003g00630, VIT_210s0092g00360, VIT_211s0016g00460, VIT_212s0034g01430, VIT_213s0064g00560, VIT_214s0128g00440, VIT_215s0048g01730,…
52	GO:0051322	anaphase	118	48	1	47	-7.7341	1	0	VIT_200s0532g00020, VIT_201s0026g00030, VIT_201s0026g02120, VIT_201s0150g00390, VIT_202s0025g03480, VIT_202s0025g04000, VIT_202s0025g04960, VIT_203s0038g00300, VIT_203s0088g00490, VIT_204s0008g02770, VIT_204s0008g06670, VIT_204s0023g03760, VIT_205s0020g01270, VIT_205s0020g02910, VIT_205s0029g00400, VIT_205s0094g00420, VIT_206s0009g00820, VIT_206s0061g00070, VIT_207s0005g02290, VIT_207s0031g00470,…	VIT_217s0000g03700	VIT_200s0532g00020, VIT_201s0026g00030, VIT_201s0026g02120, VIT_201s0150g00390, VIT_202s0025g03480, VIT_202s0025g04000, VIT_202s0025g04960, VIT_203s0038g00300, VIT_203s0088g00490, VIT_204s0008g02770, VIT_204s0008g06670, VIT_204s0023g03760, VIT_205s0020g01270, VIT_205s0020g02910, VIT_205s0029g00400, VIT_205s0094g00420, VIT_206s0009g00820, VIT_206s0061g00070, VIT_207s0005g02290, VIT_207s0031g00470,…
53	GO:0007067	mitotic nuclear division	80	15	0	15	-4.7203	1	0	VIT_201s0010g02430, VIT_203s0038g02800, VIT_208s0007g03090, VIT_208s0007g05500, VIT_208s0040g00930, VIT_208s0056g00210, VIT_212s0028g03330, VIT_213s0019g01840, VIT_213s0064g01440, VIT_213s0067g01420, VIT_214s0108g00710, VIT_214s0108g01630, VIT_216s0022g00060, VIT_216s0022g01820, VIT_218s0001g14170		VIT_201s0010g02430, VIT_203s0038g02800, VIT_208s0007g03090, VIT_208s0007g05500, VIT_208s0040g00930, VIT_208s0056g00210, VIT_212s0028g03330, VIT_213s0019g01840, VIT_213s0064g01440, VIT_213s0067g01420, VIT_214s0108g00710, VIT_214s0108g01630, VIT_216s0022g00060, VIT_216s0022g01820, VIT_218s0001g14170
54	GO:0007017	microtubule-based process	58	18	5	13	-2.9114	1	0.0066957	VIT_202s0025g03540, VIT_202s0025g03680, VIT_203s0088g00380, VIT_206s0004g05870, VIT_206s0009g02020, VIT_208s0007g01630, VIT_208s0007g05500, VIT_208s0040g00980, VIT_209s0002g04280, VIT_211s0065g00460, VIT_214s0108g00440, VIT_216s0050g00380, VIT_217s0000g02450, VIT_217s0000g05380, VIT_218s0001g08250, VIT_218s0001g14360, VIT_219s0014g02850, VIT_219s0014g03710	VIT_202s0025g03540, VIT_208s0040g00980, VIT_209s0002g04280, VIT_218s0001g08250, VIT_219s0014g02850	VIT_202s0025g03680, VIT_203s0088g00380, VIT_206s0004g05870, VIT_206s0009g02020, VIT_208s0007g01630, VIT_208s0007g05500, VIT_211s0065g00460, VIT_214s0108g00440, VIT_216s0050g00380, VIT_217s0000g02450, VIT_217s0000g05380, VIT_218s0001g14360, VIT_219s0014g03710
55	GO:0006275	regulation of DNA replication	132	45	0	45	-6.3381	1	0	VIT_200s0499g00050, VIT_200s0532g00020, VIT_200s0704g00040, VIT_200s1404g00010, VIT_201s0010g02690, VIT_201s0150g00390, VIT_203s0038g00300, VIT_203s0038g02800, VIT_203s0063g01120, VIT_204s0023g03720, VIT_204s0023g03740, VIT_205s0020g00620, VIT_205s0020g02910, VIT_205s0029g00400, VIT_205s0049g02090, VIT_206s0004g03810, VIT_206s0004g05920, VIT_207s0031g00470, VIT_207s0104g01740, VIT_208s0007g00340,…		VIT_200s0499g00050, VIT_200s0532g00020, VIT_200s0704g00040, VIT_200s1404g00010, VIT_201s0010g02690, VIT_201s0150g00390, VIT_203s0038g00300, VIT_203s0038g02800, VIT_203s0063g01120, VIT_204s0023g03720, VIT_204s0023g03740, VIT_205s0020g00620, VIT_205s0020g02910, VIT_205s0029g00400, VIT_205s0049g02090, VIT_206s0004g03810, VIT_206s0004g05920, VIT_207s0031g00470, VIT_207s0104g01740, VIT_208s0007g00340,…
56	GO:0010389	regulation of G2/M transition of mitotic cell cycle	72	22	0	22	-4.7448	1	0	VIT_200s0532g00020, VIT_201s0010g02690, VIT_203s0063g01120, VIT_205s0020g00620, VIT_205s0029g00400, VIT_206s0004g03810, VIT_208s0007g00340, VIT_208s0058g01420, VIT_209s0002g05240, VIT_211s0149g00130, VIT_212s0034g01430, VIT_212s0057g01510, VIT_214s0108g00710, VIT_216s0022g00060, VIT_216s0022g01820, VIT_217s0000g04740, VIT_217s0000g07440, VIT_218s0001g02060, VIT_218s0001g08700, VIT_218s0001g10540,…		VIT_200s0532g00020, VIT_201s0010g02690, VIT_203s0063g01120, VIT_205s0020g00620, VIT_205s0029g00400, VIT_206s0004g03810, VIT_208s0007g00340, VIT_208s0058g01420, VIT_209s0002g05240, VIT_211s0149g00130, VIT_212s0034g01430, VIT_212s0057g01510, VIT_214s0108g00710, VIT_216s0022g00060, VIT_216s0022g01820, VIT_217s0000g04740, VIT_217s0000g07440, VIT_218s0001g02060, VIT_218s0001g08700, VIT_218s0001g10540,…
57	GO:0051225	spindle assembly	48	18	0	18	-5.0299	1	0	VIT_200s0532g00020, VIT_203s0088g00490, VIT_204s0008g02770, VIT_204s0008g06670, VIT_204s0023g03760, VIT_205s0020g01270, VIT_205s0029g00400, VIT_205s0094g00420, VIT_206s0009g00820, VIT_207s0104g01740, VIT_209s0002g05240, VIT_209s0054g00820, VIT_212s0028g03330, VIT_213s0019g01840, VIT_213s0064g00560, VIT_216s0022g01820, VIT_218s0001g08700, VIT_218s0122g00550		VIT_200s0532g00020, VIT_203s0088g00490, VIT_204s0008g02770, VIT_204s0008g06670, VIT_204s0023g03760, VIT_205s0020g01270, VIT_205s0029g00400, VIT_205s0094g00420, VIT_206s0009g00820, VIT_207s0104g01740, VIT_209s0002g05240, VIT_209s0054g00820, VIT_212s0028g03330, VIT_213s0019g01840, VIT_213s0064g00560, VIT_216s0022g01820, VIT_218s0001g08700, VIT_218s0122g00550
Photosynthesis
58	GO:0015979	photosynthesis	157	67	11	56	-3.4995	1	0.0016211	VIT_200s0125g00280, VIT_200s0207g00210, VIT_200s0227g00150, VIT_200s0264g00030, VIT_200s0904g00010, VIT_200s2377g00010, VIT_201s0010g03620, VIT_201s0011g01850, VIT_201s0026g02680, VIT_202s0025g04710, VIT_202s0109g00080, VIT_203s0091g00690, VIT_204s0008g01730, VIT_204s0008g04310, VIT_204s0023g00410, VIT_204s0023g00600, VIT_204s0023g00720, VIT_204s0044g01410, VIT_205s0020g03180, VIT_207s0005g04400,…	VIT_200s0227g00150, VIT_200s0264g00030, VIT_203s0091g00690, VIT_204s0023g00600, VIT_207s0129g00240, VIT_211s0016g01860, VIT_212s0059g02150, VIT_218s0001g09230, VIT_219s0014g03160, VIT_219s0015g01760, VIT_219s0090g00460	VIT_200s0125g00280, VIT_200s0207g00210, VIT_200s0904g00010, VIT_200s2377g00010, VIT_201s0010g03620, VIT_201s0011g01850, VIT_201s0026g02680, VIT_202s0025g04710, VIT_202s0109g00080, VIT_204s0008g01730, VIT_204s0008g04310, VIT_204s0023g00410, VIT_204s0023g00720, VIT_204s0044g01410, VIT_205s0020g03180, VIT_207s0005g04400, VIT_207s0005g04920, VIT_207s0141g00570, VIT_207s0151g01000, VIT_208s0007g05000,…
59	GO:0018298	protein-chromophore linkage	30	18	5	13	-0.68524	1	0.5871	VIT_201s0010g03620, VIT_201s0011g05810, VIT_201s0026g01590, VIT_203s0038g04210, VIT_204s0008g02670, VIT_207s0005g02220, VIT_210s0003g02680, VIT_210s0003g02890, VIT_210s0003g02900, VIT_212s0028g00320, VIT_212s0055g01110, VIT_212s0057g00630, VIT_213s0019g04140, VIT_215s0024g00040, VIT_217s0000g06350, VIT_218s0089g01170, VIT_219s0014g00160, VIT_219s0014g03660	VIT_201s0011g05810, VIT_201s0026g01590, VIT_207s0005g02220, VIT_210s0003g02890, VIT_217s0000g06350	VIT_201s0010g03620, VIT_203s0038g04210, VIT_204s0008g02670, VIT_210s0003g02680, VIT_210s0003g02900, VIT_212s0028g00320, VIT_212s0055g01110, VIT_212s0057g00630, VIT_213s0019g04140, VIT_215s0024g00040, VIT_218s0089g01170, VIT_219s0014g00160, VIT_219s0014g03660
60	GO:0010155	regulation of proton transport	60	19	4	15	-1.6252	1	0.14218	VIT_201s0010g01390, VIT_201s0011g03490, VIT_201s0026g01590, VIT_202s0025g01470, VIT_203s0038g03560, VIT_203s0038g04210, VIT_203s0180g00110, VIT_205s0020g04210, VIT_207s0005g00890, VIT_208s0007g00780, VIT_210s0003g02680, VIT_211s0016g00730, VIT_212s0035g01750, VIT_213s0019g04140, VIT_214s0068g00680, VIT_217s0000g00280, VIT_218s0089g01170, VIT_218s0122g00960, VIT_219s0093g00440	VIT_201s0026g01590, VIT_202s0025g01470, VIT_207s0005g00890, VIT_219s0093g00440	VIT_201s0010g01390, VIT_201s0011g03490, VIT_203s0038g03560, VIT_203s0038g04210, VIT_203s0180g00110, VIT_205s0020g04210, VIT_208s0007g00780, VIT_210s0003g02680, VIT_211s0016g00730, VIT_212s0035g01750, VIT_213s0019g04140, VIT_214s0068g00680, VIT_217s0000g00280, VIT_218s0089g01170, VIT_218s0122g00960
61	GO:0019684	photosynthesis, light reaction	70	31	2	29	-3.5436	1	0.00062857	VIT_200s0211g00120, VIT_200s0759g00010, VIT_202s0033g00230, VIT_203s0063g02020, VIT_204s0008g02640, VIT_205s0020g02880, VIT_206s0004g01100, VIT_206s0004g05230, VIT_207s0031g00020, VIT_207s0151g01000, VIT_208s0007g00700, VIT_208s0007g02490, VIT_208s0007g03250, VIT_208s0007g06200, VIT_208s0007g08540, VIT_209s0002g00790, VIT_209s0002g04360, VIT_210s0003g00890, VIT_211s0016g05570, VIT_213s0019g01980,…	VIT_213s0019g01980, VIT_219s0014g03160	VIT_200s0211g00120, VIT_200s0759g00010, VIT_202s0033g00230, VIT_203s0063g02020, VIT_204s0008g02640, VIT_205s0020g02880, VIT_206s0004g01100, VIT_206s0004g05230, VIT_207s0031g00020, VIT_207s0151g01000, VIT_208s0007g00700, VIT_208s0007g02490, VIT_208s0007g03250, VIT_208s0007g06200, VIT_208s0007g08540, VIT_209s0002g00790, VIT_209s0002g04360, VIT_210s0003g00890, VIT_211s0016g05570, VIT_214s0030g01900,…
62	GO:0000413	protein peptidyl-prolyl isomerization	74	19	1	18	-2.8777	1	0.0052938	VIT_201s0010g01680, VIT_201s0011g00930, VIT_205s0094g00100, VIT_207s0005g02410, VIT_207s0031g01150, VIT_208s0007g04340, VIT_208s0007g08780, VIT_208s0040g00790, VIT_211s0118g00810, VIT_211s0118g00815, VIT_213s0067g03730, VIT_214s0066g01410, VIT_215s0021g01850, VIT_217s0000g02530, VIT_217s0000g04270, VIT_218s0122g00900, VIT_219s0014g03330, VIT_219s0014g03350, VIT_219s0090g01210	VIT_201s0010g01680	VIT_201s0011g00930, VIT_205s0094g00100, VIT_207s0005g02410, VIT_207s0031g01150, VIT_208s0007g04340, VIT_208s0007g08780, VIT_208s0040g00790, VIT_211s0118g00810, VIT_211s0118g00815, VIT_213s0067g03730, VIT_214s0066g01410, VIT_215s0021g01850, VIT_217s0000g02530, VIT_217s0000g04270, VIT_218s0122g00900, VIT_219s0014g03330, VIT_219s0014g03350, VIT_219s0090g01210
63	GO:0009416	response to light stimulus	192	50	11	39	-3.7556	1	0.0011407	VIT_200s0194g00080, VIT_200s0389g00030, VIT_200s0389g00040, VIT_200s0665g00050, VIT_201s0010g01390, VIT_201s0026g02030, VIT_201s0127g00740, VIT_201s0150g00300, VIT_201s0244g00030, VIT_203s0088g01190, VIT_203s0091g00310, VIT_203s0091g00680, VIT_203s0097g00710, VIT_204s0008g03270, VIT_204s0008g04710, VIT_204s0043g01010, VIT_206s0004g05180, VIT_206s0061g00750, VIT_207s0005g06300, VIT_207s0031g02170,…	VIT_203s0091g00310, VIT_203s0097g00710, VIT_207s0031g02610, VIT_207s0104g00800, VIT_207s0129g00660, VIT_207s0141g00060, VIT_209s0018g00620, VIT_211s0016g04490, VIT_212s0028g02140, VIT_212s0035g02150, VIT_214s0006g02610	VIT_200s0194g00080, VIT_200s0389g00030, VIT_200s0389g00040, VIT_200s0665g00050, VIT_201s0010g01390, VIT_201s0026g02030, VIT_201s0127g00740, VIT_201s0150g00300, VIT_201s0244g00030, VIT_203s0088g01190, VIT_203s0091g00680, VIT_204s0008g03270, VIT_204s0008g04710, VIT_204s0043g01010, VIT_206s0004g05180, VIT_206s0061g00750, VIT_207s0005g06300, VIT_207s0031g02170, VIT_207s0104g01440, VIT_208s0007g00840,…
64	GO:0009765	photosynthesis, light harvesting	24	19	4	15	-1.5705	1	0.1546	VIT_200s0181g00180, VIT_201s0010g03620, VIT_207s0005g02220, VIT_210s0003g02890, VIT_210s0003g02900, VIT_211s0016g00730, VIT_211s0016g01880, VIT_212s0028g00320, VIT_212s0055g01110, VIT_212s0057g00630, VIT_213s0019g04140, VIT_215s0024g00040, VIT_217s0000g06350, VIT_218s0001g02740, VIT_218s0001g10550, VIT_218s0089g01170, VIT_218s0122g00430, VIT_219s0014g00160, VIT_219s0014g03660	VIT_200s0181g00180, VIT_207s0005g02220, VIT_210s0003g02890, VIT_217s0000g06350	VIT_201s0010g03620, VIT_210s0003g02900, VIT_211s0016g00730, VIT_211s0016g01880, VIT_212s0028g00320, VIT_212s0055g01110, VIT_212s0057g00630, VIT_213s0019g04140, VIT_215s0024g00040, VIT_218s0001g02740, VIT_218s0001g10550, VIT_218s0089g01170, VIT_218s0122g00430, VIT_219s0014g00160, VIT_219s0014g03660
65	GO:0006098	pentose-phosphate shunt	271	106	14	92	-5.0688	1	0	VIT_200s0199g00220, VIT_200s0199g00240, VIT_200s0323g00080, VIT_200s0759g00010, VIT_200s1286g00020, VIT_200s2795g00010, VIT_201s0010g01170, VIT_201s0011g05210, VIT_201s0011g05290, VIT_201s0026g02680, VIT_202s0012g00530, VIT_202s0012g00980, VIT_202s0025g04710, VIT_202s0109g00080, VIT_203s0017g00940, VIT_203s0038g00670, VIT_203s0038g00740, VIT_203s0063g00110, VIT_203s0088g01190, VIT_203s0180g00110,…	VIT_200s0199g00220, VIT_200s0199g00240, VIT_201s0011g05210, VIT_202s0012g00530, VIT_204s0008g05340, VIT_205s0051g00870, VIT_206s0004g01220, VIT_206s0004g06130, VIT_208s0007g07470, VIT_213s0064g00190, VIT_214s0108g00540, VIT_215s0048g00370, VIT_216s0039g02500, VIT_217s0000g02140	VIT_200s0323g00080, VIT_200s0759g00010, VIT_200s1286g00020, VIT_200s2795g00010, VIT_201s0010g01170, VIT_201s0011g05290, VIT_201s0026g02680, VIT_202s0012g00980, VIT_202s0025g04710, VIT_202s0109g00080, VIT_203s0017g00940, VIT_203s0038g00670, VIT_203s0038g00740, VIT_203s0063g00110, VIT_203s0088g01190, VIT_203s0180g00110, VIT_204s0008g01300, VIT_204s0008g05590, VIT_204s0023g00720, VIT_204s0023g03010,…
66	GO:0006869	lipid transport	137	27	11	16	-1.6151	1	0.14876	VIT_200s0333g00050, VIT_200s0399g00020, VIT_201s0011g06580, VIT_201s0011g06590, VIT_202s0154g00600, VIT_202s0236g00100, VIT_202s0236g00120, VIT_204s0008g05640, VIT_205s0020g01740, VIT_205s0062g01260, VIT_205s0062g01370, VIT_206s0004g08060, VIT_208s0007g01370, VIT_208s0058g01210, VIT_208s0058g01230, VIT_209s0002g07500, VIT_211s0016g05840, VIT_212s0055g00800, VIT_212s0055g01140, VIT_213s0067g02910,…	VIT_200s0399g00020, VIT_201s0011g06590, VIT_204s0008g05640, VIT_205s0062g01370, VIT_206s0004g08060, VIT_208s0058g01210, VIT_208s0058g01230, VIT_211s0016g05840, VIT_212s0055g00800, VIT_216s0013g00810, VIT_216s0039g02850	VIT_200s0333g00050, VIT_201s0011g06580, VIT_202s0154g00600, VIT_202s0236g00100, VIT_202s0236g00120, VIT_205s0020g01740, VIT_205s0062g01260, VIT_208s0007g01370, VIT_209s0002g07500, VIT_212s0055g01140, VIT_213s0067g02910, VIT_214s0006g02530, VIT_214s0006g02915, VIT_215s0048g00630, VIT_217s0000g03280, VIT_219s0090g01470
67	GO:0030003	cellular cation homeostasis	75	27	8	19	-1.232	1	0.29361	VIT_200s0904g00010, VIT_201s0011g03070, VIT_201s0011g05290, VIT_202s0025g01470, VIT_204s0008g02640, VIT_204s0023g00410, VIT_206s0061g01060, VIT_206s0080g00920, VIT_207s0031g00020, VIT_207s0031g02340, VIT_207s0151g01000, VIT_208s0007g01570, VIT_208s0056g01690, VIT_208s0058g00860, VIT_209s0002g03640, VIT_209s0002g04010, VIT_209s0002g04020, VIT_210s0003g04350, VIT_211s0016g00730, VIT_211s0016g05170,…	VIT_201s0011g03070, VIT_202s0025g01470, VIT_208s0058g00860, VIT_209s0002g03640, VIT_209s0002g04020, VIT_217s0000g06350, VIT_218s0001g02020, VIT_219s0015g01760	VIT_200s0904g00010, VIT_201s0011g05290, VIT_204s0008g02640, VIT_204s0023g00410, VIT_206s0061g01060, VIT_206s0080g00920, VIT_207s0031g00020, VIT_207s0031g02340, VIT_207s0151g01000, VIT_208s0007g01570, VIT_208s0056g01690, VIT_209s0002g04010, VIT_210s0003g04350, VIT_211s0016g00730, VIT_211s0016g05170, VIT_216s0098g01540, VIT_217s0000g01760, VIT_217s0000g05650, VIT_219s0085g00380
68	GO:0070838	divalent metal ion transport	67	24	6	18	-1.608	1	0.1546	VIT_200s0904g00010, VIT_201s0011g03070, VIT_201s0011g05290, VIT_202s0025g01470, VIT_204s0008g02640, VIT_204s0023g00410, VIT_206s0080g00920, VIT_207s0031g00020, VIT_207s0031g02340, VIT_207s0151g01000, VIT_208s0007g01570, VIT_208s0056g01690, VIT_208s0058g00860, VIT_209s0002g04010, VIT_210s0003g04350, VIT_211s0016g00730, VIT_211s0016g05170, VIT_216s0098g01540, VIT_217s0000g01760, VIT_217s0000g05650,…	VIT_201s0011g03070, VIT_202s0025g01470, VIT_208s0058g00860, VIT_217s0000g06350, VIT_218s0001g02020, VIT_219s0015g01760	VIT_200s0904g00010, VIT_201s0011g05290, VIT_204s0008g02640, VIT_204s0023g00410, VIT_206s0080g00920, VIT_207s0031g00020, VIT_207s0031g02340, VIT_207s0151g01000, VIT_208s0007g01570, VIT_208s0056g01690, VIT_209s0002g04010, VIT_210s0003g04350, VIT_211s0016g00730, VIT_211s0016g05170, VIT_216s0098g01540, VIT_217s0000g01760, VIT_217s0000g05650, VIT_219s0085g00380
69	GO:0019761	glucosinolate biosynthetic process	151	41	8	33	-2.6117	1	0.014995	VIT_200s0194g00120, VIT_200s0324g00110, VIT_200s0391g00020, VIT_201s0137g00720, VIT_203s0038g04210, VIT_204s0008g02640, VIT_204s0008g05590, VIT_204s0023g00720, VIT_204s0023g01550, VIT_204s0079g00790, VIT_205s0020g01530, VIT_205s0020g04210, VIT_205s0049g01980, VIT_206s0004g05230, VIT_206s0061g00790, VIT_206s0080g00030, VIT_207s0005g02540, VIT_207s0031g00020, VIT_208s0007g00780, VIT_208s0007g01940,…	VIT_200s0194g00120, VIT_204s0079g00790, VIT_205s0049g01980, VIT_206s0061g00790, VIT_211s0103g00550, VIT_212s0055g00800, VIT_212s0057g01450, VIT_213s0067g02720	VIT_200s0324g00110, VIT_200s0391g00020, VIT_201s0137g00720, VIT_203s0038g04210, VIT_204s0008g02640, VIT_204s0008g05590, VIT_204s0023g00720, VIT_204s0023g01550, VIT_205s0020g01530, VIT_205s0020g04210, VIT_206s0004g05230, VIT_206s0080g00030, VIT_207s0005g02540, VIT_207s0031g00020, VIT_208s0007g00780, VIT_208s0007g01940, VIT_208s0007g02490, VIT_209s0002g04010, VIT_210s0003g00890, VIT_211s0016g00730,…
70	GO:0009658	chloroplast organization	160	27	4	23	-2.9744	1	0.0048889	VIT_200s0323g00080, VIT_200s0399g00060, VIT_201s0011g01080, VIT_203s0091g00660, VIT_205s0094g00410, VIT_208s0007g08780, VIT_208s0056g01690, VIT_209s0002g03930, VIT_210s0116g00970, VIT_210s0116g01540, VIT_210s0523g00040, VIT_211s0065g01100, VIT_213s0067g02560, VIT_214s0036g00480, VIT_214s0060g00820, VIT_214s0108g01500, VIT_215s0021g01430, VIT_216s0013g00260, VIT_217s0000g05250, VIT_217s0000g09020,…	VIT_200s0399g00060, VIT_210s0523g00040, VIT_213s0067g02560, VIT_215s0021g01430	VIT_200s0323g00080, VIT_201s0011g01080, VIT_203s0091g00660, VIT_205s0094g00410, VIT_208s0007g08780, VIT_208s0056g01690, VIT_209s0002g03930, VIT_210s0116g00970, VIT_210s0116g01540, VIT_211s0065g01100, VIT_214s0036g00480, VIT_214s0060g00820, VIT_214s0108g01500, VIT_216s0013g00260, VIT_217s0000g05250, VIT_217s0000g09020, VIT_217s0000g09620, VIT_218s0001g00720, VIT_218s0001g01210, VIT_218s0001g01250,…
71	GO:0045036	protein targeting to chloroplast	52	15	1	14	-2.5446	1	0.014151	VIT_200s0838g00020, VIT_201s0011g01080, VIT_204s0008g04310, VIT_204s0023g02120, VIT_204s0043g00700, VIT_205s0094g00410, VIT_206s0004g07210, VIT_208s0058g01310, VIT_213s0064g01430, VIT_215s0024g00390, VIT_217s0000g00900, VIT_217s0000g07500, VIT_217s0000g09620, VIT_219s0014g00400, VIT_219s0015g00650	VIT_206s0004g07210	VIT_200s0838g00020, VIT_201s0011g01080, VIT_204s0008g04310, VIT_204s0023g02120, VIT_204s0043g00700, VIT_205s0094g00410, VIT_208s0058g01310, VIT_213s0064g01430, VIT_215s0024g00390, VIT_217s0000g00900, VIT_217s0000g07500, VIT_217s0000g09620, VIT_219s0014g00400, VIT_219s0015g00650
72	GO:0019288	isopentenyl diphosphate biosynthetic process, methylerythritol 4-phosphate pathway	263	107	9	98	-6.6402	1	0	VIT_200s0616g00020, VIT_200s0759g00010, VIT_200s2795g00010, VIT_201s0011g00930, VIT_201s0011g03310, VIT_201s0011g03490, VIT_201s0127g00740, VIT_201s0182g00050, VIT_202s0012g00980, VIT_202s0012g01800, VIT_202s0025g02890, VIT_203s0017g01330, VIT_203s0038g00320, VIT_203s0038g00740, VIT_203s0038g01320, VIT_203s0038g02920, VIT_203s0038g03250, VIT_203s0063g00110, VIT_203s0063g02040, VIT_203s0088g01190,…	VIT_203s0063g02040, VIT_204s0008g05340, VIT_204s0023g01790, VIT_205s0051g00870, VIT_206s0004g06130, VIT_206s0061g00790, VIT_209s0002g06970, VIT_214s0066g00320, VIT_219s0093g00440	VIT_200s0616g00020, VIT_200s0759g00010, VIT_200s2795g00010, VIT_201s0011g00930, VIT_201s0011g03310, VIT_201s0011g03490, VIT_201s0127g00740, VIT_201s0182g00050, VIT_202s0012g00980, VIT_202s0012g01800, VIT_202s0025g02890, VIT_203s0017g01330, VIT_203s0038g00320, VIT_203s0038g00740, VIT_203s0038g01320, VIT_203s0038g02920, VIT_203s0038g03250, VIT_203s0063g00110, VIT_203s0088g01190, VIT_203s0180g00110,…
73	GO:0006655	phosphatidylglycerol biosynthetic process	68	20	2	18	-4.1613	1	0	VIT_201s0011g01080, VIT_201s0182g00050, VIT_203s0063g02040, VIT_203s0088g01190, VIT_204s0023g00080, VIT_204s0043g01010, VIT_205s0077g00060, VIT_207s0005g00590, VIT_207s0005g04400, VIT_208s0007g01610, VIT_209s0002g06970, VIT_211s0016g00120, VIT_211s0016g00130, VIT_211s0037g00840, VIT_212s0028g01330, VIT_212s0059g00270, VIT_213s0067g00390, VIT_214s0036g00480, VIT_214s0108g01290, VIT_219s0177g00340	VIT_203s0063g02040, VIT_209s0002g06970	VIT_201s0011g01080, VIT_201s0182g00050, VIT_203s0088g01190, VIT_204s0023g00080, VIT_204s0043g01010, VIT_205s0077g00060, VIT_207s0005g00590, VIT_207s0005g04400, VIT_208s0007g01610, VIT_211s0016g00120, VIT_211s0016g00130, VIT_211s0037g00840, VIT_212s0028g01330, VIT_212s0059g00270, VIT_213s0067g00390, VIT_214s0036g00480, VIT_214s0108g01290, VIT_219s0177g00340
74	GO:0006364	rRNA processing	278	86	3	83	-6.6179	1	0	VIT_200s0323g00080, VIT_200s0759g00010, VIT_200s1286g00020, VIT_201s0011g01080, VIT_201s0026g00080, VIT_201s0137g00210, VIT_202s0012g01570, VIT_202s0025g02890, VIT_202s0025g04710, VIT_202s0109g00080, VIT_203s0017g00940, VIT_203s0038g02510, VIT_203s0038g03250, VIT_203s0038g04210, VIT_203s0088g01190, VIT_203s0180g00110, VIT_204s0008g05340, VIT_204s0008g05590, VIT_204s0023g00410, VIT_204s0043g01010,…	VIT_202s0012g01570, VIT_204s0008g05340, VIT_217s0000g08620	VIT_200s0323g00080, VIT_200s0759g00010, VIT_200s1286g00020, VIT_201s0011g01080, VIT_201s0026g00080, VIT_201s0137g00210, VIT_202s0025g02890, VIT_202s0025g04710, VIT_202s0109g00080, VIT_203s0017g00940, VIT_203s0038g02510, VIT_203s0038g03250, VIT_203s0038g04210, VIT_203s0088g01190, VIT_203s0180g00110, VIT_204s0008g05590, VIT_204s0023g00410, VIT_204s0043g01010, VIT_205s0020g01840, VIT_205s0020g02880,…
75	GO:0009073	aromatic amino acid family biosynthetic process	80	21	2	19	-3.1539	1	0.00308	VIT_200s0759g00010, VIT_201s0182g00050, VIT_203s0038g02960, VIT_203s0038g03560, VIT_204s0008g01300, VIT_204s0008g03370, VIT_204s0008g06570, VIT_205s0020g01840, VIT_205s0094g00410, VIT_205s0102g00310, VIT_206s0080g00890, VIT_209s0002g08030, VIT_209s0018g00400, VIT_211s0118g00630, VIT_212s0057g01550, VIT_212s0059g00270, VIT_214s0066g00970, VIT_216s0013g00240, VIT_217s0000g00900, VIT_218s0001g06250,…	VIT_218s0001g06250, VIT_219s0014g03160	VIT_200s0759g00010, VIT_201s0182g00050, VIT_203s0038g02960, VIT_203s0038g03560, VIT_204s0008g01300, VIT_204s0008g03370, VIT_204s0008g06570, VIT_205s0020g01840, VIT_205s0094g00410, VIT_205s0102g00310, VIT_206s0080g00890, VIT_209s0002g08030, VIT_209s0018g00400, VIT_211s0118g00630, VIT_212s0057g01550, VIT_212s0059g00270, VIT_214s0066g00970, VIT_216s0013g00240, VIT_217s0000g00900
76	GO:0016226	iron-sulfur cluster assembly	114	28	4	24	-2.3579	1	0.025477	VIT_200s0323g00080, VIT_200s0616g00020, VIT_200s1286g00020, VIT_201s0011g03490, VIT_201s0137g00670, VIT_201s0182g00050, VIT_202s0012g01800, VIT_203s0038g02960, VIT_203s0038g04180, VIT_204s0008g03370, VIT_204s0023g02120, VIT_205s0020g04210, VIT_205s0094g00410, VIT_206s0061g00790, VIT_206s0080g00890, VIT_208s0058g01310, VIT_209s0018g00400, VIT_210s0116g00970, VIT_211s0016g04250, VIT_211s0118g00630,…	VIT_201s0137g00670, VIT_206s0061g00790, VIT_217s0000g09490, VIT_219s0093g00440	VIT_200s0323g00080, VIT_200s0616g00020, VIT_200s1286g00020, VIT_201s0011g03490, VIT_201s0182g00050, VIT_202s0012g01800, VIT_203s0038g02960, VIT_203s0038g04180, VIT_204s0008g03370, VIT_204s0023g02120, VIT_205s0020g04210, VIT_205s0094g00410, VIT_206s0080g00890, VIT_208s0058g01310, VIT_209s0018g00400, VIT_210s0116g00970, VIT_211s0016g04250, VIT_211s0118g00630, VIT_212s0057g01550, VIT_213s0067g00390,…
77	GO:0009637	response to blue light	97	38	6	32	-3.0777	1	0.0016211	VIT_201s0010g01390, VIT_201s0011g03490, VIT_201s0011g05810, VIT_202s0025g01470, VIT_202s0025g04710, VIT_202s0109g00080, VIT_203s0038g02510, VIT_203s0038g03250, VIT_203s0038g03560, VIT_203s0180g00110, VIT_205s0020g02880, VIT_205s0020g04210, VIT_206s0004g05230, VIT_207s0005g00890, VIT_207s0005g02220, VIT_207s0104g00510, VIT_208s0007g00780, VIT_208s0007g01570, VIT_210s0003g02890, VIT_210s0003g02900,…	VIT_201s0011g05810, VIT_202s0025g01470, VIT_207s0005g00890, VIT_207s0005g02220, VIT_210s0003g02890, VIT_219s0093g00440	VIT_201s0010g01390, VIT_201s0011g03490, VIT_202s0025g04710, VIT_202s0109g00080, VIT_203s0038g02510, VIT_203s0038g03250, VIT_203s0038g03560, VIT_203s0180g00110, VIT_205s0020g02880, VIT_205s0020g04210, VIT_206s0004g05230, VIT_207s0104g00510, VIT_208s0007g00780, VIT_208s0007g01570, VIT_210s0003g02900, VIT_211s0016g00730, VIT_212s0028g00320, VIT_212s0035g01750, VIT_212s0057g00630, VIT_212s0059g00270,…
78	GO:0000023	maltose metabolic process	166	53	8	45	-4.2565	1	0	VIT_200s0323g00080, VIT_200s0375g00030, VIT_200s1286g00020, VIT_201s0010g01170, VIT_201s0011g05200, VIT_201s0011g05210, VIT_201s0026g02680, VIT_201s0182g00050, VIT_202s0025g04710, VIT_203s0038g04210, VIT_203s0063g02040, VIT_204s0008g01300, VIT_204s0008g04310, VIT_204s0023g00080, VIT_204s0044g01510, VIT_205s0020g04210, VIT_205s0049g01980, VIT_205s0094g00820, VIT_206s0004g06130, VIT_206s0004g08360,…	VIT_200s0375g00030, VIT_201s0011g05210, VIT_203s0063g02040, VIT_205s0049g01980, VIT_206s0004g06130, VIT_211s0103g00550, VIT_213s0064g00190, VIT_213s0067g00240	VIT_200s0323g00080, VIT_200s1286g00020, VIT_201s0010g01170, VIT_201s0011g05200, VIT_201s0026g02680, VIT_201s0182g00050, VIT_202s0025g04710, VIT_203s0038g04210, VIT_204s0008g01300, VIT_204s0008g04310, VIT_204s0023g00080, VIT_204s0044g01510, VIT_205s0020g04210, VIT_205s0094g00820, VIT_206s0004g08360, VIT_207s0005g00590, VIT_208s0007g01570, VIT_208s0007g01890, VIT_208s0007g02970, VIT_208s0007g03390,…
79	GO:0019252	starch biosynthetic process	210	63	9	54	-4.3512	1	0	VIT_200s0323g00080, VIT_200s0375g00030, VIT_200s1286g00020, VIT_201s0010g01170, VIT_201s0011g05200, VIT_201s0011g05210, VIT_201s0026g02680, VIT_201s0182g00050, VIT_202s0025g04710, VIT_203s0038g04210, VIT_203s0063g02040, VIT_204s0008g01300, VIT_204s0008g04310, VIT_204s0023g00080, VIT_204s0023g00720, VIT_204s0044g01510, VIT_205s0020g02880, VIT_205s0020g04210, VIT_205s0049g01980, VIT_205s0094g00820,…	VIT_200s0375g00030, VIT_201s0011g05210, VIT_203s0063g02040, VIT_205s0049g01980, VIT_206s0004g06130, VIT_211s0103g00550, VIT_213s0064g00190, VIT_213s0067g00240, VIT_219s0014g03160	VIT_200s0323g00080, VIT_200s1286g00020, VIT_201s0010g01170, VIT_201s0011g05200, VIT_201s0026g02680, VIT_201s0182g00050, VIT_202s0025g04710, VIT_203s0038g04210, VIT_204s0008g01300, VIT_204s0008g04310, VIT_204s0023g00080, VIT_204s0023g00720, VIT_204s0044g01510, VIT_205s0020g02880, VIT_205s0020g04210, VIT_205s0094g00820, VIT_206s0004g08360, VIT_207s0005g00590, VIT_208s0007g01570, VIT_208s0007g01890,…
80	GO:0043085	positive regulation of catalytic activity	123	45	5	40	-4.3708	1	0	VIT_200s0323g00080, VIT_200s0375g00030, VIT_200s1286g00020, VIT_201s0010g01170, VIT_201s0026g02680, VIT_202s0025g04710, VIT_203s0038g04210, VIT_203s0063g02040, VIT_203s0088g01190, VIT_204s0008g01300, VIT_204s0008g05590, VIT_204s0023g00080, VIT_205s0020g04210, VIT_205s0094g00820, VIT_205s0102g00310, VIT_206s0004g06130, VIT_206s0004g08360, VIT_208s0007g01570, VIT_208s0007g02970, VIT_209s0002g04360,…	VIT_200s0375g00030, VIT_203s0063g02040, VIT_206s0004g06130, VIT_210s0042g00200, VIT_211s0103g00550	VIT_200s0323g00080, VIT_200s1286g00020, VIT_201s0010g01170, VIT_201s0026g02680, VIT_202s0025g04710, VIT_203s0038g04210, VIT_203s0088g01190, VIT_204s0008g01300, VIT_204s0008g05590, VIT_204s0023g00080, VIT_205s0020g04210, VIT_205s0094g00820, VIT_205s0102g00310, VIT_206s0004g08360, VIT_208s0007g01570, VIT_208s0007g02970, VIT_209s0002g04360, VIT_210s0116g01735, VIT_211s0016g04250, VIT_211s0016g05460,…
81	GO:0009657	plastid organization	47	31	3	28	-2.9877	1	0.0056	VIT_200s0399g00060, VIT_200s1356g00010, VIT_201s0026g00700, VIT_201s0137g00210, VIT_203s0017g00940, VIT_203s0038g01320, VIT_203s0038g02510, VIT_203s0180g00110, VIT_204s0008g05340, VIT_204s0008g05590, VIT_204s0023g00410, VIT_206s0080g00920, VIT_207s0141g00570, VIT_209s0002g04320, VIT_209s0002g04360, VIT_210s0116g01735, VIT_211s0016g05270, VIT_211s0016g05590, VIT_212s0059g01810, VIT_212s0059g02250,…	VIT_200s0399g00060, VIT_204s0008g05340, VIT_219s0014g05000	VIT_200s1356g00010, VIT_201s0026g00700, VIT_201s0137g00210, VIT_203s0017g00940, VIT_203s0038g01320, VIT_203s0038g02510, VIT_203s0180g00110, VIT_204s0008g05590, VIT_204s0023g00410, VIT_206s0080g00920, VIT_207s0141g00570, VIT_209s0002g04320, VIT_209s0002g04360, VIT_210s0116g01735, VIT_211s0016g05270, VIT_211s0016g05590, VIT_212s0059g01810, VIT_212s0059g02250, VIT_213s0019g00260, VIT_213s0019g05250,…
82	GO:0009902	chloroplast relocation	107	38	0	38	-4.6733	1	0	VIT_200s0323g00080, VIT_200s1286g00020, VIT_201s0182g00050, VIT_202s0025g01710, VIT_202s0025g04710, VIT_202s0109g00080, VIT_203s0038g01320, VIT_203s0038g04210, VIT_203s0088g01190, VIT_204s0023g00720, VIT_205s0020g02880, VIT_205s0062g00830, VIT_205s0077g00450, VIT_206s0004g01100, VIT_206s0004g05230, VIT_206s0080g00030, VIT_208s0007g01570, VIT_208s0007g01610, VIT_208s0040g01560, VIT_208s0040g03010,…		VIT_200s0323g00080, VIT_200s1286g00020, VIT_201s0182g00050, VIT_202s0025g01710, VIT_202s0025g04710, VIT_202s0109g00080, VIT_203s0038g01320, VIT_203s0038g04210, VIT_203s0088g01190, VIT_204s0023g00720, VIT_205s0020g02880, VIT_205s0062g00830, VIT_205s0077g00450, VIT_206s0004g01100, VIT_206s0004g05230, VIT_206s0080g00030, VIT_208s0007g01570, VIT_208s0007g01610, VIT_208s0040g01560, VIT_208s0040g03010,…
83	GO:0010027	thylakoid membrane organization	214	75	5	70	-5.4228	1	0	VIT_200s0323g00080, VIT_200s0616g00020, VIT_200s1286g00020, VIT_201s0010g01170, VIT_201s0011g03490, VIT_201s0182g00050, VIT_202s0025g02000, VIT_202s0025g02890, VIT_202s0025g04710, VIT_203s0038g00740, VIT_203s0038g01320, VIT_203s0038g04180, VIT_203s0038g04210, VIT_203s0063g02040, VIT_204s0008g04310, VIT_204s0023g00720, VIT_204s0044g01510, VIT_205s0020g02880, VIT_205s0020g03510, VIT_205s0020g04210,…	VIT_202s0025g02000, VIT_203s0063g02040, VIT_206s0004g01220, VIT_206s0061g00790, VIT_219s0093g00440	VIT_200s0323g00080, VIT_200s0616g00020, VIT_200s1286g00020, VIT_201s0010g01170, VIT_201s0011g03490, VIT_201s0182g00050, VIT_202s0025g02890, VIT_202s0025g04710, VIT_203s0038g00740, VIT_203s0038g01320, VIT_203s0038g04180, VIT_203s0038g04210, VIT_204s0008g04310, VIT_204s0023g00720, VIT_204s0044g01510, VIT_205s0020g02880, VIT_205s0020g03510, VIT_205s0020g04210, VIT_205s0062g00830, VIT_205s0077g00450,…
84	GO:0010103	stomatal complex morphogenesis	138	55	3	52	-4.8242	1	0	VIT_200s0532g00020, VIT_200s0616g00020, VIT_201s0011g00930, VIT_201s0011g01080, VIT_201s0011g02800, VIT_202s0012g00980, VIT_202s0109g00080, VIT_203s0017g01330, VIT_203s0038g01320, VIT_203s0038g04180, VIT_203s0038g04210, VIT_203s0063g02020, VIT_203s0088g01180, VIT_203s0088g01190, VIT_204s0008g00530, VIT_204s0008g01970, VIT_204s0043g00620, VIT_205s0051g00540, VIT_206s0004g05230, VIT_207s0005g04390,…	VIT_203s0088g01180, VIT_218s0001g08230, VIT_218s0041g00350	VIT_200s0532g00020, VIT_200s0616g00020, VIT_201s0011g00930, VIT_201s0011g01080, VIT_201s0011g02800, VIT_202s0012g00980, VIT_202s0109g00080, VIT_203s0017g01330, VIT_203s0038g01320, VIT_203s0038g04180, VIT_203s0038g04210, VIT_203s0063g02020, VIT_203s0088g01190, VIT_204s0008g00530, VIT_204s0008g01970, VIT_204s0043g00620, VIT_205s0051g00540, VIT_206s0004g05230, VIT_207s0005g04390, VIT_207s0005g04410,…
85	GO:0010114	response to red light	126	48	10	38	-3.1141	1	0.0026102	VIT_201s0011g03490, VIT_201s0026g02620, VIT_202s0025g04710, VIT_202s0109g00080, VIT_203s0038g02510, VIT_203s0038g03250, VIT_203s0038g03560, VIT_203s0038g04210, VIT_203s0063g00380, VIT_203s0063g02620, VIT_203s0063g02670, VIT_203s0063g02680, VIT_203s0180g00110, VIT_204s0023g01910, VIT_205s0020g02880, VIT_205s0020g04210, VIT_206s0004g00070, VIT_206s0004g05050, VIT_206s0004g05230, VIT_207s0005g02220,…	VIT_203s0063g00380, VIT_206s0004g00070, VIT_207s0005g02220, VIT_210s0003g02890, VIT_214s0006g02610, VIT_214s0108g01020, VIT_218s0001g10270, VIT_218s0001g13770, VIT_218s0001g13780, VIT_219s0093g00440	VIT_201s0011g03490, VIT_201s0026g02620, VIT_202s0025g04710, VIT_202s0109g00080, VIT_203s0038g02510, VIT_203s0038g03250, VIT_203s0038g03560, VIT_203s0038g04210, VIT_203s0063g02620, VIT_203s0063g02670, VIT_203s0063g02680, VIT_203s0180g00110, VIT_204s0023g01910, VIT_205s0020g02880, VIT_205s0020g04210, VIT_206s0004g05050, VIT_206s0004g05230, VIT_207s0104g00510, VIT_208s0007g00780, VIT_208s0007g01570,…
86	GO:0010207	photosystem II assembly	154	73	2	71	-5.9251	1	0	VIT_200s0207g00210, VIT_200s0323g00080, VIT_200s1286g00020, VIT_201s0026g01040, VIT_201s0137g00210, VIT_202s0012g01800, VIT_202s0025g04710, VIT_202s0109g00080, VIT_203s0017g00940, VIT_203s0017g01330, VIT_203s0038g02510, VIT_203s0038g03250, VIT_203s0038g04210, VIT_203s0088g01190, VIT_203s0180g00110, VIT_204s0008g05340, VIT_204s0008g05590, VIT_204s0023g00410, VIT_205s0020g03440, VIT_205s0094g00100,…	VIT_204s0008g05340, VIT_216s0022g00630	VIT_200s0207g00210, VIT_200s0323g00080, VIT_200s1286g00020, VIT_201s0026g01040, VIT_201s0137g00210, VIT_202s0012g01800, VIT_202s0025g04710, VIT_202s0109g00080, VIT_203s0017g00940, VIT_203s0017g01330, VIT_203s0038g02510, VIT_203s0038g03250, VIT_203s0038g04210, VIT_203s0088g01190, VIT_203s0180g00110, VIT_204s0008g05590, VIT_204s0023g00410, VIT_205s0020g03440, VIT_205s0094g00100, VIT_205s0094g00410,…
87	GO:0010218	response to far red light	96	36	4	32	-3.6308	1	0	VIT_201s0011g03490, VIT_202s0025g04710, VIT_202s0109g00080, VIT_203s0038g02510, VIT_203s0038g03250, VIT_203s0038g03560, VIT_203s0038g04210, VIT_203s0180g00110, VIT_205s0020g02880, VIT_205s0020g03200, VIT_205s0020g04210, VIT_206s0004g05230, VIT_207s0005g02220, VIT_207s0104g00510, VIT_208s0007g00780, VIT_208s0007g01570, VIT_210s0003g02890, VIT_210s0003g02900, VIT_211s0016g00730, VIT_212s0028g00320,…	VIT_207s0005g02220, VIT_210s0003g02890, VIT_214s0006g02610, VIT_219s0093g00440	VIT_201s0011g03490, VIT_202s0025g04710, VIT_202s0109g00080, VIT_203s0038g02510, VIT_203s0038g03250, VIT_203s0038g03560, VIT_203s0038g04210, VIT_203s0180g00110, VIT_205s0020g02880, VIT_205s0020g03200, VIT_205s0020g04210, VIT_206s0004g05230, VIT_207s0104g00510, VIT_208s0007g00780, VIT_208s0007g01570, VIT_210s0003g02900, VIT_211s0016g00730, VIT_212s0028g00320, VIT_212s0057g00630, VIT_212s0059g00270,…
88	GO:0015995	chlorophyll biosynthetic process	149	64	8	56	-5.2522	1	0	VIT_200s0759g00010, VIT_201s0011g00930, VIT_201s0011g03490, VIT_201s0127g00740, VIT_201s0244g00110, VIT_202s0012g01800, VIT_202s0025g02890, VIT_203s0038g03560, VIT_203s0088g01190, VIT_203s0097g00710, VIT_203s0180g00110, VIT_204s0008g01300, VIT_204s0023g00080, VIT_204s0023g00600, VIT_204s0043g01010, VIT_205s0020g01840, VIT_205s0020g03490, VIT_205s0062g00830, VIT_205s0077g00170, VIT_205s0077g00450,…	VIT_203s0097g00710, VIT_204s0023g00600, VIT_206s0061g00790, VIT_209s0002g02050, VIT_209s0002g06970, VIT_213s0064g00460, VIT_219s0014g03160, VIT_219s0093g00440	VIT_200s0759g00010, VIT_201s0011g00930, VIT_201s0011g03490, VIT_201s0127g00740, VIT_201s0244g00110, VIT_202s0012g01800, VIT_202s0025g02890, VIT_203s0038g03560, VIT_203s0088g01190, VIT_203s0180g00110, VIT_204s0008g01300, VIT_204s0023g00080, VIT_204s0043g01010, VIT_205s0020g01840, VIT_205s0020g03490, VIT_205s0062g00830, VIT_205s0077g00170, VIT_205s0077g00450, VIT_205s0102g00310, VIT_206s0004g01100,…
89	GO:0035304	regulation of protein dephosphorylation	99	47	1	46	-4.4521	1	0	VIT_200s0207g00210, VIT_200s0323g00080, VIT_200s1286g00020, VIT_201s0137g00210, VIT_202s0025g04710, VIT_202s0033g00230, VIT_202s0109g00080, VIT_203s0038g02510, VIT_203s0038g04210, VIT_203s0088g01190, VIT_204s0008g02640, VIT_204s0008g05590, VIT_204s0044g01410, VIT_206s0004g01100, VIT_206s0080g00920, VIT_207s0151g01000, VIT_208s0007g00810, VIT_208s0007g01570, VIT_208s0007g03250, VIT_208s0032g01150,…	VIT_208s0032g01150	VIT_200s0207g00210, VIT_200s0323g00080, VIT_200s1286g00020, VIT_201s0137g00210, VIT_202s0025g04710, VIT_202s0033g00230, VIT_202s0109g00080, VIT_203s0038g02510, VIT_203s0038g04210, VIT_203s0088g01190, VIT_204s0008g02640, VIT_204s0008g05590, VIT_204s0044g01410, VIT_206s0004g01100, VIT_206s0080g00920, VIT_207s0151g01000, VIT_208s0007g00810, VIT_208s0007g01570, VIT_208s0007g03250, VIT_209s0002g04320,…
90	GO:0009773	photosynthetic electron transport in photosystem I	48	32	4	28	-3.1034	1	0.0040393	VIT_201s0011g05290, VIT_201s0011g05310, VIT_202s0025g04710, VIT_202s0109g00080, VIT_203s0038g02510, VIT_203s0180g00110, VIT_204s0008g05340, VIT_204s0044g01410, VIT_205s0062g00830, VIT_205s0077g00450, VIT_208s0007g01570, VIT_208s0007g01590, VIT_208s0007g07470, VIT_209s0002g04010, VIT_209s0002g04320, VIT_209s0018g00290, VIT_210s0116g01735, VIT_211s0016g05270, VIT_213s0064g01430, VIT_214s0060g01030,…	VIT_201s0011g05310, VIT_204s0008g05340, VIT_208s0007g07470, VIT_219s0015g01760	VIT_201s0011g05290, VIT_202s0025g04710, VIT_202s0109g00080, VIT_203s0038g02510, VIT_203s0180g00110, VIT_204s0044g01410, VIT_205s0062g00830, VIT_205s0077g00450, VIT_208s0007g01570, VIT_208s0007g01590, VIT_209s0002g04010, VIT_209s0002g04320, VIT_209s0018g00290, VIT_210s0116g01735, VIT_211s0016g05270, VIT_213s0064g01430, VIT_214s0060g01030, VIT_214s0066g01410, VIT_214s0068g00680, VIT_214s0128g00050,…
91	GO:0016117	carotenoid biosynthetic process	127	56	6	50	-5.1434	1	0	VIT_200s0291g00060, VIT_200s0399g00060, VIT_201s0011g00930, VIT_201s0011g03490, VIT_201s0127g00740, VIT_203s0038g00320, VIT_203s0038g00740, VIT_203s0038g03250, VIT_203s0063g02040, VIT_203s0088g01190, VIT_204s0023g00080, VIT_204s0023g00720, VIT_204s0023g01550, VIT_204s0043g01010, VIT_205s0020g01840, VIT_205s0094g00820, VIT_205s0102g00310, VIT_206s0004g01100, VIT_206s0004g05230, VIT_206s0004g08360,…	VIT_200s0399g00060, VIT_203s0063g02040, VIT_206s0080g00810, VIT_209s0002g06970, VIT_210s0523g00040, VIT_219s0093g00440	VIT_200s0291g00060, VIT_201s0011g00930, VIT_201s0011g03490, VIT_201s0127g00740, VIT_203s0038g00320, VIT_203s0038g00740, VIT_203s0038g03250, VIT_203s0088g01190, VIT_204s0023g00080, VIT_204s0023g00720, VIT_204s0023g01550, VIT_204s0043g01010, VIT_205s0020g01840, VIT_205s0094g00820, VIT_205s0102g00310, VIT_206s0004g01100, VIT_206s0004g05230, VIT_206s0004g08360, VIT_206s0080g00030, VIT_207s0005g00590,…
92	GO:0042793	transcription from plastid promoter	79	23	0	23	-3.5152	1	0.0011407	VIT_200s0323g00080, VIT_200s1286g00020, VIT_201s0011g01080, VIT_203s0038g01320, VIT_203s0038g04210, VIT_204s0023g02120, VIT_204s0043g00700, VIT_205s0062g00830, VIT_206s0004g01100, VIT_206s0080g00030, VIT_208s0007g01610, VIT_208s0040g03010, VIT_212s0121g00010, VIT_213s0067g03290, VIT_214s0060g00820, VIT_214s0066g01410, VIT_215s0021g01850, VIT_215s0046g02910, VIT_215s0048g02080, VIT_216s0013g00240,…		VIT_200s0323g00080, VIT_200s1286g00020, VIT_201s0011g01080, VIT_203s0038g01320, VIT_203s0038g04210, VIT_204s0023g02120, VIT_204s0043g00700, VIT_205s0062g00830, VIT_206s0004g01100, VIT_206s0080g00030, VIT_208s0007g01610, VIT_208s0040g03010, VIT_212s0121g00010, VIT_213s0067g03290, VIT_214s0060g00820, VIT_214s0066g01410, VIT_215s0021g01850, VIT_215s0046g02910, VIT_215s0048g02080, VIT_216s0013g00240,…
93	GO:0006546	glycine catabolic process	49	17	3	14	-2.4696	1	0.02079	VIT_201s0011g03490, VIT_201s0127g00740, VIT_202s0012g01120, VIT_202s0012g01800, VIT_203s0088g01190, VIT_204s0043g01010, VIT_206s0080g00030, VIT_208s0007g02470, VIT_209s0002g00790, VIT_210s0116g01540, VIT_210s0116g01735, VIT_211s0016g00120, VIT_211s0016g00130, VIT_211s0016g00290, VIT_214s0006g02610, VIT_214s0030g01900, VIT_219s0093g00440	VIT_208s0007g02470, VIT_214s0006g02610, VIT_219s0093g00440	VIT_201s0011g03490, VIT_201s0127g00740, VIT_202s0012g01120, VIT_202s0012g01800, VIT_203s0088g01190, VIT_204s0043g01010, VIT_206s0080g00030, VIT_209s0002g00790, VIT_210s0116g01540, VIT_210s0116g01735, VIT_211s0016g00120, VIT_211s0016g00130, VIT_211s0016g00290, VIT_214s0030g01900
94	GO:0006636	unsaturated fatty acid biosynthetic process	71	31	4	27	-3.8809	1	0.00062857	VIT_201s0011g00930, VIT_201s0011g03490, VIT_201s0127g00740, VIT_202s0012g01800, VIT_203s0088g01190, VIT_204s0008g01300, VIT_204s0023g00080, VIT_204s0043g01010, VIT_205s0020g01840, VIT_206s0004g06730, VIT_206s0080g00030, VIT_208s0007g01940, VIT_208s0040g00390, VIT_209s0002g00790, VIT_209s0002g06970, VIT_210s0116g01735, VIT_211s0016g00120, VIT_211s0016g00130, VIT_211s0016g05570, VIT_212s0059g00270,…	VIT_209s0002g06970, VIT_213s0067g01120, VIT_219s0090g00120, VIT_219s0093g00440	VIT_201s0011g00930, VIT_201s0011g03490, VIT_201s0127g00740, VIT_202s0012g01800, VIT_203s0088g01190, VIT_204s0008g01300, VIT_204s0023g00080, VIT_204s0043g01010, VIT_205s0020g01840, VIT_206s0004g06730, VIT_206s0080g00030, VIT_208s0007g01940, VIT_208s0040g00390, VIT_209s0002g00790, VIT_210s0116g01735, VIT_211s0016g00120, VIT_211s0016g00130, VIT_211s0016g05570, VIT_212s0059g00270, VIT_213s0019g02090,…

## Sheet: Murcia, up
Node.Label	GO.ID	Term	Num.Genes.Universe	Num.Genes.Total	Num.Genes.Up	Num.Genes.Down	Distinct.Dir.Stat	p.Distinct.Up	p.Distinct.Down	Genes	Genes.Up	Genes.Down
Metabolism
1	GO:0008152	metabolic process	2377	506	299	207	4.3031	0	1	VIT_200s0179g00260, VIT_200s0186g00010, VIT_200s0194g00110, VIT_200s0216g00070, VIT_200s0218g00010, VIT_200s0218g00110, VIT_200s0218g00140, VIT_200s0218g00150, VIT_200s0218g00170, VIT_200s0218g00190, VIT_200s0218g00200, VIT_200s0220g00070, VIT_200s0220g00180, VIT_200s0233g00010, VIT_200s0264g00030, VIT_200s0265g00010, VIT_200s0324g00050, VIT_200s0324g00080, VIT_200s0324g00100, VIT_200s0324g00110,…	VIT_200s0179g00260, VIT_200s0186g00010, VIT_200s0194g00110, VIT_200s0218g00010, VIT_200s0218g00150, VIT_200s0218g00170, VIT_200s0218g00190, VIT_200s0218g00200, VIT_200s0233g00010, VIT_200s0264g00030, VIT_200s0324g00050, VIT_200s0324g00080, VIT_200s0340g00050, VIT_200s0361g00060, VIT_200s0370g00070, VIT_200s0371g00050, VIT_200s0375g00060, VIT_200s0389g00020, VIT_200s0392g00030, VIT_200s0392g00060,…	VIT_200s0216g00070, VIT_200s0218g00110, VIT_200s0218g00140, VIT_200s0220g00070, VIT_200s0220g00180, VIT_200s0265g00010, VIT_200s0324g00100, VIT_200s0324g00110, VIT_200s0340g00040, VIT_200s0375g00030, VIT_200s0391g00020, VIT_200s0394g00040, VIT_200s0441g00020, VIT_200s0780g00020, VIT_201s0010g00590, VIT_201s0011g03450, VIT_201s0011g03490, VIT_201s0011g05200, VIT_201s0026g01280, VIT_201s0127g00150,…
2	GO:0055114	oxidation-reduction process	3277	568	325	243	2.9551	0.0031862	1	VIT_200s0125g00140, VIT_200s0125g00190, VIT_200s0181g00045, VIT_200s0199g00270, VIT_200s0218g00010, VIT_200s0252g00040, VIT_200s0253g00040, VIT_200s0253g00150, VIT_200s0264g00030, VIT_200s0274g00090, VIT_200s0299g00040, VIT_200s0299g00050, VIT_200s0301g00090, VIT_200s0323g00050, VIT_200s0371g00050, VIT_200s0389g00020, VIT_200s0389g00030, VIT_200s0389g00040, VIT_200s0399g00060, VIT_200s0434g00090,…	VIT_200s0125g00140, VIT_200s0125g00190, VIT_200s0181g00045, VIT_200s0199g00270, VIT_200s0218g00010, VIT_200s0252g00040, VIT_200s0253g00150, VIT_200s0264g00030, VIT_200s0274g00090, VIT_200s0299g00040, VIT_200s0299g00050, VIT_200s0301g00090, VIT_200s0371g00050, VIT_200s0389g00020, VIT_200s0399g00060, VIT_200s0434g00090, VIT_200s0454g00010, VIT_200s0454g00030, VIT_200s0480g00030, VIT_200s0480g00040,…	VIT_200s0253g00040, VIT_200s0323g00050, VIT_200s0389g00030, VIT_200s0389g00040, VIT_200s0441g00020, VIT_200s0566g00010, VIT_200s0583g00030, VIT_200s0704g00020, VIT_200s1314g00010, VIT_200s1543g00010, VIT_201s0010g00380, VIT_201s0010g00590, VIT_201s0010g00930, VIT_201s0010g01200, VIT_201s0010g01660, VIT_201s0010g03560, VIT_201s0011g01280, VIT_201s0011g02800, VIT_201s0011g03870, VIT_201s0011g04060,…
3	GO:0010167	response to nitrate	154	40	29	11	3.4306	0.0017769	1	VIT_200s0125g00190, VIT_200s0194g00120, VIT_200s0317g00140, VIT_200s0532g00060, VIT_201s0010g03680, VIT_201s0011g01050, VIT_201s0011g06600, VIT_202s0025g03660, VIT_203s0091g00670, VIT_205s0020g00440, VIT_205s0094g00220, VIT_205s0094g00260, VIT_207s0005g02560, VIT_207s0031g00020, VIT_207s0031g01320, VIT_207s0129g00330, VIT_207s0130g00220, VIT_209s0002g02320, VIT_210s0003g01600, VIT_211s0016g04750,…	VIT_200s0125g00190, VIT_200s0194g00120, VIT_200s0317g00140, VIT_201s0010g03680, VIT_201s0011g01050, VIT_201s0011g06600, VIT_202s0025g03660, VIT_203s0091g00670, VIT_205s0094g00220, VIT_205s0094g00260, VIT_207s0005g02560, VIT_207s0031g01320, VIT_207s0129g00330, VIT_209s0002g02320, VIT_210s0003g01600, VIT_211s0016g04750, VIT_211s0016g05420, VIT_211s0118g00360, VIT_212s0055g00340, VIT_212s0055g00800,…	VIT_200s0532g00060, VIT_205s0020g00440, VIT_207s0031g00020, VIT_207s0130g00220, VIT_212s0059g02420, VIT_213s0064g00740, VIT_213s0084g00850, VIT_217s0000g01760, VIT_217s0000g10000, VIT_219s0027g01820, VIT_219s0085g01030
4	GO:0015706	nitrate transport	155	35	25	10	3.2422	0.0028519	1	VIT_200s0125g00190, VIT_200s0194g00120, VIT_200s0317g00140, VIT_200s0532g00060, VIT_201s0010g03680, VIT_201s0011g01050, VIT_201s0011g06600, VIT_202s0025g03660, VIT_203s0091g00670, VIT_205s0020g00440, VIT_205s0094g00220, VIT_205s0094g00260, VIT_207s0005g02560, VIT_207s0031g00020, VIT_207s0031g01320, VIT_207s0129g00330, VIT_207s0130g00220, VIT_209s0002g02320, VIT_210s0003g01600, VIT_211s0016g04750,…	VIT_200s0125g00190, VIT_200s0194g00120, VIT_200s0317g00140, VIT_201s0010g03680, VIT_201s0011g01050, VIT_201s0011g06600, VIT_202s0025g03660, VIT_203s0091g00670, VIT_205s0094g00220, VIT_205s0094g00260, VIT_207s0005g02560, VIT_207s0031g01320, VIT_207s0129g00330, VIT_209s0002g02320, VIT_210s0003g01600, VIT_211s0016g04750, VIT_211s0118g00360, VIT_212s0055g00340, VIT_214s0066g01670, VIT_214s0068g01970,…	VIT_200s0532g00060, VIT_205s0020g00440, VIT_207s0031g00020, VIT_207s0130g00220, VIT_212s0059g02420, VIT_213s0064g00740, VIT_213s0084g00850, VIT_217s0000g01760, VIT_219s0027g01820, VIT_219s0085g01030
5	GO:0006635	fatty acid beta-oxidation	218	20	17	3	4.3098	0	1	VIT_200s0389g00020, VIT_201s0010g03940, VIT_201s0011g01520, VIT_202s0025g01680, VIT_204s0008g03770, VIT_205s0020g03080, VIT_205s0020g04140, VIT_205s0051g00720, VIT_205s0062g01370, VIT_205s0077g01480, VIT_205s0124g00200, VIT_208s0007g01400, VIT_208s0105g00460, VIT_211s0016g03690, VIT_212s0028g00590, VIT_212s0142g00610, VIT_213s0019g03410, VIT_213s0084g00850, VIT_214s0128g00390, VIT_219s0085g00500	VIT_200s0389g00020, VIT_201s0010g03940, VIT_201s0011g01520, VIT_202s0025g01680, VIT_204s0008g03770, VIT_205s0020g03080, VIT_205s0051g00720, VIT_205s0062g01370, VIT_205s0077g01480, VIT_208s0007g01400, VIT_208s0105g00460, VIT_211s0016g03690, VIT_212s0028g00590, VIT_212s0142g00610, VIT_213s0019g03410, VIT_214s0128g00390, VIT_219s0085g00500	VIT_205s0020g04140, VIT_205s0124g00200, VIT_213s0084g00850
6	GO:0009407	toxin catabolic process	171	32	27	5	4.5835	0	1	VIT_200s0179g00150, VIT_201s0010g03940, VIT_201s0026g01380, VIT_201s0127g00680, VIT_202s0012g00880, VIT_204s0008g03770, VIT_204s0008g06780, VIT_205s0051g00720, VIT_205s0051g00870, VIT_205s0077g01450, VIT_206s0004g03120, VIT_206s0009g00680, VIT_207s0005g00030, VIT_207s0005g02660, VIT_207s0031g00670, VIT_208s0007g01400, VIT_208s0007g05580, VIT_208s0105g00400, VIT_209s0002g01350, VIT_210s0003g04540,…	VIT_201s0010g03940, VIT_201s0026g01380, VIT_201s0127g00680, VIT_202s0012g00880, VIT_204s0008g03770, VIT_205s0051g00720, VIT_205s0051g00870, VIT_206s0004g03120, VIT_206s0009g00680, VIT_207s0005g00030, VIT_207s0005g02660, VIT_207s0031g00670, VIT_208s0007g01400, VIT_208s0007g05580, VIT_208s0105g00400, VIT_210s0003g04540, VIT_212s0142g00610, VIT_213s0156g00150, VIT_214s0006g02240, VIT_214s0030g00030,…	VIT_200s0179g00150, VIT_204s0008g06780, VIT_205s0077g01450, VIT_209s0002g01350, VIT_214s0006g00630
7	GO:0006812	cation transport	210	21	15	6	3.2918	0.0039742	1	VIT_200s0179g00260, VIT_201s0011g00530, VIT_201s0011g02480, VIT_204s0008g02460, VIT_205s0020g01150, VIT_205s0020g03140, VIT_205s0020g04280, VIT_206s0004g00790, VIT_206s0004g00800, VIT_208s0007g00700, VIT_208s0007g08800, VIT_208s0058g01390, VIT_211s0052g00620, VIT_213s0019g01980, VIT_213s0047g01210, VIT_213s0067g03140, VIT_213s0073g00050, VIT_213s0158g00360, VIT_214s0030g02110, VIT_217s0000g04450,…	VIT_200s0179g00260, VIT_201s0011g00530, VIT_201s0011g02480, VIT_204s0008g02460, VIT_205s0020g03140, VIT_205s0020g04280, VIT_206s0004g00790, VIT_206s0004g00800, VIT_208s0058g01390, VIT_213s0019g01980, VIT_213s0047g01210, VIT_213s0067g03140, VIT_213s0158g00360, VIT_214s0030g02110, VIT_217s0000g04450	VIT_205s0020g01150, VIT_208s0007g00700, VIT_208s0007g08800, VIT_211s0052g00620, VIT_213s0073g00050, VIT_218s0001g15420
8	GO:0006888	ER to Golgi vesicle-mediated transport	146	16	14	2	4.4338	0	1	VIT_201s0010g03940, VIT_201s0011g00670, VIT_201s0026g02080, VIT_207s0005g01000, VIT_207s0005g02660, VIT_207s0031g02340, VIT_208s0007g04860, VIT_208s0032g01150, VIT_208s0058g00150, VIT_210s0003g00150, VIT_210s0003g03280, VIT_210s0003g04540, VIT_214s0083g00340, VIT_214s0171g00400, VIT_217s0000g06860, VIT_218s0001g02020	VIT_201s0010g03940, VIT_201s0026g02080, VIT_207s0005g01000, VIT_207s0005g02660, VIT_208s0007g04860, VIT_208s0032g01150, VIT_208s0058g00150, VIT_210s0003g00150, VIT_210s0003g03280, VIT_210s0003g04540, VIT_214s0083g00340, VIT_214s0171g00400, VIT_217s0000g06860, VIT_218s0001g02020	VIT_201s0011g00670, VIT_207s0031g02340
9	GO:0043090	amino acid import	95	17	13	4	3.8552	0.00062857	1	VIT_201s0011g00670, VIT_201s0011g03180, VIT_204s0023g01100, VIT_205s0020g03140, VIT_207s0005g01000, VIT_207s0005g02660, VIT_207s0031g02340, VIT_208s0007g04860, VIT_208s0032g01150, VIT_208s0058g00150, VIT_210s0003g00150, VIT_210s0003g03280, VIT_214s0083g00340, VIT_214s0171g00400, VIT_217s0000g06860, VIT_218s0001g02020, VIT_218s0001g08270	VIT_204s0023g01100, VIT_205s0020g03140, VIT_207s0005g01000, VIT_207s0005g02660, VIT_208s0007g04860, VIT_208s0032g01150, VIT_208s0058g00150, VIT_210s0003g00150, VIT_210s0003g03280, VIT_214s0083g00340, VIT_214s0171g00400, VIT_217s0000g06860, VIT_218s0001g02020	VIT_201s0011g00670, VIT_201s0011g03180, VIT_207s0031g02340, VIT_218s0001g08270
10	GO:0006552	leucine catabolic process	93	22	17	5	3.2254	0.0039742	1	VIT_200s0394g00040, VIT_200s0531g00050, VIT_200s2795g00010, VIT_201s0026g00220, VIT_202s0025g04580, VIT_205s0049g00470, VIT_205s0051g00720, VIT_205s0051g00870, VIT_206s0004g02060, VIT_209s0002g02340, VIT_210s0003g05030, VIT_211s0016g03690, VIT_212s0028g00590, VIT_212s0057g01200, VIT_213s0047g00390, VIT_213s0047g00410, VIT_217s0000g02140, VIT_217s0000g02800, VIT_217s0000g08990, VIT_218s0089g00560,…	VIT_200s0531g00050, VIT_201s0026g00220, VIT_202s0025g04580, VIT_205s0049g00470, VIT_205s0051g00720, VIT_205s0051g00870, VIT_206s0004g02060, VIT_211s0016g03690, VIT_212s0028g00590, VIT_212s0057g01200, VIT_213s0047g00390, VIT_213s0047g00410, VIT_217s0000g02140, VIT_217s0000g02800, VIT_218s0089g00560, VIT_218s0089g00570, VIT_218s0089g00590	VIT_200s0394g00040, VIT_200s2795g00010, VIT_209s0002g02340, VIT_210s0003g05030, VIT_217s0000g08990
11	GO:0006633	fatty acid biosynthetic process	247	52	34	18	2.56	0.021074	1	VIT_200s0357g00020, VIT_200s0389g00020, VIT_200s0531g00050, VIT_200s0583g00030, VIT_201s0010g02750, VIT_201s0011g03490, VIT_201s0011g03870, VIT_201s0146g00070, VIT_201s0244g00030, VIT_202s0025g01730, VIT_204s0008g00880, VIT_204s0008g01210, VIT_204s0008g04710, VIT_205s0020g03080, VIT_205s0051g00720, VIT_206s0004g01310, VIT_206s0004g01510, VIT_206s0061g00450, VIT_206s0080g01020, VIT_207s0141g00060,…	VIT_200s0389g00020, VIT_200s0531g00050, VIT_201s0010g02750, VIT_201s0146g00070, VIT_205s0020g03080, VIT_205s0051g00720, VIT_206s0004g01510, VIT_206s0061g00450, VIT_206s0080g01020, VIT_207s0141g00060, VIT_208s0007g07520, VIT_208s0007g07530, VIT_208s0040g00720, VIT_208s0040g01200, VIT_208s0058g00790, VIT_209s0002g01080, VIT_210s0042g00860, VIT_210s0042g00890, VIT_210s0116g00860, VIT_211s0016g01230,…	VIT_200s0357g00020, VIT_200s0583g00030, VIT_201s0011g03490, VIT_201s0011g03870, VIT_201s0244g00030, VIT_202s0025g01730, VIT_204s0008g00880, VIT_204s0008g01210, VIT_204s0008g04710, VIT_206s0004g01310, VIT_209s0002g00790, VIT_209s0002g06970, VIT_214s0006g02690, VIT_215s0021g00040, VIT_216s0022g01570, VIT_216s0050g01090, VIT_217s0000g01840, VIT_218s0001g15460
12	GO:0009809	lignin biosynthetic process	178	52	41	11	4.9038	0	1	VIT_200s0218g00010, VIT_200s0371g00050, VIT_200s0480g00030, VIT_200s0480g00040, VIT_200s0615g00020, VIT_201s0010g03490, VIT_201s0010g03510, VIT_202s0025g02710, VIT_202s0025g02920, VIT_204s0044g00190, VIT_206s0061g00450, VIT_208s0040g01520, VIT_208s0040g01920, VIT_211s0016g02586, VIT_211s0065g00350, VIT_212s0055g00800, VIT_216s0022g01970, VIT_216s0098g00850, VIT_216s0100g00760, VIT_216s0100g00770,…	VIT_200s0218g00010, VIT_200s0371g00050, VIT_200s0480g00030, VIT_200s0480g00040, VIT_200s0615g00020, VIT_202s0025g02920, VIT_206s0061g00450, VIT_208s0040g01520, VIT_211s0065g00350, VIT_212s0055g00800, VIT_216s0098g00850, VIT_216s0100g00760, VIT_216s0100g00770, VIT_216s0100g00780, VIT_216s0100g00810, VIT_216s0100g00830, VIT_216s0100g00840, VIT_216s0100g00850, VIT_216s0100g00860, VIT_216s0100g00880,…	VIT_201s0010g03490, VIT_201s0010g03510, VIT_202s0025g02710, VIT_204s0044g00190, VIT_208s0040g01920, VIT_211s0016g02586, VIT_216s0022g01970, VIT_217s0000g00460, VIT_218s0001g14910, VIT_218s0122g00620, VIT_219s0014g03240
13	GO:0016998	cell wall macromolecule catabolic process	123	27	24	3	4.0023	0	1	VIT_200s0540g00020, VIT_200s0540g00040, VIT_200s1795g00005, VIT_203s0038g03220, VIT_203s0038g03400, VIT_204s0023g01080, VIT_205s0020g04610, VIT_205s0094g00220, VIT_205s0094g00260, VIT_205s0094g00320, VIT_205s0094g00330, VIT_205s0094g00340, VIT_205s0094g00350, VIT_207s0005g02560, VIT_208s0007g04950, VIT_210s0116g00860, VIT_212s0055g00800, VIT_214s0081g00020, VIT_214s0081g00030, VIT_214s0081g00050,…	VIT_200s0540g00020, VIT_200s0540g00040, VIT_200s1795g00005, VIT_203s0038g03220, VIT_203s0038g03400, VIT_204s0023g01080, VIT_205s0020g04610, VIT_205s0094g00220, VIT_205s0094g00260, VIT_205s0094g00320, VIT_205s0094g00330, VIT_205s0094g00340, VIT_205s0094g00350, VIT_207s0005g02560, VIT_210s0116g00860, VIT_212s0055g00800, VIT_214s0081g00020, VIT_214s0081g00030, VIT_214s0081g00050, VIT_214s0083g00340,…	VIT_208s0007g04950, VIT_216s0100g00480, VIT_218s0001g03080
14	GO:0010150	leaf senescence	111	21	17	4	3.4502	0.0031862	1	VIT_201s0026g02710, VIT_201s0146g00280, VIT_204s0008g03770, VIT_205s0077g01480, VIT_206s0004g03100, VIT_206s0004g03120, VIT_207s0031g02390, VIT_207s0104g01340, VIT_208s0007g02120, VIT_208s0007g02360, VIT_208s0040g02170, VIT_210s0003g02175, VIT_212s0055g01280, VIT_212s0121g00300, VIT_213s0019g02810, VIT_213s0019g04060, VIT_213s0019g04080, VIT_217s0000g02700, VIT_217s0000g08720, VIT_218s0001g04630,…	VIT_201s0026g02710, VIT_201s0146g00280, VIT_204s0008g03770, VIT_205s0077g01480, VIT_206s0004g03100, VIT_206s0004g03120, VIT_207s0031g02390, VIT_208s0007g02360, VIT_208s0040g02170, VIT_210s0003g02175, VIT_212s0055g01280, VIT_212s0121g00300, VIT_213s0019g04060, VIT_217s0000g02700, VIT_217s0000g08720, VIT_218s0001g04630, VIT_218s0122g00590	VIT_207s0104g01340, VIT_208s0007g02120, VIT_213s0019g02810, VIT_213s0019g04080
15	GO:0006570	tyrosine metabolic process	167	43	32	11	3.4294	0.0017769	1	VIT_200s0218g00010, VIT_200s0371g00050, VIT_200s0480g00030, VIT_200s0480g00040, VIT_200s0480g00070, VIT_200s0480g00100, VIT_200s0615g00020, VIT_200s2849g00010, VIT_201s0137g00510, VIT_201s0137g00520, VIT_201s0137g00550, VIT_201s0137g00600, VIT_203s0038g04720, VIT_204s0043g00820, VIT_206s0004g02060, VIT_206s0004g06460, VIT_206s0004g06480, VIT_207s0031g00020, VIT_209s0002g03640, VIT_210s0003g04240,…	VIT_200s0218g00010, VIT_200s0371g00050, VIT_200s0480g00030, VIT_200s0480g00040, VIT_200s0480g00070, VIT_200s0480g00100, VIT_200s0615g00020, VIT_200s2849g00010, VIT_201s0137g00600, VIT_204s0043g00820, VIT_206s0004g02060, VIT_206s0004g06460, VIT_206s0004g06480, VIT_209s0002g03640, VIT_210s0116g00560, VIT_210s0523g00020, VIT_211s0016g01520, VIT_211s0016g01640, VIT_211s0016g01660, VIT_212s0035g02100,…	VIT_201s0137g00510, VIT_201s0137g00520, VIT_201s0137g00550, VIT_203s0038g04720, VIT_207s0031g00020, VIT_210s0003g04240, VIT_210s0092g00370, VIT_215s0021g01850, VIT_217s0000g09020, VIT_218s0001g13800, VIT_219s0085g00880
16	GO:0006865	amino acid transport	122	32	28	4	4.6338	0	1	VIT_200s0317g00140, VIT_200s0415g00040, VIT_200s0434g00090, VIT_200s0510g00050, VIT_200s1916g00010, VIT_200s2536g00010, VIT_201s0011g02260, VIT_201s0011g03180, VIT_203s0017g00980, VIT_203s0038g02140, VIT_204s0069g01010, VIT_206s0004g00130, VIT_206s0004g00790, VIT_206s0004g00800, VIT_206s0009g02340, VIT_206s0061g01210, VIT_207s0005g02560, VIT_207s0031g02140, VIT_207s0031g02400, VIT_207s0104g01774,…	VIT_200s0317g00140, VIT_200s0415g00040, VIT_200s0434g00090, VIT_200s0510g00050, VIT_200s1916g00010, VIT_200s2536g00010, VIT_201s0011g02260, VIT_203s0017g00980, VIT_204s0069g01010, VIT_206s0004g00130, VIT_206s0004g00790, VIT_206s0004g00800, VIT_206s0061g01210, VIT_207s0005g02560, VIT_207s0031g02140, VIT_207s0031g02400, VIT_207s0104g01774, VIT_208s0007g04570, VIT_209s0002g02320, VIT_210s0003g04540,…	VIT_201s0011g03180, VIT_203s0038g02140, VIT_206s0009g02340, VIT_213s0073g00050
17	GO:0006525	arginine metabolic process	103	15	13	2	3.4538	0.00062857	1	VIT_201s0026g00220, VIT_203s0091g00520, VIT_204s0008g03730, VIT_204s0008g03770, VIT_204s0008g04250, VIT_205s0020g03200, VIT_206s0004g02060, VIT_212s0028g01820, VIT_214s0083g00520, VIT_214s0083g00580, VIT_216s0039g02750, VIT_216s0050g01430, VIT_218s0001g04630, VIT_218s0001g04860, VIT_219s0014g02170	VIT_201s0026g00220, VIT_203s0091g00520, VIT_204s0008g03730, VIT_204s0008g03770, VIT_206s0004g02060, VIT_212s0028g01820, VIT_214s0083g00520, VIT_214s0083g00580, VIT_216s0039g02750, VIT_216s0050g01430, VIT_218s0001g04630, VIT_218s0001g04860, VIT_219s0014g02170	VIT_204s0008g04250, VIT_205s0020g03200
18	GO:0009877	nodulation	39	17	17	0	4.0037	0.00062857	1	VIT_204s0008g06210, VIT_205s0049g00600, VIT_205s0049g00610, VIT_205s0049g00660, VIT_205s0049g00690, VIT_205s0049g00720, VIT_205s0049g00730, VIT_205s0049g00740, VIT_205s0049g00750, VIT_205s0049g00770, VIT_205s0049g00780, VIT_205s0049g00790, VIT_205s0049g00800, VIT_205s0049g00810, VIT_205s0049g00840, VIT_211s0016g00470, VIT_211s0016g03590	VIT_204s0008g06210, VIT_205s0049g00600, VIT_205s0049g00610, VIT_205s0049g00660, VIT_205s0049g00690, VIT_205s0049g00720, VIT_205s0049g00730, VIT_205s0049g00740, VIT_205s0049g00750, VIT_205s0049g00770, VIT_205s0049g00780, VIT_205s0049g00790, VIT_205s0049g00800, VIT_205s0049g00810, VIT_205s0049g00840, VIT_211s0016g00470, VIT_211s0016g03590
19	GO:0009805	coumarin biosynthetic process	148	52	41	11	4.9511	0	1	VIT_200s0218g00010, VIT_200s0371g00050, VIT_200s0480g00030, VIT_200s0480g00040, VIT_200s0615g00020, VIT_201s0010g03490, VIT_201s0010g03510, VIT_202s0025g02920, VIT_204s0044g00190, VIT_205s0020g03280, VIT_206s0061g00450, VIT_208s0040g01520, VIT_208s0040g01920, VIT_209s0002g03570, VIT_211s0016g02586, VIT_211s0065g00350, VIT_212s0055g00800, VIT_213s0019g03990, VIT_213s0064g00440, VIT_215s0046g01210,…	VIT_200s0218g00010, VIT_200s0371g00050, VIT_200s0480g00030, VIT_200s0480g00040, VIT_200s0615g00020, VIT_202s0025g02920, VIT_205s0020g03280, VIT_206s0061g00450, VIT_208s0040g01520, VIT_209s0002g03570, VIT_211s0065g00350, VIT_212s0055g00800, VIT_213s0019g03990, VIT_216s0098g00850, VIT_216s0100g00760, VIT_216s0100g00770, VIT_216s0100g00780, VIT_216s0100g00810, VIT_216s0100g00830, VIT_216s0100g00840,…	VIT_201s0010g03490, VIT_201s0010g03510, VIT_204s0044g00190, VIT_208s0040g01920, VIT_211s0016g02586, VIT_213s0064g00440, VIT_215s0046g01210, VIT_216s0022g01970, VIT_218s0001g14910, VIT_218s0122g00620, VIT_219s0085g01030
20	GO:0009811	stilbene biosynthetic process	115	45	37	8	5.2054	0	1	VIT_200s0218g00010, VIT_200s0371g00050, VIT_200s0480g00030, VIT_200s0480g00040, VIT_200s0615g00020, VIT_201s0010g03490, VIT_201s0010g03510, VIT_202s0025g02920, VIT_204s0044g00190, VIT_206s0061g00450, VIT_208s0040g01520, VIT_208s0040g01920, VIT_211s0016g02586, VIT_211s0065g00350, VIT_216s0022g01970, VIT_216s0098g00850, VIT_216s0100g00760, VIT_216s0100g00770, VIT_216s0100g00780, VIT_216s0100g00810,…	VIT_200s0218g00010, VIT_200s0371g00050, VIT_200s0480g00030, VIT_200s0480g00040, VIT_200s0615g00020, VIT_202s0025g02920, VIT_206s0061g00450, VIT_208s0040g01520, VIT_211s0065g00350, VIT_216s0098g00850, VIT_216s0100g00760, VIT_216s0100g00770, VIT_216s0100g00780, VIT_216s0100g00810, VIT_216s0100g00830, VIT_216s0100g00840, VIT_216s0100g00850, VIT_216s0100g00860, VIT_216s0100g00880, VIT_216s0100g00900,…	VIT_201s0010g03490, VIT_201s0010g03510, VIT_204s0044g00190, VIT_208s0040g01920, VIT_211s0016g02586, VIT_216s0022g01970, VIT_218s0001g14910, VIT_218s0122g00620
21	GO:0009058	biosynthetic process	285	77	65	12	6.0934	0	1	VIT_200s2849g00010, VIT_201s0011g06260, VIT_202s0025g01730, VIT_202s0087g00330, VIT_203s0038g04720, VIT_204s0008g03770, VIT_204s0008g04250, VIT_204s0008g05700, VIT_204s0043g00820, VIT_204s0210g00050, VIT_204s0210g00060, VIT_205s0020g02880, VIT_205s0051g00230, VIT_206s0004g06320, VIT_207s0104g00200, VIT_208s0007g01940, VIT_208s0007g05360, VIT_208s0007g08540, VIT_209s0002g00340, VIT_209s0002g00790,…	VIT_200s2849g00010, VIT_201s0011g06260, VIT_202s0087g00330, VIT_204s0008g03770, VIT_204s0008g05700, VIT_204s0043g00820, VIT_204s0210g00060, VIT_205s0051g00230, VIT_206s0004g06320, VIT_207s0104g00200, VIT_209s0002g00340, VIT_209s0002g08460, VIT_210s0042g00840, VIT_210s0042g00870, VIT_210s0042g00890, VIT_210s0042g00920, VIT_210s0042g00930, VIT_211s0016g00470, VIT_211s0016g01520, VIT_211s0016g01640,…	VIT_202s0025g01730, VIT_203s0038g04720, VIT_204s0008g04250, VIT_204s0210g00050, VIT_205s0020g02880, VIT_208s0007g01940, VIT_208s0007g05360, VIT_208s0007g08540, VIT_209s0002g00790, VIT_212s0035g01920, VIT_215s0048g02600, VIT_217s0000g07640
22	GO:0009821	alkaloid biosynthetic process	156	38	27	11	3.6071	0	1	VIT_200s0394g00040, VIT_200s0480g00030, VIT_200s0480g00040, VIT_200s2849g00010, VIT_202s0012g00400, VIT_202s0012g00410, VIT_203s0017g00870, VIT_204s0008g01450, VIT_204s0008g03770, VIT_204s0008g04250, VIT_204s0210g00050, VIT_206s0004g05310, VIT_208s0007g00920, VIT_208s0007g05360, VIT_210s0003g04240, VIT_210s0003g05430, VIT_210s0003g05450, VIT_210s0003g05550, VIT_211s0016g01520, VIT_211s0016g01640,…	VIT_200s0480g00030, VIT_200s0480g00040, VIT_200s2849g00010, VIT_202s0012g00400, VIT_202s0012g00410, VIT_204s0008g03770, VIT_210s0003g05430, VIT_210s0003g05450, VIT_210s0003g05550, VIT_211s0016g01520, VIT_211s0016g01640, VIT_211s0016g01660, VIT_212s0028g01820, VIT_212s0028g03240, VIT_213s0019g02130, VIT_213s0019g02170, VIT_216s0039g01100, VIT_216s0039g01110, VIT_216s0039g01120, VIT_216s0039g01130,…	VIT_200s0394g00040, VIT_203s0017g00870, VIT_204s0008g01450, VIT_204s0008g04250, VIT_204s0210g00050, VIT_206s0004g05310, VIT_208s0007g00920, VIT_208s0007g05360, VIT_210s0003g04240, VIT_216s0039g01770, VIT_217s0000g08990
23	GO:0006568	tryptophan metabolic process	95	17	14	3	3.4161	0.0017769	1	VIT_200s0531g00050, VIT_201s0026g00220, VIT_206s0004g02060, VIT_206s0009g00770, VIT_210s0003g04240, VIT_210s0116g00710, VIT_211s0016g03690, VIT_212s0028g00590, VIT_212s0057g01200, VIT_213s0047g00390, VIT_214s0083g00460, VIT_217s0000g08990, VIT_218s0041g02410, VIT_218s0041g02430, VIT_218s0089g00560, VIT_218s0089g00570, VIT_218s0089g00590	VIT_200s0531g00050, VIT_201s0026g00220, VIT_206s0004g02060, VIT_210s0116g00710, VIT_211s0016g03690, VIT_212s0028g00590, VIT_212s0057g01200, VIT_213s0047g00390, VIT_214s0083g00460, VIT_218s0041g02410, VIT_218s0041g02430, VIT_218s0089g00560, VIT_218s0089g00570, VIT_218s0089g00590	VIT_206s0009g00770, VIT_210s0003g04240, VIT_217s0000g08990
24	GO:0006032	chitin catabolic process	68	17	17	0	4.0263	0.00062857	1	VIT_200s0540g00020, VIT_200s0540g00040, VIT_200s1795g00005, VIT_203s0038g03400, VIT_205s0094g00220, VIT_205s0094g00260, VIT_205s0094g00320, VIT_205s0094g00330, VIT_205s0094g00340, VIT_205s0094g00350, VIT_207s0005g02560, VIT_212s0055g00800, VIT_214s0081g00020, VIT_214s0081g00030, VIT_214s0081g00050, VIT_215s0046g01600, VIT_216s0050g02220	VIT_200s0540g00020, VIT_200s0540g00040, VIT_200s1795g00005, VIT_203s0038g03400, VIT_205s0094g00220, VIT_205s0094g00260, VIT_205s0094g00320, VIT_205s0094g00330, VIT_205s0094g00340, VIT_205s0094g00350, VIT_207s0005g02560, VIT_212s0055g00800, VIT_214s0081g00020, VIT_214s0081g00030, VIT_214s0081g00050, VIT_215s0046g01600, VIT_216s0050g02220
25	GO:0051555	flavonol biosynthetic process	90	21	15	6	2.7084	0.013735	1	VIT_200s0299g00040, VIT_200s0299g00050, VIT_200s2197g00010, VIT_202s0012g00400, VIT_202s0012g00410, VIT_202s0025g02920, VIT_205s0049g00400, VIT_205s0049g00410, VIT_205s0077g00520, VIT_208s0007g00750, VIT_208s0040g01520, VIT_208s0105g00380, VIT_210s0003g02410, VIT_211s0052g01630, VIT_211s0118g00390, VIT_213s0067g01020, VIT_216s0039g02230, VIT_216s0098g00850, VIT_218s0001g03430, VIT_218s0001g06690,…	VIT_200s0299g00040, VIT_200s0299g00050, VIT_200s2197g00010, VIT_202s0012g00400, VIT_202s0012g00410, VIT_202s0025g02920, VIT_205s0049g00400, VIT_205s0049g00410, VIT_205s0077g00520, VIT_208s0040g01520, VIT_208s0105g00380, VIT_210s0003g02410, VIT_213s0067g01020, VIT_216s0098g00850, VIT_218s0001g03430	VIT_208s0007g00750, VIT_211s0052g01630, VIT_211s0118g00390, VIT_216s0039g02230, VIT_218s0001g06690, VIT_219s0027g01110
26	GO:0042572	retinol metabolic process	80	25	20	5	2.8141	0.01188	1	VIT_201s0026g00220, VIT_203s0063g00700, VIT_203s0063g00710, VIT_203s0063g00730, VIT_203s0063g00770, VIT_203s0063g00780, VIT_203s0063g00810, VIT_203s0063g00820, VIT_203s0063g00830, VIT_204s0008g05350, VIT_204s0008g05380, VIT_204s0008g05390, VIT_204s0008g05410, VIT_206s0009g00980, VIT_207s0104g00930, VIT_208s0007g07140, VIT_208s0032g00700, VIT_208s0040g00960, VIT_209s0002g06010, VIT_213s0084g00130,…	VIT_201s0026g00220, VIT_203s0063g00700, VIT_203s0063g00710, VIT_203s0063g00730, VIT_203s0063g00780, VIT_203s0063g00810, VIT_203s0063g00820, VIT_203s0063g00830, VIT_204s0008g05350, VIT_204s0008g05380, VIT_204s0008g05390, VIT_204s0008g05410, VIT_206s0009g00980, VIT_207s0104g00930, VIT_208s0040g00960, VIT_213s0084g00130, VIT_215s0048g01350, VIT_215s0048g01365, VIT_215s0048g01390, VIT_218s0001g10810	VIT_203s0063g00770, VIT_208s0007g07140, VIT_208s0032g00700, VIT_209s0002g06010, VIT_216s0022g02440
Defense-related responses
27	GO:0016036	cellular response to phosphate starvation	149	31	24	7	3.5485	0.00062857	1	VIT_201s0010g02580, VIT_201s0011g03730, VIT_201s0026g02080, VIT_202s0025g02850, VIT_202s0241g00040, VIT_203s0038g00220, VIT_203s0038g00230, VIT_203s0038g00250, VIT_205s0049g00930, VIT_205s0077g00850, VIT_206s0004g07920, VIT_207s0104g01320, VIT_207s0141g00360, VIT_208s0007g01940, VIT_208s0040g01360, VIT_208s0056g01420, VIT_209s0002g01110, VIT_209s0002g02450, VIT_209s0002g03410, VIT_211s0016g01060,…	VIT_201s0010g02580, VIT_201s0011g03730, VIT_201s0026g02080, VIT_202s0025g02850, VIT_203s0038g00220, VIT_203s0038g00230, VIT_203s0038g00250, VIT_205s0049g00930, VIT_205s0077g00850, VIT_206s0004g07920, VIT_207s0141g00360, VIT_209s0002g01110, VIT_209s0002g03410, VIT_211s0016g01060, VIT_211s0016g02480, VIT_212s0059g01080, VIT_215s0045g00370, VIT_216s0098g00950, VIT_216s0098g01160, VIT_217s0000g01280,…	VIT_202s0241g00040, VIT_207s0104g01320, VIT_208s0007g01940, VIT_208s0040g01360, VIT_208s0056g01420, VIT_209s0002g02450, VIT_219s0090g01030
28	GO:0042538	hyperosmotic salinity response	147	43	31	12	3.749	0	1	VIT_200s0225g00050, VIT_200s0340g00060, VIT_200s0450g00010, VIT_200s0692g00020, VIT_200s1319g00010, VIT_201s0026g02190, VIT_202s0012g02030, VIT_203s0017g01940, VIT_203s0091g00690, VIT_204s0043g00620, VIT_205s0049g01550, VIT_205s0102g00210, VIT_206s0004g04180, VIT_206s0080g00090, VIT_207s0005g02660, VIT_207s0031g00670, VIT_207s0129g00240, VIT_208s0007g00140, VIT_208s0032g01150, VIT_209s0002g01110,…	VIT_200s0225g00050, VIT_200s0340g00060, VIT_200s0450g00010, VIT_200s0692g00020, VIT_200s1319g00010, VIT_203s0017g01940, VIT_203s0091g00690, VIT_205s0049g01550, VIT_205s0102g00210, VIT_206s0004g04180, VIT_206s0080g00090, VIT_207s0005g02660, VIT_207s0031g00670, VIT_207s0129g00240, VIT_208s0007g00140, VIT_208s0032g01150, VIT_209s0002g01110, VIT_209s0070g00160, VIT_210s0071g00300, VIT_210s0116g00750,…	VIT_201s0026g02190, VIT_202s0012g02030, VIT_204s0043g00620, VIT_211s0016g03180, VIT_212s0059g02420, VIT_213s0019g03650, VIT_213s0074g00790, VIT_214s0066g01050, VIT_217s0000g05990, VIT_218s0089g01390, VIT_219s0090g01120, VIT_219s0093g00550
29	GO:0006950	response to stress	512	115	75	40	3.1975	0.0031862	1	VIT_200s0179g00150, VIT_200s0362g00010, VIT_200s0510g00010, VIT_200s0992g00020, VIT_201s0010g03850, VIT_201s0011g00080, VIT_201s0011g03250, VIT_201s0011g03330, VIT_201s0011g05200, VIT_201s0011g05970, VIT_201s0026g02190, VIT_201s0127g00700, VIT_202s0025g01560, VIT_202s0025g02140, VIT_202s0025g02170, VIT_202s0025g02590, VIT_204s0008g01490, VIT_204s0008g01770, VIT_204s0008g06780, VIT_204s0023g01330,…	VIT_200s0362g00010, VIT_200s0992g00020, VIT_201s0011g03250, VIT_201s0011g03330, VIT_201s0011g05970, VIT_201s0127g00700, VIT_202s0025g01560, VIT_202s0025g02140, VIT_202s0025g02170, VIT_202s0025g02590, VIT_204s0023g01330, VIT_204s0043g00710, VIT_205s0029g00350, VIT_205s0049g01010, VIT_206s0004g04580, VIT_206s0004g05730, VIT_206s0080g00910, VIT_207s0005g00660, VIT_207s0031g00670, VIT_207s0104g01774,…	VIT_200s0179g00150, VIT_200s0510g00010, VIT_201s0010g03850, VIT_201s0011g00080, VIT_201s0011g05200, VIT_201s0026g02190, VIT_204s0008g01490, VIT_204s0008g01770, VIT_204s0008g06780, VIT_205s0124g00100, VIT_206s0004g05050, VIT_206s0004g05770, VIT_207s0005g01080, VIT_207s0005g03390, VIT_207s0104g01820, VIT_207s0104g01830, VIT_207s0151g00110, VIT_207s0151g00190, VIT_207s0151g00340, VIT_208s0007g03900,…
30	GO:0050832	defense response to fungus	411	118	90	28	6.5849	0	1	VIT_200s0283g00030, VIT_200s0389g00020, VIT_200s0479g00020, VIT_200s0705g00010, VIT_200s0790g00020, VIT_200s0880g00010, VIT_201s0011g00670, VIT_201s0011g03390, VIT_201s0011g04650, VIT_201s0026g00910, VIT_202s0012g00740, VIT_202s0025g01720, VIT_202s0025g03660, VIT_202s0025g04230, VIT_202s0025g04250, VIT_202s0025g04260, VIT_202s0025g04270, VIT_202s0025g04280, VIT_202s0025g04300, VIT_202s0025g04310,…	VIT_200s0283g00030, VIT_200s0389g00020, VIT_200s0479g00020, VIT_200s0705g00010, VIT_200s0790g00020, VIT_200s0880g00010, VIT_201s0011g03390, VIT_201s0026g00910, VIT_202s0025g01720, VIT_202s0025g03660, VIT_202s0025g04230, VIT_202s0025g04250, VIT_202s0025g04260, VIT_202s0025g04270, VIT_202s0025g04280, VIT_202s0025g04300, VIT_202s0025g04310, VIT_203s0038g03400, VIT_203s0038g03800, VIT_203s0063g01380,…	VIT_201s0011g00670, VIT_201s0011g04650, VIT_202s0012g00740, VIT_202s0109g00080, VIT_203s0017g00940, VIT_204s0008g01970, VIT_204s0008g05590, VIT_205s0077g00170, VIT_206s0004g05050, VIT_207s0130g00030, VIT_207s0151g00640, VIT_208s0007g00410, VIT_208s0007g00700, VIT_208s0007g02490, VIT_208s0040g01920, VIT_209s0002g00550, VIT_211s0016g03180, VIT_211s0016g05810, VIT_213s0019g02810, VIT_213s0084g00850,…
31	GO:0006952	defense response	1188	174	129	45	6.7319	0	1	VIT_200s0160g00100, VIT_200s0226g00045, VIT_200s0227g00140, VIT_200s0265g00170, VIT_200s0399g00020, VIT_200s0487g00030, VIT_200s0515g00020, VIT_201s0010g02750, VIT_201s0011g01120, VIT_201s0011g05170, VIT_201s0011g05180, VIT_201s0011g05190, VIT_201s0026g00570, VIT_201s0146g00480, VIT_202s0025g02770, VIT_202s0025g04230, VIT_202s0025g04250, VIT_202s0025g04260, VIT_202s0025g04270, VIT_202s0025g04280,…	VIT_200s0226g00045, VIT_200s0265g00170, VIT_200s0487g00030, VIT_200s0515g00020, VIT_201s0010g02750, VIT_201s0146g00480, VIT_202s0025g04230, VIT_202s0025g04250, VIT_202s0025g04260, VIT_202s0025g04270, VIT_202s0025g04280, VIT_202s0025g04300, VIT_202s0025g04310, VIT_202s0025g04330, VIT_203s0017g00920, VIT_203s0038g03400, VIT_203s0038g04530, VIT_203s0097g00700, VIT_204s0023g02210, VIT_204s0023g02380,…	VIT_200s0160g00100, VIT_200s0227g00140, VIT_200s0399g00020, VIT_201s0011g01120, VIT_201s0011g05170, VIT_201s0011g05180, VIT_201s0011g05190, VIT_201s0026g00570, VIT_202s0025g02770, VIT_203s0038g02050, VIT_204s0008g06000, VIT_204s0023g03610, VIT_204s0079g00220, VIT_205s0077g01670, VIT_205s0094g01350, VIT_205s0102g01066, VIT_206s0004g00720, VIT_206s0061g00620, VIT_207s0005g00940, VIT_207s0005g06200,…
32	GO:0002679	respiratory burst involved in defense response	90	37	35	2	7.091	0	1	VIT_200s0179g00260, VIT_201s0011g00670, VIT_201s0011g03390, VIT_204s0008g00420, VIT_204s0008g00440, VIT_204s0008g01070, VIT_204s0044g00870, VIT_204s0069g00920, VIT_205s0020g03690, VIT_205s0020g03710, VIT_205s0094g00220, VIT_205s0094g00260, VIT_206s0004g03120, VIT_206s0080g01090, VIT_207s0005g02560, VIT_208s0007g02100, VIT_208s0032g01150, VIT_208s0105g00190, VIT_208s0105g00200, VIT_209s0002g02320,…	VIT_200s0179g00260, VIT_201s0011g03390, VIT_204s0008g00420, VIT_204s0008g00440, VIT_204s0008g01070, VIT_204s0044g00870, VIT_204s0069g00920, VIT_205s0020g03690, VIT_205s0020g03710, VIT_205s0094g00220, VIT_205s0094g00260, VIT_206s0004g03120, VIT_206s0080g01090, VIT_207s0005g02560, VIT_208s0007g02100, VIT_208s0032g01150, VIT_208s0105g00190, VIT_208s0105g00200, VIT_209s0002g02320, VIT_209s0002g04560,…	VIT_201s0011g00670, VIT_218s0001g11930
33	GO:0010200	response to chitin	390	133	102	31	7.6277	0	1	VIT_200s0179g00260, VIT_200s0265g00170, VIT_201s0010g02750, VIT_201s0011g00670, VIT_201s0011g03390, VIT_201s0026g00910, VIT_202s0012g00740, VIT_202s0109g00080, VIT_202s0234g00130, VIT_203s0017g00940, VIT_203s0038g00340, VIT_203s0038g01090, VIT_203s0038g03800, VIT_203s0038g04510, VIT_203s0091g00690, VIT_204s0008g00420, VIT_204s0008g00440, VIT_204s0008g01070, VIT_204s0008g01080, VIT_204s0008g05590,…	VIT_200s0179g00260, VIT_200s0265g00170, VIT_201s0010g02750, VIT_201s0011g03390, VIT_201s0026g00910, VIT_202s0234g00130, VIT_203s0038g00340, VIT_203s0038g03800, VIT_203s0038g04510, VIT_203s0091g00690, VIT_204s0008g00420, VIT_204s0008g00440, VIT_204s0008g01070, VIT_204s0008g05750, VIT_204s0008g05760, VIT_204s0044g00870, VIT_204s0069g00920, VIT_205s0020g03690, VIT_205s0020g03710, VIT_205s0077g01970,…	VIT_201s0011g00670, VIT_202s0012g00740, VIT_202s0109g00080, VIT_203s0017g00940, VIT_203s0038g01090, VIT_204s0008g01080, VIT_204s0008g05590, VIT_205s0020g01530, VIT_206s0004g05050, VIT_206s0004g05080, VIT_206s0080g00780, VIT_207s0031g00020, VIT_207s0031g02160, VIT_208s0007g00700, VIT_208s0007g02490, VIT_208s0007g03820, VIT_208s0007g03900, VIT_208s0040g01920, VIT_211s0016g05810, VIT_213s0084g00850,…
34	GO:0034976	response to endoplasmic reticulum stress	167	28	23	5	3.8901	0	1	VIT_201s0011g01050, VIT_201s0011g03390, VIT_201s0127g00160, VIT_201s0146g00340, VIT_202s0025g02140, VIT_203s0038g03220, VIT_204s0008g05820, VIT_204s0043g00710, VIT_204s0069g01010, VIT_206s0009g00810, VIT_207s0005g00260, VIT_207s0005g01220, VIT_208s0007g04860, VIT_208s0040g02090, VIT_209s0096g00090, VIT_210s0003g00150, VIT_211s0016g02520, VIT_211s0016g05130, VIT_213s0047g00210, VIT_214s0066g00970,…	VIT_201s0011g01050, VIT_201s0011g03390, VIT_201s0127g00160, VIT_202s0025g02140, VIT_203s0038g03220, VIT_204s0008g05820, VIT_204s0043g00710, VIT_204s0069g01010, VIT_207s0005g00260, VIT_207s0005g01220, VIT_208s0007g04860, VIT_208s0040g02090, VIT_209s0096g00090, VIT_210s0003g00150, VIT_211s0016g02520, VIT_211s0016g05130, VIT_213s0047g00210, VIT_215s0021g02050, VIT_216s0050g01430, VIT_216s0098g00860,…	VIT_201s0146g00340, VIT_206s0009g00810, VIT_214s0066g00970, VIT_217s0000g07190, VIT_218s0001g11930
35	GO:0006979	response to oxidative stress	422	98	66	32	3.2713	0.0031862	1	VIT_200s0366g00020, VIT_200s0434g00090, VIT_200s0510g00050, VIT_200s0566g00010, VIT_200s0567g00020, VIT_200s0684g00030, VIT_200s0878g00020, VIT_200s2077g00020, VIT_200s2536g00010, VIT_200s2795g00010, VIT_200s2849g00010, VIT_201s0010g02580, VIT_201s0011g03330, VIT_201s0011g05450, VIT_201s0026g00910, VIT_202s0025g03610, VIT_202s0087g01010, VIT_202s0087g01020, VIT_203s0017g01550, VIT_203s0088g01180,…	VIT_200s0366g00020, VIT_200s0434g00090, VIT_200s0510g00050, VIT_200s0567g00020, VIT_200s2536g00010, VIT_200s2849g00010, VIT_201s0010g02580, VIT_201s0011g03330, VIT_201s0026g00910, VIT_202s0087g01010, VIT_202s0087g01020, VIT_203s0017g01550, VIT_203s0088g01180, VIT_203s0091g00690, VIT_205s0051g00870, VIT_205s0094g01150, VIT_205s0094g01230, VIT_206s0004g03540, VIT_206s0004g04180, VIT_206s0004g05650,…	VIT_200s0566g00010, VIT_200s0684g00030, VIT_200s0878g00020, VIT_200s2077g00020, VIT_200s2795g00010, VIT_201s0011g05450, VIT_202s0025g03610, VIT_204s0008g06780, VIT_204s0079g00690, VIT_205s0020g02910, VIT_205s0077g02280, VIT_206s0004g07160, VIT_206s0061g00750, VIT_207s0005g02410, VIT_207s0104g01820, VIT_207s0104g01830, VIT_207s0130g00220, VIT_208s0007g03970, VIT_208s0040g03150, VIT_210s0003g00650,…
36	GO:0030968	endoplasmic reticulum unfolded protein response	138	38	34	4	6.1648	0	1	VIT_200s0179g00260, VIT_200s0283g00030, VIT_201s0011g00670, VIT_201s0011g03390, VIT_201s0026g00910, VIT_202s0025g01720, VIT_204s0008g01070, VIT_205s0020g04000, VIT_207s0031g00670, VIT_207s0031g01320, VIT_208s0007g00310, VIT_208s0007g06160, VIT_208s0032g01150, VIT_208s0058g00150, VIT_209s0002g01110, VIT_209s0002g04560, VIT_210s0003g05430, VIT_211s0016g01060, VIT_211s0016g01970, VIT_211s0016g03180,…	VIT_200s0179g00260, VIT_200s0283g00030, VIT_201s0011g03390, VIT_201s0026g00910, VIT_202s0025g01720, VIT_204s0008g01070, VIT_205s0020g04000, VIT_207s0031g00670, VIT_207s0031g01320, VIT_208s0007g00310, VIT_208s0007g06160, VIT_208s0032g01150, VIT_208s0058g00150, VIT_209s0002g01110, VIT_209s0002g04560, VIT_210s0003g05430, VIT_211s0016g01060, VIT_211s0016g01970, VIT_211s0118g00210, VIT_212s0055g01150,…	VIT_201s0011g00670, VIT_211s0016g03180, VIT_212s0028g02590, VIT_218s0001g08370
37	GO:0009611	response to wounding	417	108	92	16	8.1827	0	1	VIT_200s0181g00080, VIT_200s0187g00120, VIT_200s0199g00270, VIT_200s0225g00050, VIT_200s0253g00140, VIT_200s0265g00170, VIT_200s0375g00060, VIT_200s0389g00020, VIT_200s0441g00020, VIT_200s0450g00010, VIT_200s0684g00030, VIT_200s0692g00010, VIT_200s0692g00020, VIT_200s1319g00010, VIT_201s0010g02750, VIT_201s0011g00670, VIT_201s0026g00280, VIT_201s0026g00820, VIT_201s0026g00910, VIT_201s0146g00480,…	VIT_200s0181g00080, VIT_200s0187g00120, VIT_200s0199g00270, VIT_200s0225g00050, VIT_200s0253g00140, VIT_200s0265g00170, VIT_200s0375g00060, VIT_200s0389g00020, VIT_200s0450g00010, VIT_200s0692g00010, VIT_200s0692g00020, VIT_200s1319g00010, VIT_201s0010g02750, VIT_201s0026g00280, VIT_201s0026g00820, VIT_201s0026g00910, VIT_201s0146g00480, VIT_203s0038g04510, VIT_203s0038g04530, VIT_203s0091g00690,…	VIT_200s0441g00020, VIT_200s0684g00030, VIT_201s0011g00670, VIT_202s0025g04720, VIT_203s0088g01150, VIT_208s0007g06860, VIT_211s0016g03180, VIT_211s0016g05170, VIT_213s0064g00440, VIT_213s0064g00670, VIT_213s0074g00790, VIT_214s0030g00420, VIT_214s0060g00820, VIT_215s0046g01210, VIT_218s0001g08550, VIT_219s0085g01030
38	GO:0002237	response to molecule of bacterial origin	95	30	23	7	3.5835	0.00062857	1	VIT_200s0231g00040, VIT_200s0366g00020, VIT_201s0011g02800, VIT_202s0087g01020, VIT_203s0017g01550, VIT_203s0088g01180, VIT_203s0167g00220, VIT_204s0008g01070, VIT_204s0008g05750, VIT_205s0029g00690, VIT_205s0051g00540, VIT_207s0005g04390, VIT_207s0104g01320, VIT_208s0058g00150, VIT_208s0058g01340, VIT_209s0002g04560, VIT_210s0071g01200, VIT_211s0016g01970, VIT_212s0055g01280, VIT_215s0021g02050,…	VIT_200s0231g00040, VIT_200s0366g00020, VIT_202s0087g01020, VIT_203s0017g01550, VIT_203s0088g01180, VIT_203s0167g00220, VIT_204s0008g01070, VIT_204s0008g05750, VIT_205s0029g00690, VIT_208s0058g00150, VIT_209s0002g04560, VIT_210s0071g01200, VIT_211s0016g01970, VIT_212s0055g01280, VIT_215s0021g02050, VIT_216s0013g01920, VIT_217s0000g03370, VIT_217s0000g03380, VIT_217s0000g03390, VIT_218s0001g05690,…	VIT_201s0011g02800, VIT_205s0051g00540, VIT_207s0005g04390, VIT_207s0104g01320, VIT_208s0058g01340, VIT_218s0001g13590, VIT_219s0015g01120
39	GO:0001666	response to hypoxia	86	21	19	2	4.276	0.00062857	1	VIT_200s0561g00020, VIT_200s0586g00030, VIT_202s0087g00330, VIT_205s0077g02320, VIT_207s0031g02390, VIT_207s0031g02610, VIT_208s0217g00100, VIT_209s0002g00340, VIT_210s0003g01830, VIT_213s0047g00210, VIT_214s0006g02950, VIT_214s0060g02300, VIT_214s0066g02090, VIT_216s0098g00860, VIT_217s0000g03370, VIT_217s0000g03380, VIT_217s0000g03390, VIT_218s0001g15450, VIT_218s0001g15460, VIT_219s0014g03130,…	VIT_200s0561g00020, VIT_200s0586g00030, VIT_202s0087g00330, VIT_205s0077g02320, VIT_207s0031g02390, VIT_207s0031g02610, VIT_208s0217g00100, VIT_209s0002g00340, VIT_210s0003g01830, VIT_213s0047g00210, VIT_214s0006g02950, VIT_214s0060g02300, VIT_214s0066g02090, VIT_216s0098g00860, VIT_217s0000g03370, VIT_217s0000g03380, VIT_217s0000g03390, VIT_218s0001g15450, VIT_219s0014g03130	VIT_218s0001g15460, VIT_219s0015g01720
40	GO:0009626	plant-type hypersensitive response	97	21	20	1	3.3701	0.0036542	1	VIT_200s0211g00120, VIT_200s0218g00010, VIT_200s0366g00020, VIT_200s0371g00050, VIT_200s0615g00020, VIT_202s0087g01020, VIT_203s0017g01550, VIT_203s0038g03400, VIT_204s0023g00830, VIT_205s0094g00220, VIT_205s0094g00260, VIT_208s0007g00850, VIT_208s0007g02110, VIT_210s0003g00150, VIT_210s0071g01200, VIT_211s0016g00570, VIT_212s0057g01090, VIT_212s0057g01100, VIT_217s0000g06190, VIT_218s0001g09550,…	VIT_200s0218g00010, VIT_200s0366g00020, VIT_200s0371g00050, VIT_200s0615g00020, VIT_202s0087g01020, VIT_203s0017g01550, VIT_203s0038g03400, VIT_204s0023g00830, VIT_205s0094g00220, VIT_205s0094g00260, VIT_208s0007g00850, VIT_208s0007g02110, VIT_210s0003g00150, VIT_210s0071g01200, VIT_211s0016g00570, VIT_212s0057g01090, VIT_212s0057g01100, VIT_217s0000g06190, VIT_218s0001g09550, VIT_219s0015g00550	VIT_200s0211g00120
41	GO:0009620	response to fungus	118	42	38	4	6.524	0	1	VIT_200s0199g00270, VIT_200s0225g00050, VIT_200s0265g00170, VIT_200s0450g00010, VIT_200s0692g00020, VIT_200s1319g00010, VIT_201s0010g02750, VIT_201s0011g03090, VIT_203s0132g00340, VIT_205s0077g00500, VIT_206s0004g01510, VIT_206s0004g03620, VIT_206s0004g06820, VIT_206s0080g00090, VIT_207s0005g01950, VIT_207s0031g02610, VIT_207s0104g00800, VIT_208s0032g01150, VIT_209s0002g01080, VIT_209s0002g04210,…	VIT_200s0199g00270, VIT_200s0225g00050, VIT_200s0265g00170, VIT_200s0450g00010, VIT_200s0692g00020, VIT_200s1319g00010, VIT_201s0010g02750, VIT_201s0011g03090, VIT_203s0132g00340, VIT_205s0077g00500, VIT_206s0004g01510, VIT_206s0004g03620, VIT_206s0080g00090, VIT_207s0005g01950, VIT_207s0031g02610, VIT_207s0104g00800, VIT_208s0032g01150, VIT_209s0002g01080, VIT_209s0002g04210, VIT_210s0003g03820,…	VIT_206s0004g06820, VIT_209s0018g01630, VIT_213s0074g00790, VIT_213s0147g00230
42	GO:0009607	response to biotic stimulus	100	39	28	11	3.6725	0	1	VIT_200s0227g00140, VIT_201s0011g05170, VIT_201s0011g05180, VIT_201s0011g05190, VIT_201s0026g00570, VIT_202s0025g04230, VIT_202s0025g04250, VIT_202s0025g04260, VIT_202s0025g04270, VIT_202s0025g04280, VIT_202s0025g04300, VIT_202s0025g04310, VIT_202s0025g04330, VIT_203s0097g00700, VIT_204s0008g03840, VIT_204s0023g03610, VIT_205s0077g01530, VIT_205s0077g01540, VIT_205s0077g01550, VIT_205s0077g01560,…	VIT_202s0025g04230, VIT_202s0025g04250, VIT_202s0025g04260, VIT_202s0025g04270, VIT_202s0025g04280, VIT_202s0025g04300, VIT_202s0025g04310, VIT_202s0025g04330, VIT_203s0097g00700, VIT_204s0008g03840, VIT_205s0077g01530, VIT_205s0077g01540, VIT_205s0077g01550, VIT_205s0077g01560, VIT_205s0077g01570, VIT_205s0077g01580, VIT_205s0077g01600, VIT_205s0077g01680, VIT_205s0077g01690, VIT_206s0004g03120,…	VIT_200s0227g00140, VIT_201s0011g05170, VIT_201s0011g05180, VIT_201s0011g05190, VIT_201s0026g00570, VIT_204s0023g03610, VIT_205s0077g01670, VIT_207s0005g00940, VIT_208s0007g05990, VIT_208s0007g08800, VIT_216s0039g01770
43	GO:0010193	response to ozone	82	18	17	1	3.1239	0.0044	1	VIT_201s0010g02750, VIT_201s0127g00160, VIT_205s0020g03080, VIT_207s0031g02140, VIT_207s0104g00800, VIT_209s0002g05400, VIT_209s0002g05490, VIT_209s0002g05510, VIT_209s0002g05560, VIT_209s0002g05570, VIT_209s0002g05590, VIT_209s0002g05600, VIT_211s0016g01230, VIT_212s0057g01090, VIT_212s0057g01100, VIT_213s0064g00670, VIT_217s0000g08770, VIT_219s0015g00550	VIT_201s0010g02750, VIT_201s0127g00160, VIT_205s0020g03080, VIT_207s0031g02140, VIT_207s0104g00800, VIT_209s0002g05400, VIT_209s0002g05490, VIT_209s0002g05510, VIT_209s0002g05560, VIT_209s0002g05570, VIT_209s0002g05590, VIT_209s0002g05600, VIT_211s0016g01230, VIT_212s0057g01090, VIT_212s0057g01100, VIT_217s0000g08770, VIT_219s0015g00550	VIT_213s0064g00670
44	GO:0009627	systemic acquired resistance	193	54	49	5	6.0994	0	1	VIT_201s0011g01050, VIT_201s0146g00340, VIT_203s0038g03220, VIT_203s0038g03800, VIT_203s0038g04510, VIT_203s0088g01180, VIT_204s0008g05820, VIT_204s0043g00710, VIT_204s0069g01010, VIT_205s0094g00500, VIT_206s0009g00810, VIT_207s0005g00260, VIT_207s0005g01220, VIT_207s0031g01010, VIT_207s0031g01040, VIT_207s0031g01050, VIT_207s0031g01070, VIT_207s0031g01130, VIT_207s0104g00800, VIT_208s0007g04860,…	VIT_201s0011g01050, VIT_203s0038g03220, VIT_203s0038g03800, VIT_203s0038g04510, VIT_203s0088g01180, VIT_204s0008g05820, VIT_204s0043g00710, VIT_204s0069g01010, VIT_205s0094g00500, VIT_207s0005g00260, VIT_207s0005g01220, VIT_207s0031g01010, VIT_207s0031g01040, VIT_207s0031g01050, VIT_207s0031g01070, VIT_207s0031g01130, VIT_207s0104g00800, VIT_208s0007g04860, VIT_208s0040g01570, VIT_208s0040g01580,…	VIT_201s0146g00340, VIT_206s0009g00810, VIT_209s0002g03930, VIT_213s0067g03080, VIT_214s0066g00970
45	GO:0009737	response to abscisic acid	672	129	89	40	4.5189	0	1	VIT_200s0181g00080, VIT_200s0262g00090, VIT_200s0366g00020, VIT_200s0429g00010, VIT_200s0437g00070, VIT_200s0748g00020, VIT_200s2659g00010, VIT_201s0010g01080, VIT_201s0011g00670, VIT_201s0011g03210, VIT_201s0026g02190, VIT_201s0146g00070, VIT_201s0146g00280, VIT_202s0025g02590, VIT_202s0087g01020, VIT_202s0154g00020, VIT_202s0234g00130, VIT_203s0017g01550, VIT_203s0017g01940, VIT_203s0017g01990,…	VIT_200s0181g00080, VIT_200s0262g00090, VIT_200s0366g00020, VIT_200s0429g00010, VIT_200s0437g00070, VIT_200s0748g00020, VIT_200s2659g00010, VIT_201s0010g01080, VIT_201s0146g00070, VIT_201s0146g00280, VIT_202s0025g02590, VIT_202s0087g01020, VIT_202s0234g00130, VIT_203s0017g01550, VIT_203s0017g01940, VIT_203s0017g01990, VIT_203s0017g02000, VIT_203s0017g02110, VIT_203s0017g02120, VIT_203s0017g02146,…	VIT_201s0011g00670, VIT_201s0011g03210, VIT_201s0026g02190, VIT_202s0154g00020, VIT_203s0038g00670, VIT_204s0008g04150, VIT_204s0008g04160, VIT_204s0023g03010, VIT_206s0004g05050, VIT_206s0004g05080, VIT_206s0004g07160, VIT_207s0005g02410, VIT_207s0031g02160, VIT_207s0151g00590, VIT_208s0007g02120, VIT_208s0040g01890, VIT_208s0040g01920, VIT_208s0056g01130, VIT_208s0058g01210, VIT_209s0002g01350,…
46	GO:0009723	response to ethylene	241	58	44	14	4.354	0	1	VIT_200s0225g00050, VIT_200s0394g00040, VIT_200s0450g00010, VIT_200s0532g00020, VIT_200s0692g00020, VIT_200s1319g00010, VIT_200s1667g00010, VIT_201s0011g02790, VIT_201s0011g03390, VIT_201s0011g06260, VIT_202s0033g01380, VIT_202s0234g00130, VIT_203s0017g00980, VIT_203s0038g02170, VIT_204s0008g00420, VIT_204s0008g00440, VIT_204s0023g03550, VIT_205s0077g00500, VIT_205s0077g02320, VIT_206s0004g01730,…	VIT_200s0225g00050, VIT_200s0450g00010, VIT_200s0692g00020, VIT_200s1319g00010, VIT_201s0011g02790, VIT_201s0011g03390, VIT_201s0011g06260, VIT_202s0033g01380, VIT_202s0234g00130, VIT_203s0017g00980, VIT_204s0008g00420, VIT_204s0008g00440, VIT_205s0077g00500, VIT_205s0077g02320, VIT_206s0004g04140, VIT_206s0004g06320, VIT_206s0009g02480, VIT_206s0080g00090, VIT_206s0080g00910, VIT_207s0005g01950,…	VIT_200s0394g00040, VIT_200s0532g00020, VIT_200s1667g00010, VIT_203s0038g02170, VIT_204s0023g03550, VIT_206s0004g01730, VIT_206s0004g06680, VIT_206s0004g06950, VIT_208s0056g01130, VIT_212s0059g00270, VIT_213s0074g00790, VIT_217s0000g08990, VIT_218s0001g15420, VIT_219s0014g03160
47	GO:0009867	jasmonic acid mediated signaling pathway	202	70	48	22	3.5853	0.00062857	1	VIT_200s0283g00030, VIT_200s0450g00010, VIT_200s0692g00020, VIT_200s1319g00010, VIT_201s0011g00670, VIT_201s0011g03390, VIT_201s0146g00480, VIT_202s0012g00740, VIT_202s0025g01720, VIT_202s0109g00080, VIT_203s0017g00940, VIT_203s0088g01190, VIT_204s0008g01070, VIT_204s0008g05590, VIT_204s0044g01620, VIT_204s0069g00970, VIT_204s0069g00980, VIT_206s0080g00090, VIT_207s0031g00020, VIT_207s0031g01710,…	VIT_200s0283g00030, VIT_200s0450g00010, VIT_200s0692g00020, VIT_200s1319g00010, VIT_201s0011g03390, VIT_201s0146g00480, VIT_202s0025g01720, VIT_204s0008g01070, VIT_204s0044g01620, VIT_204s0069g00970, VIT_204s0069g00980, VIT_206s0080g00090, VIT_207s0031g01710, VIT_207s0104g00800, VIT_207s0141g00360, VIT_208s0007g00310, VIT_208s0007g00810, VIT_208s0007g02100, VIT_208s0032g01150, VIT_208s0058g00150,…	VIT_201s0011g00670, VIT_202s0012g00740, VIT_202s0109g00080, VIT_203s0017g00940, VIT_203s0088g01190, VIT_204s0008g05590, VIT_207s0031g00020, VIT_208s0007g00700, VIT_208s0007g02490, VIT_210s0003g02680, VIT_211s0016g03180, VIT_213s0074g00790, VIT_213s0084g00850, VIT_214s0030g01900, VIT_214s0060g00820, VIT_214s0066g01210, VIT_214s0066g01410, VIT_217s0000g01760, VIT_218s0001g11930, VIT_218s0001g14450,…
48	GO:0009873	ethylene-activated signaling pathway	124	33	26	7	3.3388	0.0023245	1	VIT_201s0010g02750, VIT_201s0011g03070, VIT_201s0150g00120, VIT_204s0008g06000, VIT_205s0020g03690, VIT_205s0020g03710, VIT_205s0049g00510, VIT_205s0062g01370, VIT_205s0077g01480, VIT_206s0004g05240, VIT_206s0061g01110, VIT_206s0080g01090, VIT_207s0005g02660, VIT_207s0005g03220, VIT_207s0005g03230, VIT_207s0104g01320, VIT_207s0141g00690, VIT_208s0007g08580, VIT_211s0016g00660, VIT_211s0016g03180,…	VIT_201s0010g02750, VIT_201s0011g03070, VIT_201s0150g00120, VIT_205s0020g03690, VIT_205s0020g03710, VIT_205s0049g00510, VIT_205s0062g01370, VIT_205s0077g01480, VIT_206s0004g05240, VIT_206s0080g01090, VIT_207s0005g02660, VIT_207s0005g03220, VIT_207s0005g03230, VIT_207s0141g00690, VIT_211s0016g00660, VIT_212s0028g03270, VIT_212s0059g02150, VIT_214s0068g01040, VIT_216s0013g00890, VIT_216s0013g00900,…	VIT_204s0008g06000, VIT_206s0061g01110, VIT_207s0104g01320, VIT_208s0007g08580, VIT_211s0016g03180, VIT_214s0066g00970, VIT_219s0014g03180
49	GO:0009751	response to salicylic acid	204	56	46	10	3.8894	0	1	VIT_200s0181g00080, VIT_200s0366g00020, VIT_200s1352g00010, VIT_201s0011g03730, VIT_201s0146g00480, VIT_202s0087g01010, VIT_202s0087g01020, VIT_203s0017g01550, VIT_204s0008g05750, VIT_204s0008g05760, VIT_204s0043g00620, VIT_204s0079g00220, VIT_205s0049g01550, VIT_205s0062g00270, VIT_205s0062g00300, VIT_205s0062g00310, VIT_205s0062g00630, VIT_205s0062g00700, VIT_205s0062g00710, VIT_205s0062g00720,…	VIT_200s0181g00080, VIT_200s0366g00020, VIT_200s1352g00010, VIT_201s0011g03730, VIT_201s0146g00480, VIT_202s0087g01010, VIT_202s0087g01020, VIT_203s0017g01550, VIT_204s0008g05750, VIT_204s0008g05760, VIT_205s0049g01550, VIT_205s0062g00270, VIT_205s0062g00300, VIT_205s0062g00310, VIT_205s0062g00700, VIT_205s0062g00710, VIT_205s0062g00720, VIT_205s0062g00740, VIT_205s0077g00500, VIT_206s0004g04140,…	VIT_204s0043g00620, VIT_204s0079g00220, VIT_205s0062g00630, VIT_208s0007g00410, VIT_209s0002g00550, VIT_213s0064g00420, VIT_214s0066g00970, VIT_217s0000g04130, VIT_217s0000g04913, VIT_217s0000g04933
50	GO:0009753	response to jasmonic acid	300	69	50	19	4.7509	0	1	VIT_200s0181g00080, VIT_200s0199g00270, VIT_200s0225g00050, VIT_200s0265g00170, VIT_200s0375g00060, VIT_200s0389g00020, VIT_200s0441g00020, VIT_200s0450g00010, VIT_200s0684g00030, VIT_200s0692g00010, VIT_200s0692g00020, VIT_201s0010g02750, VIT_201s0026g00280, VIT_201s0146g00480, VIT_202s0025g04720, VIT_203s0088g01150, VIT_203s0091g00580, VIT_204s0079g00220, VIT_205s0020g02200, VIT_205s0049g01550,…	VIT_200s0181g00080, VIT_200s0199g00270, VIT_200s0225g00050, VIT_200s0265g00170, VIT_200s0375g00060, VIT_200s0389g00020, VIT_200s0450g00010, VIT_200s0692g00010, VIT_200s0692g00020, VIT_201s0010g02750, VIT_201s0026g00280, VIT_201s0146g00480, VIT_203s0091g00580, VIT_205s0020g02200, VIT_205s0049g01550, VIT_205s0077g00500, VIT_206s0004g01510, VIT_206s0004g04140, VIT_207s0005g01950, VIT_207s0005g02660,…	VIT_200s0441g00020, VIT_200s0684g00030, VIT_202s0025g04720, VIT_203s0088g01150, VIT_204s0079g00220, VIT_208s0007g00410, VIT_208s0007g06860, VIT_209s0002g00550, VIT_211s0016g05170, VIT_211s0016g05810, VIT_213s0064g00420, VIT_214s0006g00100, VIT_214s0006g01290, VIT_214s0006g01340, VIT_214s0030g00420, VIT_214s0066g00970, VIT_217s0000g01980, VIT_217s0000g04130, VIT_218s0001g08550
51	GO:0009695	jasmonic acid biosynthetic process	127	43	29	14	2.2316	0.044989	1	VIT_200s0199g00270, VIT_200s0225g00050, VIT_200s0265g00170, VIT_200s0389g00020, VIT_200s0450g00010, VIT_200s0692g00020, VIT_200s1319g00010, VIT_201s0010g02750, VIT_201s0011g00670, VIT_201s0011g03490, VIT_201s0127g00740, VIT_202s0012g01800, VIT_203s0088g01190, VIT_204s0008g01300, VIT_204s0043g01010, VIT_205s0051g00720, VIT_206s0004g01510, VIT_206s0061g00450, VIT_206s0080g00030, VIT_206s0080g00090,…	VIT_200s0199g00270, VIT_200s0225g00050, VIT_200s0265g00170, VIT_200s0389g00020, VIT_200s0450g00010, VIT_200s0692g00020, VIT_200s1319g00010, VIT_201s0010g02750, VIT_205s0051g00720, VIT_206s0004g01510, VIT_206s0061g00450, VIT_206s0080g00090, VIT_209s0002g01080, VIT_210s0003g03820, VIT_210s0071g00300, VIT_210s0116g00750, VIT_211s0016g01230, VIT_211s0016g03690, VIT_213s0067g01020, VIT_214s0083g00520,…	VIT_201s0011g00670, VIT_201s0011g03490, VIT_201s0127g00740, VIT_202s0012g01800, VIT_203s0088g01190, VIT_204s0008g01300, VIT_204s0043g01010, VIT_206s0080g00030, VIT_209s0002g00790, VIT_210s0116g01735, VIT_211s0016g00120, VIT_211s0016g00130, VIT_213s0074g00790, VIT_214s0030g01900
52	GO:0009693	ethylene biosynthetic process	73	25	25	0	5.9147	0	1	VIT_200s0199g00270, VIT_200s0264g00030, VIT_200s0265g00170, VIT_200s0620g00010, VIT_201s0010g02750, VIT_203s0017g01940, VIT_204s0008g03770, VIT_205s0020g03690, VIT_205s0020g03710, VIT_206s0061g00790, VIT_206s0080g01090, VIT_208s0040g01570, VIT_208s0040g01580, VIT_209s0002g01080, VIT_210s0003g03820, VIT_212s0034g02220, VIT_212s0059g01380, VIT_213s0156g00150, VIT_214s0068g01300, VIT_215s0048g02070,…	VIT_200s0199g00270, VIT_200s0264g00030, VIT_200s0265g00170, VIT_200s0620g00010, VIT_201s0010g02750, VIT_203s0017g01940, VIT_204s0008g03770, VIT_205s0020g03690, VIT_205s0020g03710, VIT_206s0061g00790, VIT_206s0080g01090, VIT_208s0040g01570, VIT_208s0040g01580, VIT_209s0002g01080, VIT_210s0003g03820, VIT_212s0034g02220, VIT_212s0059g01380, VIT_213s0156g00150, VIT_214s0068g01300, VIT_215s0048g02070,…
53	GO:0009863	salicylic acid mediated signaling pathway	86	25	24	1	4.9989	0	1	VIT_200s0389g00020, VIT_201s0011g03390, VIT_203s0017g01940, VIT_203s0038g03800, VIT_204s0069g01010, VIT_205s0062g00960, VIT_205s0062g01370, VIT_207s0104g00800, VIT_207s0141g00360, VIT_208s0032g01150, VIT_210s0003g00390, VIT_210s0071g00300, VIT_211s0016g00710, VIT_211s0118g00210, VIT_212s0055g01150, VIT_212s0055g01160, VIT_212s0055g01280, VIT_212s0055g01285, VIT_212s0121g00300, VIT_214s0083g00520,…	VIT_200s0389g00020, VIT_201s0011g03390, VIT_203s0017g01940, VIT_203s0038g03800, VIT_204s0069g01010, VIT_205s0062g01370, VIT_207s0104g00800, VIT_207s0141g00360, VIT_208s0032g01150, VIT_210s0003g00390, VIT_210s0071g00300, VIT_211s0016g00710, VIT_211s0118g00210, VIT_212s0055g01150, VIT_212s0055g01160, VIT_212s0055g01280, VIT_212s0055g01285, VIT_212s0121g00300, VIT_214s0083g00520, VIT_214s0128g00390,…	VIT_205s0062g00960
54	GO:0009738	abscisic acid-activated signaling pathway	198	51	41	10	4.8714	0	1	VIT_200s0225g00050, VIT_200s0283g00030, VIT_200s0450g00010, VIT_200s0692g00020, VIT_200s1319g00010, VIT_200s1667g00010, VIT_200s1682g00010, VIT_200s1937g00010, VIT_201s0011g00830, VIT_201s0011g03390, VIT_201s0011g04180, VIT_201s0011g04920, VIT_201s0137g00750, VIT_202s0012g02030, VIT_202s0025g01720, VIT_202s0033g01380, VIT_203s0017g00980, VIT_204s0008g00420, VIT_204s0008g00440, VIT_205s0020g03690,…	VIT_200s0225g00050, VIT_200s0283g00030, VIT_200s0450g00010, VIT_200s0692g00020, VIT_200s1319g00010, VIT_200s1682g00010, VIT_200s1937g00010, VIT_201s0011g03390, VIT_201s0011g04920, VIT_202s0025g01720, VIT_202s0033g01380, VIT_203s0017g00980, VIT_204s0008g00420, VIT_204s0008g00440, VIT_205s0020g03690, VIT_205s0020g03710, VIT_205s0094g01210, VIT_206s0080g00090, VIT_206s0080g01090, VIT_207s0005g02660,…	VIT_200s1667g00010, VIT_201s0011g00830, VIT_201s0011g04180, VIT_201s0137g00750, VIT_202s0012g02030, VIT_206s0004g06680, VIT_208s0058g00280, VIT_211s0016g03640, VIT_213s0067g01590, VIT_213s0074g00790
55	GO:0031348	negative regulation of defense response	203	71	50	21	3.8716	0.00062857	1	VIT_200s0283g00030, VIT_201s0011g00670, VIT_201s0011g03390, VIT_201s0026g00910, VIT_202s0012g00740, VIT_202s0025g01720, VIT_202s0109g00080, VIT_203s0017g00940, VIT_203s0038g00430, VIT_203s0038g03800, VIT_203s0088g01190, VIT_203s0091g00520, VIT_204s0008g01070, VIT_204s0008g05590, VIT_205s0094g00500, VIT_206s0004g03100, VIT_206s0004g03120, VIT_207s0031g00020, VIT_207s0031g02390, VIT_207s0104g00800,…	VIT_200s0283g00030, VIT_201s0011g03390, VIT_201s0026g00910, VIT_202s0025g01720, VIT_203s0038g00430, VIT_203s0038g03800, VIT_203s0091g00520, VIT_204s0008g01070, VIT_205s0094g00500, VIT_206s0004g03100, VIT_206s0004g03120, VIT_207s0031g02390, VIT_207s0104g00800, VIT_207s0141g00360, VIT_208s0007g00310, VIT_208s0007g00810, VIT_208s0007g02100, VIT_208s0032g01150, VIT_208s0040g02170, VIT_208s0058g00150,…	VIT_201s0011g00670, VIT_202s0012g00740, VIT_202s0109g00080, VIT_203s0017g00940, VIT_203s0088g01190, VIT_204s0008g05590, VIT_207s0031g00020, VIT_208s0007g00700, VIT_208s0007g02490, VIT_211s0016g03180, VIT_213s0019g04080, VIT_213s0084g00850, VIT_214s0030g01900, VIT_214s0060g00820, VIT_214s0066g01210, VIT_214s0066g01410, VIT_217s0000g01760, VIT_218s0001g11930, VIT_218s0001g14450, VIT_218s0089g00010,…
56	GO:0010363	regulation of plant-type hypersensitive response	271	86	61	25	5.2822	0	1	VIT_200s0283g00030, VIT_200s0389g00020, VIT_200s0532g00060, VIT_201s0011g00670, VIT_201s0011g03390, VIT_201s0146g00280, VIT_202s0012g00740, VIT_202s0025g01720, VIT_202s0109g00080, VIT_203s0017g00940, VIT_203s0017g01940, VIT_203s0088g01180, VIT_203s0088g01190, VIT_204s0008g00420, VIT_204s0008g00440, VIT_204s0008g01070, VIT_204s0008g05590, VIT_206s0004g06680, VIT_207s0031g00020, VIT_207s0031g02340,…	VIT_200s0283g00030, VIT_200s0389g00020, VIT_201s0011g03390, VIT_201s0146g00280, VIT_202s0025g01720, VIT_203s0017g01940, VIT_203s0088g01180, VIT_204s0008g00420, VIT_204s0008g00440, VIT_204s0008g01070, VIT_207s0104g00800, VIT_207s0141g00360, VIT_208s0007g00310, VIT_208s0007g00810, VIT_208s0007g02100, VIT_208s0032g01150, VIT_208s0040g01570, VIT_208s0040g01580, VIT_208s0058g00150, VIT_209s0002g01110,…	VIT_200s0532g00060, VIT_201s0011g00670, VIT_202s0012g00740, VIT_202s0109g00080, VIT_203s0017g00940, VIT_203s0088g01190, VIT_204s0008g05590, VIT_206s0004g06680, VIT_207s0031g00020, VIT_207s0031g02340, VIT_208s0007g00700, VIT_208s0007g02490, VIT_208s0040g01920, VIT_211s0016g03180, VIT_213s0084g00850, VIT_214s0030g01900, VIT_214s0060g00820, VIT_214s0066g01210, VIT_214s0066g01410, VIT_215s0046g01210,…
57	GO:0043069	negative regulation of programmed cell death	158	45	40	5	7.0124	0	1	VIT_200s0283g00030, VIT_200s0389g00020, VIT_201s0011g00670, VIT_202s0025g01720, VIT_203s0017g01940, VIT_203s0088g01180, VIT_204s0008g00420, VIT_204s0008g00440, VIT_204s0008g01070, VIT_206s0004g06680, VIT_207s0031g02340, VIT_208s0007g00310, VIT_208s0007g00810, VIT_208s0032g01150, VIT_208s0040g01570, VIT_208s0040g01580, VIT_208s0058g00150, VIT_209s0002g01110, VIT_209s0002g04560, VIT_210s0003g00150,…	VIT_200s0283g00030, VIT_200s0389g00020, VIT_202s0025g01720, VIT_203s0017g01940, VIT_203s0088g01180, VIT_204s0008g00420, VIT_204s0008g00440, VIT_204s0008g01070, VIT_208s0007g00310, VIT_208s0007g00810, VIT_208s0032g01150, VIT_208s0040g01570, VIT_208s0040g01580, VIT_208s0058g00150, VIT_209s0002g01110, VIT_209s0002g04560, VIT_210s0003g00150, VIT_210s0003g04540, VIT_210s0003g05430, VIT_210s0042g01070,…	VIT_201s0011g00670, VIT_206s0004g06680, VIT_207s0031g02340, VIT_211s0016g03180, VIT_218s0001g11930
Signaling
58	GO:0009069	serine family amino acid metabolic process	1889	362	266	96	7.2601	0	1	VIT_200s0125g00140, VIT_200s0125g00180, VIT_200s0194g00110, VIT_200s0203g00220, VIT_200s0258g00090, VIT_200s0262g00010, VIT_200s0262g00090, VIT_200s0262g00120, VIT_200s0265g00100, VIT_200s0265g00110, VIT_200s0286g00110, VIT_200s0294g00040, VIT_200s0347g00060, VIT_200s0347g00070, VIT_200s0353g00060, VIT_200s0366g00020, VIT_200s0374g00020, VIT_200s0388g00020, VIT_200s0388g00050, VIT_200s0388g00090,…	VIT_200s0125g00140, VIT_200s0125g00180, VIT_200s0194g00110, VIT_200s0203g00220, VIT_200s0258g00090, VIT_200s0262g00010, VIT_200s0262g00090, VIT_200s0262g00120, VIT_200s0265g00100, VIT_200s0265g00110, VIT_200s0286g00110, VIT_200s0294g00040, VIT_200s0347g00060, VIT_200s0347g00070, VIT_200s0353g00060, VIT_200s0366g00020, VIT_200s0388g00020, VIT_200s0388g00050, VIT_200s0388g00090, VIT_200s0398g00020,…	VIT_200s0374g00020, VIT_201s0010g00380, VIT_201s0010g01660, VIT_201s0011g03860, VIT_201s0011g04060, VIT_201s0026g00580, VIT_201s0026g01040, VIT_201s0026g01420, VIT_202s0025g01040, VIT_202s0025g03250, VIT_203s0038g04210, VIT_203s0063g00210, VIT_203s0063g02510, VIT_204s0008g00530, VIT_204s0008g01970, VIT_204s0043g00160, VIT_204s0043g00700, VIT_205s0020g01690, VIT_205s0020g01990, VIT_205s0020g02910,…
59	GO:0006355	regulation of transcription, DNA-templated	1706	247	146	101	3.689	0	1	VIT_200s0179g00150, VIT_200s0259g00180, VIT_200s0291g00020, VIT_200s0479g00020, VIT_200s0494g00010, VIT_200s0499g00050, VIT_200s0632g00010, VIT_200s1287g00010, VIT_200s2547g00010, VIT_201s0010g00930, VIT_201s0010g03930, VIT_201s0011g03070, VIT_201s0011g04870, VIT_201s0011g05810, VIT_201s0011g05970, VIT_201s0026g00940, VIT_201s0026g01590, VIT_201s0026g01690, VIT_201s0026g01730, VIT_201s0026g01950,…	VIT_200s0479g00020, VIT_200s2547g00010, VIT_201s0010g03930, VIT_201s0011g03070, VIT_201s0011g04870, VIT_201s0011g05810, VIT_201s0011g05970, VIT_201s0026g01590, VIT_201s0026g01690, VIT_201s0026g01730, VIT_201s0026g02710, VIT_201s0146g00360, VIT_201s0150g00050, VIT_201s0150g00120, VIT_202s0012g00880, VIT_202s0025g00420, VIT_202s0025g01280, VIT_202s0025g02590, VIT_202s0234g00130, VIT_203s0038g00340,…	VIT_200s0179g00150, VIT_200s0259g00180, VIT_200s0291g00020, VIT_200s0494g00010, VIT_200s0499g00050, VIT_200s0632g00010, VIT_200s1287g00010, VIT_201s0010g00930, VIT_201s0026g00940, VIT_201s0026g01950, VIT_202s0012g00570, VIT_202s0012g02030, VIT_202s0025g02680, VIT_202s0025g04000, VIT_202s0033g00300, VIT_202s0241g00040, VIT_203s0017g00360, VIT_203s0038g04210, VIT_203s0063g00620, VIT_203s0063g01460,…
60	GO:0006468	protein phosphorylation	1990	394	281	113	6.9775	0	1	VIT_200s0125g00140, VIT_200s0125g00180, VIT_200s0231g00040, VIT_200s0258g00090, VIT_200s0262g00010, VIT_200s0262g00090, VIT_200s0262g00120, VIT_200s0265g00100, VIT_200s0265g00110, VIT_200s0286g00110, VIT_200s0294g00040, VIT_200s0347g00060, VIT_200s0347g00070, VIT_200s0353g00060, VIT_200s0366g00020, VIT_200s0374g00020, VIT_200s0388g00020, VIT_200s0388g00050, VIT_200s0388g00090, VIT_200s0398g00020,…	VIT_200s0125g00140, VIT_200s0125g00180, VIT_200s0231g00040, VIT_200s0258g00090, VIT_200s0262g00010, VIT_200s0262g00090, VIT_200s0262g00120, VIT_200s0265g00100, VIT_200s0265g00110, VIT_200s0286g00110, VIT_200s0294g00040, VIT_200s0347g00060, VIT_200s0347g00070, VIT_200s0353g00060, VIT_200s0366g00020, VIT_200s0388g00020, VIT_200s0388g00050, VIT_200s0388g00090, VIT_200s0398g00020, VIT_200s0409g00040,…	VIT_200s0374g00020, VIT_200s0445g00010, VIT_201s0010g00380, VIT_201s0010g01660, VIT_201s0011g03860, VIT_201s0011g04060, VIT_201s0026g00580, VIT_201s0026g01040, VIT_201s0026g01420, VIT_202s0025g01040, VIT_202s0025g03250, VIT_202s0241g00120, VIT_203s0038g02850, VIT_203s0038g04210, VIT_203s0063g00210, VIT_203s0063g02510, VIT_203s0180g00150, VIT_204s0008g00530, VIT_204s0008g01220, VIT_204s0008g01970,…
61	GO:0000186	activation of MAPKK activity	289	67	54	13	4.1128	0.00062857	1	VIT_200s0262g00010, VIT_200s0262g00120, VIT_200s0286g00110, VIT_200s0366g00020, VIT_200s0398g00020, VIT_200s0409g00040, VIT_200s0429g00010, VIT_200s0437g00070, VIT_200s0532g00070, VIT_200s0768g00040, VIT_201s0026g00580, VIT_202s0087g01010, VIT_202s0087g01020, VIT_203s0017g01550, VIT_203s0132g00340, VIT_204s0008g00300, VIT_204s0008g00350, VIT_204s0008g00370, VIT_204s0008g00390, VIT_204s0008g00420,…	VIT_200s0262g00010, VIT_200s0262g00120, VIT_200s0286g00110, VIT_200s0366g00020, VIT_200s0398g00020, VIT_200s0409g00040, VIT_200s0429g00010, VIT_200s0437g00070, VIT_200s0532g00070, VIT_200s0768g00040, VIT_202s0087g01010, VIT_202s0087g01020, VIT_203s0017g01550, VIT_203s0132g00340, VIT_204s0008g00300, VIT_204s0008g00350, VIT_204s0008g00370, VIT_204s0008g00390, VIT_204s0008g00420, VIT_204s0008g00440,…	VIT_201s0026g00580, VIT_204s0043g00160, VIT_207s0005g06500, VIT_207s0151g00310, VIT_208s0007g02290, VIT_210s0003g00330, VIT_212s0057g00520, VIT_214s0030g01870, VIT_214s0108g00380, VIT_217s0000g05570, VIT_217s0000g09290, VIT_218s0122g01240, VIT_219s0015g00620
62	GO:0007178	transmembrane receptor protein serine/threonine kinase signaling pathway	334	80	62	18	4.4161	0	1	VIT_200s0262g00010, VIT_200s0262g00120, VIT_200s0286g00110, VIT_200s0353g00060, VIT_200s0366g00020, VIT_200s0398g00020, VIT_200s0409g00040, VIT_200s0429g00010, VIT_200s0437g00070, VIT_200s0532g00070, VIT_200s0768g00040, VIT_201s0011g04920, VIT_201s0026g00580, VIT_202s0087g01010, VIT_202s0087g01020, VIT_203s0017g01550, VIT_203s0132g00340, VIT_204s0008g00300, VIT_204s0008g00350, VIT_204s0008g00370,…	VIT_200s0262g00010, VIT_200s0262g00120, VIT_200s0286g00110, VIT_200s0353g00060, VIT_200s0366g00020, VIT_200s0398g00020, VIT_200s0409g00040, VIT_200s0429g00010, VIT_200s0437g00070, VIT_200s0532g00070, VIT_200s0768g00040, VIT_201s0011g04920, VIT_202s0087g01010, VIT_202s0087g01020, VIT_203s0017g01550, VIT_203s0132g00340, VIT_204s0008g00300, VIT_204s0008g00350, VIT_204s0008g00370, VIT_204s0008g00390,…	VIT_201s0026g00580, VIT_204s0043g00160, VIT_207s0005g04390, VIT_207s0005g06500, VIT_207s0151g00310, VIT_208s0007g02290, VIT_208s0058g00280, VIT_210s0003g00330, VIT_212s0057g00520, VIT_213s0067g01590, VIT_214s0030g01870, VIT_214s0108g00380, VIT_214s0128g00430, VIT_216s0013g01990, VIT_217s0000g05570, VIT_217s0000g09290, VIT_218s0122g01240, VIT_219s0015g00620
63	GO:0006612	protein targeting to membrane	266	84	60	24	5.366	0	1	VIT_200s0283g00030, VIT_200s0389g00020, VIT_200s0532g00060, VIT_201s0011g00670, VIT_201s0011g03390, VIT_201s0146g00280, VIT_202s0012g00740, VIT_202s0025g01720, VIT_202s0109g00080, VIT_203s0017g00940, VIT_203s0017g01940, VIT_203s0088g01180, VIT_203s0088g01190, VIT_204s0008g00420, VIT_204s0008g00440, VIT_204s0008g01070, VIT_204s0008g05590, VIT_206s0004g06680, VIT_207s0031g00020, VIT_207s0031g02340,…	VIT_200s0283g00030, VIT_200s0389g00020, VIT_201s0011g03390, VIT_201s0146g00280, VIT_202s0025g01720, VIT_203s0017g01940, VIT_203s0088g01180, VIT_204s0008g00420, VIT_204s0008g00440, VIT_204s0008g01070, VIT_207s0141g00360, VIT_208s0007g00310, VIT_208s0007g00810, VIT_208s0007g02100, VIT_208s0032g01150, VIT_208s0040g01570, VIT_208s0040g01580, VIT_208s0058g00150, VIT_209s0002g01110, VIT_209s0002g03570,…	VIT_200s0532g00060, VIT_201s0011g00670, VIT_202s0012g00740, VIT_202s0109g00080, VIT_203s0017g00940, VIT_203s0088g01190, VIT_204s0008g05590, VIT_206s0004g06680, VIT_207s0031g00020, VIT_207s0031g02340, VIT_208s0007g00700, VIT_208s0007g02490, VIT_211s0016g03180, VIT_213s0084g00850, VIT_214s0030g01900, VIT_214s0060g00820, VIT_214s0066g01210, VIT_214s0066g01410, VIT_215s0046g01210, VIT_217s0000g01760,…
64	GO:0006499	N-terminal protein myristoylation	138	25	19	6	3.5243	0	1	VIT_200s0404g00040, VIT_201s0011g00670, VIT_201s0011g05200, VIT_202s0025g01720, VIT_203s0017g00490, VIT_203s0038g03270, VIT_203s0088g01180, VIT_205s0062g01370, VIT_208s0007g00310, VIT_209s0002g01110, VIT_211s0016g01060, VIT_212s0057g00200, VIT_213s0067g02840, VIT_213s0156g00310, VIT_214s0083g00340, VIT_214s0171g00400, VIT_215s0046g00440, VIT_216s0013g01920, VIT_216s0039g01390, VIT_217s0000g02430,…	VIT_200s0404g00040, VIT_202s0025g01720, VIT_203s0038g03270, VIT_203s0088g01180, VIT_205s0062g01370, VIT_208s0007g00310, VIT_209s0002g01110, VIT_211s0016g01060, VIT_213s0156g00310, VIT_214s0083g00340, VIT_214s0171g00400, VIT_215s0046g00440, VIT_216s0013g01920, VIT_216s0039g01390, VIT_217s0000g06860, VIT_218s0001g00180, VIT_218s0001g08230, VIT_218s0001g14500, VIT_218s0072g00890	VIT_201s0011g00670, VIT_201s0011g05200, VIT_203s0017g00490, VIT_212s0057g00200, VIT_213s0067g02840, VIT_217s0000g02430
65	GO:0006470	protein dephosphorylation	370	41	28	13	3.1766	0.0039742	1	VIT_200s0515g00020, VIT_201s0011g01120, VIT_201s0137g00600, VIT_201s0137g00740, VIT_201s0137g00750, VIT_202s0012g01010, VIT_203s0038g00220, VIT_203s0038g00230, VIT_203s0038g00250, VIT_203s0063g02700, VIT_203s0091g00480, VIT_204s0023g02380, VIT_207s0005g02110, VIT_207s0005g06200, VIT_207s0005g06210, VIT_207s0031g00020, VIT_207s0031g02160, VIT_208s0007g00310, VIT_208s0007g04740, VIT_209s0002g03410,…	VIT_200s0515g00020, VIT_201s0137g00600, VIT_202s0012g01010, VIT_203s0038g00220, VIT_203s0038g00230, VIT_203s0038g00250, VIT_203s0091g00480, VIT_204s0023g02380, VIT_207s0005g02110, VIT_207s0005g06210, VIT_208s0007g00310, VIT_209s0002g03410, VIT_209s0002g03640, VIT_209s0070g00490, VIT_209s0096g00930, VIT_211s0016g01860, VIT_211s0052g00390, VIT_212s0057g01130, VIT_213s0158g00170, VIT_214s0066g00760,…	VIT_201s0011g01120, VIT_201s0137g00740, VIT_201s0137g00750, VIT_203s0063g02700, VIT_207s0005g06200, VIT_207s0031g00020, VIT_207s0031g02160, VIT_208s0007g04740, VIT_210s0003g05030, VIT_211s0016g03180, VIT_215s0021g01850, VIT_216s0022g00240, VIT_217s0000g09020
66	GO:0048544	recognition of pollen	288	68	62	6	5.2309	0	1	VIT_200s0203g00220, VIT_200s0286g00110, VIT_200s0347g00060, VIT_200s0347g00070, VIT_200s0353g00060, VIT_200s0374g00020, VIT_200s0398g00020, VIT_200s0409g00040, VIT_200s0540g00020, VIT_200s0743g00020, VIT_200s2776g00010, VIT_201s0011g06080, VIT_204s0044g00640, VIT_204s0044g00650, VIT_204s0044g00720, VIT_204s0044g00750, VIT_205s0020g03210, VIT_205s0020g03240, VIT_205s0020g03270, VIT_205s0020g03290,…	VIT_200s0203g00220, VIT_200s0286g00110, VIT_200s0347g00060, VIT_200s0347g00070, VIT_200s0353g00060, VIT_200s0398g00020, VIT_200s0409g00040, VIT_200s0540g00020, VIT_200s0743g00020, VIT_200s2776g00010, VIT_201s0011g06080, VIT_204s0044g00640, VIT_204s0044g00650, VIT_204s0044g00720, VIT_204s0044g00750, VIT_205s0020g03210, VIT_205s0020g03240, VIT_205s0020g03270, VIT_205s0020g03290, VIT_205s0020g03300,…	VIT_200s0374g00020, VIT_208s0007g01200, VIT_208s0040g00250, VIT_215s0046g01810, VIT_219s0014g01110, VIT_219s0014g01120
67	GO:0035556	intracellular signal transduction	186	42	33	9	3.6966	0	1	VIT_200s1667g00010, VIT_201s0010g01680, VIT_201s0011g03390, VIT_201s0026g00940, VIT_202s0012g00570, VIT_202s0033g01380, VIT_203s0017g00980, VIT_203s0063g00200, VIT_203s0063g01930, VIT_204s0044g00870, VIT_204s0069g00750, VIT_204s0069g00920, VIT_205s0020g03240, VIT_205s0020g03690, VIT_205s0020g03710, VIT_205s0077g00060, VIT_205s0077g01480, VIT_205s0077g01970, VIT_206s0004g01390, VIT_206s0004g01400,…	VIT_201s0010g01680, VIT_201s0011g03390, VIT_202s0033g01380, VIT_203s0017g00980, VIT_203s0063g01930, VIT_204s0044g00870, VIT_204s0069g00920, VIT_205s0020g03240, VIT_205s0020g03690, VIT_205s0020g03710, VIT_205s0077g01480, VIT_205s0077g01970, VIT_206s0004g01390, VIT_206s0004g01400, VIT_206s0004g05240, VIT_208s0007g01070, VIT_208s0007g01090, VIT_211s0016g00710, VIT_211s0052g00450, VIT_212s0034g02220,…	VIT_200s1667g00010, VIT_201s0026g00940, VIT_202s0012g00570, VIT_203s0063g00200, VIT_204s0069g00750, VIT_205s0077g00060, VIT_206s0004g06680, VIT_217s0000g06970, VIT_218s0001g02540

## Sheet: Murcia, down
Node.Label	GO.ID	Term	Num.Genes.Universe	Num.Genes.Total	Num.Genes.Up	Num.Genes.Down	Distinct.Dir.Stat	p.Distinct.Up	p.Distinct.Down	Genes	Genes.Up	Genes.Down
Growth
1	GO:0009932	cell tip growth	90	22	3	19	-4.6436	1	0	VIT_200s0125g00190, VIT_201s0010g01200, VIT_201s0011g03490, VIT_201s0127g00850, VIT_201s0127g00870, VIT_201s0146g00215, VIT_202s0154g00080, VIT_205s0020g01530, VIT_205s0020g03200, VIT_207s0005g03630, VIT_207s0141g00540, VIT_210s0003g00330, VIT_210s0116g01610, VIT_212s0055g00800, VIT_213s0019g04910, VIT_217s0000g00460, VIT_217s0000g05070, VIT_217s0000g08160, VIT_218s0001g13360, VIT_218s0001g14040,…	VIT_200s0125g00190, VIT_212s0055g00800, VIT_219s0093g00440	VIT_201s0010g01200, VIT_201s0011g03490, VIT_201s0127g00850, VIT_201s0127g00870, VIT_201s0146g00215, VIT_202s0154g00080, VIT_205s0020g01530, VIT_205s0020g03200, VIT_207s0005g03630, VIT_207s0141g00540, VIT_210s0003g00330, VIT_210s0116g01610, VIT_213s0019g04910, VIT_217s0000g00460, VIT_217s0000g05070, VIT_217s0000g08160, VIT_218s0001g13360, VIT_218s0001g14040, VIT_218s0001g14360
2	GO:0071555	cell wall organization	139	20	4	16	-2.9824	1	0.0037644	VIT_200s0125g00190, VIT_201s0011g03490, VIT_201s0146g00215, VIT_202s0154g00080, VIT_204s0008g05150, VIT_205s0020g01530, VIT_205s0020g02910, VIT_205s0020g03200, VIT_207s0005g03630, VIT_209s0002g06110, VIT_210s0003g04560, VIT_210s0116g01610, VIT_211s0016g04750, VIT_212s0055g00800, VIT_214s0128g00430, VIT_218s0001g13360, VIT_218s0001g14360, VIT_219s0014g01230, VIT_219s0027g01820, VIT_219s0093g00440	VIT_200s0125g00190, VIT_211s0016g04750, VIT_212s0055g00800, VIT_219s0093g00440	VIT_201s0011g03490, VIT_201s0146g00215, VIT_202s0154g00080, VIT_204s0008g05150, VIT_205s0020g01530, VIT_205s0020g02910, VIT_205s0020g03200, VIT_207s0005g03630, VIT_209s0002g06110, VIT_210s0003g04560, VIT_210s0116g01610, VIT_214s0128g00430, VIT_218s0001g13360, VIT_218s0001g14360, VIT_219s0014g01230, VIT_219s0027g01820
3	GO:0009855	determination of bilateral symmetry	129	20	0	20	-3.3196	1	0.00081053	VIT_200s0532g00020, VIT_202s0012g02180, VIT_204s0023g00920, VIT_204s0023g02130, VIT_207s0005g05510, VIT_207s0005g06300, VIT_207s0031g02790, VIT_208s0007g03820, VIT_210s0003g01720, VIT_210s0003g04670, VIT_211s0016g00100, VIT_211s0016g03220, VIT_211s0016g04620, VIT_212s0059g01740, VIT_216s0013g00300, VIT_216s0013g01990, VIT_217s0000g05570, VIT_218s0001g10070, VIT_218s0001g13590, VIT_218s0001g15420		VIT_200s0532g00020, VIT_202s0012g02180, VIT_204s0023g00920, VIT_204s0023g02130, VIT_207s0005g05510, VIT_207s0005g06300, VIT_207s0031g02790, VIT_208s0007g03820, VIT_210s0003g01720, VIT_210s0003g04670, VIT_211s0016g00100, VIT_211s0016g03220, VIT_211s0016g04620, VIT_212s0059g01740, VIT_216s0013g00300, VIT_216s0013g01990, VIT_217s0000g05570, VIT_218s0001g10070, VIT_218s0001g13590, VIT_218s0001g15420
4	GO:0009944	polarity specification of adaxial/abaxial axis	68	15	0	15	-3.2616	1	0.0022	VIT_202s0012g02180, VIT_204s0008g01970, VIT_204s0023g02130, VIT_207s0005g05510, VIT_207s0005g06300, VIT_207s0031g02790, VIT_208s0007g00410, VIT_208s0007g03820, VIT_210s0003g04670, VIT_211s0016g03220, VIT_211s0016g04620, VIT_212s0059g01740, VIT_216s0013g00300, VIT_216s0013g01990, VIT_218s0001g10070		VIT_202s0012g02180, VIT_204s0008g01970, VIT_204s0023g02130, VIT_207s0005g05510, VIT_207s0005g06300, VIT_207s0031g02790, VIT_208s0007g00410, VIT_208s0007g03820, VIT_210s0003g04670, VIT_211s0016g03220, VIT_211s0016g04620, VIT_212s0059g01740, VIT_216s0013g00300, VIT_216s0013g01990, VIT_218s0001g10070
5	GO:0010075	regulation of meristem growth	181	55	5	50	-6.8177	1	0	VIT_201s0010g01200, VIT_201s0010g03560, VIT_201s0026g01640, VIT_201s0127g00850, VIT_201s0127g00870, VIT_202s0012g02180, VIT_202s0012g02540, VIT_202s0025g01040, VIT_203s0038g02140, VIT_203s0038g02170, VIT_204s0008g00530, VIT_204s0008g01970, VIT_204s0008g06670, VIT_204s0023g02130, VIT_205s0020g01140, VIT_205s0049g00960, VIT_207s0005g05510, VIT_207s0005g06300, VIT_207s0031g00130, VIT_207s0031g02790,…	VIT_201s0026g01640, VIT_205s0049g00960, VIT_212s0055g00800, VIT_217s0000g05680, VIT_218s0001g14500	VIT_201s0010g01200, VIT_201s0010g03560, VIT_201s0127g00850, VIT_201s0127g00870, VIT_202s0012g02180, VIT_202s0012g02540, VIT_202s0025g01040, VIT_203s0038g02140, VIT_203s0038g02170, VIT_204s0008g00530, VIT_204s0008g01970, VIT_204s0008g06670, VIT_204s0023g02130, VIT_205s0020g01140, VIT_207s0005g05510, VIT_207s0005g06300, VIT_207s0031g00130, VIT_207s0031g02790, VIT_207s0151g01130, VIT_208s0007g03390,…
6	GO:0009832	plant-type cell wall biogenesis	124	23	3	20	-4.0317	1	0	VIT_200s0179g00350, VIT_201s0011g03450, VIT_201s0127g00850, VIT_201s0127g00870, VIT_202s0012g02190, VIT_203s0017g00980, VIT_204s0008g04710, VIT_205s0020g01140, VIT_206s0004g07070, VIT_207s0005g01030, VIT_208s0058g01340, VIT_209s0002g00790, VIT_210s0003g00330, VIT_210s0003g02150, VIT_210s0003g02160, VIT_212s0028g02240, VIT_212s0059g00570, VIT_213s0067g03050, VIT_215s0048g01750, VIT_217s0000g08160,…	VIT_200s0179g00350, VIT_202s0012g02190, VIT_203s0017g00980	VIT_201s0011g03450, VIT_201s0127g00850, VIT_201s0127g00870, VIT_204s0008g04710, VIT_205s0020g01140, VIT_206s0004g07070, VIT_207s0005g01030, VIT_208s0058g01340, VIT_209s0002g00790, VIT_210s0003g00330, VIT_210s0003g02150, VIT_210s0003g02160, VIT_212s0028g02240, VIT_212s0059g00570, VIT_213s0067g03050, VIT_215s0048g01750, VIT_217s0000g08160, VIT_218s0001g08370, VIT_218s0001g14040, VIT_219s0014g01470
7	GO:0009926	auxin polar transport	119	23	6	17	-3.8239	1	0	VIT_201s0127g00850, VIT_201s0127g00870, VIT_201s0146g00215, VIT_204s0044g01880, VIT_205s0020g01140, VIT_205s0020g03200, VIT_208s0040g00060, VIT_208s0058g01340, VIT_210s0003g00330, VIT_210s0116g01540, VIT_212s0028g02140, VIT_212s0055g00800, VIT_212s0059g01320, VIT_213s0067g03050, VIT_214s0036g00460, VIT_215s0048g01750, VIT_217s0000g01970, VIT_217s0000g05070, VIT_217s0000g08160, VIT_218s0001g13360,…	VIT_204s0044g01880, VIT_212s0028g02140, VIT_212s0055g00800, VIT_214s0036g00460, VIT_217s0000g01970, VIT_219s0027g00020	VIT_201s0127g00850, VIT_201s0127g00870, VIT_201s0146g00215, VIT_205s0020g01140, VIT_205s0020g03200, VIT_208s0040g00060, VIT_208s0058g01340, VIT_210s0003g00330, VIT_210s0116g01540, VIT_212s0059g01320, VIT_213s0067g03050, VIT_215s0048g01750, VIT_217s0000g05070, VIT_217s0000g08160, VIT_218s0001g13360, VIT_218s0001g14040, VIT_218s0001g15420
8	GO:0016132	brassinosteroid biosynthetic process	105	25	2	23	-4.1061	1	0	VIT_201s0010g01200, VIT_201s0011g03870, VIT_201s0150g00300, VIT_203s0038g02920, VIT_204s0008g04710, VIT_206s0004g05910, VIT_208s0007g03930, VIT_208s0040g00060, VIT_208s0040g01920, VIT_208s0056g01130, VIT_209s0018g00520, VIT_211s0016g00100, VIT_212s0028g02990, VIT_212s0034g01090, VIT_212s0057g01020, VIT_212s0057g01200, VIT_212s0059g00570, VIT_212s0059g02420, VIT_213s0064g00440, VIT_213s0067g00110,…	VIT_212s0057g01200, VIT_217s0000g05440	VIT_201s0010g01200, VIT_201s0011g03870, VIT_201s0150g00300, VIT_203s0038g02920, VIT_204s0008g04710, VIT_206s0004g05910, VIT_208s0007g03930, VIT_208s0040g00060, VIT_208s0040g01920, VIT_208s0056g01130, VIT_209s0018g00520, VIT_211s0016g00100, VIT_212s0028g02990, VIT_212s0034g01090, VIT_212s0057g01020, VIT_212s0059g00570, VIT_212s0059g02420, VIT_213s0064g00440, VIT_213s0067g00110, VIT_214s0006g02690,…
9	GO:0009909	regulation of flower development	318	46	7	39	-3.5484	1	0.0011696	VIT_200s0179g00340, VIT_200s0532g00020, VIT_201s0010g01080, VIT_201s0010g02690, VIT_201s0011g03740, VIT_201s0011g04710, VIT_201s0150g00390, VIT_202s0025g03480, VIT_202s0025g04960, VIT_203s0038g00300, VIT_203s0038g03750, VIT_203s0180g00110, VIT_204s0008g04200, VIT_204s0023g03760, VIT_205s0049g01350, VIT_206s0009g00820, VIT_207s0031g01530, VIT_208s0007g00340, VIT_208s0007g03090, VIT_208s0007g03820,…	VIT_201s0010g01080, VIT_201s0011g03740, VIT_203s0038g03750, VIT_207s0031g01530, VIT_213s0019g02350, VIT_216s0039g01390, VIT_218s0122g00590	VIT_200s0179g00340, VIT_200s0532g00020, VIT_201s0010g02690, VIT_201s0011g04710, VIT_201s0150g00390, VIT_202s0025g03480, VIT_202s0025g04960, VIT_203s0038g00300, VIT_203s0180g00110, VIT_204s0008g04200, VIT_204s0023g03760, VIT_205s0049g01350, VIT_206s0009g00820, VIT_208s0007g00340, VIT_208s0007g03090, VIT_208s0007g03820, VIT_208s0040g02260, VIT_209s0002g01350, VIT_209s0054g00820, VIT_210s0003g00630,…
10	GO:0009825	multidimensional cell growth	107	23	3	20	-4.6144	1	0	VIT_201s0010g01200, VIT_201s0011g03490, VIT_201s0026g02710, VIT_201s0127g00850, VIT_201s0127g00870, VIT_201s0146g00215, VIT_202s0154g00080, VIT_203s0038g02920, VIT_204s0008g03400, VIT_205s0020g01530, VIT_205s0020g03200, VIT_207s0005g03630, VIT_210s0003g00330, VIT_210s0116g01610, VIT_211s0016g03350, VIT_212s0055g00800, VIT_214s0066g01050, VIT_217s0000g05070, VIT_217s0000g08160, VIT_218s0001g13360,…	VIT_201s0026g02710, VIT_212s0055g00800, VIT_219s0093g00440	VIT_201s0010g01200, VIT_201s0011g03490, VIT_201s0127g00850, VIT_201s0127g00870, VIT_201s0146g00215, VIT_202s0154g00080, VIT_203s0038g02920, VIT_204s0008g03400, VIT_205s0020g01530, VIT_205s0020g03200, VIT_207s0005g03630, VIT_210s0003g00330, VIT_210s0116g01610, VIT_211s0016g03350, VIT_214s0066g01050, VIT_217s0000g05070, VIT_217s0000g08160, VIT_218s0001g13360, VIT_218s0001g14040, VIT_218s0001g14360
11	GO:0048653	anther development	73	23	2	21	-3.961	1	0	VIT_201s0010g01200, VIT_201s0010g01680, VIT_201s0127g00850, VIT_201s0127g00870, VIT_202s0012g00880, VIT_203s0038g02170, VIT_205s0020g01140, VIT_205s0062g01360, VIT_208s0007g03220, VIT_208s0040g01920, VIT_208s0058g01340, VIT_210s0003g00330, VIT_210s0116g00050, VIT_210s0116g00100, VIT_210s0116g01610, VIT_213s0067g03050, VIT_213s0067g03080, VIT_214s0068g01570, VIT_215s0021g00040, VIT_215s0021g00080,…	VIT_201s0010g01680, VIT_202s0012g00880	VIT_201s0010g01200, VIT_201s0127g00850, VIT_201s0127g00870, VIT_203s0038g02170, VIT_205s0020g01140, VIT_205s0062g01360, VIT_208s0007g03220, VIT_208s0040g01920, VIT_208s0058g01340, VIT_210s0003g00330, VIT_210s0116g00050, VIT_210s0116g00100, VIT_210s0116g01610, VIT_213s0067g03050, VIT_213s0067g03080, VIT_214s0068g01570, VIT_215s0021g00040, VIT_215s0021g00080, VIT_217s0000g08160, VIT_218s0001g14040,…
12	GO:0009664	plant-type cell wall organization	136	34	2	32	-6.805	1	0	VIT_201s0010g01200, VIT_201s0011g03450, VIT_201s0026g02620, VIT_201s0127g00850, VIT_201s0127g00870, VIT_203s0038g02170, VIT_204s0008g01970, VIT_205s0020g01140, VIT_205s0020g03910, VIT_206s0004g00070, VIT_206s0004g07970, VIT_207s0005g04710, VIT_208s0007g00440, VIT_208s0007g01070, VIT_208s0007g03390, VIT_208s0040g00060, VIT_208s0040g02400, VIT_208s0058g01340, VIT_210s0003g00330, VIT_210s0003g02150,…	VIT_208s0007g01070, VIT_218s0166g00250	VIT_201s0010g01200, VIT_201s0011g03450, VIT_201s0026g02620, VIT_201s0127g00850, VIT_201s0127g00870, VIT_203s0038g02170, VIT_204s0008g01970, VIT_205s0020g01140, VIT_205s0020g03910, VIT_206s0004g00070, VIT_206s0004g07970, VIT_207s0005g04710, VIT_208s0007g00440, VIT_208s0007g03390, VIT_208s0040g00060, VIT_208s0040g02400, VIT_208s0058g01340, VIT_210s0003g00330, VIT_210s0003g02150, VIT_210s0003g02160,…
13	GO:0007389	pattern specification process	47	19	1	18	-5.3451	1	0	VIT_201s0127g00850, VIT_201s0127g00870, VIT_201s0146g00215, VIT_205s0020g01140, VIT_205s0020g03200, VIT_205s0020g04140, VIT_208s0040g00060, VIT_208s0058g01020, VIT_208s0058g01340, VIT_210s0116g01540, VIT_212s0055g00800, VIT_212s0059g01320, VIT_213s0019g02450, VIT_213s0067g03050, VIT_215s0048g01750, VIT_217s0000g05070, VIT_217s0000g08160, VIT_218s0001g13360, VIT_218s0001g14040	VIT_212s0055g00800	VIT_201s0127g00850, VIT_201s0127g00870, VIT_201s0146g00215, VIT_205s0020g01140, VIT_205s0020g03200, VIT_205s0020g04140, VIT_208s0040g00060, VIT_208s0058g01020, VIT_208s0058g01340, VIT_210s0116g01540, VIT_212s0059g01320, VIT_213s0019g02450, VIT_213s0067g03050, VIT_215s0048g01750, VIT_217s0000g05070, VIT_217s0000g08160, VIT_218s0001g13360, VIT_218s0001g14040
14	GO:0008361	regulation of cell size	44	18	2	16	-4.7451	1	0	VIT_201s0127g00850, VIT_201s0127g00870, VIT_201s0146g00215, VIT_205s0020g01140, VIT_205s0020g03200, VIT_207s0031g02610, VIT_208s0040g00060, VIT_208s0058g01340, VIT_210s0003g00330, VIT_210s0116g01540, VIT_212s0055g00800, VIT_212s0059g01320, VIT_213s0067g03050, VIT_215s0048g01750, VIT_217s0000g05070, VIT_217s0000g08160, VIT_218s0001g13360, VIT_218s0001g14040	VIT_207s0031g02610, VIT_212s0055g00800	VIT_201s0127g00850, VIT_201s0127g00870, VIT_201s0146g00215, VIT_205s0020g01140, VIT_205s0020g03200, VIT_208s0040g00060, VIT_208s0058g01340, VIT_210s0003g00330, VIT_210s0116g01540, VIT_212s0059g01320, VIT_213s0067g03050, VIT_215s0048g01750, VIT_217s0000g05070, VIT_217s0000g08160, VIT_218s0001g13360, VIT_218s0001g14040
15	GO:0005982	starch metabolic process	611	112	42	70	-3.1649	1	0.00315	VIT_200s0233g00010, VIT_200s0323g00050, VIT_200s0340g00050, VIT_200s0340g00060, VIT_200s0469g00010, VIT_200s0469g00020, VIT_200s0780g00020, VIT_200s2526g00010, VIT_200s2527g00010, VIT_200s2620g00010, VIT_201s0010g01200, VIT_201s0011g00750, VIT_201s0011g03450, VIT_201s0011g05380, VIT_201s0026g00280, VIT_201s0127g00400, VIT_201s0127g00850, VIT_201s0127g00870, VIT_202s0012g02190, VIT_202s0025g00260,…	VIT_200s0233g00010, VIT_200s0340g00050, VIT_200s0340g00060, VIT_200s0469g00010, VIT_200s2526g00010, VIT_200s2527g00010, VIT_200s2620g00010, VIT_201s0011g00750, VIT_201s0011g05380, VIT_201s0026g00280, VIT_202s0012g02190, VIT_202s0025g01860, VIT_202s0025g01900, VIT_202s0025g01950, VIT_202s0025g02170, VIT_202s0154g00090, VIT_203s0038g03750, VIT_204s0008g01140, VIT_204s0044g01420, VIT_205s0077g00430,…	VIT_200s0323g00050, VIT_200s0469g00020, VIT_200s0780g00020, VIT_201s0010g01200, VIT_201s0011g03450, VIT_201s0127g00400, VIT_201s0127g00850, VIT_201s0127g00870, VIT_202s0025g00260, VIT_202s0025g01330, VIT_202s0025g01380, VIT_202s0025g01770, VIT_202s0025g01870, VIT_202s0025g01910, VIT_202s0025g01980, VIT_202s0025g02650, VIT_202s0025g02770, VIT_202s0154g00600, VIT_203s0038g00350, VIT_203s0038g04250,…
16	GO:0000271	polysaccharide biosynthetic process	61	17	2	15	-4.3195	1	0	VIT_201s0010g01200, VIT_201s0011g03490, VIT_201s0146g00215, VIT_202s0154g00080, VIT_205s0020g01530, VIT_205s0020g03200, VIT_207s0005g03630, VIT_208s0007g02470, VIT_210s0003g00330, VIT_210s0116g01610, VIT_213s0019g04910, VIT_217s0000g05070, VIT_218s0001g13360, VIT_218s0001g14040, VIT_218s0001g14360, VIT_219s0015g00320, VIT_219s0093g00440	VIT_219s0015g00320, VIT_219s0093g00440	VIT_201s0010g01200, VIT_201s0011g03490, VIT_201s0146g00215, VIT_202s0154g00080, VIT_205s0020g01530, VIT_205s0020g03200, VIT_207s0005g03630, VIT_208s0007g02470, VIT_210s0003g00330, VIT_210s0116g01610, VIT_213s0019g04910, VIT_217s0000g05070, VIT_218s0001g13360, VIT_218s0001g14040, VIT_218s0001g14360
17	GO:0043481	anthocyanin accumulation in tissues in response to UV light	104	24	4	20	-4.3796	1	0	VIT_201s0010g01200, VIT_201s0011g03490, VIT_201s0127g00850, VIT_201s0127g00870, VIT_201s0146g00215, VIT_202s0154g00080, VIT_203s0180g00110, VIT_204s0069g00750, VIT_205s0020g01530, VIT_205s0020g03200, VIT_206s0061g01300, VIT_207s0005g03630, VIT_207s0031g01530, VIT_210s0003g00330, VIT_210s0116g01610, VIT_212s0055g00800, VIT_213s0019g04910, VIT_214s0066g02320, VIT_217s0000g05070, VIT_217s0000g08160,…	VIT_206s0061g01300, VIT_207s0031g01530, VIT_212s0055g00800, VIT_219s0093g00440	VIT_201s0010g01200, VIT_201s0011g03490, VIT_201s0127g00850, VIT_201s0127g00870, VIT_201s0146g00215, VIT_202s0154g00080, VIT_203s0180g00110, VIT_204s0069g00750, VIT_205s0020g01530, VIT_205s0020g03200, VIT_207s0005g03630, VIT_210s0003g00330, VIT_210s0116g01610, VIT_213s0019g04910, VIT_214s0066g02320, VIT_217s0000g05070, VIT_217s0000g08160, VIT_218s0001g13360, VIT_218s0001g14040, VIT_218s0001g14360
18	GO:0006084	acetyl-CoA metabolic process	69	25	2	23	-4.1891	1	0	VIT_200s0532g00020, VIT_201s0010g01200, VIT_201s0011g03870, VIT_201s0150g00390, VIT_202s0025g04580, VIT_203s0038g02920, VIT_204s0008g02770, VIT_204s0008g04710, VIT_204s0008g06670, VIT_208s0007g03930, VIT_208s0040g00060, VIT_208s0040g00470, VIT_209s0018g00520, VIT_209s0054g00820, VIT_211s0016g00100, VIT_212s0034g01090, VIT_212s0057g01020, VIT_212s0059g00570, VIT_213s0064g00440, VIT_214s0006g02690,…	VIT_202s0025g04580, VIT_217s0000g02800	VIT_200s0532g00020, VIT_201s0010g01200, VIT_201s0011g03870, VIT_201s0150g00390, VIT_203s0038g02920, VIT_204s0008g02770, VIT_204s0008g04710, VIT_204s0008g06670, VIT_208s0007g03930, VIT_208s0040g00060, VIT_208s0040g00470, VIT_209s0018g00520, VIT_209s0054g00820, VIT_211s0016g00100, VIT_212s0034g01090, VIT_212s0057g01020, VIT_212s0059g00570, VIT_213s0064g00440, VIT_214s0006g02690, VIT_214s0108g01320,…
19	GO:0000272	polysaccharide catabolic process	69	18	4	14	-2.9811	1	0.0034607	VIT_201s0010g01200, VIT_201s0127g00850, VIT_201s0127g00870, VIT_202s0012g00170, VIT_203s0038g03400, VIT_208s0007g03390, VIT_208s0058g01340, VIT_212s0059g00270, VIT_212s0059g01250, VIT_212s0059g02670, VIT_213s0067g03050, VIT_214s0171g00170, VIT_215s0046g01600, VIT_216s0050g02220, VIT_217s0000g05070, VIT_217s0000g08160, VIT_218s0001g14040, VIT_219s0090g01050	VIT_202s0012g00170, VIT_203s0038g03400, VIT_215s0046g01600, VIT_216s0050g02220	VIT_201s0010g01200, VIT_201s0127g00850, VIT_201s0127g00870, VIT_208s0007g03390, VIT_208s0058g01340, VIT_212s0059g00270, VIT_212s0059g01250, VIT_212s0059g02670, VIT_213s0067g03050, VIT_214s0171g00170, VIT_217s0000g05070, VIT_217s0000g08160, VIT_218s0001g14040, VIT_219s0090g01050
20	GO:0009793	embryo development ending in seed dormancy	531	67	19	48	-3.4494	1	0.0011696	VIT_200s0186g00010, VIT_200s0199g00250, VIT_200s0323g00080, VIT_200s0394g00040, VIT_200s0616g00020, VIT_200s1286g00020, VIT_201s0011g03490, VIT_201s0011g03740, VIT_201s0011g03750, VIT_201s0026g00940, VIT_201s0182g00050, VIT_202s0025g04190, VIT_202s0025g04620, VIT_203s0038g03750, VIT_203s0038g04180, VIT_203s0063g01380, VIT_203s0063g02620, VIT_203s0063g02670, VIT_203s0063g02680, VIT_204s0023g01910,…	VIT_200s0186g00010, VIT_201s0011g03740, VIT_202s0025g04620, VIT_203s0038g03750, VIT_203s0063g01380, VIT_205s0020g04210, VIT_206s0061g00790, VIT_207s0005g05780, VIT_208s0105g00460, VIT_210s0003g02410, VIT_210s0003g05740, VIT_212s0057g01200, VIT_213s0019g01980, VIT_214s0030g00670, VIT_215s0046g00470, VIT_218s0001g04860, VIT_218s0122g00590, VIT_219s0085g01200, VIT_219s0093g00440	VIT_200s0199g00250, VIT_200s0323g00080, VIT_200s0394g00040, VIT_200s0616g00020, VIT_200s1286g00020, VIT_201s0011g03490, VIT_201s0011g03750, VIT_201s0026g00940, VIT_201s0182g00050, VIT_202s0025g04190, VIT_203s0038g04180, VIT_203s0063g02620, VIT_203s0063g02670, VIT_203s0063g02680, VIT_204s0023g01910, VIT_204s0023g02120, VIT_205s0020g01990, VIT_205s0062g01430, VIT_206s0061g01610, VIT_207s0031g01360,…
21	GO:0009965	leaf morphogenesis	213	47	2	45	-7.4045	1	0	VIT_200s0375g00030, VIT_200s0759g00010, VIT_200s1356g00010, VIT_201s0010g01170, VIT_201s0026g01950, VIT_202s0012g01800, VIT_203s0017g02300, VIT_203s0038g03560, VIT_203s0063g00110, VIT_203s0063g02040, VIT_203s0088g01190, VIT_204s0008g01300, VIT_204s0008g01970, VIT_204s0043g01010, VIT_205s0020g01840, VIT_205s0094g00420, VIT_205s0102g00310, VIT_206s0061g00790, VIT_207s0005g01030, VIT_207s0005g04710,…	VIT_206s0061g00790, VIT_213s0067g01880	VIT_200s0375g00030, VIT_200s0759g00010, VIT_200s1356g00010, VIT_201s0010g01170, VIT_201s0026g01950, VIT_202s0012g01800, VIT_203s0017g02300, VIT_203s0038g03560, VIT_203s0063g00110, VIT_203s0063g02040, VIT_203s0088g01190, VIT_204s0008g01300, VIT_204s0008g01970, VIT_204s0043g01010, VIT_205s0020g01840, VIT_205s0094g00420, VIT_205s0102g00310, VIT_207s0005g01030, VIT_207s0005g04710, VIT_207s0031g00470,…
22	GO:0048481	ovule development	174	23	6	17	-2.9921	1	0.0024782	VIT_200s0323g00080, VIT_200s0445g00010, VIT_200s0616g00020, VIT_200s1286g00020, VIT_201s0011g03490, VIT_201s0011g03740, VIT_203s0038g04180, VIT_203s0180g00110, VIT_205s0020g04210, VIT_206s0004g03540, VIT_206s0061g00790, VIT_206s0080g00760, VIT_207s0031g01530, VIT_208s0040g00070, VIT_208s0040g01920, VIT_209s0002g03930, VIT_210s0116g00970, VIT_210s0116g01540, VIT_213s0067g00390, VIT_214s0036g00480,…	VIT_201s0011g03740, VIT_205s0020g04210, VIT_206s0004g03540, VIT_206s0061g00790, VIT_207s0031g01530, VIT_219s0093g00440	VIT_200s0323g00080, VIT_200s0445g00010, VIT_200s0616g00020, VIT_200s1286g00020, VIT_201s0011g03490, VIT_203s0038g04180, VIT_203s0180g00110, VIT_206s0080g00760, VIT_208s0040g00070, VIT_208s0040g01920, VIT_209s0002g03930, VIT_210s0116g00970, VIT_210s0116g01540, VIT_213s0067g00390, VIT_214s0036g00480, VIT_215s0021g01430, VIT_219s0085g00380
23	GO:0048449	floral organ formation	103	20	1	19	-3.2716	1	0.0011696	VIT_200s0179g00340, VIT_201s0010g01080, VIT_201s0011g04710, VIT_202s0025g03480, VIT_203s0091g00550, VIT_204s0008g03780, VIT_204s0008g04200, VIT_204s0023g03360, VIT_207s0005g02580, VIT_207s0031g00470, VIT_208s0007g00340, VIT_209s0002g01350, VIT_209s0002g05680, VIT_210s0003g00630, VIT_214s0108g00710, VIT_216s0022g00060, VIT_217s0000g03700, VIT_217s0000g04740, VIT_218s0001g03080, VIT_218s0001g08700	VIT_201s0010g01080	VIT_200s0179g00340, VIT_201s0011g04710, VIT_202s0025g03480, VIT_203s0091g00550, VIT_204s0008g03780, VIT_204s0008g04200, VIT_204s0023g03360, VIT_207s0005g02580, VIT_207s0031g00470, VIT_208s0007g00340, VIT_209s0002g01350, VIT_209s0002g05680, VIT_210s0003g00630, VIT_214s0108g00710, VIT_216s0022g00060, VIT_217s0000g03700, VIT_217s0000g04740, VIT_218s0001g03080, VIT_218s0001g08700
24	GO:0048451	petal formation	59	19	0	19	-3.1954	1	0.0022	VIT_200s0704g00040, VIT_200s1404g00010, VIT_201s0011g04060, VIT_201s0026g00030, VIT_202s0025g01600, VIT_202s0025g04000, VIT_205s0029g00400, VIT_205s0049g01350, VIT_205s0094g00420, VIT_208s0007g03820, VIT_208s0058g01420, VIT_213s0067g03120, VIT_214s0060g02330, VIT_214s0068g01570, VIT_218s0001g07800, VIT_218s0001g15420, VIT_218s0072g00360, VIT_218s0122g00470, VIT_219s0027g00080		VIT_200s0704g00040, VIT_200s1404g00010, VIT_201s0011g04060, VIT_201s0026g00030, VIT_202s0025g01600, VIT_202s0025g04000, VIT_205s0029g00400, VIT_205s0049g01350, VIT_205s0094g00420, VIT_208s0007g03820, VIT_208s0058g01420, VIT_213s0067g03120, VIT_214s0060g02330, VIT_214s0068g01570, VIT_218s0001g07800, VIT_218s0001g15420, VIT_218s0072g00360, VIT_218s0122g00470, VIT_219s0027g00080
25	GO:0048453	sepal formation	55	18	0	18	-3.1941	1	0.0019012	VIT_200s0704g00040, VIT_200s1404g00010, VIT_201s0011g04060, VIT_201s0026g00030, VIT_202s0025g01600, VIT_202s0025g04000, VIT_205s0029g00400, VIT_205s0049g01350, VIT_205s0094g00420, VIT_208s0007g03820, VIT_208s0058g01420, VIT_213s0067g03120, VIT_214s0060g02330, VIT_218s0001g07800, VIT_218s0001g15420, VIT_218s0072g00360, VIT_218s0122g00470, VIT_219s0027g00080		VIT_200s0704g00040, VIT_200s1404g00010, VIT_201s0011g04060, VIT_201s0026g00030, VIT_202s0025g01600, VIT_202s0025g04000, VIT_205s0029g00400, VIT_205s0049g01350, VIT_205s0094g00420, VIT_208s0007g03820, VIT_208s0058g01420, VIT_213s0067g03120, VIT_214s0060g02330, VIT_218s0001g07800, VIT_218s0001g15420, VIT_218s0072g00360, VIT_218s0122g00470, VIT_219s0027g00080
Cell proliferation
26	GO:0006412	translation	638	71	21	50	-4.8827	1	0	VIT_200s0181g00220, VIT_200s0304g00010, VIT_200s0323g00080, VIT_200s0616g00020, VIT_200s0838g00020, VIT_201s0010g03390, VIT_201s0011g02080, VIT_201s0011g03590, VIT_201s0011g03740, VIT_201s0026g01420, VIT_202s0025g02000, VIT_202s0025g02890, VIT_202s0025g04010, VIT_202s0025g04020, VIT_205s0020g01140, VIT_205s0049g01480, VIT_205s0049g02130, VIT_205s0049g02140, VIT_205s0062g00120, VIT_205s0077g00450,…	VIT_200s0181g00220, VIT_201s0010g03390, VIT_201s0011g02080, VIT_201s0011g03740, VIT_202s0025g04010, VIT_202s0025g04020, VIT_205s0062g00120, VIT_207s0005g00720, VIT_208s0007g03230, VIT_209s0002g05600, VIT_210s0003g01130, VIT_211s0016g00660, VIT_211s0016g01750, VIT_211s0016g01860, VIT_211s0052g01460, VIT_212s0028g00610, VIT_212s0142g00200, VIT_216s0039g01390, VIT_217s0000g00160, VIT_218s0001g14500,…	VIT_200s0304g00010, VIT_200s0323g00080, VIT_200s0616g00020, VIT_200s0838g00020, VIT_201s0011g03590, VIT_201s0026g01420, VIT_202s0025g02000, VIT_202s0025g02890, VIT_205s0020g01140, VIT_205s0049g01480, VIT_205s0049g02130, VIT_205s0049g02140, VIT_205s0077g00450, VIT_206s0004g05910, VIT_206s0004g06140, VIT_206s0061g00770, VIT_207s0005g03540, VIT_208s0040g01360, VIT_209s0002g04330, VIT_209s0054g00820,…
27	GO:0042254	ribosome biogenesis	446	37	9	28	-4.3525	1	0	VIT_200s0616g00020, VIT_200s0838g00020, VIT_201s0010g03390, VIT_201s0011g02080, VIT_201s0011g03590, VIT_202s0025g02000, VIT_205s0020g01140, VIT_205s0049g01480, VIT_206s0004g05910, VIT_206s0004g06140, VIT_206s0061g00770, VIT_207s0005g03540, VIT_209s0002g04330, VIT_209s0054g00820, VIT_210s0003g00010, VIT_210s0003g01080, VIT_210s0003g01130, VIT_210s0092g00050, VIT_211s0016g01750, VIT_211s0016g01860,…	VIT_201s0010g03390, VIT_201s0011g02080, VIT_210s0003g01130, VIT_211s0016g01750, VIT_211s0016g01860, VIT_212s0028g00610, VIT_212s0142g00200, VIT_216s0022g01800, VIT_218s0001g14500	VIT_200s0616g00020, VIT_200s0838g00020, VIT_201s0011g03590, VIT_202s0025g02000, VIT_205s0020g01140, VIT_205s0049g01480, VIT_206s0004g05910, VIT_206s0004g06140, VIT_206s0061g00770, VIT_207s0005g03540, VIT_209s0002g04330, VIT_209s0054g00820, VIT_210s0003g00010, VIT_210s0003g01080, VIT_210s0092g00050, VIT_212s0121g00010, VIT_213s0067g03290, VIT_214s0006g03060, VIT_214s0066g01110, VIT_214s0068g01950,…
28	GO:0007049	cell cycle	136	37	8	29	-3.2331	1	0.0024782	VIT_201s0011g00670, VIT_201s0011g03800, VIT_202s0012g00140, VIT_203s0038g02800, VIT_203s0091g01060, VIT_203s0180g00040, VIT_204s0008g01970, VIT_204s0008g04260, VIT_206s0004g05170, VIT_207s0104g01320, VIT_208s0040g00930, VIT_208s0056g00210, VIT_208s0058g00280, VIT_208s0058g00290, VIT_208s0058g00300, VIT_208s0058g00540, VIT_209s0002g05240, VIT_209s0002g05680, VIT_210s0003g03080, VIT_210s0003g05480,…	VIT_201s0011g03800, VIT_206s0004g05170, VIT_208s0058g00290, VIT_208s0058g00300, VIT_213s0019g02040, VIT_213s0067g01660, VIT_216s0050g01080, VIT_217s0000g06860	VIT_201s0011g00670, VIT_202s0012g00140, VIT_203s0038g02800, VIT_203s0091g01060, VIT_203s0180g00040, VIT_204s0008g01970, VIT_204s0008g04260, VIT_207s0104g01320, VIT_208s0040g00930, VIT_208s0056g00210, VIT_208s0058g00280, VIT_208s0058g00540, VIT_209s0002g05240, VIT_209s0002g05680, VIT_210s0003g03080, VIT_210s0003g05480, VIT_212s0059g02480, VIT_212s0134g00500, VIT_213s0019g01840, VIT_213s0064g01440,…
29	GO:0051301	cell division	260	44	3	41	-4.9241	1	0	VIT_200s1667g00010, VIT_201s0010g02430, VIT_201s0010g02870, VIT_201s0011g00670, VIT_202s0012g00140, VIT_203s0038g00740, VIT_203s0038g02800, VIT_203s0091g01060, VIT_203s0180g00040, VIT_204s0008g04260, VIT_205s0020g03880, VIT_205s0094g00420, VIT_206s0004g06300, VIT_207s0104g00540, VIT_207s0129g01100, VIT_208s0007g03390, VIT_208s0040g00930, VIT_208s0056g00210, VIT_209s0002g05240, VIT_210s0003g00330,…	VIT_213s0074g00470, VIT_216s0050g01080, VIT_217s0000g06860	VIT_200s1667g00010, VIT_201s0010g02430, VIT_201s0010g02870, VIT_201s0011g00670, VIT_202s0012g00140, VIT_203s0038g00740, VIT_203s0038g02800, VIT_203s0091g01060, VIT_203s0180g00040, VIT_204s0008g04260, VIT_205s0020g03880, VIT_205s0094g00420, VIT_206s0004g06300, VIT_207s0104g00540, VIT_207s0129g01100, VIT_208s0007g03390, VIT_208s0040g00930, VIT_208s0056g00210, VIT_209s0002g05240, VIT_210s0003g00330,…
30	GO:0019344	cysteine biosynthetic process	177	61	9	52	-8.1279	1	0	VIT_200s0125g00280, VIT_200s0759g00010, VIT_200s2795g00010, VIT_201s0010g01200, VIT_201s0026g01640, VIT_201s0137g00210, VIT_201s0146g00215, VIT_202s0012g01800, VIT_202s0109g00080, VIT_203s0038g01850, VIT_203s0038g01860, VIT_203s0038g02510, VIT_203s0038g03560, VIT_204s0008g01300, VIT_204s0008g02640, VIT_204s0008g05700, VIT_204s0044g01410, VIT_204s0044g01880, VIT_205s0020g01840, VIT_205s0049g01930,…	VIT_201s0026g01640, VIT_204s0008g05700, VIT_204s0044g01880, VIT_205s0051g00870, VIT_210s0116g01650, VIT_212s0055g00800, VIT_214s0030g01490, VIT_217s0000g01970, VIT_217s0000g05680	VIT_200s0125g00280, VIT_200s0759g00010, VIT_200s2795g00010, VIT_201s0010g01200, VIT_201s0137g00210, VIT_201s0146g00215, VIT_202s0012g01800, VIT_202s0109g00080, VIT_203s0038g01850, VIT_203s0038g01860, VIT_203s0038g02510, VIT_203s0038g03560, VIT_204s0008g01300, VIT_204s0008g02640, VIT_204s0044g01410, VIT_205s0020g01840, VIT_205s0049g01930, VIT_205s0102g00310, VIT_206s0004g06140, VIT_206s0080g00920,…
31	GO:0000226	microtubule cytoskeleton organization	161	35	1	34	-4.6525	1	0	VIT_200s0532g00020, VIT_200s0704g00040, VIT_200s1404g00010, VIT_201s0026g00030, VIT_202s0025g03480, VIT_202s0025g04000, VIT_202s0025g04960, VIT_203s0017g02300, VIT_205s0020g03880, VIT_205s0049g01350, VIT_205s0094g00420, VIT_206s0004g01270, VIT_206s0061g00070, VIT_207s0005g01030, VIT_207s0104g00500, VIT_207s0104g01120, VIT_208s0007g03090, VIT_208s0007g08800, VIT_209s0002g04280, VIT_210s0092g00360,…	VIT_209s0002g04280	VIT_200s0532g00020, VIT_200s0704g00040, VIT_200s1404g00010, VIT_201s0026g00030, VIT_202s0025g03480, VIT_202s0025g04000, VIT_202s0025g04960, VIT_203s0017g02300, VIT_205s0020g03880, VIT_205s0049g01350, VIT_205s0094g00420, VIT_206s0004g01270, VIT_206s0061g00070, VIT_207s0005g01030, VIT_207s0104g00500, VIT_207s0104g01120, VIT_208s0007g03090, VIT_208s0007g08800, VIT_210s0092g00360, VIT_212s0028g02630,…
32	GO:0006306	DNA methylation	217	54	0	54	-5.3238	1	0	VIT_200s0499g00050, VIT_200s0532g00020, VIT_200s0704g00040, VIT_200s1404g00010, VIT_201s0010g02690, VIT_201s0150g00390, VIT_202s0025g01350, VIT_202s0025g03480, VIT_202s0025g03940, VIT_203s0038g00300, VIT_203s0038g02800, VIT_204s0008g04200, VIT_204s0023g03720, VIT_204s0023g03740, VIT_204s0023g03760, VIT_205s0020g02910, VIT_205s0029g00400, VIT_205s0049g02090, VIT_206s0004g01080, VIT_206s0004g05920,…		VIT_200s0499g00050, VIT_200s0532g00020, VIT_200s0704g00040, VIT_200s1404g00010, VIT_201s0010g02690, VIT_201s0150g00390, VIT_202s0025g01350, VIT_202s0025g03480, VIT_202s0025g03940, VIT_203s0038g00300, VIT_203s0038g02800, VIT_204s0008g04200, VIT_204s0023g03720, VIT_204s0023g03740, VIT_204s0023g03760, VIT_205s0020g02910, VIT_205s0029g00400, VIT_205s0049g02090, VIT_206s0004g01080, VIT_206s0004g05920,…
33	GO:0000911	cytokinesis by cell plate formation	236	64	1	63	-6.1062	1	0	VIT_200s0532g00020, VIT_200s0704g00040, VIT_200s1404g00010, VIT_201s0011g00670, VIT_201s0026g00030, VIT_201s0026g02120, VIT_201s0150g00390, VIT_202s0025g03480, VIT_202s0025g04000, VIT_202s0025g04960, VIT_203s0038g00300, VIT_203s0063g01120, VIT_203s0088g00490, VIT_204s0008g02770, VIT_204s0008g06670, VIT_204s0023g03760, VIT_205s0020g00620, VIT_205s0020g01270, VIT_205s0020g02910, VIT_205s0049g01350,…	VIT_217s0000g06860	VIT_200s0532g00020, VIT_200s0704g00040, VIT_200s1404g00010, VIT_201s0011g00670, VIT_201s0026g00030, VIT_201s0026g02120, VIT_201s0150g00390, VIT_202s0025g03480, VIT_202s0025g04000, VIT_202s0025g04960, VIT_203s0038g00300, VIT_203s0063g01120, VIT_203s0088g00490, VIT_204s0008g02770, VIT_204s0008g06670, VIT_204s0023g03760, VIT_205s0020g00620, VIT_205s0020g01270, VIT_205s0020g02910, VIT_205s0049g01350,…
34	GO:0006184	GTP catabolic process	241	42	6	36	-5.4141	1	0	VIT_200s0323g00080, VIT_200s0516g00020, VIT_200s1286g00020, VIT_202s0012g00740, VIT_202s0025g03540, VIT_202s0025g03680, VIT_203s0063g01780, VIT_203s0088g00380, VIT_204s0023g02120, VIT_204s0023g03760, VIT_206s0004g05870, VIT_206s0009g02020, VIT_208s0007g01630, VIT_208s0007g03160, VIT_208s0007g03390, VIT_208s0007g04740, VIT_208s0007g08290, VIT_208s0040g00980, VIT_210s0003g03125, VIT_210s0042g01160,…	VIT_203s0063g01780, VIT_211s0037g00300, VIT_213s0064g01300, VIT_215s0046g00470, VIT_217s0000g01460, VIT_217s0000g02500	VIT_200s0323g00080, VIT_200s0516g00020, VIT_200s1286g00020, VIT_202s0012g00740, VIT_202s0025g03540, VIT_202s0025g03680, VIT_203s0088g00380, VIT_204s0023g02120, VIT_204s0023g03760, VIT_206s0004g05870, VIT_206s0009g02020, VIT_208s0007g01630, VIT_208s0007g03160, VIT_208s0007g03390, VIT_208s0007g04740, VIT_208s0007g08290, VIT_208s0040g00980, VIT_210s0003g03125, VIT_210s0042g01160, VIT_211s0016g03640,…
35	GO:0006281	DNA repair	297	32	4	28	-3.3898	1	0.00041067	VIT_200s0313g00066, VIT_200s0313g00072, VIT_200s0313g00080, VIT_202s0241g00040, VIT_204s0008g01260, VIT_204s0008g02670, VIT_205s0049g00150, VIT_205s0049g00960, VIT_205s0049g02090, VIT_205s0102g01064, VIT_206s0009g02710, VIT_207s0005g00590, VIT_207s0005g04400, VIT_208s0007g00340, VIT_209s0002g05990, VIT_209s0002g07360, VIT_210s0003g04280, VIT_212s0028g03570, VIT_214s0060g01440, VIT_214s0068g00810,…	VIT_204s0008g01260, VIT_205s0049g00960, VIT_205s0102g01064, VIT_214s0068g00810	VIT_200s0313g00066, VIT_200s0313g00072, VIT_200s0313g00080, VIT_202s0241g00040, VIT_204s0008g02670, VIT_205s0049g00150, VIT_205s0049g02090, VIT_206s0009g02710, VIT_207s0005g00590, VIT_207s0005g04400, VIT_208s0007g00340, VIT_209s0002g05990, VIT_209s0002g07360, VIT_210s0003g04280, VIT_212s0028g03570, VIT_214s0060g01440, VIT_214s0068g02000, VIT_214s0108g00710, VIT_215s0048g02080, VIT_216s0013g00300,…
36	GO:0007018	microtubule-based movement	156	54	0	54	-7.5181	1	0	VIT_200s0313g00066, VIT_200s0313g00072, VIT_200s0313g00080, VIT_200s0532g00020, VIT_200s2417g00020, VIT_202s0025g03480, VIT_202s0025g03540, VIT_202s0025g03680, VIT_203s0038g00350, VIT_203s0038g04210, VIT_203s0063g01120, VIT_203s0088g00380, VIT_204s0023g03060, VIT_205s0020g00620, VIT_205s0029g00400, VIT_205s0049g01350, VIT_206s0004g03810, VIT_206s0004g05870, VIT_206s0009g00820, VIT_206s0009g02020,…		VIT_200s0313g00066, VIT_200s0313g00072, VIT_200s0313g00080, VIT_200s0532g00020, VIT_200s2417g00020, VIT_202s0025g03480, VIT_202s0025g03540, VIT_202s0025g03680, VIT_203s0038g00350, VIT_203s0038g04210, VIT_203s0063g01120, VIT_203s0088g00380, VIT_204s0023g03060, VIT_205s0020g00620, VIT_205s0029g00400, VIT_205s0049g01350, VIT_206s0004g03810, VIT_206s0004g05870, VIT_206s0009g00820, VIT_206s0009g02020,…
37	GO:0006334	nucleosome assembly	82	16	2	14	-2.3888	1	0.022949	VIT_200s0179g00340, VIT_200s0499g00050, VIT_201s0011g00830, VIT_204s0044g00560, VIT_205s0020g04800, VIT_206s0004g01690, VIT_206s0004g01710, VIT_206s0004g04370, VIT_207s0104g00960, VIT_207s0141g00730, VIT_213s0019g00780, VIT_213s0019g00800, VIT_213s0064g01340, VIT_214s0060g00680, VIT_214s0060g02360, VIT_218s0072g00800	VIT_205s0020g04800, VIT_207s0141g00730	VIT_200s0179g00340, VIT_200s0499g00050, VIT_201s0011g00830, VIT_204s0044g00560, VIT_206s0004g01690, VIT_206s0004g01710, VIT_206s0004g04370, VIT_207s0104g00960, VIT_213s0019g00780, VIT_213s0019g00800, VIT_213s0064g01340, VIT_214s0060g00680, VIT_214s0060g02360, VIT_218s0072g00800
38	GO:0016556	mRNA modification	119	41	1	40	-6.196	1	0	VIT_201s0010g01570, VIT_201s0026g00570, VIT_201s0026g02510, VIT_201s0127g00400, VIT_202s0012g02540, VIT_202s0025g02640, VIT_203s0017g01330, VIT_203s0017g02180, VIT_203s0038g01320, VIT_203s0038g04210, VIT_203s0063g02020, VIT_203s0063g02040, VIT_203s0063g02460, VIT_204s0043g00620, VIT_204s0043g00700, VIT_204s0044g01510, VIT_205s0049g02130, VIT_205s0049g02140, VIT_206s0004g08360, VIT_207s0151g00860,…	VIT_214s0060g02250	VIT_201s0010g01570, VIT_201s0026g00570, VIT_201s0026g02510, VIT_201s0127g00400, VIT_202s0012g02540, VIT_202s0025g02640, VIT_203s0017g01330, VIT_203s0017g02180, VIT_203s0038g01320, VIT_203s0038g04210, VIT_203s0063g02020, VIT_203s0063g02040, VIT_203s0063g02460, VIT_204s0043g00620, VIT_204s0043g00700, VIT_204s0044g01510, VIT_205s0049g02130, VIT_205s0049g02140, VIT_206s0004g08360, VIT_207s0151g00860,…
39	GO:0008283	cell proliferation	178	64	3	61	-5.2284	1	0	VIT_200s0179g00340, VIT_200s0499g00050, VIT_200s0704g00040, VIT_200s1328g00020, VIT_200s1404g00010, VIT_201s0010g02430, VIT_201s0010g02690, VIT_201s0011g00830, VIT_201s0026g00030, VIT_202s0025g01350, VIT_203s0038g00300, VIT_203s0038g02800, VIT_204s0008g02770, VIT_204s0023g01610, VIT_204s0023g03720, VIT_204s0023g03740, VIT_204s0044g00560, VIT_205s0020g02910, VIT_205s0029g00400, VIT_206s0004g01690,…	VIT_200s1328g00020, VIT_208s0007g03870, VIT_218s0001g08760	VIT_200s0179g00340, VIT_200s0499g00050, VIT_200s0704g00040, VIT_200s1404g00010, VIT_201s0010g02430, VIT_201s0010g02690, VIT_201s0011g00830, VIT_201s0026g00030, VIT_202s0025g01350, VIT_203s0038g00300, VIT_203s0038g02800, VIT_204s0008g02770, VIT_204s0023g01610, VIT_204s0023g03720, VIT_204s0023g03740, VIT_204s0044g00560, VIT_205s0020g02910, VIT_205s0029g00400, VIT_206s0004g01690, VIT_206s0004g01710,…
40	GO:0006260	DNA replication	158	26	1	25	-3.0412	1	0.0024782	VIT_200s0184g00040, VIT_201s0010g02690, VIT_201s0150g00390, VIT_202s0025g01350, VIT_203s0038g00300, VIT_204s0008g03780, VIT_206s0004g05920, VIT_206s0061g01610, VIT_207s0005g01430, VIT_207s0031g00470, VIT_210s0003g01720, VIT_210s0003g03080, VIT_210s0092g00040, VIT_210s0092g00360, VIT_211s0016g02770, VIT_211s0149g00130, VIT_213s0064g01440, VIT_213s0067g02530, VIT_213s0074g00110, VIT_214s0068g02000,…	VIT_213s0074g00110	VIT_200s0184g00040, VIT_201s0010g02690, VIT_201s0150g00390, VIT_202s0025g01350, VIT_203s0038g00300, VIT_204s0008g03780, VIT_206s0004g05920, VIT_206s0061g01610, VIT_207s0005g01430, VIT_207s0031g00470, VIT_210s0003g01720, VIT_210s0003g03080, VIT_210s0092g00040, VIT_210s0092g00360, VIT_211s0016g02770, VIT_211s0149g00130, VIT_213s0064g01440, VIT_213s0067g02530, VIT_214s0068g02000, VIT_215s0021g00210,…
41	GO:0006270	DNA replication initiation	93	33	0	33	-4.0001	1	0.00041067	VIT_200s0184g00040, VIT_200s0499g00050, VIT_200s0704g00040, VIT_200s1404g00010, VIT_201s0010g02690, VIT_201s0150g00390, VIT_203s0038g00300, VIT_203s0038g02800, VIT_204s0023g03720, VIT_204s0023g03740, VIT_205s0020g02910, VIT_205s0029g00400, VIT_207s0005g01430, VIT_207s0031g00470, VIT_207s0104g01740, VIT_208s0007g03090, VIT_210s0003g00630, VIT_210s0003g03080, VIT_211s0065g00460, VIT_211s0149g00130,…		VIT_200s0184g00040, VIT_200s0499g00050, VIT_200s0704g00040, VIT_200s1404g00010, VIT_201s0010g02690, VIT_201s0150g00390, VIT_203s0038g00300, VIT_203s0038g02800, VIT_204s0023g03720, VIT_204s0023g03740, VIT_205s0020g02910, VIT_205s0029g00400, VIT_207s0005g01430, VIT_207s0031g00470, VIT_207s0104g01740, VIT_208s0007g03090, VIT_210s0003g00630, VIT_210s0003g03080, VIT_211s0065g00460, VIT_211s0149g00130,…
42	GO:0045893	positive regulation of transcription, DNA-templated	403	79	12	67	-6.8393	1	0	VIT_200s0323g00080, VIT_200s0759g00010, VIT_200s1286g00020, VIT_200s1356g00010, VIT_201s0010g01170, VIT_201s0011g01080, VIT_202s0012g01800, VIT_202s0012g02030, VIT_202s0025g02590, VIT_202s0025g02710, VIT_202s0154g00020, VIT_202s0234g00130, VIT_203s0038g00490, VIT_203s0038g03560, VIT_203s0038g03750, VIT_203s0038g04180, VIT_203s0038g04210, VIT_203s0088g01190, VIT_204s0008g01300, VIT_204s0008g03270,…	VIT_202s0025g02590, VIT_202s0234g00130, VIT_203s0038g00490, VIT_203s0038g03750, VIT_204s0023g01330, VIT_206s0009g02480, VIT_206s0061g00790, VIT_210s0003g00580, VIT_216s0098g01170, VIT_217s0000g01970, VIT_219s0015g01280, VIT_219s0085g00050	VIT_200s0323g00080, VIT_200s0759g00010, VIT_200s1286g00020, VIT_200s1356g00010, VIT_201s0010g01170, VIT_201s0011g01080, VIT_202s0012g01800, VIT_202s0012g02030, VIT_202s0025g02710, VIT_202s0154g00020, VIT_203s0038g03560, VIT_203s0038g04180, VIT_203s0038g04210, VIT_203s0088g01190, VIT_204s0008g01300, VIT_204s0008g03270, VIT_204s0008g03400, VIT_204s0008g04310, VIT_204s0023g00920, VIT_204s0023g02120,…
43	GO:0006346	methylation-dependent chromatin silencing	152	28	0	28	-4.4011	1	0	VIT_200s0532g00020, VIT_200s0704g00040, VIT_200s1404g00010, VIT_201s0011g04060, VIT_202s0025g03480, VIT_202s0025g04960, VIT_203s0038g02800, VIT_204s0008g04200, VIT_204s0023g01610, VIT_204s0023g03760, VIT_205s0029g00400, VIT_205s0049g01350, VIT_206s0004g01270, VIT_206s0009g00820, VIT_207s0031g02790, VIT_208s0007g05360, VIT_209s0002g03660, VIT_210s0003g02680, VIT_211s0016g04620, VIT_211s0065g00460,…		VIT_200s0532g00020, VIT_200s0704g00040, VIT_200s1404g00010, VIT_201s0011g04060, VIT_202s0025g03480, VIT_202s0025g04960, VIT_203s0038g02800, VIT_204s0008g04200, VIT_204s0023g01610, VIT_204s0023g03760, VIT_205s0029g00400, VIT_205s0049g01350, VIT_206s0004g01270, VIT_206s0009g00820, VIT_207s0031g02790, VIT_208s0007g05360, VIT_209s0002g03660, VIT_210s0003g02680, VIT_211s0016g04620, VIT_211s0065g00460,…
44	GO:0051567	histone H3-K9 methylation	221	65	0	65	-6.0958	1	0	VIT_200s0532g00020, VIT_200s0704g00040, VIT_200s1404g00010, VIT_201s0010g02690, VIT_201s0011g04060, VIT_201s0150g00390, VIT_202s0025g01350, VIT_202s0025g03480, VIT_202s0025g04960, VIT_203s0038g00300, VIT_203s0038g02800, VIT_204s0008g00530, VIT_204s0008g04200, VIT_204s0023g03720, VIT_204s0023g03740, VIT_204s0023g03760, VIT_205s0020g02910, VIT_205s0029g00400, VIT_205s0049g01350, VIT_205s0049g02090,…		VIT_200s0532g00020, VIT_200s0704g00040, VIT_200s1404g00010, VIT_201s0010g02690, VIT_201s0011g04060, VIT_201s0150g00390, VIT_202s0025g01350, VIT_202s0025g03480, VIT_202s0025g04960, VIT_203s0038g00300, VIT_203s0038g02800, VIT_204s0008g00530, VIT_204s0008g04200, VIT_204s0023g03720, VIT_204s0023g03740, VIT_204s0023g03760, VIT_205s0020g02910, VIT_205s0029g00400, VIT_205s0049g01350, VIT_205s0049g02090,…
45	GO:0042023	DNA endoreduplication	71	17	1	16	-2.8215	1	0.0056913	VIT_200s0532g00020, VIT_201s0010g02430, VIT_203s0063g00670, VIT_204s0008g04260, VIT_205s0029g00400, VIT_206s0061g00070, VIT_207s0031g00470, VIT_207s0104g01740, VIT_208s0007g07790, VIT_209s0002g05240, VIT_211s0052g00390, VIT_213s0067g02530, VIT_214s0066g01050, VIT_216s0022g01820, VIT_217s0000g07630, VIT_218s0001g08700, VIT_218s0122g00550	VIT_211s0052g00390	VIT_200s0532g00020, VIT_201s0010g02430, VIT_203s0063g00670, VIT_204s0008g04260, VIT_205s0029g00400, VIT_206s0061g00070, VIT_207s0031g00470, VIT_207s0104g01740, VIT_208s0007g07790, VIT_209s0002g05240, VIT_213s0067g02530, VIT_214s0066g01050, VIT_216s0022g01820, VIT_217s0000g07630, VIT_218s0001g08700, VIT_218s0122g00550
46	GO:0051726	regulation of cell cycle	69	19	0	19	-2.8373	1	0.0054154	VIT_200s0704g00040, VIT_200s1404g00010, VIT_201s0150g00390, VIT_203s0038g00300, VIT_204s0023g03720, VIT_204s0023g03740, VIT_205s0020g02910, VIT_205s0049g02090, VIT_206s0004g06300, VIT_208s0056g00210, VIT_210s0003g00630, VIT_210s0003g03080, VIT_211s0016g02770, VIT_211s0065g00460, VIT_212s0028g03330, VIT_212s0134g00500, VIT_213s0067g02530, VIT_213s0067g03120, VIT_214s0068g02000		VIT_200s0704g00040, VIT_200s1404g00010, VIT_201s0150g00390, VIT_203s0038g00300, VIT_204s0023g03720, VIT_204s0023g03740, VIT_205s0020g02910, VIT_205s0049g02090, VIT_206s0004g06300, VIT_208s0056g00210, VIT_210s0003g00630, VIT_210s0003g03080, VIT_211s0016g02770, VIT_211s0065g00460, VIT_212s0028g03330, VIT_212s0134g00500, VIT_213s0067g02530, VIT_213s0067g03120, VIT_214s0068g02000
47	GO:0030154	cell differentiation	124	37	2	35	-6.7758	1	0	VIT_200s0532g00020, VIT_200s0759g00010, VIT_200s1356g00010, VIT_201s0010g01170, VIT_201s0011g00830, VIT_202s0012g01800, VIT_203s0038g03560, VIT_203s0063g00110, VIT_203s0063g02040, VIT_203s0088g01190, VIT_204s0008g00860, VIT_204s0008g01300, VIT_204s0043g01010, VIT_205s0020g01840, VIT_205s0102g00310, VIT_206s0061g00790, VIT_207s0104g00510, VIT_208s0040g00850, VIT_208s0040g01560, VIT_209s0002g08470,…	VIT_206s0061g00790, VIT_209s0002g08470	VIT_200s0532g00020, VIT_200s0759g00010, VIT_200s1356g00010, VIT_201s0010g01170, VIT_201s0011g00830, VIT_202s0012g01800, VIT_203s0038g03560, VIT_203s0063g00110, VIT_203s0063g02040, VIT_203s0088g01190, VIT_204s0008g00860, VIT_204s0008g01300, VIT_204s0043g01010, VIT_205s0020g01840, VIT_205s0102g00310, VIT_207s0104g00510, VIT_208s0040g00850, VIT_208s0040g01560, VIT_209s0018g01610, VIT_209s0054g01760,…
48	GO:0006342	chromatin silencing	107	29	0	29	-4.0915	1	0	VIT_202s0025g04960, VIT_203s0038g00300, VIT_204s0008g00530, VIT_204s0023g00920, VIT_205s0049g02090, VIT_205s0094g00420, VIT_206s0004g01080, VIT_206s0004g03810, VIT_207s0005g01430, VIT_207s0005g02580, VIT_207s0031g00250, VIT_208s0007g03090, VIT_208s0007g06800, VIT_208s0007g08800, VIT_208s0040g00070, VIT_209s0002g05680, VIT_210s0003g00630, VIT_212s0057g01510, VIT_213s0019g01840, VIT_213s0064g00560,…		VIT_202s0025g04960, VIT_203s0038g00300, VIT_204s0008g00530, VIT_204s0023g00920, VIT_205s0049g02090, VIT_205s0094g00420, VIT_206s0004g01080, VIT_206s0004g03810, VIT_207s0005g01430, VIT_207s0005g02580, VIT_207s0031g00250, VIT_208s0007g03090, VIT_208s0007g06800, VIT_208s0007g08800, VIT_208s0040g00070, VIT_209s0002g05680, VIT_210s0003g00630, VIT_212s0057g01510, VIT_213s0019g01840, VIT_213s0064g00560,…
49	GO:0031047	gene silencing by RNA	82	16	0	16	-2.6955	1	0.0081053	VIT_200s0499g00050, VIT_201s0113g00500, VIT_205s0020g03760, VIT_205s0049g02090, VIT_207s0104g01740, VIT_209s0002g05680, VIT_210s0003g00630, VIT_211s0016g02770, VIT_211s0016g03220, VIT_211s0016g04620, VIT_213s0019g01840, VIT_213s0067g02530, VIT_217s0000g07440, VIT_218s0001g07800, VIT_218s0001g10540, VIT_218s0072g00830		VIT_200s0499g00050, VIT_201s0113g00500, VIT_205s0020g03760, VIT_205s0049g02090, VIT_207s0104g01740, VIT_209s0002g05680, VIT_210s0003g00630, VIT_211s0016g02770, VIT_211s0016g03220, VIT_211s0016g04620, VIT_213s0019g01840, VIT_213s0067g02530, VIT_217s0000g07440, VIT_218s0001g07800, VIT_218s0001g10540, VIT_218s0072g00830
50	GO:0031048	chromatin silencing by small RNA	140	31	1	30	-4.0775	1	0	VIT_200s0313g00066, VIT_200s0313g00072, VIT_200s0313g00080, VIT_200s0532g00020, VIT_200s0704g00040, VIT_200s1404g00010, VIT_200s2417g00020, VIT_201s0011g04060, VIT_202s0025g03480, VIT_202s0025g04960, VIT_203s0038g02800, VIT_203s0038g03750, VIT_204s0008g02220, VIT_204s0008g04200, VIT_204s0023g01610, VIT_204s0023g03760, VIT_205s0029g00400, VIT_205s0049g01350, VIT_206s0004g01270, VIT_206s0009g00820,…	VIT_203s0038g03750	VIT_200s0313g00066, VIT_200s0313g00072, VIT_200s0313g00080, VIT_200s0532g00020, VIT_200s0704g00040, VIT_200s1404g00010, VIT_200s2417g00020, VIT_201s0011g04060, VIT_202s0025g03480, VIT_202s0025g04960, VIT_203s0038g02800, VIT_204s0008g02220, VIT_204s0008g04200, VIT_204s0023g01610, VIT_204s0023g03760, VIT_205s0029g00400, VIT_205s0049g01350, VIT_206s0004g01270, VIT_206s0009g00820, VIT_208s0007g05340,…
51	GO:0016572	histone phosphorylation	74	28	0	28	-4.3588	1	0	VIT_200s0499g00020, VIT_200s0532g00020, VIT_201s0010g02430, VIT_202s0025g03480, VIT_202s0154g00600, VIT_204s0008g00530, VIT_204s0008g06670, VIT_204s0023g01610, VIT_205s0020g02910, VIT_205s0049g02090, VIT_205s0094g00420, VIT_206s0009g00820, VIT_207s0104g00500, VIT_210s0003g00630, VIT_210s0092g00360, VIT_211s0016g00460, VIT_212s0034g01430, VIT_213s0064g00560, VIT_214s0128g00440, VIT_215s0048g01730,…		VIT_200s0499g00020, VIT_200s0532g00020, VIT_201s0010g02430, VIT_202s0025g03480, VIT_202s0154g00600, VIT_204s0008g00530, VIT_204s0008g06670, VIT_204s0023g01610, VIT_205s0020g02910, VIT_205s0049g02090, VIT_205s0094g00420, VIT_206s0009g00820, VIT_207s0104g00500, VIT_210s0003g00630, VIT_210s0092g00360, VIT_211s0016g00460, VIT_212s0034g01430, VIT_213s0064g00560, VIT_214s0128g00440, VIT_215s0048g01730,…
52	GO:0051322	anaphase	118	48	0	48	-5.5591	1	0	VIT_200s0532g00020, VIT_201s0026g00030, VIT_201s0026g02120, VIT_201s0150g00390, VIT_202s0025g03480, VIT_202s0025g04000, VIT_202s0025g04960, VIT_203s0038g00300, VIT_203s0088g00490, VIT_204s0008g02770, VIT_204s0008g06670, VIT_204s0023g03760, VIT_205s0020g01270, VIT_205s0020g02910, VIT_205s0029g00400, VIT_205s0094g00420, VIT_206s0009g00820, VIT_206s0061g00070, VIT_207s0005g02290, VIT_207s0031g00470,…		VIT_200s0532g00020, VIT_201s0026g00030, VIT_201s0026g02120, VIT_201s0150g00390, VIT_202s0025g03480, VIT_202s0025g04000, VIT_202s0025g04960, VIT_203s0038g00300, VIT_203s0088g00490, VIT_204s0008g02770, VIT_204s0008g06670, VIT_204s0023g03760, VIT_205s0020g01270, VIT_205s0020g02910, VIT_205s0029g00400, VIT_205s0094g00420, VIT_206s0009g00820, VIT_206s0061g00070, VIT_207s0005g02290, VIT_207s0031g00470,…
53	GO:0007067	mitotic nuclear division	80	15	0	15	-3.0961	1	0.0022	VIT_201s0010g02430, VIT_203s0038g02800, VIT_208s0007g03090, VIT_208s0007g05500, VIT_208s0040g00930, VIT_208s0056g00210, VIT_212s0028g03330, VIT_213s0019g01840, VIT_213s0064g01440, VIT_213s0067g01420, VIT_214s0108g00710, VIT_214s0108g01630, VIT_216s0022g00060, VIT_216s0022g01820, VIT_218s0001g14170		VIT_201s0010g02430, VIT_203s0038g02800, VIT_208s0007g03090, VIT_208s0007g05500, VIT_208s0040g00930, VIT_208s0056g00210, VIT_212s0028g03330, VIT_213s0019g01840, VIT_213s0064g01440, VIT_213s0067g01420, VIT_214s0108g00710, VIT_214s0108g01630, VIT_216s0022g00060, VIT_216s0022g01820, VIT_218s0001g14170
54	GO:0007017	microtubule-based process	58	18	3	15	-4.3562	1	0	VIT_202s0025g03540, VIT_202s0025g03680, VIT_203s0088g00380, VIT_206s0004g05870, VIT_206s0009g02020, VIT_208s0007g01630, VIT_208s0007g05500, VIT_208s0040g00980, VIT_209s0002g04280, VIT_211s0065g00460, VIT_214s0108g00440, VIT_216s0050g00380, VIT_217s0000g02450, VIT_217s0000g05380, VIT_218s0001g08250, VIT_218s0001g14360, VIT_219s0014g02850, VIT_219s0014g03710	VIT_209s0002g04280, VIT_217s0000g05380, VIT_219s0014g02850	VIT_202s0025g03540, VIT_202s0025g03680, VIT_203s0088g00380, VIT_206s0004g05870, VIT_206s0009g02020, VIT_208s0007g01630, VIT_208s0007g05500, VIT_208s0040g00980, VIT_211s0065g00460, VIT_214s0108g00440, VIT_216s0050g00380, VIT_217s0000g02450, VIT_218s0001g08250, VIT_218s0001g14360, VIT_219s0014g03710
55	GO:0006275	regulation of DNA replication	132	45	0	45	-4.7526	1	0	VIT_200s0499g00050, VIT_200s0532g00020, VIT_200s0704g00040, VIT_200s1404g00010, VIT_201s0010g02690, VIT_201s0150g00390, VIT_203s0038g00300, VIT_203s0038g02800, VIT_203s0063g01120, VIT_204s0023g03720, VIT_204s0023g03740, VIT_205s0020g00620, VIT_205s0020g02910, VIT_205s0029g00400, VIT_205s0049g02090, VIT_206s0004g03810, VIT_206s0004g05920, VIT_207s0031g00470, VIT_207s0104g01740, VIT_208s0007g00340,…		VIT_200s0499g00050, VIT_200s0532g00020, VIT_200s0704g00040, VIT_200s1404g00010, VIT_201s0010g02690, VIT_201s0150g00390, VIT_203s0038g00300, VIT_203s0038g02800, VIT_203s0063g01120, VIT_204s0023g03720, VIT_204s0023g03740, VIT_205s0020g00620, VIT_205s0020g02910, VIT_205s0029g00400, VIT_205s0049g02090, VIT_206s0004g03810, VIT_206s0004g05920, VIT_207s0031g00470, VIT_207s0104g01740, VIT_208s0007g00340,…
56	GO:0010389	regulation of G2/M transition of mitotic cell cycle	72	22	0	22	-3.5978	1	0.00041067	VIT_200s0532g00020, VIT_201s0010g02690, VIT_203s0063g01120, VIT_205s0020g00620, VIT_205s0029g00400, VIT_206s0004g03810, VIT_208s0007g00340, VIT_208s0058g01420, VIT_209s0002g05240, VIT_211s0149g00130, VIT_212s0034g01430, VIT_212s0057g01510, VIT_214s0108g00710, VIT_216s0022g00060, VIT_216s0022g01820, VIT_217s0000g04740, VIT_217s0000g07440, VIT_218s0001g02060, VIT_218s0001g08700, VIT_218s0001g10540,…		VIT_200s0532g00020, VIT_201s0010g02690, VIT_203s0063g01120, VIT_205s0020g00620, VIT_205s0029g00400, VIT_206s0004g03810, VIT_208s0007g00340, VIT_208s0058g01420, VIT_209s0002g05240, VIT_211s0149g00130, VIT_212s0034g01430, VIT_212s0057g01510, VIT_214s0108g00710, VIT_216s0022g00060, VIT_216s0022g01820, VIT_217s0000g04740, VIT_217s0000g07440, VIT_218s0001g02060, VIT_218s0001g08700, VIT_218s0001g10540,…
57	GO:0051225	spindle assembly	48	18	0	18	-3.4081	1	0.00041067	VIT_200s0532g00020, VIT_203s0088g00490, VIT_204s0008g02770, VIT_204s0008g06670, VIT_204s0023g03760, VIT_205s0020g01270, VIT_205s0029g00400, VIT_205s0094g00420, VIT_206s0009g00820, VIT_207s0104g01740, VIT_209s0002g05240, VIT_209s0054g00820, VIT_212s0028g03330, VIT_213s0019g01840, VIT_213s0064g00560, VIT_216s0022g01820, VIT_218s0001g08700, VIT_218s0122g00550		VIT_200s0532g00020, VIT_203s0088g00490, VIT_204s0008g02770, VIT_204s0008g06670, VIT_204s0023g03760, VIT_205s0020g01270, VIT_205s0029g00400, VIT_205s0094g00420, VIT_206s0009g00820, VIT_207s0104g01740, VIT_209s0002g05240, VIT_209s0054g00820, VIT_212s0028g03330, VIT_213s0019g01840, VIT_213s0064g00560, VIT_216s0022g01820, VIT_218s0001g08700, VIT_218s0122g00550
Photosynthesis
58	GO:0015979	photosynthesis	157	67	8	59	-8.9556	1	0	VIT_200s0125g00280, VIT_200s0207g00210, VIT_200s0227g00150, VIT_200s0264g00030, VIT_200s0904g00010, VIT_200s2377g00010, VIT_201s0010g03620, VIT_201s0011g01850, VIT_201s0026g02680, VIT_202s0025g04710, VIT_202s0109g00080, VIT_203s0091g00690, VIT_204s0008g01730, VIT_204s0008g04310, VIT_204s0023g00410, VIT_204s0023g00600, VIT_204s0023g00720, VIT_204s0044g01410, VIT_205s0020g03180, VIT_207s0005g04400,…	VIT_200s0264g00030, VIT_203s0091g00690, VIT_204s0023g00600, VIT_207s0129g00240, VIT_211s0016g01860, VIT_212s0059g02150, VIT_218s0001g09230, VIT_219s0090g00460	VIT_200s0125g00280, VIT_200s0207g00210, VIT_200s0227g00150, VIT_200s0904g00010, VIT_200s2377g00010, VIT_201s0010g03620, VIT_201s0011g01850, VIT_201s0026g02680, VIT_202s0025g04710, VIT_202s0109g00080, VIT_204s0008g01730, VIT_204s0008g04310, VIT_204s0023g00410, VIT_204s0023g00720, VIT_204s0044g01410, VIT_205s0020g03180, VIT_207s0005g04400, VIT_207s0005g04920, VIT_207s0141g00570, VIT_207s0151g01000,…
59	GO:0018298	protein-chromophore linkage	30	18	2	16	-5.6369	1	0	VIT_201s0010g03620, VIT_201s0011g05810, VIT_201s0026g01590, VIT_203s0038g04210, VIT_204s0008g02670, VIT_207s0005g02220, VIT_210s0003g02680, VIT_210s0003g02890, VIT_210s0003g02900, VIT_212s0028g00320, VIT_212s0055g01110, VIT_212s0057g00630, VIT_213s0019g04140, VIT_215s0024g00040, VIT_217s0000g06350, VIT_218s0089g01170, VIT_219s0014g00160, VIT_219s0014g03660	VIT_201s0011g05810, VIT_201s0026g01590	VIT_201s0010g03620, VIT_203s0038g04210, VIT_204s0008g02670, VIT_207s0005g02220, VIT_210s0003g02680, VIT_210s0003g02890, VIT_210s0003g02900, VIT_212s0028g00320, VIT_212s0055g01110, VIT_212s0057g00630, VIT_213s0019g04140, VIT_215s0024g00040, VIT_217s0000g06350, VIT_218s0089g01170, VIT_219s0014g00160, VIT_219s0014g03660
60	GO:0010155	regulation of proton transport	60	19	4	15	-3.647	1	0	VIT_201s0010g01390, VIT_201s0011g03490, VIT_201s0026g01590, VIT_202s0025g01470, VIT_203s0038g03560, VIT_203s0038g04210, VIT_203s0180g00110, VIT_205s0020g04210, VIT_207s0005g00890, VIT_208s0007g00780, VIT_210s0003g02680, VIT_211s0016g00730, VIT_212s0035g01750, VIT_213s0019g04140, VIT_214s0068g00680, VIT_217s0000g00280, VIT_218s0089g01170, VIT_218s0122g00960, VIT_219s0093g00440	VIT_201s0026g01590, VIT_205s0020g04210, VIT_207s0005g00890, VIT_219s0093g00440	VIT_201s0010g01390, VIT_201s0011g03490, VIT_202s0025g01470, VIT_203s0038g03560, VIT_203s0038g04210, VIT_203s0180g00110, VIT_208s0007g00780, VIT_210s0003g02680, VIT_211s0016g00730, VIT_212s0035g01750, VIT_213s0019g04140, VIT_214s0068g00680, VIT_217s0000g00280, VIT_218s0089g01170, VIT_218s0122g00960
61	GO:0019684	photosynthesis, light reaction	70	31	1	30	-7.1798	1	0	VIT_200s0211g00120, VIT_200s0759g00010, VIT_202s0033g00230, VIT_203s0063g02020, VIT_204s0008g02640, VIT_205s0020g02880, VIT_206s0004g01100, VIT_206s0004g05230, VIT_207s0031g00020, VIT_207s0151g01000, VIT_208s0007g00700, VIT_208s0007g02490, VIT_208s0007g03250, VIT_208s0007g06200, VIT_208s0007g08540, VIT_209s0002g00790, VIT_209s0002g04360, VIT_210s0003g00890, VIT_211s0016g05570, VIT_213s0019g01980,…	VIT_213s0019g01980	VIT_200s0211g00120, VIT_200s0759g00010, VIT_202s0033g00230, VIT_203s0063g02020, VIT_204s0008g02640, VIT_205s0020g02880, VIT_206s0004g01100, VIT_206s0004g05230, VIT_207s0031g00020, VIT_207s0151g01000, VIT_208s0007g00700, VIT_208s0007g02490, VIT_208s0007g03250, VIT_208s0007g06200, VIT_208s0007g08540, VIT_209s0002g00790, VIT_209s0002g04360, VIT_210s0003g00890, VIT_211s0016g05570, VIT_214s0030g01900,…
62	GO:0000413	protein peptidyl-prolyl isomerization	74	19	1	18	-3.9591	1	0	VIT_201s0010g01680, VIT_201s0011g00930, VIT_205s0094g00100, VIT_207s0005g02410, VIT_207s0031g01150, VIT_208s0007g04340, VIT_208s0007g08780, VIT_208s0040g00790, VIT_211s0118g00810, VIT_211s0118g00815, VIT_213s0067g03730, VIT_214s0066g01410, VIT_215s0021g01850, VIT_217s0000g02530, VIT_217s0000g04270, VIT_218s0122g00900, VIT_219s0014g03330, VIT_219s0014g03350, VIT_219s0090g01210	VIT_201s0010g01680	VIT_201s0011g00930, VIT_205s0094g00100, VIT_207s0005g02410, VIT_207s0031g01150, VIT_208s0007g04340, VIT_208s0007g08780, VIT_208s0040g00790, VIT_211s0118g00810, VIT_211s0118g00815, VIT_213s0067g03730, VIT_214s0066g01410, VIT_215s0021g01850, VIT_217s0000g02530, VIT_217s0000g04270, VIT_218s0122g00900, VIT_219s0014g03330, VIT_219s0014g03350, VIT_219s0090g01210
63	GO:0009416	response to light stimulus	192	50	10	40	-5.6255	1	0	VIT_200s0194g00080, VIT_200s0389g00030, VIT_200s0389g00040, VIT_200s0665g00050, VIT_201s0010g01390, VIT_201s0026g02030, VIT_201s0127g00740, VIT_201s0150g00300, VIT_201s0244g00030, VIT_203s0088g01190, VIT_203s0091g00310, VIT_203s0091g00680, VIT_203s0097g00710, VIT_204s0008g03270, VIT_204s0008g04710, VIT_204s0043g01010, VIT_206s0004g05180, VIT_206s0061g00750, VIT_207s0005g06300, VIT_207s0031g02170,…	VIT_203s0091g00310, VIT_203s0097g00710, VIT_207s0031g02610, VIT_207s0104g00800, VIT_207s0129g00660, VIT_207s0141g00060, VIT_209s0018g00620, VIT_211s0016g04490, VIT_212s0028g02140, VIT_214s0006g02610	VIT_200s0194g00080, VIT_200s0389g00030, VIT_200s0389g00040, VIT_200s0665g00050, VIT_201s0010g01390, VIT_201s0026g02030, VIT_201s0127g00740, VIT_201s0150g00300, VIT_201s0244g00030, VIT_203s0088g01190, VIT_203s0091g00680, VIT_204s0008g03270, VIT_204s0008g04710, VIT_204s0043g01010, VIT_206s0004g05180, VIT_206s0061g00750, VIT_207s0005g06300, VIT_207s0031g02170, VIT_207s0104g01440, VIT_208s0007g00840,…
64	GO:0009765	photosynthesis, light harvesting	24	19	0	19	-7.0993	1	0	VIT_200s0181g00180, VIT_201s0010g03620, VIT_207s0005g02220, VIT_210s0003g02890, VIT_210s0003g02900, VIT_211s0016g00730, VIT_211s0016g01880, VIT_212s0028g00320, VIT_212s0055g01110, VIT_212s0057g00630, VIT_213s0019g04140, VIT_215s0024g00040, VIT_217s0000g06350, VIT_218s0001g02740, VIT_218s0001g10550, VIT_218s0089g01170, VIT_218s0122g00430, VIT_219s0014g00160, VIT_219s0014g03660		VIT_200s0181g00180, VIT_201s0010g03620, VIT_207s0005g02220, VIT_210s0003g02890, VIT_210s0003g02900, VIT_211s0016g00730, VIT_211s0016g01880, VIT_212s0028g00320, VIT_212s0055g01110, VIT_212s0057g00630, VIT_213s0019g04140, VIT_215s0024g00040, VIT_217s0000g06350, VIT_218s0001g02740, VIT_218s0001g10550, VIT_218s0089g01170, VIT_218s0122g00430, VIT_219s0014g00160, VIT_219s0014g03660
65	GO:0006098	pentose-phosphate shunt	271	106	9	97	-10.81	1	0	VIT_200s0199g00220, VIT_200s0199g00240, VIT_200s0323g00080, VIT_200s0759g00010, VIT_200s1286g00020, VIT_200s2795g00010, VIT_201s0010g01170, VIT_201s0011g05210, VIT_201s0011g05290, VIT_201s0026g02680, VIT_202s0012g00530, VIT_202s0012g00980, VIT_202s0025g04710, VIT_202s0109g00080, VIT_203s0017g00940, VIT_203s0038g00670, VIT_203s0038g00740, VIT_203s0063g00110, VIT_203s0088g01190, VIT_203s0180g00110,…	VIT_200s0199g00220, VIT_200s0199g00240, VIT_202s0012g00530, VIT_205s0020g04210, VIT_205s0051g00870, VIT_211s0016g02850, VIT_214s0108g00540, VIT_216s0039g02500, VIT_217s0000g02140	VIT_200s0323g00080, VIT_200s0759g00010, VIT_200s1286g00020, VIT_200s2795g00010, VIT_201s0010g01170, VIT_201s0011g05210, VIT_201s0011g05290, VIT_201s0026g02680, VIT_202s0012g00980, VIT_202s0025g04710, VIT_202s0109g00080, VIT_203s0017g00940, VIT_203s0038g00670, VIT_203s0038g00740, VIT_203s0063g00110, VIT_203s0088g01190, VIT_203s0180g00110, VIT_204s0008g01300, VIT_204s0008g05340, VIT_204s0008g05590,…
66	GO:0006869	lipid transport	137	27	9	18	-3.152	1	0.00154	VIT_200s0333g00050, VIT_200s0399g00020, VIT_201s0011g06580, VIT_201s0011g06590, VIT_202s0154g00600, VIT_202s0236g00100, VIT_202s0236g00120, VIT_204s0008g05640, VIT_205s0020g01740, VIT_205s0062g01260, VIT_205s0062g01370, VIT_206s0004g08060, VIT_208s0007g01370, VIT_208s0058g01210, VIT_208s0058g01230, VIT_209s0002g07500, VIT_211s0016g05840, VIT_212s0055g00800, VIT_212s0055g01140, VIT_213s0067g02910,…	VIT_202s0236g00100, VIT_202s0236g00120, VIT_205s0062g01370, VIT_206s0004g08060, VIT_208s0007g01370, VIT_208s0058g01230, VIT_212s0055g00800, VIT_216s0013g00810, VIT_216s0039g02850	VIT_200s0333g00050, VIT_200s0399g00020, VIT_201s0011g06580, VIT_201s0011g06590, VIT_202s0154g00600, VIT_204s0008g05640, VIT_205s0020g01740, VIT_205s0062g01260, VIT_208s0058g01210, VIT_209s0002g07500, VIT_211s0016g05840, VIT_212s0055g01140, VIT_213s0067g02910, VIT_214s0006g02530, VIT_214s0006g02915, VIT_215s0048g00630, VIT_217s0000g03280, VIT_219s0090g01470
67	GO:0030003	cellular cation homeostasis	75	27	5	22	-4.1558	1	0	VIT_200s0904g00010, VIT_201s0011g03070, VIT_201s0011g05290, VIT_202s0025g01470, VIT_204s0008g02640, VIT_204s0023g00410, VIT_206s0061g01060, VIT_206s0080g00920, VIT_207s0031g00020, VIT_207s0031g02340, VIT_207s0151g01000, VIT_208s0007g01570, VIT_208s0056g01690, VIT_208s0058g00860, VIT_209s0002g03640, VIT_209s0002g04010, VIT_209s0002g04020, VIT_210s0003g04350, VIT_211s0016g00730, VIT_211s0016g05170,…	VIT_201s0011g03070, VIT_208s0058g00860, VIT_209s0002g03640, VIT_209s0002g04020, VIT_218s0001g02020	VIT_200s0904g00010, VIT_201s0011g05290, VIT_202s0025g01470, VIT_204s0008g02640, VIT_204s0023g00410, VIT_206s0061g01060, VIT_206s0080g00920, VIT_207s0031g00020, VIT_207s0031g02340, VIT_207s0151g01000, VIT_208s0007g01570, VIT_208s0056g01690, VIT_209s0002g04010, VIT_210s0003g04350, VIT_211s0016g00730, VIT_211s0016g05170, VIT_216s0098g01540, VIT_217s0000g01760, VIT_217s0000g05650, VIT_217s0000g06350,…
68	GO:0070838	divalent metal ion transport	67	24	3	21	-4.7483	1	0	VIT_200s0904g00010, VIT_201s0011g03070, VIT_201s0011g05290, VIT_202s0025g01470, VIT_204s0008g02640, VIT_204s0023g00410, VIT_206s0080g00920, VIT_207s0031g00020, VIT_207s0031g02340, VIT_207s0151g01000, VIT_208s0007g01570, VIT_208s0056g01690, VIT_208s0058g00860, VIT_209s0002g04010, VIT_210s0003g04350, VIT_211s0016g00730, VIT_211s0016g05170, VIT_216s0098g01540, VIT_217s0000g01760, VIT_217s0000g05650,…	VIT_201s0011g03070, VIT_208s0058g00860, VIT_218s0001g02020	VIT_200s0904g00010, VIT_201s0011g05290, VIT_202s0025g01470, VIT_204s0008g02640, VIT_204s0023g00410, VIT_206s0080g00920, VIT_207s0031g00020, VIT_207s0031g02340, VIT_207s0151g01000, VIT_208s0007g01570, VIT_208s0056g01690, VIT_209s0002g04010, VIT_210s0003g04350, VIT_211s0016g00730, VIT_211s0016g05170, VIT_216s0098g01540, VIT_217s0000g01760, VIT_217s0000g05650, VIT_217s0000g06350, VIT_219s0015g01760,…
69	GO:0019761	glucosinolate biosynthetic process	151	41	8	33	-5.082	1	0	VIT_200s0194g00120, VIT_200s0324g00110, VIT_200s0391g00020, VIT_201s0137g00720, VIT_203s0038g04210, VIT_204s0008g02640, VIT_204s0008g05590, VIT_204s0023g00720, VIT_204s0023g01550, VIT_204s0079g00790, VIT_205s0020g01530, VIT_205s0020g04210, VIT_205s0049g01980, VIT_206s0004g05230, VIT_206s0061g00790, VIT_206s0080g00030, VIT_207s0005g02540, VIT_207s0031g00020, VIT_208s0007g00780, VIT_208s0007g01940,…	VIT_200s0194g00120, VIT_204s0079g00790, VIT_205s0020g04210, VIT_205s0049g01980, VIT_206s0061g00790, VIT_212s0055g00800, VIT_212s0057g01450, VIT_213s0067g02720	VIT_200s0324g00110, VIT_200s0391g00020, VIT_201s0137g00720, VIT_203s0038g04210, VIT_204s0008g02640, VIT_204s0008g05590, VIT_204s0023g00720, VIT_204s0023g01550, VIT_205s0020g01530, VIT_206s0004g05230, VIT_206s0080g00030, VIT_207s0005g02540, VIT_207s0031g00020, VIT_208s0007g00780, VIT_208s0007g01940, VIT_208s0007g02490, VIT_209s0002g04010, VIT_210s0003g00890, VIT_211s0016g00730, VIT_211s0103g00550,…
70	GO:0009658	chloroplast organization	160	27	2	25	-4.8969	1	0	VIT_200s0323g00080, VIT_200s0399g00060, VIT_201s0011g01080, VIT_203s0091g00660, VIT_205s0094g00410, VIT_208s0007g08780, VIT_208s0056g01690, VIT_209s0002g03930, VIT_210s0116g00970, VIT_210s0116g01540, VIT_210s0523g00040, VIT_211s0065g01100, VIT_213s0067g02560, VIT_214s0036g00480, VIT_214s0060g00820, VIT_214s0108g01500, VIT_215s0021g01430, VIT_216s0013g00260, VIT_217s0000g05250, VIT_217s0000g09020,…	VIT_200s0399g00060, VIT_210s0523g00040	VIT_200s0323g00080, VIT_201s0011g01080, VIT_203s0091g00660, VIT_205s0094g00410, VIT_208s0007g08780, VIT_208s0056g01690, VIT_209s0002g03930, VIT_210s0116g00970, VIT_210s0116g01540, VIT_211s0065g01100, VIT_213s0067g02560, VIT_214s0036g00480, VIT_214s0060g00820, VIT_214s0108g01500, VIT_215s0021g01430, VIT_216s0013g00260, VIT_217s0000g05250, VIT_217s0000g09020, VIT_217s0000g09620, VIT_218s0001g00720,…
71	GO:0045036	protein targeting to chloroplast	52	15	1	14	-4.0455	1	0	VIT_200s0838g00020, VIT_201s0011g01080, VIT_204s0008g04310, VIT_204s0023g02120, VIT_204s0043g00700, VIT_205s0094g00410, VIT_206s0004g07210, VIT_208s0058g01310, VIT_213s0064g01430, VIT_215s0024g00390, VIT_217s0000g00900, VIT_217s0000g07500, VIT_217s0000g09620, VIT_219s0014g00400, VIT_219s0015g00650	VIT_206s0004g07210	VIT_200s0838g00020, VIT_201s0011g01080, VIT_204s0008g04310, VIT_204s0023g02120, VIT_204s0043g00700, VIT_205s0094g00410, VIT_208s0058g01310, VIT_213s0064g01430, VIT_215s0024g00390, VIT_217s0000g00900, VIT_217s0000g07500, VIT_217s0000g09620, VIT_219s0014g00400, VIT_219s0015g00650
72	GO:0019288	isopentenyl diphosphate biosynthetic process, methylerythritol 4-phosphate pathway	263	107	5	102	-11.677	1	0	VIT_200s0616g00020, VIT_200s0759g00010, VIT_200s2795g00010, VIT_201s0011g00930, VIT_201s0011g03310, VIT_201s0011g03490, VIT_201s0127g00740, VIT_201s0182g00050, VIT_202s0012g00980, VIT_202s0012g01800, VIT_202s0025g02890, VIT_203s0017g01330, VIT_203s0038g00320, VIT_203s0038g00740, VIT_203s0038g01320, VIT_203s0038g02920, VIT_203s0038g03250, VIT_203s0063g00110, VIT_203s0063g02040, VIT_203s0088g01190,…	VIT_204s0023g01790, VIT_205s0020g04210, VIT_205s0051g00870, VIT_206s0061g00790, VIT_219s0093g00440	VIT_200s0616g00020, VIT_200s0759g00010, VIT_200s2795g00010, VIT_201s0011g00930, VIT_201s0011g03310, VIT_201s0011g03490, VIT_201s0127g00740, VIT_201s0182g00050, VIT_202s0012g00980, VIT_202s0012g01800, VIT_202s0025g02890, VIT_203s0017g01330, VIT_203s0038g00320, VIT_203s0038g00740, VIT_203s0038g01320, VIT_203s0038g02920, VIT_203s0038g03250, VIT_203s0063g00110, VIT_203s0063g02040, VIT_203s0088g01190,…
73	GO:0006655	phosphatidylglycerol biosynthetic process	68	20	0	20	-5.4589	1	0	VIT_201s0011g01080, VIT_201s0182g00050, VIT_203s0063g02040, VIT_203s0088g01190, VIT_204s0023g00080, VIT_204s0043g01010, VIT_205s0077g00060, VIT_207s0005g00590, VIT_207s0005g04400, VIT_208s0007g01610, VIT_209s0002g06970, VIT_211s0016g00120, VIT_211s0016g00130, VIT_211s0037g00840, VIT_212s0028g01330, VIT_212s0059g00270, VIT_213s0067g00390, VIT_214s0036g00480, VIT_214s0108g01290, VIT_219s0177g00340		VIT_201s0011g01080, VIT_201s0182g00050, VIT_203s0063g02040, VIT_203s0088g01190, VIT_204s0023g00080, VIT_204s0043g01010, VIT_205s0077g00060, VIT_207s0005g00590, VIT_207s0005g04400, VIT_208s0007g01610, VIT_209s0002g06970, VIT_211s0016g00120, VIT_211s0016g00130, VIT_211s0037g00840, VIT_212s0028g01330, VIT_212s0059g00270, VIT_213s0067g00390, VIT_214s0036g00480, VIT_214s0108g01290, VIT_219s0177g00340
74	GO:0006364	rRNA processing	278	86	2	84	-12.457	1	0	VIT_200s0323g00080, VIT_200s0759g00010, VIT_200s1286g00020, VIT_201s0011g01080, VIT_201s0026g00080, VIT_201s0137g00210, VIT_202s0012g01570, VIT_202s0025g02890, VIT_202s0025g04710, VIT_202s0109g00080, VIT_203s0017g00940, VIT_203s0038g02510, VIT_203s0038g03250, VIT_203s0038g04210, VIT_203s0088g01190, VIT_203s0180g00110, VIT_204s0008g05340, VIT_204s0008g05590, VIT_204s0023g00410, VIT_204s0043g01010,…	VIT_202s0012g01570, VIT_217s0000g08620	VIT_200s0323g00080, VIT_200s0759g00010, VIT_200s1286g00020, VIT_201s0011g01080, VIT_201s0026g00080, VIT_201s0137g00210, VIT_202s0025g02890, VIT_202s0025g04710, VIT_202s0109g00080, VIT_203s0017g00940, VIT_203s0038g02510, VIT_203s0038g03250, VIT_203s0038g04210, VIT_203s0088g01190, VIT_203s0180g00110, VIT_204s0008g05340, VIT_204s0008g05590, VIT_204s0023g00410, VIT_204s0043g01010, VIT_205s0020g01840,…
75	GO:0009073	aromatic amino acid family biosynthetic process	80	21	1	20	-4.9418	1	0	VIT_200s0759g00010, VIT_201s0182g00050, VIT_203s0038g02960, VIT_203s0038g03560, VIT_204s0008g01300, VIT_204s0008g03370, VIT_204s0008g06570, VIT_205s0020g01840, VIT_205s0094g00410, VIT_205s0102g00310, VIT_206s0080g00890, VIT_209s0002g08030, VIT_209s0018g00400, VIT_211s0118g00630, VIT_212s0057g01550, VIT_212s0059g00270, VIT_214s0066g00970, VIT_216s0013g00240, VIT_217s0000g00900, VIT_218s0001g06250,…	VIT_218s0001g06250	VIT_200s0759g00010, VIT_201s0182g00050, VIT_203s0038g02960, VIT_203s0038g03560, VIT_204s0008g01300, VIT_204s0008g03370, VIT_204s0008g06570, VIT_205s0020g01840, VIT_205s0094g00410, VIT_205s0102g00310, VIT_206s0080g00890, VIT_209s0002g08030, VIT_209s0018g00400, VIT_211s0118g00630, VIT_212s0057g01550, VIT_212s0059g00270, VIT_214s0066g00970, VIT_216s0013g00240, VIT_217s0000g00900, VIT_219s0014g03160
76	GO:0016226	iron-sulfur cluster assembly	114	28	5	23	-3.5728	1	0.00041067	VIT_200s0323g00080, VIT_200s0616g00020, VIT_200s1286g00020, VIT_201s0011g03490, VIT_201s0137g00670, VIT_201s0182g00050, VIT_202s0012g01800, VIT_203s0038g02960, VIT_203s0038g04180, VIT_204s0008g03370, VIT_204s0023g02120, VIT_205s0020g04210, VIT_205s0094g00410, VIT_206s0061g00790, VIT_206s0080g00890, VIT_208s0058g01310, VIT_209s0018g00400, VIT_210s0116g00970, VIT_211s0016g04250, VIT_211s0118g00630,…	VIT_201s0137g00670, VIT_205s0020g04210, VIT_206s0061g00790, VIT_217s0000g09490, VIT_219s0093g00440	VIT_200s0323g00080, VIT_200s0616g00020, VIT_200s1286g00020, VIT_201s0011g03490, VIT_201s0182g00050, VIT_202s0012g01800, VIT_203s0038g02960, VIT_203s0038g04180, VIT_204s0008g03370, VIT_204s0023g02120, VIT_205s0094g00410, VIT_206s0080g00890, VIT_208s0058g01310, VIT_209s0018g00400, VIT_210s0116g00970, VIT_211s0016g04250, VIT_211s0118g00630, VIT_212s0057g01550, VIT_213s0067g00390, VIT_214s0036g00480,…
77	GO:0009637	response to blue light	97	38	4	34	-7.4833	1	0	VIT_201s0010g01390, VIT_201s0011g03490, VIT_201s0011g05810, VIT_202s0025g01470, VIT_202s0025g04710, VIT_202s0109g00080, VIT_203s0038g02510, VIT_203s0038g03250, VIT_203s0038g03560, VIT_203s0180g00110, VIT_205s0020g02880, VIT_205s0020g04210, VIT_206s0004g05230, VIT_207s0005g00890, VIT_207s0005g02220, VIT_207s0104g00510, VIT_208s0007g00780, VIT_208s0007g01570, VIT_210s0003g02890, VIT_210s0003g02900,…	VIT_201s0011g05810, VIT_205s0020g04210, VIT_207s0005g00890, VIT_219s0093g00440	VIT_201s0010g01390, VIT_201s0011g03490, VIT_202s0025g01470, VIT_202s0025g04710, VIT_202s0109g00080, VIT_203s0038g02510, VIT_203s0038g03250, VIT_203s0038g03560, VIT_203s0180g00110, VIT_205s0020g02880, VIT_206s0004g05230, VIT_207s0005g02220, VIT_207s0104g00510, VIT_208s0007g00780, VIT_208s0007g01570, VIT_210s0003g02890, VIT_210s0003g02900, VIT_211s0016g00730, VIT_212s0028g00320, VIT_212s0035g01750,…
78	GO:0000023	maltose metabolic process	166	53	3	50	-7.8379	1	0	VIT_200s0323g00080, VIT_200s0375g00030, VIT_200s1286g00020, VIT_201s0010g01170, VIT_201s0011g05200, VIT_201s0011g05210, VIT_201s0026g02680, VIT_201s0182g00050, VIT_202s0025g04710, VIT_203s0038g04210, VIT_203s0063g02040, VIT_204s0008g01300, VIT_204s0008g04310, VIT_204s0023g00080, VIT_204s0044g01510, VIT_205s0020g04210, VIT_205s0049g01980, VIT_205s0094g00820, VIT_206s0004g06130, VIT_206s0004g08360,…	VIT_205s0020g04210, VIT_205s0049g01980, VIT_213s0067g00240	VIT_200s0323g00080, VIT_200s0375g00030, VIT_200s1286g00020, VIT_201s0010g01170, VIT_201s0011g05200, VIT_201s0011g05210, VIT_201s0026g02680, VIT_201s0182g00050, VIT_202s0025g04710, VIT_203s0038g04210, VIT_203s0063g02040, VIT_204s0008g01300, VIT_204s0008g04310, VIT_204s0023g00080, VIT_204s0044g01510, VIT_205s0094g00820, VIT_206s0004g06130, VIT_206s0004g08360, VIT_207s0005g00590, VIT_208s0007g01570,…
79	GO:0019252	starch biosynthetic process	210	63	3	60	-8.5709	1	0	VIT_200s0323g00080, VIT_200s0375g00030, VIT_200s1286g00020, VIT_201s0010g01170, VIT_201s0011g05200, VIT_201s0011g05210, VIT_201s0026g02680, VIT_201s0182g00050, VIT_202s0025g04710, VIT_203s0038g04210, VIT_203s0063g02040, VIT_204s0008g01300, VIT_204s0008g04310, VIT_204s0023g00080, VIT_204s0023g00720, VIT_204s0044g01510, VIT_205s0020g02880, VIT_205s0020g04210, VIT_205s0049g01980, VIT_205s0094g00820,…	VIT_205s0020g04210, VIT_205s0049g01980, VIT_213s0067g00240	VIT_200s0323g00080, VIT_200s0375g00030, VIT_200s1286g00020, VIT_201s0010g01170, VIT_201s0011g05200, VIT_201s0011g05210, VIT_201s0026g02680, VIT_201s0182g00050, VIT_202s0025g04710, VIT_203s0038g04210, VIT_203s0063g02040, VIT_204s0008g01300, VIT_204s0008g04310, VIT_204s0023g00080, VIT_204s0023g00720, VIT_204s0044g01510, VIT_205s0020g02880, VIT_205s0094g00820, VIT_206s0004g06130, VIT_206s0004g08360,…
80	GO:0043085	positive regulation of catalytic activity	123	45	1	44	-8.1121	1	0	VIT_200s0323g00080, VIT_200s0375g00030, VIT_200s1286g00020, VIT_201s0010g01170, VIT_201s0026g02680, VIT_202s0025g04710, VIT_203s0038g04210, VIT_203s0063g02040, VIT_203s0088g01190, VIT_204s0008g01300, VIT_204s0008g05590, VIT_204s0023g00080, VIT_205s0020g04210, VIT_205s0094g00820, VIT_205s0102g00310, VIT_206s0004g06130, VIT_206s0004g08360, VIT_208s0007g01570, VIT_208s0007g02970, VIT_209s0002g04360,…	VIT_205s0020g04210	VIT_200s0323g00080, VIT_200s0375g00030, VIT_200s1286g00020, VIT_201s0010g01170, VIT_201s0026g02680, VIT_202s0025g04710, VIT_203s0038g04210, VIT_203s0063g02040, VIT_203s0088g01190, VIT_204s0008g01300, VIT_204s0008g05590, VIT_204s0023g00080, VIT_205s0094g00820, VIT_205s0102g00310, VIT_206s0004g06130, VIT_206s0004g08360, VIT_208s0007g01570, VIT_208s0007g02970, VIT_209s0002g04360, VIT_210s0042g00200,…
81	GO:0009657	plastid organization	47	31	1	30	-7.2589	1	0	VIT_200s0399g00060, VIT_200s1356g00010, VIT_201s0026g00700, VIT_201s0137g00210, VIT_203s0017g00940, VIT_203s0038g01320, VIT_203s0038g02510, VIT_203s0180g00110, VIT_204s0008g05340, VIT_204s0008g05590, VIT_204s0023g00410, VIT_206s0080g00920, VIT_207s0141g00570, VIT_209s0002g04320, VIT_209s0002g04360, VIT_210s0116g01735, VIT_211s0016g05270, VIT_211s0016g05590, VIT_212s0059g01810, VIT_212s0059g02250,…	VIT_200s0399g00060	VIT_200s1356g00010, VIT_201s0026g00700, VIT_201s0137g00210, VIT_203s0017g00940, VIT_203s0038g01320, VIT_203s0038g02510, VIT_203s0180g00110, VIT_204s0008g05340, VIT_204s0008g05590, VIT_204s0023g00410, VIT_206s0080g00920, VIT_207s0141g00570, VIT_209s0002g04320, VIT_209s0002g04360, VIT_210s0116g01735, VIT_211s0016g05270, VIT_211s0016g05590, VIT_212s0059g01810, VIT_212s0059g02250, VIT_213s0019g00260,…
82	GO:0009902	chloroplast relocation	107	38	0	38	-7.997	1	0	VIT_200s0323g00080, VIT_200s1286g00020, VIT_201s0182g00050, VIT_202s0025g01710, VIT_202s0025g04710, VIT_202s0109g00080, VIT_203s0038g01320, VIT_203s0038g04210, VIT_203s0088g01190, VIT_204s0023g00720, VIT_205s0020g02880, VIT_205s0062g00830, VIT_205s0077g00450, VIT_206s0004g01100, VIT_206s0004g05230, VIT_206s0080g00030, VIT_208s0007g01570, VIT_208s0007g01610, VIT_208s0040g01560, VIT_208s0040g03010,…		VIT_200s0323g00080, VIT_200s1286g00020, VIT_201s0182g00050, VIT_202s0025g01710, VIT_202s0025g04710, VIT_202s0109g00080, VIT_203s0038g01320, VIT_203s0038g04210, VIT_203s0088g01190, VIT_204s0023g00720, VIT_205s0020g02880, VIT_205s0062g00830, VIT_205s0077g00450, VIT_206s0004g01100, VIT_206s0004g05230, VIT_206s0080g00030, VIT_208s0007g01570, VIT_208s0007g01610, VIT_208s0040g01560, VIT_208s0040g03010,…
83	GO:0010027	thylakoid membrane organization	214	75	3	72	-9.7695	1	0	VIT_200s0323g00080, VIT_200s0616g00020, VIT_200s1286g00020, VIT_201s0010g01170, VIT_201s0011g03490, VIT_201s0182g00050, VIT_202s0025g02000, VIT_202s0025g02890, VIT_202s0025g04710, VIT_203s0038g00740, VIT_203s0038g01320, VIT_203s0038g04180, VIT_203s0038g04210, VIT_203s0063g02040, VIT_204s0008g04310, VIT_204s0023g00720, VIT_204s0044g01510, VIT_205s0020g02880, VIT_205s0020g03510, VIT_205s0020g04210,…	VIT_205s0020g04210, VIT_206s0061g00790, VIT_219s0093g00440	VIT_200s0323g00080, VIT_200s0616g00020, VIT_200s1286g00020, VIT_201s0010g01170, VIT_201s0011g03490, VIT_201s0182g00050, VIT_202s0025g02000, VIT_202s0025g02890, VIT_202s0025g04710, VIT_203s0038g00740, VIT_203s0038g01320, VIT_203s0038g04180, VIT_203s0038g04210, VIT_203s0063g02040, VIT_204s0008g04310, VIT_204s0023g00720, VIT_204s0044g01510, VIT_205s0020g02880, VIT_205s0020g03510, VIT_205s0062g00830,…
84	GO:0010103	stomatal complex morphogenesis	138	55	3	52	-7.9648	1	0	VIT_200s0532g00020, VIT_200s0616g00020, VIT_201s0011g00930, VIT_201s0011g01080, VIT_201s0011g02800, VIT_202s0012g00980, VIT_202s0109g00080, VIT_203s0017g01330, VIT_203s0038g01320, VIT_203s0038g04180, VIT_203s0038g04210, VIT_203s0063g02020, VIT_203s0088g01180, VIT_203s0088g01190, VIT_204s0008g00530, VIT_204s0008g01970, VIT_204s0043g00620, VIT_205s0051g00540, VIT_206s0004g05230, VIT_207s0005g04390,…	VIT_203s0088g01180, VIT_218s0001g08230, VIT_218s0001g12520	VIT_200s0532g00020, VIT_200s0616g00020, VIT_201s0011g00930, VIT_201s0011g01080, VIT_201s0011g02800, VIT_202s0012g00980, VIT_202s0109g00080, VIT_203s0017g01330, VIT_203s0038g01320, VIT_203s0038g04180, VIT_203s0038g04210, VIT_203s0063g02020, VIT_203s0088g01190, VIT_204s0008g00530, VIT_204s0008g01970, VIT_204s0043g00620, VIT_205s0051g00540, VIT_206s0004g05230, VIT_207s0005g04390, VIT_207s0005g04410,…
85	GO:0010114	response to red light	126	48	7	41	-7.284	1	0	VIT_201s0011g03490, VIT_201s0026g02620, VIT_202s0025g04710, VIT_202s0109g00080, VIT_203s0038g02510, VIT_203s0038g03250, VIT_203s0038g03560, VIT_203s0038g04210, VIT_203s0063g00380, VIT_203s0063g02620, VIT_203s0063g02670, VIT_203s0063g02680, VIT_203s0180g00110, VIT_204s0023g01910, VIT_205s0020g02880, VIT_205s0020g04210, VIT_206s0004g00070, VIT_206s0004g05050, VIT_206s0004g05230, VIT_207s0005g02220,…	VIT_203s0063g00380, VIT_205s0020g04210, VIT_214s0006g02610, VIT_218s0001g10270, VIT_218s0001g13770, VIT_218s0001g13780, VIT_219s0093g00440	VIT_201s0011g03490, VIT_201s0026g02620, VIT_202s0025g04710, VIT_202s0109g00080, VIT_203s0038g02510, VIT_203s0038g03250, VIT_203s0038g03560, VIT_203s0038g04210, VIT_203s0063g02620, VIT_203s0063g02670, VIT_203s0063g02680, VIT_203s0180g00110, VIT_204s0023g01910, VIT_205s0020g02880, VIT_206s0004g00070, VIT_206s0004g05050, VIT_206s0004g05230, VIT_207s0005g02220, VIT_207s0104g00510, VIT_208s0007g00780,…
86	GO:0010207	photosystem II assembly	154	73	0	73	-11.295	1	0	VIT_200s0207g00210, VIT_200s0323g00080, VIT_200s1286g00020, VIT_201s0026g01040, VIT_201s0137g00210, VIT_202s0012g01800, VIT_202s0025g04710, VIT_202s0109g00080, VIT_203s0017g00940, VIT_203s0017g01330, VIT_203s0038g02510, VIT_203s0038g03250, VIT_203s0038g04210, VIT_203s0088g01190, VIT_203s0180g00110, VIT_204s0008g05340, VIT_204s0008g05590, VIT_204s0023g00410, VIT_205s0020g03440, VIT_205s0094g00100,…		VIT_200s0207g00210, VIT_200s0323g00080, VIT_200s1286g00020, VIT_201s0026g01040, VIT_201s0137g00210, VIT_202s0012g01800, VIT_202s0025g04710, VIT_202s0109g00080, VIT_203s0017g00940, VIT_203s0017g01330, VIT_203s0038g02510, VIT_203s0038g03250, VIT_203s0038g04210, VIT_203s0088g01190, VIT_203s0180g00110, VIT_204s0008g05340, VIT_204s0008g05590, VIT_204s0023g00410, VIT_205s0020g03440, VIT_205s0094g00100,…
87	GO:0010218	response to far red light	96	36	3	33	-7.7769	1	0	VIT_201s0011g03490, VIT_202s0025g04710, VIT_202s0109g00080, VIT_203s0038g02510, VIT_203s0038g03250, VIT_203s0038g03560, VIT_203s0038g04210, VIT_203s0180g00110, VIT_205s0020g02880, VIT_205s0020g03200, VIT_205s0020g04210, VIT_206s0004g05230, VIT_207s0005g02220, VIT_207s0104g00510, VIT_208s0007g00780, VIT_208s0007g01570, VIT_210s0003g02890, VIT_210s0003g02900, VIT_211s0016g00730, VIT_212s0028g00320,…	VIT_205s0020g04210, VIT_214s0006g02610, VIT_219s0093g00440	VIT_201s0011g03490, VIT_202s0025g04710, VIT_202s0109g00080, VIT_203s0038g02510, VIT_203s0038g03250, VIT_203s0038g03560, VIT_203s0038g04210, VIT_203s0180g00110, VIT_205s0020g02880, VIT_205s0020g03200, VIT_206s0004g05230, VIT_207s0005g02220, VIT_207s0104g00510, VIT_208s0007g00780, VIT_208s0007g01570, VIT_210s0003g02890, VIT_210s0003g02900, VIT_211s0016g00730, VIT_212s0028g00320, VIT_212s0057g00630,…
88	GO:0015995	chlorophyll biosynthetic process	149	64	4	60	-9.8407	1	0	VIT_200s0759g00010, VIT_201s0011g00930, VIT_201s0011g03490, VIT_201s0127g00740, VIT_201s0244g00110, VIT_202s0012g01800, VIT_202s0025g02890, VIT_203s0038g03560, VIT_203s0088g01190, VIT_203s0097g00710, VIT_203s0180g00110, VIT_204s0008g01300, VIT_204s0023g00080, VIT_204s0023g00600, VIT_204s0043g01010, VIT_205s0020g01840, VIT_205s0020g03490, VIT_205s0062g00830, VIT_205s0077g00170, VIT_205s0077g00450,…	VIT_203s0097g00710, VIT_204s0023g00600, VIT_206s0061g00790, VIT_219s0093g00440	VIT_200s0759g00010, VIT_201s0011g00930, VIT_201s0011g03490, VIT_201s0127g00740, VIT_201s0244g00110, VIT_202s0012g01800, VIT_202s0025g02890, VIT_203s0038g03560, VIT_203s0088g01190, VIT_203s0180g00110, VIT_204s0008g01300, VIT_204s0023g00080, VIT_204s0043g01010, VIT_205s0020g01840, VIT_205s0020g03490, VIT_205s0062g00830, VIT_205s0077g00170, VIT_205s0077g00450, VIT_205s0102g00310, VIT_206s0004g01100,…
89	GO:0035304	regulation of protein dephosphorylation	99	47	5	42	-7.3172	1	0	VIT_200s0207g00210, VIT_200s0323g00080, VIT_200s1286g00020, VIT_201s0137g00210, VIT_202s0025g04710, VIT_202s0033g00230, VIT_202s0109g00080, VIT_203s0038g02510, VIT_203s0038g04210, VIT_203s0088g01190, VIT_204s0008g02640, VIT_204s0008g05590, VIT_204s0044g01410, VIT_206s0004g01100, VIT_206s0080g00920, VIT_207s0151g01000, VIT_208s0007g00810, VIT_208s0007g01570, VIT_208s0007g03250, VIT_208s0032g01150,…	VIT_208s0007g00810, VIT_208s0032g01150, VIT_217s0000g03370, VIT_217s0000g03380, VIT_217s0000g03390	VIT_200s0207g00210, VIT_200s0323g00080, VIT_200s1286g00020, VIT_201s0137g00210, VIT_202s0025g04710, VIT_202s0033g00230, VIT_202s0109g00080, VIT_203s0038g02510, VIT_203s0038g04210, VIT_203s0088g01190, VIT_204s0008g02640, VIT_204s0008g05590, VIT_204s0044g01410, VIT_206s0004g01100, VIT_206s0080g00920, VIT_207s0151g01000, VIT_208s0007g01570, VIT_208s0007g03250, VIT_209s0002g04320, VIT_209s0002g04360,…
90	GO:0009773	photosynthetic electron transport in photosystem I	48	32	1	31	-7.5543	1	0	VIT_201s0011g05290, VIT_201s0011g05310, VIT_202s0025g04710, VIT_202s0109g00080, VIT_203s0038g02510, VIT_203s0180g00110, VIT_204s0008g05340, VIT_204s0044g01410, VIT_205s0062g00830, VIT_205s0077g00450, VIT_208s0007g01570, VIT_208s0007g01590, VIT_208s0007g07470, VIT_209s0002g04010, VIT_209s0002g04320, VIT_209s0018g00290, VIT_210s0116g01735, VIT_211s0016g05270, VIT_213s0064g01430, VIT_214s0060g01030,…	VIT_201s0011g05310	VIT_201s0011g05290, VIT_202s0025g04710, VIT_202s0109g00080, VIT_203s0038g02510, VIT_203s0180g00110, VIT_204s0008g05340, VIT_204s0044g01410, VIT_205s0062g00830, VIT_205s0077g00450, VIT_208s0007g01570, VIT_208s0007g01590, VIT_208s0007g07470, VIT_209s0002g04010, VIT_209s0002g04320, VIT_209s0018g00290, VIT_210s0116g01735, VIT_211s0016g05270, VIT_213s0064g01430, VIT_214s0060g01030, VIT_214s0066g01410,…
91	GO:0016117	carotenoid biosynthetic process	127	56	4	52	-8.578	1	0	VIT_200s0291g00060, VIT_200s0399g00060, VIT_201s0011g00930, VIT_201s0011g03490, VIT_201s0127g00740, VIT_203s0038g00320, VIT_203s0038g00740, VIT_203s0038g03250, VIT_203s0063g02040, VIT_203s0088g01190, VIT_204s0023g00080, VIT_204s0023g00720, VIT_204s0023g01550, VIT_204s0043g01010, VIT_205s0020g01840, VIT_205s0094g00820, VIT_205s0102g00310, VIT_206s0004g01100, VIT_206s0004g05230, VIT_206s0004g08360,…	VIT_200s0399g00060, VIT_206s0080g00810, VIT_210s0523g00040, VIT_219s0093g00440	VIT_200s0291g00060, VIT_201s0011g00930, VIT_201s0011g03490, VIT_201s0127g00740, VIT_203s0038g00320, VIT_203s0038g00740, VIT_203s0038g03250, VIT_203s0063g02040, VIT_203s0088g01190, VIT_204s0023g00080, VIT_204s0023g00720, VIT_204s0023g01550, VIT_204s0043g01010, VIT_205s0020g01840, VIT_205s0094g00820, VIT_205s0102g00310, VIT_206s0004g01100, VIT_206s0004g05230, VIT_206s0004g08360, VIT_206s0080g00030,…
92	GO:0042793	transcription from plastid promoter	79	23	0	23	-5.4809	1	0	VIT_200s0323g00080, VIT_200s1286g00020, VIT_201s0011g01080, VIT_203s0038g01320, VIT_203s0038g04210, VIT_204s0023g02120, VIT_204s0043g00700, VIT_205s0062g00830, VIT_206s0004g01100, VIT_206s0080g00030, VIT_208s0007g01610, VIT_208s0040g03010, VIT_212s0121g00010, VIT_213s0067g03290, VIT_214s0060g00820, VIT_214s0066g01410, VIT_215s0021g01850, VIT_215s0046g02910, VIT_215s0048g02080, VIT_216s0013g00240,…		VIT_200s0323g00080, VIT_200s1286g00020, VIT_201s0011g01080, VIT_203s0038g01320, VIT_203s0038g04210, VIT_204s0023g02120, VIT_204s0043g00700, VIT_205s0062g00830, VIT_206s0004g01100, VIT_206s0080g00030, VIT_208s0007g01610, VIT_208s0040g03010, VIT_212s0121g00010, VIT_213s0067g03290, VIT_214s0060g00820, VIT_214s0066g01410, VIT_215s0021g01850, VIT_215s0046g02910, VIT_215s0048g02080, VIT_216s0013g00240,…
93	GO:0006546	glycine catabolic process	49	17	2	15	-4.7357	1	0	VIT_201s0011g03490, VIT_201s0127g00740, VIT_202s0012g01120, VIT_202s0012g01800, VIT_203s0088g01190, VIT_204s0043g01010, VIT_206s0080g00030, VIT_208s0007g02470, VIT_209s0002g00790, VIT_210s0116g01540, VIT_210s0116g01735, VIT_211s0016g00120, VIT_211s0016g00130, VIT_211s0016g00290, VIT_214s0006g02610, VIT_214s0030g01900, VIT_219s0093g00440	VIT_214s0006g02610, VIT_219s0093g00440	VIT_201s0011g03490, VIT_201s0127g00740, VIT_202s0012g01120, VIT_202s0012g01800, VIT_203s0088g01190, VIT_204s0043g01010, VIT_206s0080g00030, VIT_208s0007g02470, VIT_209s0002g00790, VIT_210s0116g01540, VIT_210s0116g01735, VIT_211s0016g00120, VIT_211s0016g00130, VIT_211s0016g00290, VIT_214s0030g01900
94	GO:0006636	unsaturated fatty acid biosynthetic process	71	31	3	28	-6.4431	1	0	VIT_201s0011g00930, VIT_201s0011g03490, VIT_201s0127g00740, VIT_202s0012g01800, VIT_203s0088g01190, VIT_204s0008g01300, VIT_204s0023g00080, VIT_204s0043g01010, VIT_205s0020g01840, VIT_206s0004g06730, VIT_206s0080g00030, VIT_208s0007g01940, VIT_208s0040g00390, VIT_209s0002g00790, VIT_209s0002g06970, VIT_210s0116g01735, VIT_211s0016g00120, VIT_211s0016g00130, VIT_211s0016g05570, VIT_212s0059g00270,…	VIT_213s0067g01120, VIT_219s0090g00120, VIT_219s0093g00440	VIT_201s0011g00930, VIT_201s0011g03490, VIT_201s0127g00740, VIT_202s0012g01800, VIT_203s0088g01190, VIT_204s0008g01300, VIT_204s0023g00080, VIT_204s0043g01010, VIT_205s0020g01840, VIT_206s0004g06730, VIT_206s0080g00030, VIT_208s0007g01940, VIT_208s0040g00390, VIT_209s0002g00790, VIT_209s0002g06970, VIT_210s0116g01735, VIT_211s0016g00120, VIT_211s0016g00130, VIT_211s0016g05570, VIT_212s0059g00270,…
