# Supplementary material for: Comparative genome-wide transcriptome analysis of Vitis vinifera responses to adapted and non-adapted strains of two-spotted spider mite, Tetranyhus urticae
Source: BMC Genomics. 2016 Jan 22;17:74. doi: 10.1186/s12864-016-2401-3 (PMC4724079; doi:10.1186/s12864-016-2401-3)
Supplement: Additional file 4: — DEGs detected with absolute FC > 2 and adjusted p < 0.01 only in the response to the feeding of London mites. (XLSX 30 kb) [file 12864_2016_2401_MOESM4_ESM.xlsx]

## Sheet: 50 Lnd DEG, abs FC>2
ID	london.resp.logFC	london.resp.t	london.resp.adj.P.Val	murcia.resp.logFC	murcia.resp.t	murcia.resp.adj.P.Val	F	Overall.P.Value	Overall.adj.P.Val	CRIBI.Description	TAIR.Match	TAIR.Match.Score	TAIR.Match.E	TAIR.Match.Identity	TAIR.Match.Positives	TAIR.Match.Symbol	TAIR.Match.Description	GO
VIT_216s0100g00400	-2.35427	-4.12585	0.00939213	-0.916405	-2.20955	0.0672033	8.52564	0.00210316	0.0050719	ap2 erf domain-containing transcription factor	AT5G52020	191	1e-59	0.62	0.72	NA	encodes a member of the DREB subfamily A-4 of ERF/AP2 transcription factor family. The protein contains one AP2 domain. There are 17 members in this subfamily including TINY.	GO:0003677, GO:0003700, GO:0005634, GO:0005667, GO:0006355, GO:0050832
VIT_213s0019g03430	-2.3173	-5.56915	0.000889755	0.773198	3.2791	0.00841289	40.0198	1.02732e-07	7.56951e-07	anthocyanin 5-aromatic	AT2G39980	664	0	0.67	0.8	NA	NA	GO:0005737, GO:0016740, GO:0016747, GO:0047672, GO:0080167
VIT_216s0050g01300	-1.90302	-4.49444	0.00521089	-0.748974	-2.25527	0.0618746	10.1	0.000930661	0.00246359	calcium-dependent lipid-binding domain-containing protein	AT5G23950	186	2e-57	0.45	0.59	NA	NA	GO:0005515, GO:0005737, GO:0010090, GO:0010143, GO:0016747, GO:0048730, GO:0051179
VIT_205s0102g01066	-1.43011	-4.26902	0.00749466	-0.620173	-2.21532	0.0665052	9.11664	0.00153655	0.00383939	uncharacterized protein loc100852873	AT1G53350	210	4e-56	0.28	0.45	NA	NA	GO:0006952, GO:0043531
VIT_205s0077g01750	-1.33394	-5.05889	0.00213829	-0.96225	-4.01577	0.00184328	14.269	0.000141463	0.000456354	uncharacterized protein loc100243551	AT5G14930	273	1e-83	0.35	0.5	SAG101	encodes an acyl hydrolase involved in senescence .	GO:0003824, GO:0004806, GO:0006629, GO:0016042, GO:0046486
VIT_218s0041g01330	-1.29327	-4.09512	0.00987425	-0.662367	-2.43088	0.0447333	8.48294	0.00215223	0.00517739	tmv resistance protein n-like	AT5G36930	535	8e-169	0.39	0.57	NA	NA	GO:0004888, GO:0005515, GO:0005524, GO:0005622, GO:0006915, GO:0006952, GO:0007165, GO:0031224, GO:0043531, GO:0045087
VIT_217s0000g03580	-1.24778	-4.41191	0.00595631	-0.94504	-3.62871	0.00412129	11.082	0.000577752	0.00161451	transcription factor bee 3	AT1G73830	199	3e-62	0.59	0.69	BEE3	NA	GO:0003677, GO:0003700, GO:0005634, GO:0005667, GO:0006355, GO:0046983
VIT_208s0040g00470	-1.19903	-12.7315	5.83306e-08	-0.586362	-6.30932	1.74157e-05	81.0473	2.58475e-10	4.88062e-09	calmodulin	AT3G43810	228	2e-77	1	1	AtCAM7, CAM7	EF hand domain protein encodes a calmodulin. Can functionally complement a yeast CaM mutant.	GO:0005509, GO:0005513, GO:0005515, GO:0005634, GO:0005773, GO:0005774, GO:0005829, GO:0005886, GO:0006084, GO:0008171, GO:0009612, GO:0009846, GO:0010099, GO:0019722, GO:0032440, GO:0055114
VIT_211s0016g03180	-1.19201	-11.4783	1.94403e-07	-0.899332	-8.90721	1.9071e-07	72.5666	6.86609e-10	1.08198e-08	probable protein phosphatase 2c 6-like	AT4G26080	305	6e-99	0.52	0.66	ABI1, AtABI1	Involved in abscisic acid (ABA) signal transduction. Negative regulator of ABA promotion of stomatal closure.	GO:0000165, GO:0000287, GO:0000303, GO:0003824, GO:0004721, GO:0004722, GO:0005509, GO:0005634, GO:0006470, GO:0006612, GO:0006914, GO:0008287, GO:0009408, GO:0009409, GO:0009414, GO:0009611, GO:0009733, GO:0009788, GO:0009862, GO:0009867, GO:0009873, GO:0010029, GO:0010119, GO:0010205, GO:0010363, GO:0016787, GO:0019901, GO:0030968, GO:0031348, GO:0042538, GO:0043069, GO:0046872, GO:0050832
VIT_210s0003g02120	-1.18871	-7.16104	7.17985e-05	-0.420274	-2.78317	0.0227257	26.0641	2.7003e-06	1.34049e-05	gdsl esterase lipase	AT5G45670	538	0	0.7	0.83	NA	NA	GO:0000038, GO:0005618, GO:0005634, GO:0006629, GO:0006833, GO:0009534, GO:0009651, GO:0009750, GO:0016788, GO:0042335, GO:0042631, GO:0048046
VIT_219s0093g00550	-1.16937	-4.25059	0.00773713	-0.855703	-3.29675	0.00812136	9.94862	0.00100372	0.00263758	9-cis-epoxycarotenoid dioxygenase	AT3G14440	854	0	0.75	0.85	ATNCED3, NCED3, SIS7, STO1	Encodes 9-<i>cis</i>-epoxycarotenoid dioxygenase, a key enzyme in the biosynthesis of abscisic acid. Regulated in response to drought and salinity. Expressed in roots, flowers and seeds. Localized to the chloroplast stroma and thylakoid membrane.	GO:0009414, GO:0009535, GO:0009570, GO:0016702, GO:0042538, GO:0045549
VIT_211s0016g03170	-1.14728	-8.2708	1.32573e-05	-0.775447	-6.02082	3.05716e-05	36.5729	2.09686e-07	1.41564e-06	histidine phosphotransfer protein	AT3G16360	147	3e-44	0.46	0.71	AHP4	Encodes AHP4, a histidine-containing phosphotransmitter involved in Histidine (His)-to-Aspartate (Asp) phosphorelay signal transduction. AHP4 is one of the six Arabidopsis thaliana histidine phosphotransfer proteins (AHPs). AHPs function as redundant positive regulators of cytokinin signaling. Members of the AHP gene family include: AT3G21510 (AHP1), AT3G29350 (AHP2), AT5G39340 (AHP3), AT3G16360 …	GO:0000160, GO:0004871, GO:0005634, GO:0005737, GO:0009927, GO:0016491, GO:0016740, GO:0032440, GO:0055114, GO:0080036
VIT_211s0118g00540	-1.13465	-4.35066	0.00652386	0.106426	0.521943	0.684097	14.3143	0.000138848	0.000449037	calcium uptake protein mitochondrial-like	AT4G32060	480	3e-167	0.66	0.8	NA	NA	GO:0005509, GO:0005739, GO:0009536, GO:0016023
VIT_201s0011g05920	-1.1245	-4.87866	0.00285515	0.70383	4.13034	0.00144906	40.6744	9.02157e-08	6.75488e-07	NA	AT1G68040	340	1e-114	0.45	0.66	NA	NA	GO:0008168, GO:0030795, GO:0032259
VIT_201s0010g00240	-1.1186	-12.3206	8.18395e-08	-0.805724	-9.15767	1.29407e-07	81.8877	2.35802e-10	4.58622e-09	NA	AT1G30820	972	0	0.78	0.86	NA	NA	GO:0003824, GO:0003883, GO:0006206, GO:0006221, GO:0016874, GO:0046686
VIT_219s0014g02460	-1.09129	-6.94475	0.00010065	-0.490108	-3.38502	0.00680812	24.1198	4.69828e-06	2.18705e-05	NA	AT5G53870	176	4e-51	0.45	0.57	AtENODL1, ENODL1	NA	GO:0005507, GO:0005773, GO:0005886, GO:0009055, GO:0009507, GO:0019761, GO:0031225, GO:0046658, GO:0048046
VIT_200s0160g00100	-1.0615	-4.6549	0.00406021	-0.0923068	-0.492348	0.702459	13.0791	0.000233803	0.000716189	tmv resistance protein n-like	AT5G36930	400	9e-122	0.36	0.55	NA	NA	GO:0004888, GO:0005515, GO:0005524, GO:0005622, GO:0006915, GO:0006952, GO:0007165, GO:0031224, GO:0043531, GO:0045087
VIT_217s0000g10000	-1.01184	-4.17971	0.00868128	-0.587154	-2.67781	0.0279137	8.96546	0.00166346	0.00411784	rpm1-interacting protein 4	AT2G04410	89	2e-24	0.62	0.75	NA	NA	GO:0005634, GO:0005886, GO:0009506, GO:0010167, GO:0048193
VIT_213s0156g00120	1.00423	8.26793	1.32573e-05	0.166363	1.26507	0.298007	39.6663	1.10277e-07	8.0552e-07	calcium ion binding	AT2G44310	217	2e-72	0.79	0.88	NA	NA	GO:0005509, GO:0005634, GO:0005829
VIT_206s0080g00310	1.01819	7.25308	6.39861e-05	0.496754	3.39887	0.00662106	26.3381	2.50355e-06	1.25436e-05	esterase lipase thioesterase family protein	AT5G22460	444	2e-155	0.58	0.78	NA	NA	GO:0005618, GO:0005773, GO:0009505, GO:0009506, GO:0016020, GO:0016023, GO:0016787
VIT_200s2419g00010	1.02318	5.26228	0.00152052	0.840043	4.27556	0.00106776	15.6485	8.14057e-05	0.000280247	uncharacterized protein loc100852467	None	None	None	None	None	None	None	GO:0030001, GO:0046872
VIT_208s0007g02450	1.03123	4.60422	0.00440338	0.997184	4.45973	0.000726948	13.703	0.000179091	0.000563064	aspartic proteinase nepenthesin-2-like	AT3G52500	173	6e-49	0.42	0.6	NA	NA	GO:0004190, GO:0006508, GO:0008233, GO:0009505, GO:0016020, GO:0016787
VIT_203s0038g01410	1.05699	4.1609	0.00886609	0.328225	1.19728	0.325996	9.17656	0.00148922	0.00373363	x intrinsic protein	AT3G61430	108	3e-27	0.31	0.45	ATPIP1, PIP1, PIP1;1, PIP1A	a member of the plasma membrane intrinsic protein subfamily PIP1. localizes to the plasma membrane and exhibits water transport activity in Xenopus oocyte. expressed ubiquitously and protein level decreases slightly during leaf development.	GO:0005215, GO:0006810, GO:0016020, GO:0016021
VIT_204s0008g05860	1.05818	9.9981	1.38264e-06	0.496233	4.52901	0.000629577	50.1283	1.63274e-08	1.5574e-07	NA	AT1G13940	45	0.0001	0.43	0.73	NA	NA	NA
VIT_208s0007g02440	1.06505	4.25588	0.00766536	0.589002	2.24988	0.0625031	9.06618	0.00157768	0.00392953	aspartic proteinase nepenthesin-2-like	AT3G52500	193	3e-58	0.43	0.61	NA	NA	GO:0004190, GO:0006508, GO:0008233, GO:0009505, GO:0016020, GO:0016787
VIT_204s0023g01850	1.0721	4.40874	0.00599369	0.317904	1.20738	0.321857	10.3811	0.000810026	0.00217868	NA	AT2G18360	447	1e-157	0.68	0.81	NA	NA	GO:0000041, GO:0003824, GO:0005737, GO:0008152, GO:0016787
VIT_210s0003g02720	1.07803	4.3564	0.00647822	0.592376	2.2863	0.0585066	9.49689	0.00126196	0.0032288	hydrolyzing o-glycosyl	AT1G29380	135	5e-37	0.47	0.6	NA	NA	GO:0016023, GO:0016787
VIT_214s0081g00420	1.09871	8.20572	1.4497e-05	0.905661	6.72185	7.96769e-06	38.2396	1.47562e-07	1.04108e-06	ankyrin repeat-containing	AT1G03670	157	4e-41	0.28	0.43	NA	NA	GO:0003676, GO:0005515, GO:0008270, GO:0015074
VIT_201s0011g05210	1.15204	6.53238	0.000197032	-0.497631	-2.29817	0.0572263	41.9775	6.99994e-08	5.44035e-07	phosphoglucomutase phosphomannomutase alpha beta alpha domain i	AT1G70820	949	0	0.74	0.85	NA	NA	GO:0000023, GO:0004610, GO:0004614, GO:0004615, GO:0005829, GO:0005975, GO:0005985, GO:0006000, GO:0006012, GO:0006013, GO:0006048, GO:0006094, GO:0006096, GO:0006098, GO:0009507, GO:0009570, GO:0016853, GO:0016868, GO:0019252, GO:0019872, GO:0042631
VIT_200s0218g00100	1.15472	4.18839	0.00858154	0.025084	0.0803732	0.952725	11.475	0.000480356	0.00136732	metal transporter nramp5-like	AT1G15960	576	0	0.56	0.75	ATNRAMP6, NRAMP6	member of Nramp2 family	GO:0005215, GO:0006810, GO:0006811, GO:0016020, GO:0016021, GO:0055072
VIT_214s0066g02230	1.18693	4.22984	0.00802359	0.789642	2.72233	0.0256129	9.19176	0.00147747	0.00370608	uncharacterized protein	AT1G30240	160	5e-43	0.54	0.71	NA	NA	GO:0009987
VIT_206s0004g06130	1.25198	7.24333	6.45615e-05	-0.502847	-2.44461	0.0435832	50.766	1.46939e-08	1.42253e-07	thiamine biosynthesis protein	AT2G29630	1150	0	0.86	0.92	PY, THIC, PY, THIC, PY, THIC	Encodes a protein involved in thiamine biosynthesis. The protein is an iron-sulfur cluster protein predicted to catalyze the conversion of 5-aminoimidazole ribonucleotide (AIR) to hydroxymethylpyrimidine phosphate (HMP-P). A severe reduction of THIC levels in plants decreases vitamin B1 (thiamin diphosphate (TPP)) levels and also leads to changes in the levels of numerous other metabolites since …	GO:0000023, GO:0006098, GO:0009228, GO:0009507, GO:0009536, GO:0009570, GO:0010266, GO:0016045, GO:0019252, GO:0019288, GO:0019760, GO:0043085, GO:0051536, GO:0080041
VIT_200s0992g00020	1.25365	5.78811	0.000626279	0.656768	2.867	0.019255	16.7516	5.34427e-05	0.000192454	kda class v heat shock	AT4G21870	148	8e-46	0.56	0.72	NA	NA	GO:0005737, GO:0006950, GO:0009408, GO:0009644, GO:0042542
VIT_210s0003g00600	1.25559	7.46282	4.45733e-05	0.293617	1.62098	0.178744	30.8161	7.83787e-07	4.50162e-06	gdsl esterase lipase	AT5G45960	443	4e-154	0.61	0.78	NA	NA	GO:0005576, GO:0006629, GO:0016042, GO:0016298, GO:0016787, GO:0016788
VIT_201s0011g05310	1.27018	4.59573	0.00443099	0.629418	2.13872	0.0760852	10.5772	0.000736089	0.00200059	chlororespiratory reduction 3	AT2G01590	114	2e-31	0.53	0.66	CRR3	Likely a subunit of the chloroplast NAD(P)H dehydrogenase complex, involved in PSI cyclic electron transport. Located in the membrane fraction of chloroplast. Mutant has impaired NAD(P)H dehydrogenase activity.	GO:0009507, GO:0009536, GO:0009773, GO:0010598, GO:0016020
VIT_209s0002g06810	1.27678	6.60597	0.000175513	0.779438	3.86976	0.00250305	22.0336	8.82638e-06	3.84263e-05	tetratricopeptide repeat domain-containing protein	AT5G20190	184	1e-55	0.41	0.52	NA	NA	GO:0005488, GO:0005515, GO:0009507
VIT_206s0004g06390	1.29989	7.73618	2.93075e-05	0.849176	4.91541	0.000281094	30.6555	8.15293e-07	4.6619e-06	udp-glucoronosyl udp-glucosyl transferase family protein	AT1G07250	490	2e-169	0.51	0.71	UGT71C4	NA	GO:0008152, GO:0009813, GO:0016740, GO:0016757, GO:0016758, GO:0035251, GO:0047213, GO:0080043, GO:0080044, GO:0080045
VIT_210s0092g00370	1.30132	4.25934	0.00761142	-0.846745	-2.08199	0.0839798	20.8964	1.26668e-05	5.2985e-05	cytochrome p450	AT3G26330	415	1e-139	0.43	0.64	CYP71B37	putative cytochrome P450	GO:0004497, GO:0005506, GO:0006570, GO:0009055, GO:0016491, GO:0020037, GO:0046872, GO:0047085, GO:0050592, GO:0055114
VIT_215s0048g02540	1.46588	12.0332	1.06018e-07	0.846627	6.80561	6.81682e-06	72.8137	6.66418e-10	1.05639e-08	pseudo response regulator	AT5G24470	253	5e-74	0.68	0.81	APRR5, PRR5	Encodes a pseudo-response regulator whose mutation affects various circadian-associated biological events such as flowering time in the long-day photoperiod conditions, red light sensitivity of seedlings during early photomorphogenesis, and the period of free-running rhythms of certain clock-controlled genes including CCA1 and APRR1/TOC1 in constant white light. Acts as transcriptional repressor …	GO:0000156, GO:0000160, GO:0005515, GO:0006355, GO:0016301, GO:0016310, GO:0035556
VIT_206s0004g08080	1.49336	7.79509	2.73728e-05	0.0138433	0.0616416	0.96336	40.1912	9.92802e-08	7.35557e-07	ring-h2 finger protein atl72-like	AT3G10910	181	5e-56	0.55	0.69	NA	NA	GO:0005515, GO:0008270, GO:0045491, GO:0046872
VIT_218s0001g06060	1.5319	6.61588	0.000172662	-0.159231	-0.568718	0.656349	31.9039	6.02618e-07	3.56652e-06	udp-glycosyltransferase 85a2	AT1G22360	645	0	0.62	0.79	AtUGT85A2, UGT85A2	NA	GO:0008152, GO:0016740, GO:0016757, GO:0016758, GO:0047213, GO:0050403, GO:0050502
VIT_201s0011g01970	1.58869	4.91889	0.00268459	-0.068494	-0.174931	0.896998	16.7243	5.39895e-05	0.000194298	pentatricopeptide repeat-containing protein	AT2G35130	837	0	0.69	0.83	NA	NA	GO:0005515, GO:0005739
VIT_212s0028g01390	1.60331	11.9254	1.14705e-07	0.808941	5.84902	4.27058e-05	71.1161	8.19643e-10	1.25254e-08	small heat-shock	AT1G06460	169	3e-50	0.39	0.49	ACD31.2, ACD32.1	ACD32.1 encodes an alpha-crystallin domain containing protein with homology to small heat shock proteins.	GO:0005777, GO:0006950
VIT_213s0019g02490	1.62312	11.7221	1.4718e-07	0.724533	5.16014	0.00016981	69.0313	1.0632e-09	1.55202e-08	uncharacterized protein loc100259879	AT5G59190	674	0	0.52	0.67	NA	NA	GO:0004252, GO:0006508, GO:0016787, GO:0042802, GO:0043086
VIT_202s0033g01000	1.75166	5.45664	0.0010732	1.0791	3.18566	0.0101642	15.0269	0.000104028	0.000347357	benzyl alcohol o-benzoyltransferase	AT5G17540	447	2e-153	0.53	0.68	NA	NA	GO:0010327, GO:0016740, GO:0016747
VIT_214s0068g01380	1.75531	4.26682	0.00751799	1.27786	2.99719	0.0148759	9.60027	0.00119698	0.00308059	zinc finger protein constans-like 14	AT2G33500	292	6e-94	0.42	0.54	BBX12	NA	GO:0003676, GO:0005515, GO:0005622, GO:0005634, GO:0006355, GO:0007623, GO:0008270, GO:0016787, GO:0046872
VIT_213s0019g04220	2.08949	6.29589	0.000278619	0.438057	1.13085	0.355051	22.5316	7.56533e-06	3.34306e-05	tyrosine-specific transport	AT5G19500	173	3e-47	0.31	0.51	NA	NA	GO:0005739, GO:0016020
VIT_210s0116g00530	2.14835	15.3185	6.49483e-09	0.261847	1.7636	0.143145	140.502	1.70393e-12	8.95181e-11	thiazole biosynthetic enzyme	AT5G54770	555	0	0.78	0.87	THI1, THI4, TZ	Encodes a thiamine biosynthetic gene that has a dual function in thiamine biosynthesis and mitochondrial DNA damage tolerance. It appears to be involved in producing the thiazole portion of thiamine (vitamin B1). A crystal structure of the protein reveals that it forms a 2-ring homo-octamer.	GO:0005739, GO:0006974, GO:0008270, GO:0009055, GO:0009228, GO:0009409, GO:0009507, GO:0009536, GO:0009570, GO:0009579, GO:0009941, GO:0010319, GO:0016020, GO:0018131, GO:0019898, GO:0042803
VIT_215s0048g01515	2.21465	4.7798	0.00334489	1.03987	2.03971	0.0903558	11.505	0.000473689	0.00135052	cytochrome p450	AT2G45550	425	1e-145	0.57	0.73	CYP76C4	member of CYP76C	GO:0004497, GO:0005506, GO:0009055, GO:0016705, GO:0020037, GO:0055114
VIT_212s0055g00800	3.18668	4.60046	0.00441291	0.232196	0.266161	0.841937	13.3404	0.000208921	0.00064825	extensin-like protein	AT2G45180	147	1e-45	0.62	0.74	NA	NA	GO:0004568, GO:0005794, GO:0006032, GO:0006096, GO:0006816, GO:0006833, GO:0006869, GO:0006972, GO:0007030, GO:0007389, GO:0008289, GO:0008361, GO:0009269, GO:0009408, GO:0009409, GO:0009611, GO:0009627, GO:0009651, GO:0009735, GO:0009737, GO:0009750, GO:0009805, GO:0009809, GO:0009825, GO:0009926, GO:0009932, GO:0010075, GO:0010167, GO:0010337, GO:0016023, GO:0016998, GO:0019344, GO:0019761, GO:…

## Sheet: Scatter plot
ID	london.resp.logFC	murcia.resp.logFC
VIT_216s0100g00400	-2.35427	-0.916405
VIT_213s0019g03430	-2.3173	0.773198
VIT_216s0050g01300	-1.90302	-0.748974
VIT_205s0102g01066	-1.43011	-0.620173
VIT_205s0077g01750	-1.33394	-0.96225
VIT_218s0041g01330	-1.29327	-0.662367
VIT_217s0000g03580	-1.24778	-0.94504
VIT_208s0040g00470	-1.19903	-0.586362
VIT_211s0016g03180	-1.19201	-0.899332
VIT_210s0003g02120	-1.18871	-0.420274
VIT_219s0093g00550	-1.16937	-0.855703
VIT_211s0016g03170	-1.14728	-0.775447
VIT_211s0118g00540	-1.13465	0.106426
VIT_201s0011g05920	-1.1245	0.70383
VIT_201s0010g00240	-1.1186	-0.805724
VIT_219s0014g02460	-1.09129	-0.490108
VIT_200s0160g00100	-1.0615	-0.0923068
VIT_217s0000g10000	-1.01184	-0.587154
VIT_213s0156g00120	1.00423	0.166363
VIT_206s0080g00310	1.01819	0.496754
VIT_200s2419g00010	1.02318	0.840043
VIT_208s0007g02450	1.03123	0.997184
VIT_203s0038g01410	1.05699	0.328225
VIT_204s0008g05860	1.05818	0.496233
VIT_208s0007g02440	1.06505	0.589002
VIT_204s0023g01850	1.0721	0.317904
VIT_210s0003g02720	1.07803	0.592376
VIT_214s0081g00420	1.09871	0.905661
VIT_201s0011g05210	1.15204	-0.497631
VIT_200s0218g00100	1.15472	0.025084
VIT_214s0066g02230	1.18693	0.789642
VIT_206s0004g06130	1.25198	-0.502847
VIT_200s0992g00020	1.25365	0.656768
VIT_210s0003g00600	1.25559	0.293617
VIT_201s0011g05310	1.27018	0.629418
VIT_209s0002g06810	1.27678	0.779438
VIT_206s0004g06390	1.29989	0.849176
VIT_210s0092g00370	1.30132	-0.846745
VIT_215s0048g02540	1.46588	0.846627
VIT_206s0004g08080	1.49336	0.0138433
VIT_218s0001g06060	1.5319	-0.159231
VIT_201s0011g01970	1.58869	-0.068494
VIT_212s0028g01390	1.60331	0.808941
VIT_213s0019g02490	1.62312	0.724533
VIT_202s0033g01000	1.75166	1.0791
VIT_214s0068g01380	1.75531	1.27786
VIT_213s0019g04220	2.08949	0.438057
VIT_210s0116g00530	2.14835	0.261847
VIT_215s0048g01515	2.21465	1.03987
VIT_212s0055g00800	3.18668	0.232196
