# Supplementary material for: Comparative genome-wide transcriptome analysis of Vitis vinifera responses to adapted and non-adapted strains of two-spotted spider mite, Tetranyhus urticae
Source: BMC Genomics. 2016 Jan 22;17:74. doi: 10.1186/s12864-016-2401-3 (PMC4724079; doi:10.1186/s12864-016-2401-3)
Supplement: Additional file 5: — DEGs detected with an adjusted p < 0.01 in response to the feeding of London mites. (XLSX 353 kb) [file 12864_2016_2401_MOESM5_ESM.xlsx]

## Sheet: DEG, FDR<0.01, London
ID	london.resp.logFC	london.resp.t	london.resp.adj.P.Val	murcia.resp.logFC	murcia.resp.t	murcia.resp.adj.P.Val	F	Overall.P.Value	Overall.adj.P.Val	CRIBI.Description	TAIR.Match	TAIR.Match.Score	TAIR.Match.E	TAIR.Match.Identity	TAIR.Match.Positives	TAIR.Match.Symbol	TAIR.Match.Description	GO
VIT_200s0125g00200	-0.841275	-4.20774	0.00829486	-2.11593	-8.0385	7.77167e-07	32.3324	5.44365e-07	3.26284e-06	NA	AT1G31335	75	4e-19	0.63	0.74	NA	NA	GO:0005886
VIT_200s0160g00100	-1.0615	-4.6549	0.00406021	-0.0923068	-0.492348	0.702459	13.0791	0.000233803	0.000716189	tmv resistance protein n-like	AT5G36930	400	9e-122	0.36	0.55	NA	NA	GO:0004888, GO:0005515, GO:0005524, GO:0005622, GO:0006915, GO:0006952, GO:0007165, GO:0031224, GO:0043531, GO:0045087
VIT_200s0160g00340	-0.68559	-5.94656	0.000498016	-0.0876065	-0.834921	0.502526	20.7292	1.33729e-05	5.56391e-05	NA	None	None	None	None	None	None	None	NA
VIT_200s0179g00150	-1.17316	-7.75507	2.90839e-05	-2.90366	-13.1413	7.29047e-10	87.2819	1.33351e-10	2.85984e-09	heat stress transcription factor a-6b	AT3G22830	381	1e-129	0.57	0.73	AT-HSFA6B, HSFA6B	member of Heat Stress Transcription Factor (Hsf) family	GO:0003677, GO:0003700, GO:0005634, GO:0005667, GO:0005737, GO:0006355, GO:0006950, GO:0009407, GO:0009408, GO:0009644, GO:0032268, GO:0043565
VIT_200s0179g00340	-1.12563	-6.41787	0.000235002	-2.16352	-10.1149	3.1433e-08	52.3891	1.12912e-08	1.13554e-07	histone h2a	AT3G54560	229	1e-77	0.91	0.96	HTA11	Encodes HTA11, a histone H2A protein.	GO:0000786, GO:0001510, GO:0003677, GO:0005515, GO:0005634, GO:0005694, GO:0005730, GO:0005773, GO:0006334, GO:0006338, GO:0008283, GO:0009908, GO:0009909, GO:0016048, GO:0034968, GO:0042742, GO:0044030, GO:0046982, GO:0048449
VIT_200s0179g00350	0.657905	4.27433	0.00742983	2.55181	18.6052	5.74978e-12	189.932	9.97881e-14	1.13385e-11	pyruvate kinase	AT3G22960	815	0	0.75	0.88	PKP-ALPHA, PKP1	encodes a chloroplast pyruvate kinase alpha subunit. Important for seed oil biosynthesis. Ubiquitously expressed, with significantly increased expression in maturing seeds.	GO:0000166, GO:0000287, GO:0003824, GO:0004743, GO:0005524, GO:0005829, GO:0006094, GO:0006096, GO:0006144, GO:0006629, GO:0009507, GO:0009536, GO:0009570, GO:0009832, GO:0010431, GO:0015976, GO:0016049, GO:0016126, GO:0016301, GO:0016310, GO:0016740, GO:0030243, GO:0030955, GO:0046686, GO:0046872
VIT_200s0179g00360	0.517406	4.44322	0.00569257	-0.467435	-3.71791	0.00342575	33.3897	4.25429e-07	2.62851e-06	uncharacterized protein	AT3G22970	360	3e-121	0.6	0.74	NA	NA	GO:0005634
VIT_200s0194g00330	0.644027	4.78561	0.00331024	0.302468	2.20637	0.0676051	11.4742	0.000480529	0.00136761	proline-rich protein	AT4G16380	77	8e-18	0.59	0.73	NA	NA	GO:0030001, GO:0046872
VIT_200s0199g00250	-0.697264	-5.80255	0.000610408	-1.38116	-10.257	2.59102e-08	52.9063	1.03971e-08	1.05989e-07	zf-hd homeobox protein at4g24660-like	AT4G24660	231	2e-75	0.55	0.65	ATHB22, HB22, MEE68, ZHD2	NA	GO:0003677, GO:0005634, GO:0009793
VIT_200s0203g00100	0.604727	4.47567	0.00538113	0.895929	6.86706	6.07769e-06	24.3023	4.45438e-06	2.083e-05	probable serine threonine-protein kinase abkc-like	AT1G11390	795	0	0.65	0.79	NA	NA	GO:0005739, GO:0005886, GO:0016301, GO:0016310
VIT_200s0203g00160	0.558561	5.23908	0.00158459	0.574629	5.43775	9.67089e-05	19.0188	2.37019e-05	9.2795e-05	d6-type cyclin	AT4G03270	209	9e-65	0.49	0.67	CYCD6;1	NA	GO:0000278, GO:0005515, GO:0005634, GO:0010440, GO:0042023, GO:0044238, GO:0044260, GO:0045736, GO:0051726
VIT_200s0203g00170	0.811625	5.79868	0.000613467	1.03416	7.57144	1.72249e-06	31.3647	6.85893e-07	3.99607e-06	NA	AT4G05100	162	2e-47	0.64	0.77	AtMYB74, MYB74	Member of the R2R3 factor gene family.	GO:0000785, GO:0003677, GO:0003682, GO:0005634
VIT_200s0203g00180	0.426934	5.20244	0.00167171	0.396877	4.85065	0.000321212	16.906	5.04554e-05	0.000182723	plac8 family protein	AT1G11380	292	7e-99	0.61	0.77	NA	NA	GO:0005886, GO:0008152, GO:0016747
VIT_200s0218g00100	1.15472	4.18839	0.00858154	0.025084	0.0803732	0.952725	11.475	0.000480356	0.00136732	metal transporter nramp5-like	AT1G15960	576	0	0.56	0.75	ATNRAMP6, NRAMP6	member of Nramp2 family	GO:0005215, GO:0006810, GO:0006811, GO:0016020, GO:0016021, GO:0055072
VIT_200s0225g00010	1.14294	6.76526	0.000134104	2.3919	15.1941	9.01806e-11	115.892	1.01448e-11	3.61675e-10	binding protein	AT3G26580	445	1e-155	0.65	0.79	NA	NA	GO:0005488, GO:0005515, GO:0006508, GO:0008233, GO:0009535, GO:0015996
VIT_200s0227g00190	0.455356	5.47201	0.00104376	1.19646	14.9313	1.15241e-10	114.122	1.16869e-11	4.06947e-10	thioesterase family protein	AT5G48370	690	0	0.78	0.86	NA	NA	GO:0005739, GO:0005777, GO:0009507, GO:0047617
VIT_200s0233g00010	2.34251	4.35351	0.00650691	2.92856	5.64833	6.34984e-05	17.5111	4.03992e-05	0.000149858	vacuolar invertase	AT1G12240	75	3e-16	0.39	0.5	ATBETAFRUCT4, AtFRUCT4, FRUCT4, VAC-INV	NA	GO:0004553, GO:0004564, GO:0004575, GO:0005773, GO:0005975, GO:0005982, GO:0005985, GO:0008152, GO:0009505, GO:0016787, GO:0016798, GO:0017177, GO:0033881
VIT_200s0252g00040	2.33093	5.78307	0.000631557	1.63822	3.89073	0.00239608	17.3876	4.22577e-05	0.000156114	cytokinin oxidase	AT2G41510	777	0	0.67	0.82	ATCKX1, CKX1	It encodes a protein whose sequence is similar to cytokinin oxidase/dehydrogenase, which catalyzes the degradation of cytokinins.	GO:0003824, GO:0005576, GO:0005773, GO:0006040, GO:0008762, GO:0009055, GO:0009690, GO:0009823, GO:0010089, GO:0016023, GO:0016491, GO:0019139, GO:0022900, GO:0032940, GO:0044036, GO:0048507, GO:0050660, GO:0055114
VIT_200s0259g00100	0.498765	4.46536	0.00547681	0.751925	6.79004	7.01047e-06	23.8161	5.13749e-06	2.36376e-05	proline-rich protein	AT4G16380	66	2e-13	0.4	0.51	NA	NA	GO:0005634, GO:0009506, GO:0030001, GO:0046872
VIT_200s0259g00110	-0.592769	-5.77312	0.000642106	-1.31791	-12.1728	2.22365e-09	74.154	5.67638e-10	9.34678e-09	metal ion binding	AT5G50740	201	3e-62	0.46	0.67	NA	NA	GO:0030001, GO:0046872
VIT_200s0265g00170	3.92092	11.1209	2.97399e-07	5.62483	16.2073	3.65931e-11	137.408	2.09688e-12	1.04713e-10	lipoxygenase 2	AT1G17420	684	0	0.7	0.84	ATLOX3, LOX3	Lipoxygenase	GO:0005506, GO:0006952, GO:0009534, GO:0009555, GO:0009570, GO:0009611, GO:0009620, GO:0009644, GO:0009693, GO:0009695, GO:0009753, GO:0009901, GO:0010200, GO:0016165, GO:0031408, GO:0034440, GO:0040007, GO:0080086
VIT_200s0267g00030	2.58678	9.40298	2.94105e-06	3.29957	12.2208	2.08941e-09	81.9018	2.35441e-10	4.58552e-09	NA	AT4G27870	159	1e-42	0.5	0.67	NA	NA	GO:0016020
VIT_200s0291g00060	-0.435212	-5.5068	0.00098537	-1.5638	-19.2766	3.62453e-12	197.174	6.99323e-14	8.99858e-12	inorganic phosphate transporter 2-1	AT3G26570	807	0	0.74	0.81	ORF02, PHT2;1	low affinity phosphate transporter	GO:0005315, GO:0006817, GO:0009556, GO:0009673, GO:0009941, GO:0016020, GO:0016117, GO:0052543
VIT_200s0299g00100	0.396875	4.54473	0.00479145	0.313601	3.59128	0.00445332	11.487	0.000477679	0.0013605	homeobox-leucine zipper protein	AT4G16780	342	6e-117	0.66	0.78	ATHB-2, ATHB2, HAT4, HB-2	Encodes a homeodomain-leucine zipper protein that is rapidly and strongly induced by changes in the ratio of red to far-red light. It is also involved in cell expansion and cell proliferation and in the response to auxin.	GO:0000976, GO:0003677, GO:0003700, GO:0005634, GO:0005667, GO:0006355, GO:0008283, GO:0009641, GO:0009734, GO:0009735, GO:0009826, GO:0010016, GO:0010017, GO:0010218, GO:0042803, GO:0043565, GO:0045892, GO:0048364
VIT_200s0301g00090	1.23419	4.16335	0.00885016	2.97128	11.2235	7.1385e-09	64.3815	1.94875e-09	2.54978e-08	probable nadh dehydrogenase-like	AT2G29990	669	0	0.66	0.81	NDA2	NA	GO:0003954, GO:0006120, GO:0006744, GO:0006814, GO:0008137, GO:0015992, GO:0016491, GO:0031304, GO:0050660, GO:0055114
VIT_200s0302g00010	-1.94831	-5.68616	0.000751519	-3.21072	-7.22278	3.18532e-06	28.954	1.24984e-06	6.80998e-06	ist1-like protein	AT4G35730	162	6e-46	0.44	0.53	NA	NA	GO:0005739
VIT_200s0313g00010	-1.10285	-4.63077	0.00421205	-2.11956	-7.0956	3.99627e-06	25.9557	2.7828e-06	1.37792e-05	uncharacterized protein at4g38062-like	AT4G38070	282	1e-78	0.4	0.6	NA	NA	GO:0003677, GO:0003700, GO:0005667, GO:0005739
VIT_200s0323g00050	-0.644019	-4.88451	0.00283273	-1.7403	-11.1542	7.83119e-09	62.528	2.50762e-09	3.13937e-08	21 kda protein	AT1G62770	206	2e-66	0.57	0.71	NA	NA	GO:0004497, GO:0004857, GO:0005506, GO:0005982, GO:0005985, GO:0009055, GO:0016705, GO:0020037, GO:0030599, GO:0043086, GO:0055114
VIT_200s0333g00050	-0.700259	-7.48048	4.36195e-05	-1.88879	-19.5859	2.99171e-12	195.368	7.6323e-14	9.50143e-12	lipid binding	AT5G48490	90	2e-24	0.48	0.63	NA	NA	GO:0005504, GO:0006869, GO:0008270, GO:0009862
VIT_200s0361g00060	1.49979	8.9433	5.51052e-06	4.31715	27.4728	3.98777e-14	392.695	9.13571e-17	1.04416e-13	alpha-farnesene synthase	AT4G16740	407	1e-134	0.4	0.6	ATTPS03, TPS03	Encodes an (E,E)-alpha-farnesene synthase in the Col ecotype of Arabidopsis. This enzyme can also catalyze the formation of (E)-beta-ocimene as well as trace amounts of myrcene and other related compounds in vitro. The cytosolic localization of the protein may make it favor (E,E)-alpha-farnesene biosynthesis because the precursor of this product, FPP, is primarily cytosolic. Transcript levels for…	GO:0000287, GO:0005737, GO:0008152, GO:0016740, GO:0016829, GO:0034002
VIT_200s0375g00060	3.02692	4.64894	0.00408525	6.19792	10.6113	1.60724e-08	56.587	5.89036e-09	6.60033e-08	s-linalool synthase	AT1G61120	126	2e-33	0.39	0.56	GES, TPS04, TPS4	Encodes a geranyllinalool synthase that produces a precursor to TMTT, a volatile plant defense C16-homoterpene. GES transcript levels rise in response to alamethicin, a fungal peptide mixture that damages membranes. This transcriptional response is blocked in JA biosynthetic and JA signaling mutants, but GES transcript levels still rise in response to alamethicin in mutants with salicylic acid an…	GO:0000287, GO:0000304, GO:0003824, GO:0008152, GO:0009611, GO:0009753, GO:0010333, GO:0016102, GO:0016740, GO:0016829, GO:0050554, GO:0080013
VIT_200s0379g00050	-0.952225	-6.27015	0.000286488	-1.96737	-10.5162	1.81473e-08	55.978	6.45677e-09	7.12813e-08	NA	None	None	None	None	None	None	None	NA
VIT_200s0386g00050	0.627954	4.61824	0.00429141	0.590621	4.35115	0.000911658	13.444	0.000199876	0.000622369	xyloglucan endotransglucosylase hydrolase	AT4G37800	105	4e-29	0.72	0.84	XTH7	NA	GO:0005618, GO:0006073, GO:0016762, GO:0033946, GO:0048046
VIT_200s0389g00020	0.323012	4.10601	0.00972226	1.11533	14.5648	1.68076e-10	112.792	1.30145e-11	4.36738e-10	peroxisomal acyl- oxidase 1a	AT4G16760	884	0	0.81	0.91	ACX1, ATACX1	Encodes a medium to long-chain acyl-CoA oxidase. Catalyzes the first step of fatty acid beta-oxidation. Involved in jasmonate biosynthesis. Gene expression is induced by wounding, drought stress, abscisic acid, and jasmonate.	GO:0001676, GO:0002213, GO:0003995, GO:0003997, GO:0004129, GO:0005777, GO:0005829, GO:0006612, GO:0006631, GO:0006633, GO:0006635, GO:0006637, GO:0008152, GO:0009055, GO:0009506, GO:0009555, GO:0009611, GO:0009695, GO:0009753, GO:0009863, GO:0010363, GO:0016491, GO:0016627, GO:0043069, GO:0046686, GO:0050660, GO:0050832, GO:0055114
VIT_200s0392g00030	1.5429	7.97606	2.05782e-05	4.27841	23.8335	2.72714e-13	294.37	1.49774e-15	7.46184e-13	alpha-farnesene synthase	AT3G25830	338	1e-109	0.4	0.63	ATTPS-CIN, TPS-CIN	Encodes the monoterpene 1,8-cineole synthase, atTPS-Cin. This polypeptide was also shown to synthesize other monoterpenes albeit in minor quantities. The same polypeptide is encoded at two different loci, the result of gene duplication: at3g25820 and at3g25830.	GO:0000287, GO:0005737, GO:0008152, GO:0010333, GO:0016740, GO:0016829
VIT_200s0392g00060	1.43232	9.19472	3.83598e-06	4.31572	29.2381	2.22185e-14	447.047	2.57849e-17	6.26252e-14	alpha-farnesene synthase	AT4G16740	164	2e-44	0.38	0.61	ATTPS03, TPS03	Encodes an (E,E)-alpha-farnesene synthase in the Col ecotype of Arabidopsis. This enzyme can also catalyze the formation of (E)-beta-ocimene as well as trace amounts of myrcene and other related compounds in vitro. The cytosolic localization of the protein may make it favor (E,E)-alpha-farnesene biosynthesis because the precursor of this product, FPP, is primarily cytosolic. Transcript levels for…	GO:0000287, GO:0008152, GO:0009570, GO:0016114, GO:0016740, GO:0016829, GO:0033383, GO:0034002, GO:0043693
VIT_200s0415g00050	0.380247	4.15384	0.0089546	0.101015	1.09776	0.370141	9.26635	0.00142128	0.00358224	bromodomain-containing protein	AT5G65630	133	1e-36	0.57	0.77	GTE7	This gene is predicted to encode a bromodomain-containing protein. Plant lines expressing RNAi constructs targeted against GTE7 show some resistance to agrobacterium-mediated root transformation.	GO:0000123, GO:0004402, GO:0009294, GO:0016573, GO:0042967
VIT_200s0434g00020	0.427627	5.4118	0.00116637	0.851758	10.9919	9.63495e-09	60.4161	3.36903e-09	4.03578e-08	protein phosphatase	AT3G51370	540	0	0.73	0.84	NA	NA	GO:0000287, GO:0003824, GO:0004721, GO:0004722, GO:0005739, GO:0005886, GO:0006470, GO:0008287, GO:0016021, GO:0016787, GO:0046872
VIT_200s0441g00020	-1.12086	-8.54774	8.78017e-06	-3.12379	-16.3811	3.20499e-11	134.256	2.60237e-12	1.21548e-10	squalene monooxygenase	AT1G58440	808	0	0.75	0.87	SQE1, XF1	Encodes a putative protein that has been speculated, based on sequence similarities, to have squalene monooxygenase activity.	GO:0004497, GO:0004506, GO:0006694, GO:0008033, GO:0008152, GO:0009536, GO:0009611, GO:0009753, GO:0016021, GO:0016023, GO:0016114, GO:0016491, GO:0050660, GO:0055114
VIT_200s0450g00010	3.16954	5.20558	0.001666	5.9508	10.4021	2.12166e-08	54.1023	8.61348e-09	9.08219e-08	s-linalool synthase	AT1G61120	467	2e-154	0.46	0.63	GES, TPS04, TPS4	Encodes a geranyllinalool synthase that produces a precursor to TMTT, a volatile plant defense C16-homoterpene. GES transcript levels rise in response to alamethicin, a fungal peptide mixture that damages membranes. This transcriptional response is blocked in JA biosynthetic and JA signaling mutants, but GES transcript levels still rise in response to alamethicin in mutants with salicylic acid an…	GO:0000287, GO:0000304, GO:0008152, GO:0009414, GO:0009536, GO:0009611, GO:0009617, GO:0009620, GO:0009695, GO:0009723, GO:0009733, GO:0009738, GO:0009753, GO:0009867, GO:0010333, GO:0016102, GO:0016829, GO:0030145, GO:0034007, GO:0042538, GO:0046872, GO:0050554, GO:0080013, GO:0080027
VIT_200s0479g00020	1.27432	6.28175	0.000282987	1.57723	8.02744	7.90987e-07	35.6492	2.56161e-07	1.6849e-06	dna binding	AT4G20970	152	1e-46	0.53	0.69	NA	NA	GO:0003677, GO:0005634, GO:0006355, GO:0046983, GO:0050832
VIT_200s0480g00030	1.8205	7.49063	4.30402e-05	5.0995	22.5292	5.09336e-13	263.277	4.39558e-15	1.53204e-12	polyphenol oxidase	None	None	None	None	None	None	None	GO:0004097, GO:0004503, GO:0006570, GO:0006771, GO:0008152, GO:0009805, GO:0009809, GO:0009811, GO:0009821, GO:0016491, GO:0046148, GO:0046872, GO:0055114
VIT_200s0480g00040	1.62401	7.25316	6.39861e-05	4.95704	23.7134	2.74062e-13	295.292	1.45315e-15	7.43016e-13	polyphenol oxidase	None	None	None	None	None	None	None	GO:0004097, GO:0004503, GO:0006570, GO:0006771, GO:0008152, GO:0009543, GO:0009805, GO:0009809, GO:0009811, GO:0009821, GO:0016491, GO:0046148, GO:0046872, GO:0055114
VIT_200s0480g00060	0.898986	4.69914	0.00379245	0.487118	2.45366	0.0428675	11.0482	0.000587089	0.0016366	polyphenol oxidase	None	None	None	None	None	None	None	GO:0004097, GO:0004503, GO:0005344, GO:0005507, GO:0006570, GO:0006771, GO:0006810, GO:0008152, GO:0009507, GO:0009536, GO:0009543, GO:0009805, GO:0009809, GO:0009811, GO:0009821, GO:0016491, GO:0046148, GO:0046872, GO:0055114
VIT_200s0480g00070	1.42505	7.19113	6.87502e-05	1.61383	8.22517	5.6957e-07	40.145	1.00197e-07	7.41084e-07	polyphenol oxidase	None	None	None	None	None	None	None	GO:0004097, GO:0006570, GO:0009543, GO:0046148, GO:0046872, GO:0055114
VIT_200s0480g00100	2.16877	7.60892	3.63626e-05	2.56647	9.23495	1.14877e-07	48.608	2.10891e-08	1.94661e-07	polyphenol oxidase	None	None	None	None	None	None	None	GO:0004097, GO:0006570, GO:0008152, GO:0009543, GO:0016491, GO:0046148, GO:0046872, GO:0052716, GO:0055114
VIT_200s0499g00020	-0.929135	-6.63724	0.000165807	-2.21002	-12.73	1.16609e-09	81.0761	2.5766e-10	4.87307e-09	NA	AT5G16250	268	3e-91	0.77	0.84	NA	NA	GO:0005739, GO:0009507, GO:0016572
VIT_200s0524g00030	-0.454495	-4.52002	0.0049635	-1.26887	-11.3358	6.24573e-09	65.1291	1.76342e-09	2.34198e-08	NA	AT3G07360	556	0	0.61	0.78	ATPUB9, PUB9, ATPUB9, PUB9	Encodes a protein containing a U-box and an ARM domain. This protein has E3 ubiquitin ligase activity based on in vitro assays.	GO:0000151, GO:0004842, GO:0005488, GO:0005634, GO:0005737, GO:0005886, GO:0016567, GO:0046777, GO:0070696, GO:0071215
VIT_200s0531g00050	0.530914	5.26493	0.00151575	1.27107	13.2145	6.70749e-10	88.5122	1.17615e-10	2.60873e-09	acetyl- c-acetyltransferase	AT5G47720	657	0	0.81	0.91	AACT1	NA	GO:0003824, GO:0003985, GO:0005777, GO:0005886, GO:0006090, GO:0006550, GO:0006552, GO:0006554, GO:0006568, GO:0006574, GO:0006633, GO:0008152, GO:0016126, GO:0016740, GO:0016747, GO:0018874, GO:0019745, GO:0042967, GO:0046950
VIT_200s0532g00030	0.699935	4.20754	0.00829486	0.532106	3.16838	0.0105213	9.60729	0.0011927	0.00307147	thioredoxin-like protein	AT1G11530	174	3e-56	0.7	0.82	ATCXXS1, CXXS1	Encodes a monocysteinic thioredoxin, thioredoxin in which the second cysteine of the redox site is replaced by a serine, with low disulfide reductase but efficient disulfide isomerase activity.	GO:0003756, GO:0005829, GO:0006457, GO:0006661, GO:0006662, GO:0009055, GO:0015035, GO:0045454, GO:0080058
VIT_200s0540g00020	0.871194	4.44126	0.0057053	2.59371	15.0962	9.89849e-11	120.383	7.14744e-12	2.68098e-10	class v	AT4G19810	325	1e-100	0.49	0.64	ChiC	NA	GO:0003824, GO:0004553, GO:0004568, GO:0004672, GO:0004674, GO:0004713, GO:0004872, GO:0005524, GO:0005975, GO:0006032, GO:0006468, GO:0009069, GO:0016301, GO:0016998, GO:0043169, GO:0048544
VIT_200s0586g00020	0.380794	4.10666	0.00971906	0.701755	7.79514	1.17072e-06	30.4112	8.65893e-07	4.91795e-06	upf0533 protein c5orf44-like	AT2G47960	561	0	0.7	0.82	NA	NA	GO:0006635, GO:0009507, GO:0016558
VIT_200s0615g00030	-0.431824	-5.11005	0.00194434	-0.380556	-4.52352	0.000636779	15.6396	8.16888e-05	0.000281122	probable mannitol dehydrogenase-like	AT4G37990	491	6e-173	0.69	0.77	ATCAD8, CAD-B2, ELI3, ELI3-2	Encodes an aromatic alcohol:NADP+ oxidoreductase whose mRNA levels are increased in response to treatment with a variety of phytopathogenic bacteria. Though similar to mannitol dehydrogenases, this enzyme does not have mannitol dehydrogenase activity.	GO:0000166, GO:0003824, GO:0005488, GO:0006558, GO:0006570, GO:0008152, GO:0008270, GO:0009617, GO:0009626, GO:0009805, GO:0009809, GO:0009811, GO:0016491, GO:0018456, GO:0018879, GO:0019384, GO:0042184, GO:0042203, GO:0045551, GO:0046872, GO:0055114
VIT_200s0692g00020	2.69894	4.09187	0.00993481	5.50135	9.15837	1.29309e-07	42.0962	6.84211e-08	5.3369e-07	s-linalool synthase	AT1G61120	466	7e-155	0.5	0.67	GES, TPS04, TPS4	Encodes a geranyllinalool synthase that produces a precursor to TMTT, a volatile plant defense C16-homoterpene. GES transcript levels rise in response to alamethicin, a fungal peptide mixture that damages membranes. This transcriptional response is blocked in JA biosynthetic and JA signaling mutants, but GES transcript levels still rise in response to alamethicin in mutants with salicylic acid an…	GO:0000287, GO:0000304, GO:0008152, GO:0009414, GO:0009536, GO:0009611, GO:0009617, GO:0009620, GO:0009695, GO:0009723, GO:0009733, GO:0009738, GO:0009753, GO:0009867, GO:0010333, GO:0016102, GO:0016829, GO:0030145, GO:0034007, GO:0042538, GO:0046872, GO:0080013, GO:0080027
VIT_200s0705g00010	2.51193	10.0159	1.37233e-06	3.31547	13.6613	4.12148e-10	100.08	3.87855e-11	1.02671e-09	isoflavone 2 -hydroxylase	AT4G37370	424	3e-145	0.58	0.78	CYP81D8	member of CYP81D	GO:0002213, GO:0004497, GO:0005506, GO:0005783, GO:0005886, GO:0009055, GO:0009759, GO:0016491, GO:0016705, GO:0020037, GO:0033773, GO:0042742, GO:0046872, GO:0050832, GO:0052544, GO:0055114, GO:0080167
VIT_200s0753g00010	0.913461	8.84846	6.11412e-06	0.83494	8.08897	7.14519e-07	48.1012	2.30009e-08	2.10409e-07	proline-rich protein	AT4G16380	85	2e-20	0.61	0.78	NA	NA	GO:0005634, GO:0009506, GO:0030001, GO:0046872
VIT_200s0790g00020	2.28102	4.3724	0.00633024	3.14861	6.36341	1.57111e-05	21.1917	1.15182e-05	4.86624e-05	isoflavone 2 -hydroxylase-like	AT4G37370	561	0	0.55	0.76	CYP81D8	member of CYP81D	GO:0002213, GO:0004497, GO:0005506, GO:0005783, GO:0005886, GO:0009055, GO:0009759, GO:0016491, GO:0016705, GO:0020037, GO:0033773, GO:0042742, GO:0046872, GO:0050832, GO:0052544, GO:0055114, GO:0080167
VIT_200s0824g00020	3.17581	6.79968	0.000126643	4.33836	9.64038	6.28993e-08	49.0807	1.94623e-08	1.81317e-07	NA	None	None	None	None	None	None	None	GO:0005634, GO:0016491, GO:0032440, GO:0055114
VIT_200s0868g00010	0.342143	4.43029	0.005819	0.421245	5.49279	8.65246e-05	16.9757	4.91665e-05	0.000178628	NA	AT4G00390	129	2e-33	0.36	0.52	NA	NA	GO:0005730, GO:0005829, GO:0006355, GO:0009507
VIT_200s0880g00010	1.58185	6.70565	0.000146942	1.70274	7.33018	2.638e-06	33.0291	4.62431e-07	2.82726e-06	NA	AT4G20970	80	1e-19	0.52	0.69	NA	NA	GO:0003677, GO:0005634, GO:0046983, GO:0050832
VIT_200s0916g00010	0.450351	5.1748	0.00176257	0.444815	5.128	0.000181225	17.6924	3.78324e-05	0.000141281	e3 ubiquitin-protein ligase rma1h1-like	AT4G03510	175	3e-53	0.43	0.6	ATRMA1, RMA1	RMA1 encodes a novel 28 kDa protein with a RING finger motif and a C-terminal membrane-anchoring domain that is involved in the secretory pathway. Has E3 ubiquitin ligase activity.	GO:0005515, GO:0008270, GO:0016874, GO:0046872
VIT_200s0927g00010	2.90214	5.88172	0.00054544	4.4685	9.56639	7.00838e-08	46.5624	3.00769e-08	2.64573e-07	transcription factor bhlh25-like	AT4G37850	115	6e-30	0.48	0.61	NA	NA	GO:0005634, GO:0016491, GO:0032440, GO:0046983, GO:0055114
VIT_200s0992g00020	1.25365	5.78811	0.000626279	0.656768	2.867	0.019255	16.7516	5.34427e-05	0.000192454	kda class v heat shock	AT4G21870	148	8e-46	0.56	0.72	NA	NA	GO:0005737, GO:0006950, GO:0009408, GO:0009644, GO:0042542
VIT_200s1003g00010	0.918634	4.96819	0.0024748	0.832341	4.50129	0.000665661	15.0542	0.000102902	0.000344186	NA	AT1G78020	128	2e-37	0.49	0.62	NA	NA	NA
VIT_200s1319g00010	3.42361	6.43584	0.000228011	5.91455	12.3925	1.72218e-09	76.825	4.15414e-10	7.20027e-09	s-linalool synthase	AT1G61120	380	4e-123	0.49	0.66	GES, TPS04, TPS4	Encodes a geranyllinalool synthase that produces a precursor to TMTT, a volatile plant defense C16-homoterpene. GES transcript levels rise in response to alamethicin, a fungal peptide mixture that damages membranes. This transcriptional response is blocked in JA biosynthetic and JA signaling mutants, but GES transcript levels still rise in response to alamethicin in mutants with salicylic acid an…	GO:0000287, GO:0000304, GO:0009414, GO:0009536, GO:0009611, GO:0009617, GO:0009620, GO:0009695, GO:0009723, GO:0009733, GO:0009738, GO:0009867, GO:0009899, GO:0016102, GO:0042538, GO:0080013, GO:0080027
VIT_200s1321g00010	0.969217	5.73308	0.000690456	0.362526	2.01585	0.0941782	16.9166	5.02573e-05	0.000182081	NA	AT5G35810	155	4e-42	0.32	0.56	NA	NA	NA
VIT_200s1328g00020	0.730913	5.12862	0.00189338	1.51196	11.1855	7.51452e-09	62.7017	2.44839e-09	3.08111e-08	phytosulfokines 3-like	AT3G49780	82	1e-21	0.48	0.63	ATPSK3, ATPSK4, PSK4	Phytosulfokine 3 precursor, coding for a unique plant peptide growth factor. Plants overexpressing this gene (under a 35S promoter), develop normal cotyledons and hypocotyls but their growth, in particular that of their roots, was faster than that of wildtype.	GO:0005576, GO:0005794, GO:0007165, GO:0008083, GO:0008283, GO:0031012, GO:0032502, GO:0040007
VIT_200s1937g00010	0.810607	4.81098	0.00318208	1.09809	6.75278	7.51259e-06	24.1721	4.62699e-06	2.15697e-05	primary amine oxidase	AT1G62810	478	2e-162	0.62	0.77	CuAO1	NA	GO:0005507, GO:0005576, GO:0005768, GO:0005773, GO:0005794, GO:0005802, GO:0006809, GO:0008131, GO:0009308, GO:0009738, GO:0016491, GO:0046872, GO:0048038, GO:0055114
VIT_200s2419g00010	1.02318	5.26228	0.00152052	0.840043	4.27556	0.00106776	15.6485	8.14057e-05	0.000280247	uncharacterized protein loc100852467	None	None	None	None	None	None	None	GO:0030001, GO:0046872
VIT_200s2527g00010	1.21645	4.7259	0.00364688	2.25006	9.48985	7.83507e-08	45.0289	3.95838e-08	3.34106e-07	acid beta-fructofuranosidase-like	AT1G12240	306	3e-100	0.76	0.88	ATBETAFRUCT4, AtFRUCT4, FRUCT4, VAC-INV	NA	GO:0004553, GO:0004564, GO:0004575, GO:0005773, GO:0005975, GO:0005982, GO:0005985, GO:0008152, GO:0016787, GO:0016798, GO:0017177
VIT_201s0010g00240	-1.1186	-12.3206	8.18395e-08	-0.805724	-9.15767	1.29407e-07	81.8877	2.35802e-10	4.58622e-09	NA	AT1G30820	972	0	0.78	0.86	NA	NA	GO:0003824, GO:0003883, GO:0006206, GO:0006221, GO:0016874, GO:0046686
VIT_201s0010g00690	0.713814	4.53383	0.00486164	0.745282	4.79673	0.000359158	14.5445	0.000126369	0.000413221	t7 bacteriophage-type single subunit rna polymerase	AT1G68990	1337	0	0.64	0.77	MGP3	MGP3 (male gametophyte-defective 3) belongs to a small family of nuclear-encoded Phage type RNA polymerases (RPOTs) involved in the transcription of mitochondrial genes in Arabidopsis thaliana. Mutation in MGP 3 significantly retarded pollen tube growth and caused defective embryo development.	GO:0003677, GO:0003899, GO:0005730, GO:0005739, GO:0006144, GO:0006206, GO:0006351, GO:0009507, GO:0009536, GO:0009793, GO:0009860, GO:0016740, GO:0016779, GO:0048481
VIT_201s0010g00950	-1.08438	-7.50359	4.25309e-05	-1.04491	-7.28669	2.84209e-06	36.4823	2.1381e-07	1.43996e-06	aminoalcoholphosphotransferase	AT1G13560	590	0	0.83	0.91	AAPT1, ATAAPT1	Encodes aminoalcoholphosphotransferase AAPT1.	GO:0004307, GO:0005739, GO:0005794, GO:0008654, GO:0016020, GO:0016740, GO:0016780, GO:0030572, GO:0046686
VIT_201s0010g01200	-0.522032	-5.00846	0.00231571	-1.86273	-15.8313	5.07383e-11	130.95	3.28079e-12	1.45207e-10	cell elongation protein diminuto	AT3G19820	980	0	0.83	0.9	CBB1, DIM, DIM1, DWF1, EVE1	Involved in the conversion of the early brassinosteroid precursor 24-methylenecholesterol to campesterol. Brassinosteroids affect cellular elongation. Mutants have dwarf phenotype. DWF1 is a Ca2+-dependent calmodulin-binding protein.	GO:0000271, GO:0000272, GO:0003824, GO:0005516, GO:0005634, GO:0005774, GO:0005886, GO:0005982, GO:0006040, GO:0006084, GO:0008762, GO:0009664, GO:0009808, GO:0009825, GO:0009834, GO:0009932, GO:0010075, GO:0016021, GO:0016126, GO:0016132, GO:0016491, GO:0019344, GO:0043481, GO:0048653, GO:0048767, GO:0050614, GO:0050660, GO:0055114
VIT_201s0010g02430	-0.884471	-5.44282	0.00109305	-2.33833	-10.4725	1.9211e-08	54.865	7.65332e-09	8.24759e-08	mitotic spindle checkpoint protein mad2	AT3G25980	379	4e-134	0.88	0.93	AtMAD2, MAD2	Encodes MAD2 (MITOTIC ARREST-DEFICIENT 2). May have the spindle assembly checkpoint protein functions conserved from yeast to humans.	GO:0000776, GO:0000785, GO:0003677, GO:0003682, GO:0005515, GO:0005635, GO:0005737, GO:0007067, GO:0007094, GO:0008283, GO:0010369, GO:0016572, GO:0042023, GO:0043161, GO:0043248, GO:0048235, GO:0051301, GO:0051510, GO:0051788
VIT_201s0010g02750	0.691122	4.68445	0.00388535	1.95916	14.0662	2.74465e-10	102.606	3.09169e-11	8.68087e-10	lipoxygenase	AT1G67560	1174	0	0.65	0.77	ATLOX6, LOX6	NA	GO:0005506, GO:0005515, GO:0005886, GO:0006633, GO:0006952, GO:0008610, GO:0009055, GO:0009507, GO:0009536, GO:0009555, GO:0009611, GO:0009617, GO:0009620, GO:0009644, GO:0009693, GO:0009695, GO:0009753, GO:0009873, GO:0009901, GO:0010193, GO:0010200, GO:0016165, GO:0016491, GO:0016702, GO:0031408, GO:0034440, GO:0040007, GO:0046872, GO:0052542, GO:0055114, GO:0080086
VIT_201s0010g03510	-1.79609	-4.81276	0.00317916	-3.79082	-6.32798	1.68189e-05	21.834	9.39534e-06	4.0585e-05	caffeoyl- o-methyltransferase	AT1G67980	295	3e-100	0.64	0.79	CCOAMT	Encodes S-adenosyl-L-methionine: transcaffeoyl Coenzyme A 3-O-methyltransferase.	GO:0005829, GO:0008168, GO:0008171, GO:0009805, GO:0009809, GO:0009811, GO:0016740, GO:0032259, GO:0042409, GO:0046872, GO:0048316, GO:0080012, GO:0080076, GO:0080077, GO:0080078, GO:0080088
VIT_201s0010g03685	-0.376376	-4.73652	0.00358728	-0.770957	-9.5211	7.484e-08	45.3261	3.75097e-08	3.20076e-07	lipid transfer	AT1G27950	145	5e-43	0.49	0.67	LTPG1	Encodes LTPG1, a lipid transfer protein with a predicted GPI (glycosylphosphatidylinositol)-anchor domain. Localized in the plasma membrane. Disruption of the LTPG1 gene causes alterations of cuticular lipid composition, but no significant changes on total wax and cutin monomer loads are seen.	GO:0006869, GO:0008289, GO:0016023, GO:0046658
VIT_201s0010g03910	0.849073	5.19864	0.00168248	1.21106	7.65836	1.48533e-06	30.5755	8.31496e-07	4.74339e-06	squamosa promoter-binding-like protein 13-like	AT5G50670	190	6e-56	0.47	0.6	SPL13, SPL13B	NA	GO:0003677, GO:0005634
VIT_201s0010g03930	1.3084	4.16544	0.00883084	4.72322	17.1985	1.67715e-11	160.999	4.75761e-13	3.46393e-11	wrky transcription	AT5G13080	175	3e-55	0.85	0.96	ATWRKY75, WRKY75	WRKY75 is one of several transcription factors induced during Pi deprivation. It is nuclear localized and regulated differentially during Pi starvation. RNAi mediated suppression of WRKY75 made the plants more susceptible to Pi stress as indicated by the higher accumulation of anthocyanin during Pi starvation.	GO:0003677, GO:0003700, GO:0005634, GO:0005667, GO:0006355, GO:0043565
VIT_201s0011g00270	-0.516771	-4.47555	0.00538113	-1.1598	-9.05245	1.51832e-07	40.9752	8.5035e-08	6.4256e-07	plastid division regulator	AT1G69390	251	3e-83	0.62	0.71	ARC12, ATMINE1, MINE1	Encodes an Arabidopsis homologue of the bacterial MinE topological specificity factor ensuring correct division site placement. It is an essential integral component of the plastid division machinery.	GO:0009706, GO:0010020, GO:0032955, GO:0042802, GO:0051117
VIT_201s0011g00380	1.29265	5.02182	0.00227793	3.55884	15.6686	5.83601e-11	128.027	4.04507e-12	1.71755e-10	alpha beta fold family protein	AT3G29770	418	6e-144	0.67	0.81	ATMES11, MES11	Encodes a protein predicted to act as a carboxylesterase. It has similarity to the SABP2 methyl salicylate esterase from tobacco. This protein does not act on methyl IAA, methyl JA, MeSA, MeGA4, or MEGA9 in vitro.	GO:0009536, GO:0016787, GO:0042432, GO:0050529
VIT_201s0011g00400	0.589417	4.91331	0.00269108	0.860632	7.41224	2.2761e-06	28.4422	1.42645e-06	7.63947e-06	low quality protein: g3bp-like	AT3G25150	130	1e-33	0.35	0.51	NA	NA	GO:0000166, GO:0003676, GO:0005622, GO:0006810, GO:0009737, GO:0009987, GO:0044699, GO:0050896
VIT_201s0011g00410	-0.635027	-4.12644	0.00939213	-0.153521	-1.08939	0.374033	9.14599	0.00151316	0.00378729	ninja-family protein afp3	AT1G69260	250	1e-79	0.47	0.58	AFP1	NA	GO:0000166, GO:0003723, GO:0003964, GO:0005515, GO:0005634, GO:0006278, GO:0006810, GO:0006950, GO:0009737, GO:0009738, GO:0045893
VIT_201s0011g00530	1.2948	4.28961	0.00731562	2.95707	10.9321	1.04493e-08	60.6787	3.24602e-09	3.91012e-08	ureide permease	AT2G03530	520	0	0.75	0.85	ATUPS2, UPS2	Mediate high-affinity uracil and 5-FU (a toxic uracil analogue) transport when expressed in yeast and Xenopus oocytes.Involved in allantoin transport.	GO:0000166, GO:0005274, GO:0005524, GO:0005739, GO:0005886, GO:0006810, GO:0006812, GO:0009507, GO:0015505, GO:0015720, GO:0015857, GO:0015931, GO:0016020, GO:0016021, GO:0016023, GO:0042906, GO:0042907, GO:0051707
VIT_201s0011g00560	0.823823	4.68265	0.00388725	0.429926	2.38356	0.0488477	10.9648	0.000610841	0.00169552	plasma-membrane associated cation-binding protein 1	AT4G20260	169	7e-52	0.59	0.72	ATPCAP1, MDP25, PCAP1	Encodes a Ca2+ and Cu2+ binding protein. N-terminal myristylation on glycine 2 appears to enable it to associate tightly with the plasma membrane. Recombinant PCaP1 interacts strongly with phosphatidylinositol 3,5-bisphosphate (PtdIns(3,5)P2) and PtdIns (3,4,5)P3, and weakly with PtdIns(3,5)P2 and PtdIns(4,5). It also interacts with calmodulin (CaM) in a calcium-dependent manner. CaM does not int…	GO:0005507, GO:0005509, GO:0005516, GO:0005546, GO:0005547, GO:0005773, GO:0005881, GO:0006499, GO:0006816, GO:0007030, GO:0008017, GO:0009409, GO:0009414, GO:0009506, GO:0009507, GO:0010350, GO:0031115, GO:0031117, GO:0035865, GO:0042742, GO:0043325, GO:0043622, GO:0045298, GO:0046658, GO:0046686, GO:0048767, GO:0051511, GO:0051592, GO:0071219, GO:0071280, GO:0071281, GO:0071286, GO:0071325, GO:…
VIT_201s0011g00590	-0.349479	-4.24812	0.00777391	-2.2658	-22.3961	5.43333e-13	282.994	2.19142e-15	9.54352e-13	triose phosphate phosphate translocator	AT5G46110	473	1e-164	0.68	0.82	APE2, TPT	mutant has Altered acclimation responses; Chloroplast Triose Phosphate Translocator	GO:0005215, GO:0006810, GO:0008643, GO:0009507, GO:0009536, GO:0016020, GO:0016021, GO:0031969
VIT_201s0011g00690	-0.453692	-4.85257	0.00298897	-0.127365	-1.37624	0.255899	12.5088	0.00030024	0.000897486	udp-d-glucose dehydrogenase	AT5G15490	908	0	0.9	0.96	UGD3	NA	GO:0003824, GO:0003979, GO:0005488, GO:0005618, GO:0005634, GO:0005829, GO:0005982, GO:0005985, GO:0008152, GO:0009117, GO:0016491, GO:0016616, GO:0050662, GO:0051287, GO:0055114
VIT_201s0011g00730	0.87243	4.96082	0.00249997	-0.879125	-3.86105	0.00254725	39.1143	1.23308e-07	8.89668e-07	alpha- glucan phosphorylase l-2 chloroplastic amyloplastic-like	AT3G29320	1461	0	0.72	0.83	PHS1	Encodes a plastidic alpha-glucan phosphorylase. In vitro, the enzyme has a preference for maltooligosaccharides, such as maltoheptaose.	GO:0004645, GO:0005515, GO:0005829, GO:0005975, GO:0008184, GO:0009409, GO:0009414, GO:0009501, GO:0009507, GO:0009536, GO:0009570, GO:0016740, GO:0016757, GO:0019252, GO:0030170, GO:0042742, GO:0042802
VIT_201s0011g00830	-1.29367	-9.90491	1.55318e-06	-1.28483	-9.85408	4.60543e-08	65.0709	1.77713e-09	2.35401e-08	nodulin-related protein 1	AT2G03440	107	9e-29	0.5	0.7	ATNRP1, NRP1	Induced at the transcriptional level by Pseudomonas syringae pv. tomato infection.	GO:0000785, GO:0003682, GO:0005634, GO:0005829, GO:0005886, GO:0006094, GO:0006096, GO:0006334, GO:0008283, GO:0009408, GO:0009409, GO:0009507, GO:0009570, GO:0009617, GO:0009651, GO:0009738, GO:0009941, GO:0010311, GO:0030154, GO:0042393, GO:0046686
VIT_201s0011g01110	0.912739	7.83911	2.57392e-05	2.28836	20.691	1.46628e-12	218.247	2.65666e-14	4.82419e-12	molybdopterin cofactor	AT1G30910	456	6e-161	0.71	0.81	NA	NA	GO:0003824, GO:0008152, GO:0008265, GO:0009507, GO:0019008, GO:0030151, GO:0030170
VIT_201s0011g01870	0.549371	5.65612	0.000777543	0.550068	5.70162	5.70021e-05	21.5008	1.04372e-05	4.45802e-05	trypsin-like serine and cysteine proteases	AT5G45030	866	0	0.75	0.83	NA	NA	GO:0003824, GO:0006508, GO:0008233, GO:0009507
VIT_201s0011g01970	1.58869	4.91889	0.00268459	-0.068494	-0.174931	0.896998	16.7243	5.39895e-05	0.000194298	pentatricopeptide repeat-containing protein	AT2G35130	837	0	0.69	0.83	NA	NA	GO:0005515, GO:0005739
VIT_201s0011g02080	0.970059	5.9609	0.000485425	1.75781	11.6021	4.46773e-09	67.3215	1.32292e-09	1.85724e-08	carboxypeptidase	AT5G08240	80	8e-18	0.28	0.47	NA	NA	GO:0003735, GO:0005622, GO:0005840, GO:0006412, GO:0042254
VIT_201s0011g02180	0.398797	5.21812	0.00163531	0.69651	9.17562	1.25768e-07	42.3608	6.50434e-08	5.10417e-07	rna-binding protein	AT3G18610	268	2e-79	0.5	0.65	ATNUC-L2, NUC-L2, PARLL1	Encodes ATNUC-L2 (NUCLEOLIN LIKE 2).	GO:0000166, GO:0003676, GO:0003723, GO:0005730, GO:0006364, GO:0030529
VIT_201s0011g02260	3.70934	6.89483	0.000108163	4.6399	8.83343	2.13266e-07	43.1088	5.6448e-08	4.52655e-07	oligopeptide transporter opt family	AT1G65730	1075	0	0.75	0.86	YSL7	Arabidopsis thaliana metal-nicotianamine transporter YSL4	GO:0005886, GO:0006810, GO:0006857, GO:0006865, GO:0015198, GO:0016020, GO:0016021, GO:0055085
VIT_201s0011g02360	3.00832	5.44431	0.00109305	2.73826	4.91125	0.000283469	18.015	3.36967e-05	0.000127429	e3 ubiquitin-protein ligase	AT2G01150	67	2e-14	0.38	0.57	RHA2B	Encodes a RING-H2 finger protein that is expressed in vascular tissue, root tips, embryos and pistils.	GO:0005515, GO:0008270, GO:0016874, GO:0046872
VIT_201s0011g02420	1.90514	7.75196	2.90839e-05	3.3749	14.586	1.64993e-10	106.517	2.19818e-11	6.56078e-10	e3 ubiquitin-protein ligase	AT1G15100	71	1e-15	0.54	0.71	RHA2A	Encodes a putative RING-H2 finger protein RHA2a.	GO:0005515, GO:0008270, GO:0016874, GO:0046872
VIT_201s0011g02500	-1.01733	-5.0066	0.00232153	-1.14131	-5.56475	7.49898e-05	18.7814	2.57306e-05	9.98492e-05	NA	None	None	None	None	None	None	None	GO:0005886, GO:0016020, GO:0031225
VIT_201s0011g03010	-0.359592	-4.10988	0.00967867	-0.952492	-10.6612	1.49056e-08	57.8239	4.90082e-09	5.62783e-08	serine threonine-protein kinase snt7	AT1G68830	898	0	0.8	0.9	STN7	STN7 protein kinase; required for state transitions, phosphorylation of the major antenna complex (LHCII) between PSII and PSI, and light adaptation	GO:0000166, GO:0004672, GO:0004674, GO:0004713, GO:0005524, GO:0006468, GO:0007623, GO:0009069, GO:0009507, GO:0009535, GO:0009536, GO:0009579, GO:0015996, GO:0016020, GO:0016301, GO:0016740, GO:0042548
VIT_201s0011g03090	4.05104	6.57579	0.000186246	4.66736	7.6802	1.42842e-06	34.4821	3.3183e-07	2.11513e-06	allene oxide cyclase	AT1G13280	272	6e-91	0.6	0.74	AOC4	Encodes allene oxide cyclase. One of four genes in Arabidopsis that encode this enzyme, which catalyzes an essential step in jasmonic acid biosynthesis. Gene expression is reduced during senescence, a process that involves jasmonic acid signalling pathway.	GO:0005886, GO:0009269, GO:0009409, GO:0009507, GO:0009535, GO:0009570, GO:0009620, GO:0009651, GO:0009941, GO:0010319, GO:0016853, GO:0046423
VIT_201s0011g03210	-0.372141	-4.48668	0.00528041	-1.69569	-18.8297	4.87937e-12	193.469	8.37473e-14	1.00084e-11	aspartyl protease family protein	AT1G25510	607	0	0.66	0.82	NA	NA	GO:0004190, GO:0005576, GO:0005783, GO:0006508, GO:0008233, GO:0009414, GO:0009737, GO:0016787
VIT_201s0011g03290	0.427337	4.82137	0.00314458	0.84133	9.68999	5.83332e-08	46.9484	2.81009e-08	2.49429e-07	aluminum-activated malate transporter 4-like	AT1G25480	671	0	0.66	0.76	NA	NA	GO:0005253, GO:0009705, GO:0015743
VIT_201s0011g03400	0.400986	4.68617	0.00388209	0.111407	1.29318	0.286629	11.715	0.000429854	0.00123881	probable nitrite transporter at1g68570-like	AT1G68570	874	0	0.73	0.86	NA	NA	GO:0005215, GO:0005886, GO:0006810, GO:0006857, GO:0016020, GO:0016021
VIT_201s0011g03430	1.40344	4.64124	0.00413308	2.79722	10.0992	3.21287e-08	51.1078	1.3893e-08	1.35374e-07	NA	AT3G25882	47	6e-08	0.39	0.55	NIMIN-2	encodes a kinase that physically interacts with NPR1/NIM1	NA
VIT_201s0011g03440	0.865369	5.72269	0.000702802	1.07619	7.25592	3.00298e-06	29.2495	1.15895e-06	6.36473e-06	NA	None	None	None	None	None	None	None	NA
VIT_201s0011g03670	1.69101	4.57384	0.004569	1.87809	5.18548	0.000161048	16.0611	6.94044e-05	0.000243022	nuclease s1	AT1G68290	414	2e-145	0.72	0.84	ENDO2	Encodes a putative endonuclease but no demonstrable endonuclease activity, either towards single stranded DNA or mismatches, has been seen in vitro.	GO:0003676, GO:0004519, GO:0006308, GO:0016023, GO:0016787, GO:0016788
VIT_201s0011g04180	-0.621076	-4.08875	0.00997724	-1.3364	-8.03939	7.7612e-07	32.3191	5.46083e-07	3.26931e-06	phosphatidic acid phosphatase	AT1G15080	468	3e-166	0.8	0.89	ATLPP2, ATPAP2, LPP2	Encodes phosphatidic acid phosphatase. Involved in ABA signaling. Functions as a negative regulator upstream of ABI4. Expressed during germination and seed development. Expressed overall in young seedlings, in roots, hypocotyls, and vascular cells of cotyledons and leaves of 10 day-old seedlings, in flower filaments and stem elongation zones. Not expressed in anthers, pollen nor petals.	GO:0003824, GO:0003993, GO:0005737, GO:0005886, GO:0005887, GO:0006687, GO:0006771, GO:0008195, GO:0009395, GO:0009738, GO:0016020, GO:0016021, GO:0016787, GO:0019497, GO:0032440, GO:0046486, GO:0055114
VIT_201s0011g04240	-0.656513	-4.67551	0.00392038	-1.31596	-8.43785	3.99812e-07	35.7376	2.51256e-07	1.65785e-06	zinc finger protein at1g68190-like	AT1G68190	216	4e-66	0.39	0.51	BBX27	NA	GO:0005515, GO:0005622, GO:0005634, GO:0005886, GO:0008270, GO:0046872, GO:0048579
VIT_201s0011g04650	-1.90133	-4.97072	0.00247034	-1.78678	-4.90256	0.000288597	16.2493	6.45899e-05	0.000228303	uncharacterized protein	AT2G01300	149	1e-45	0.58	0.73	NA	NA	GO:0005739, GO:0009507, GO:0050832
VIT_201s0011g04760	0.505805	4.73502	0.00358728	0.17466	1.60881	0.182179	11.5939	0.000454547	0.0013009	NA	AT4G38620	233	2e-75	0.53	0.69	ATMYB4, MYB4	Encodes a R2R3 MYB protein which is involved in the response to UV-B. It functions as a repressor of target gene expression. One of its target genes encodes cinnamate 4-hydroxylase; mutants accumulate sinapate esters in their leaves. MYB4 binds to its own promoter and represses its own expression. Nuclear localization of MYB4 depends on the action of the beta importin SAD2.	GO:0000785, GO:0003677, GO:0003682, GO:0005634
VIT_201s0011g04780	2.50406	5.09267	0.00200944	4.60077	10.1279	3.09076e-08	51.2881	1.34899e-08	1.32378e-07	uncharacterized protein at1g66480-like	AT2G01340	195	1e-61	0.52	0.67	At17.1	Encodes a protein whose expression is responsive to nematode infection.	GO:0005886, GO:0009624
VIT_201s0011g05170	-0.945425	-4.1831	0.00865026	-2.2768	-7.57683	1.70674e-06	28.808	1.29764e-06	7.03492e-06	mlp-like protein 28	AT1G70840	140	2e-42	0.51	0.67	MLP31	NA	GO:0005634, GO:0006952, GO:0009507, GO:0009607
VIT_201s0011g05190	-0.656201	-4.5784	0.00456738	-1.99044	-12.6216	1.32231e-09	81.6538	2.41883e-10	4.66712e-09	mlp-like protein 28	AT1G70830	165	6e-50	0.52	0.73	MLP28	NA	GO:0005634, GO:0006952, GO:0009507, GO:0009607
VIT_201s0011g05210	1.15204	6.53238	0.000197032	-0.497631	-2.29817	0.0572263	41.9775	6.99994e-08	5.44035e-07	phosphoglucomutase phosphomannomutase alpha beta alpha domain i	AT1G70820	949	0	0.74	0.85	NA	NA	GO:0000023, GO:0004610, GO:0004614, GO:0004615, GO:0005829, GO:0005975, GO:0005985, GO:0006000, GO:0006012, GO:0006013, GO:0006048, GO:0006094, GO:0006096, GO:0006098, GO:0009507, GO:0009570, GO:0016853, GO:0016868, GO:0019252, GO:0019872, GO:0042631
VIT_201s0011g05300	-0.341074	-4.22274	0.00810098	-0.59659	-7.28268	2.86346e-06	26.7441	2.24048e-06	1.13721e-05	armadillo beta-catenin-like repeat-containing protein	AT1G23180	936	0	0.62	0.77	NA	NA	GO:0005488, GO:0006457, GO:0009507, GO:0009570, GO:0016787, GO:0044183
VIT_201s0011g05310	1.27018	4.59573	0.00443099	0.629418	2.13872	0.0760852	10.5772	0.000736089	0.00200059	chlororespiratory reduction 3	AT2G01590	114	2e-31	0.53	0.66	CRR3	Likely a subunit of the chloroplast NAD(P)H dehydrogenase complex, involved in PSI cyclic electron transport. Located in the membrane fraction of chloroplast. Mutant has impaired NAD(P)H dehydrogenase activity.	GO:0009507, GO:0009536, GO:0009773, GO:0010598, GO:0016020
VIT_201s0011g05420	2.26496	6.0488	0.000409509	1.65788	4.26241	0.00109829	19.3157	2.14092e-05	8.479e-05	NA	AT1G14870	143	1e-41	0.59	0.72	AtPCR2, PCR2	NA	NA
VIT_201s0011g05560	0.407184	4.74912	0.00352025	0.499628	5.84145	4.3361e-05	19.29	2.15982e-05	8.54344e-05	jasmonate zim-domain protein	AT3G17860	186	1e-53	0.4	0.53	JAI3, JAZ3, TIFY6B	JAZs are direct targets of the SCFCOI1 E3 ubiquitin-ligase and JA treatment induces their proteasome-mediated degradation. Furthermore, JAI3 negatively regulates the key transcriptional activator of JA responses, AtMYC2. The C-terminal portion of JAZ3, including the Jas domain, appears to be important for JAZ3-COI1 binding in the presence of coronatine.	GO:0005515
VIT_201s0011g05810	1.89311	5.93528	0.000506124	1.52373	4.67179	0.000466648	19.5499	1.97731e-05	7.91443e-05	adagio protein 3-like	AT1G68050	1017	0	0.82	0.88	ADO3, FKF1	Encodes FKF1, a flavin-binding kelch repeat F box protein, is clock-controlled, regulates transition to flowering. Forms a complex with GI on the CO promoter to regulate CO expression.	GO:0001047, GO:0004842, GO:0004871, GO:0004872, GO:0005515, GO:0005575, GO:0005634, GO:0006355, GO:0006511, GO:0007165, GO:0007623, GO:0009637, GO:0009881, GO:0009911, GO:0016567, GO:0018298, GO:0019941, GO:0048511, GO:0050896
VIT_201s0011g05920	-1.1245	-4.87866	0.00285515	0.70383	4.13034	0.00144906	40.6744	9.02157e-08	6.75488e-07	NA	AT1G68040	340	1e-114	0.45	0.66	NA	NA	GO:0008168, GO:0030795, GO:0032259
VIT_201s0011g05970	0.69891	4.64302	0.00412159	1.25234	8.8563	2.06e-07	39.2478	1.20008e-07	8.68115e-07	heat stress transcription factor a-8	AT1G67970	293	3e-95	0.43	0.58	AT-HSFA8, HSFA8	member of Heat Stress Transcription Factor (Hsf) family	GO:0003677, GO:0003700, GO:0005634, GO:0005667, GO:0005737, GO:0006355, GO:0006950, GO:0009408, GO:0043565
VIT_201s0011g06050	-0.581405	-4.85857	0.00295728	-1.27757	-9.82427	4.79187e-08	48.26	2.2382e-08	2.05326e-07	protein vip1-like	AT1G67950	301	1e-100	0.56	0.71	NA	NA	GO:0000166, GO:0003676, GO:0016491, GO:0055114
VIT_201s0011g06260	0.662735	4.70197	0.00378671	1.1581	8.72242	2.52483e-07	38.1177	1.51341e-07	1.06311e-06	anthranilate synthase component ii	AT1G25220	391	9e-137	0.7	0.8	ASB1, TRP4, WEI7	Catalyzes the first step of tryptophan biosynthesis: Chorismate L-Glutamine = Anthranilate Pyruvate L-Glutamate. Functions as a heterocomplex with anthranilate synthase alpha subunit (ASA1 or ASA2).	GO:0000162, GO:0003824, GO:0004049, GO:0005739, GO:0005950, GO:0006541, GO:0006571, GO:0008152, GO:0009058, GO:0009094, GO:0009507, GO:0009617, GO:0009651, GO:0009723, GO:0009851, GO:0010311, GO:0016829
VIT_201s0011g06330	0.471914	5.2708	0.0015019	-0.198187	-2.16739	0.07244	29.2685	1.15334e-06	6.33929e-06	microtubule-associated protein 6	AT2G01910	854	0	0.71	0.85	ATMAP65-6, MAP65-6	Binds microtubules. Induces a crisscross mesh of microtubules, not bundles. Not involved in microtubule polymerization nor nucleation. Localizes to mitochondria.	GO:0000910, GO:0005634, GO:0005739, GO:0007020, GO:0007267, GO:0007389, GO:0008017, GO:0009524, GO:0009536, GO:0009574, GO:0009616, GO:0010267, GO:0031116, GO:0035196, GO:0045298, GO:0048438, GO:0048439, GO:0051322
VIT_201s0011g06400	0.530767	4.22148	0.00810875	0.321726	2.52148	0.0377231	9.02292	0.00161391	0.00400795	nucleic acid binding	AT2G01940	457	7e-158	0.58	0.7	ATIDD15, SGR5	May be involved in an early event in shoot gravitropism such as gravity perception and/or a signaling process subsequent to amyloplast sedimentation as a putative transcription factor in gravity-perceptive cells.	GO:0004526, GO:0005622, GO:0005634, GO:0008270, GO:0009959, GO:0043621, GO:0044212, GO:0046982, GO:2000904
VIT_201s0026g00030	-0.880205	-4.27719	0.00742983	-1.95791	-7.6096	1.61105e-06	29.1018	1.20344e-06	6.59413e-06	uncharacterized protein	AT1G23790	560	0	0.54	0.66	NA	NA	GO:0000226, GO:0000911, GO:0008283, GO:0048451, GO:0048453, GO:0051322
VIT_201s0026g00220	1.16223	4.48352	0.00530659	3.18073	12.7942	1.08334e-09	84.2864	1.82272e-10	3.72012e-09	aldehyde dehydrogenase family 2 member mitochondrial-like	AT3G48000	879	0	0.77	0.88	ALDH2, ALDH2A, ALDH2B4	Encodes a putative (NAD+) aldehyde dehydrogenase.	GO:0001758, GO:0004029, GO:0005524, GO:0005739, GO:0006094, GO:0006096, GO:0006525, GO:0006547, GO:0006550, GO:0006552, GO:0006554, GO:0006560, GO:0006568, GO:0006574, GO:0006631, GO:0006699, GO:0008152, GO:0009507, GO:0016491, GO:0019260, GO:0019482, GO:0019852, GO:0042572, GO:0046251, GO:0046486, GO:0046686, GO:0055114
VIT_201s0026g00350	0.687691	5.33971	0.00132687	0.526473	4.06505	0.00167	15.554	8.44673e-05	0.00028976	basic helix-loop-helix	AT1G60060	453	2e-158	0.69	0.75	NA	NA	GO:0005576
VIT_201s0026g00630	0.998002	4.28319	0.00737842	0.375379	1.50753	0.212041	9.4409	0.00129876	0.00331144	n-hydroxythioamide s-beta-glucosyltransferase	AT1G24100	487	4e-168	0.53	0.71	UGT74B1	Encodes a UDP-glucose:thiohydroximate S-glucosyltransferase, involved in glucosinolate biosynthesis	GO:0006569, GO:0008152, GO:0009684, GO:0009696, GO:0016740, GO:0016757, GO:0016758, GO:0018874, GO:0019761, GO:0042742, GO:0046482, GO:0047215, GO:0047251, GO:0048767, GO:0052544, GO:0052639, GO:0052640, GO:0052641, GO:0080002, GO:0080044, GO:0080046
VIT_201s0026g00840	-0.424906	-4.32198	0.0068917	-0.783546	-7.85316	1.0588e-06	30.9403	7.60354e-07	4.38069e-06	altered response to gravity	AT1G24120	542	0	0.7	0.82	ARL1	encodes a DnaJ-like protein similar to ARG1 and ARL2 that are both involved in root and hypocotyl gravitropism response. However, null mutation in this gene does not result in defects in gravitropism. Gene is expressed in all tissues examined.	GO:0005525, GO:0005634, GO:0005739, GO:0005795, GO:0005886, GO:0006457, GO:0006886, GO:0007264, GO:0009737, GO:0016020, GO:0019898, GO:0030244, GO:0031072, GO:0046686, GO:0048193, GO:0051082
VIT_201s0026g01050	-0.456453	-5.77381	0.000642106	-0.845104	-10.6167	1.59562e-08	56.5011	5.96683e-09	6.66679e-08	myb-like transcription factor-like protein	AT1G70000	233	7e-75	0.72	0.78	NA	NA	GO:0000785, GO:0003676, GO:0003677, GO:0003682, GO:0003700, GO:0005634, GO:0005667, GO:0006355, GO:0008270, GO:0009651, GO:0009723, GO:0009733, GO:0009737, GO:0009739, GO:0009751, GO:0009753, GO:0046686, GO:0080167
VIT_201s0026g01300	0.469477	4.94288	0.00256588	0.43171	4.55685	0.000594341	15.1153	0.000100425	0.000336948	hipl1 protein	AT1G74790	886	0	0.66	0.79	NA	NA	GO:0003824, GO:0005886, GO:0005975, GO:0016020, GO:0016023, GO:0016491, GO:0016901, GO:0031225, GO:0046658, GO:0048038, GO:0055114
VIT_201s0026g01380	3.35014	5.74363	0.000676277	3.81008	6.66335	8.86106e-06	26.0785	2.68956e-06	1.33584e-05	glutathione s-transferase	AT1G10370	275	1e-92	0.61	0.73	ATGSTU17, ERD9, GST30, GST30B, GSTU17	NA	GO:0004364, GO:0004462, GO:0005515, GO:0005975, GO:0006090, GO:0006749, GO:0009407, GO:0009507, GO:0009651, GO:0009704, GO:0015824, GO:0016740, GO:0016829, GO:0046686, GO:0048527, GO:0060416, GO:0080148, GO:0080167
VIT_201s0026g01590	0.419058	4.19306	0.00850495	1.22198	12.5333	1.46593e-09	81.4086	2.48447e-10	4.77008e-09	protein twin lov 1	AT2G02710	374	2e-127	0.61	0.74	PLP, PLPA, PLPB, PLPC	Encodes a putative blue light receptor protein.	GO:0000155, GO:0000160, GO:0004871, GO:0004872, GO:0005515, GO:0005886, GO:0006355, GO:0007165, GO:0009365, GO:0009881, GO:0010155, GO:0018298, GO:0023014, GO:0046777, GO:0050896
VIT_201s0026g01620	0.452932	4.70107	0.00378671	0.71724	7.62324	1.57425e-06	29.5843	1.06462e-06	5.91691e-06	probable receptor-like protein kinase at5g15080-like	AT5G15080	722	0	0.75	0.84	NA	NA	GO:0000166, GO:0000186, GO:0004672, GO:0004674, GO:0004709, GO:0004713, GO:0005524, GO:0005886, GO:0006468, GO:0007178, GO:0009069, GO:0016301, GO:0016740
VIT_201s0026g01640	0.530989	4.81679	0.00315614	1.60403	14.8896	1.19124e-10	115.454	1.05042e-11	3.7176e-10	hypersensitive-induced response protein 2	AT1G69840	320	8e-109	0.89	0.92	NA	NA	GO:0004674, GO:0005515, GO:0005524, GO:0005634, GO:0005773, GO:0005774, GO:0005794, GO:0005829, GO:0005886, GO:0006468, GO:0009506, GO:0009507, GO:0010075, GO:0019344, GO:0043424
VIT_201s0026g01660	0.716419	6.13849	0.000356849	1.28651	11.3918	5.83236e-09	65.0175	1.78981e-09	2.36571e-08	plastid alpha-amylase	AT1G69830	1224	0	0.66	0.77	AMY3, ATAMY3	Encodes a plastid-localized &#945;-amylase. Expression is reduced in the SEX4 mutant. Loss of function mutations show normal diurnal pattern of starch accumulation/degradation. Expression follows circadian rhythms.	GO:0003824, GO:0004556, GO:0005509, GO:0005576, GO:0005975, GO:0005983, GO:0005985, GO:0007623, GO:0008152, GO:0009507, GO:0009570, GO:0016787, GO:0016798, GO:0033910, GO:0043169
VIT_201s0026g02190	-1.02882	-4.26714	0.00751799	-1.90162	-6.60965	9.80502e-06	22.4611	7.73109e-06	3.40933e-05	hva22-like protein a	AT1G74520	245	1e-82	0.65	0.83	ATHVA22A, HVA22A	Part of the AtHVA22a family. Protein expression is ABA- and stress-inducible.	GO:0005634, GO:0006950, GO:0009269, GO:0009409, GO:0009414, GO:0009506, GO:0009737, GO:0016020, GO:0016021, GO:0042538, GO:0042742
VIT_201s0026g02340	-0.348808	-4.23465	0.00796598	-0.950295	-11.1242	8.09956e-09	63.049	2.33454e-09	2.96471e-08	probable methyltransferase pmt2-like	AT1G26850	1052	0	0.79	0.89	NA	NA	GO:0005768, GO:0005794, GO:0005802, GO:0008168, GO:0016020, GO:0032259
VIT_201s0026g02540	0.858014	5.48243	0.00102423	0.179049	1.06617	0.38464	16.899	5.05861e-05	0.000183001	ring u-box domain-containing protein	AT1G26800	214	4e-69	0.54	0.68	NA	NA	GO:0005515, GO:0005634, GO:0008270, GO:0046872, GO:0050896
VIT_201s0113g00420	-0.413793	-4.71393	0.00371184	-1.43738	-15.8012	5.14718e-11	131.609	3.13132e-12	1.40188e-10	probable s-acyltransferase at1g69420-like	AT1G69420	786	0	0.67	0.76	NA	NA	GO:0005515, GO:0008270, GO:0016020, GO:0016021, GO:0016023, GO:0016043, GO:0016740, GO:0046872, GO:0071669
VIT_201s0127g00070	-0.592162	-5.48319	0.00102423	0.689607	7.53759	1.8252e-06	85.4738	1.60847e-10	3.34609e-09	high affinity nitrate transporter	AT1G12940	769	0	0.78	0.87	ATNRT2.5, NRT2.5	member of High affinity nitrate transporter family	GO:0003824, GO:0005886, GO:0008152, GO:0009705, GO:0015112, GO:0015706, GO:0016021, GO:0055085
VIT_201s0127g00400	-0.662028	-5.28247	0.00146871	-3.1031	-20.4546	1.69801e-12	225.497	1.94374e-14	3.97546e-12	pectin lyase-like protein	AT1G60590	715	0	0.66	0.79	NA	NA	GO:0004650, GO:0005576, GO:0005975, GO:0005982, GO:0005985, GO:0008152, GO:0016556, GO:0016787, GO:0016798, GO:0047911
VIT_201s0127g00540	0.987909	8.21246	1.44487e-05	1.67105	14.0865	2.69495e-10	100.127	3.86209e-11	1.02374e-09	probable nucleoredoxin 1-like	AT1G60420	222	3e-69	0.65	0.79	NA	Reduce transmission through pollen.	GO:0005829, GO:0010183, GO:0016209, GO:0016491, GO:0016853, GO:0045454, GO:0046686, GO:0047134, GO:0055114, GO:0080092
VIT_201s0127g00560	1.28151	8.475	9.7603e-06	2.4875	16.572	2.74302e-11	137.339	2.10674e-12	1.04713e-10	probable nucleoredoxin 1-like	AT1G60420	816	0	0.67	0.83	NA	Reduce transmission through pollen.	GO:0005829, GO:0008236, GO:0010183, GO:0016021, GO:0016209, GO:0016491, GO:0016853, GO:0045454, GO:0046686, GO:0047134, GO:0055114, GO:0080092
VIT_201s0127g00720	-0.420829	-4.41632	0.00592905	-1.18518	-12.1221	2.35146e-09	75.2758	4.9729e-10	8.38017e-09	carbonic anhydrase	AT1G70410	377	4e-131	0.65	0.78	ATBCA4, BCA4, CA4	Encodes a putative beta-carbonic anhydrase betaCA4. Together with betaCA1 (At3g01500) regulates CO2-controlled stomatal movements in guard cells.	GO:0004089, GO:0005829, GO:0005886, GO:0006730, GO:0006807, GO:0008270, GO:0009570, GO:0009941, GO:0010037, GO:0010119, GO:0015976, GO:0016829
VIT_201s0127g00740	-0.559998	-6.29609	0.000278619	-1.87363	-19.5812	2.99171e-12	199.852	6.15101e-14	8.1859e-12	quinone oxidoreductase-like protein chloroplastic-like	AT1G23740	534	0	0.82	0.92	AOR	NA	GO:0000096, GO:0000166, GO:0003824, GO:0003960, GO:0004156, GO:0005488, GO:0006546, GO:0006636, GO:0006733, GO:0006766, GO:0008152, GO:0008270, GO:0008652, GO:0009072, GO:0009106, GO:0009108, GO:0009117, GO:0009396, GO:0009409, GO:0009416, GO:0009507, GO:0009536, GO:0009570, GO:0009579, GO:0009695, GO:0009941, GO:0010264, GO:0010319, GO:0015995, GO:0016117, GO:0016491, GO:0019216, GO:0019288, GO:…
VIT_201s0127g00870	-0.496134	-4.26232	0.00756645	-2.21861	-16.5108	2.86553e-11	146.933	1.1217e-12	6.41016e-11	probable polygalacturonase non-catalytic subunit jp650-like	AT1G23760	838	0	0.65	0.78	JP630, PG3	Encodes aromatic rich glycoprotein JP630.	GO:0000272, GO:0004650, GO:0005576, GO:0005618, GO:0005982, GO:0005985, GO:0007389, GO:0008361, GO:0009664, GO:0009825, GO:0009832, GO:0009835, GO:0009926, GO:0009932, GO:0010075, GO:0010413, GO:0043481, GO:0045492, GO:0048046, GO:0048653, GO:0048767
VIT_201s0137g00750	-1.45629	-4.57029	0.00458932	-2.7896	-6.38802	1.49798e-05	21.6662	9.90499e-06	4.25783e-05	protein phosphatase	AT1G67820	366	1e-122	0.52	0.65	NA	NA	GO:0000287, GO:0003824, GO:0004721, GO:0004722, GO:0005634, GO:0006470, GO:0008287, GO:0009738, GO:0016787, GO:0030145, GO:0046872
VIT_201s0146g00070	0.854103	7.21428	6.72331e-05	1.16657	10.1364	3.0568e-08	54.444	8.16784e-09	8.7055e-08	11-beta-hydroxysteroid dehydrogenase-like	AT5G50700	322	5e-108	0.54	0.7	HSD1	Encodes a hydroxysteroid dehydrogenase HSD1. Two copies of HSD1 (At5g50600 and At5g50700) exist in the Arabidopsis genome as a result of an exact 33-kb duplication on chromosome 5 encompassing seven genes. There are five homologs of HSD1 in Arabidopsis (HSD2-At3g47350, HSD3-At3g47360, HSD4-At5g50590, HSD4-At5g50690 and HSD6-At5g50770; HSD4 has two copies due to the same gene duplication event occ…	GO:0000166, GO:0003824, GO:0004316, GO:0005488, GO:0005835, GO:0006633, GO:0008152, GO:0008202, GO:0009507, GO:0009737, GO:0009741, GO:0016491, GO:0042967, GO:0055114, GO:0070524, GO:0072555, GO:0072582
VIT_201s0146g00280	0.644352	7.21413	6.72331e-05	1.67071	19.1016	4.00744e-12	186.075	1.21228e-13	1.31664e-11	nac domain ipr003441	AT5G13180	299	1e-101	0.62	0.72	ANAC083, NAC083, VNI2	Encodes a NAC domain transcription factor that interacts with VND7 and negatively regulates xylem vessel formation.	GO:0003677, GO:0003700, GO:0005515, GO:0005667, GO:0006612, GO:0009651, GO:0009737, GO:0009741, GO:0009963, GO:0010089, GO:0010150, GO:0010363, GO:0045892
VIT_201s0146g00310	0.367452	4.5014	0.00513326	0.866207	10.7988	1.24572e-08	58.8452	4.22096e-09	4.92868e-08	pyruvate dehydrogenase e1 component subunit beta	AT5G50850	632	0	0.85	0.93	MAB1	NA	GO:0003824, GO:0004616, GO:0004739, GO:0005730, GO:0005739, GO:0005777, GO:0005886, GO:0006086, GO:0006094, GO:0006096, GO:0006098, GO:0008152, GO:0009097, GO:0009098, GO:0009099, GO:0009651, GO:0016491, GO:0019521, GO:0042742, GO:0045254, GO:0050661, GO:0055114
VIT_201s0146g00360	1.45866	5.47218	0.00104376	1.72182	6.64476	9.19148e-06	25.1575	3.48263e-06	1.67535e-05	zinc finger (b-box type) family protein	AT2G33500	345	8e-114	0.46	0.59	BBX12	NA	GO:0003700, GO:0005515, GO:0005622, GO:0005634, GO:0005667, GO:0006355, GO:0007623, GO:0008270, GO:0046872
VIT_201s0146g00370	0.58825	4.09114	0.00993946	0.655987	4.63912	0.00050014	12.8531	0.000257973	0.000782036	NA	AT5G50900	616	0	0.58	0.77	NA	NA	GO:0005488, GO:0005515, GO:0016874
VIT_201s0146g00480	0.981859	5.74565	0.000675082	2.90682	19.2121	3.73739e-12	194.488	7.96727e-14	9.67525e-12	protein tify 9	AT5G13220	159	3e-48	0.47	0.64	JAS1, JAZ10, TIFY9, JAS1, JAZ10, TIFY9, JAS1, JAZ10, TIFY9	Plants overexpressing At5g13220.3, but not At5g13220.1 showed enhanced insensitivity to MeJa.	GO:0005515, GO:0005634, GO:0006952, GO:0009611, GO:0009628, GO:0009694, GO:0009733, GO:0009751, GO:0009753, GO:0009867, GO:0010112, GO:0042803, GO:2000022
VIT_201s0150g00120	0.806139	5.51039	0.000979723	2.88044	22.3025	5.63873e-13	269.914	3.45848e-15	1.29531e-12	ap2 erf domain-containing transcription factor	AT5G13330	160	4e-48	0.54	0.66	Rap2.6L	encodes a member of the ERF (ethylene response factor) subfamily B-4 of ERF/AP2 transcription factor family. The protein contains one AP2 domain. There are 7 members in this subfamily.	GO:0003677, GO:0003700, GO:0005634, GO:0005667, GO:0006355, GO:0009873
VIT_201s0150g00250	0.74169	8.02499	1.90527e-05	0.0811312	0.867297	0.485593	38.7951	1.3161e-07	9.41526e-07	peptide transporter-like protein	AT5G13400	1036	0	0.78	0.88	NA	NA	GO:0005215, GO:0005886, GO:0006807, GO:0006810, GO:0006857, GO:0009860, GO:0016020, GO:0016021, GO:0042936, GO:0042937, GO:0042938, GO:0042939
VIT_201s0244g00030	-0.44443	-4.96907	0.00247405	-1.88069	-18.6082	5.74978e-12	185.661	1.23814e-13	1.3365e-11	acyl carrier protein	AT4G25050	134	3e-40	0.55	0.68	ACP4	encodes an acyl carrier protein predominantly expressed in leaves. Gene expression is upregulated by light.	GO:0000036, GO:0006633, GO:0008610, GO:0009416, GO:0009570, GO:0009941, GO:0016491, GO:0031177, GO:0032440, GO:0048037, GO:0055114
VIT_202s0012g00170	1.01095	4.9497	0.00253022	3.368	17.7582	1.09691e-11	167.97	3.1916e-13	2.66149e-11	beta-amylase	AT4G17090	863	0	0.75	0.85	AtBAM3, BAM3, BMY8, CT-BMY	Encodes a beta-amylase targeted to the chloroplast. Transgenic BMY8 RNAi lines fail to accumulate maltose during cold shock suggesting that maltose accumulation coincides with BMY8 expression. Apart from maltose, the sugar content of the RNAi lines were similar to wildtype (glucose and sucrose unaffected).	GO:0000024, GO:0000272, GO:0003824, GO:0005975, GO:0005983, GO:0005985, GO:0008152, GO:0009409, GO:0009570, GO:0016161, GO:0016787, GO:0016798, GO:0043169
VIT_202s0012g00400	2.52719	7.60777	3.63626e-05	2.58317	7.83138	1.09861e-06	39.7529	1.08374e-07	7.94308e-07	s-norcoclaurine synthase 1-like	AT1G17020	314	2e-104	0.48	0.67	ATSRG1, SRG1	Encodes a novel member of the Fe(II)/ascorbate oxidase gene family; senescence-related gene.	GO:0005506, GO:0009820, GO:0009821, GO:0016491, GO:0016829, GO:0045431, GO:0046872, GO:0050474, GO:0051555, GO:0055114
VIT_202s0012g00450	0.520441	4.24705	0.00778545	0.0713005	0.555068	0.664565	10.6588	0.000707558	0.00193251	s-norcoclaurine synthase 1-like	AT1G17020	337	3e-113	0.48	0.68	ATSRG1, SRG1	Encodes a novel member of the Fe(II)/ascorbate oxidase gene family; senescence-related gene.	GO:0005506, GO:0009820, GO:0009821, GO:0016491, GO:0016702, GO:0016829, GO:0045431, GO:0046872, GO:0050474, GO:0051555, GO:0055114
VIT_202s0012g00530	1.55788	12.2705	8.18395e-08	2.81658	23.1954	3.46658e-13	269.316	3.53326e-15	1.29531e-12	phosphoribosyl pyrophosphate synthetase	AT2G35390	659	0	0.79	0.87	NA	NA	GO:0000166, GO:0000287, GO:0004749, GO:0005524, GO:0006098, GO:0006144, GO:0006783, GO:0009116, GO:0009156, GO:0009165, GO:0009507, GO:0009536, GO:0016301, GO:0016310, GO:0016740, GO:0044249, GO:0046872
VIT_202s0012g00570	-0.418781	-4.55534	0.00470455	-1.48981	-15.4305	7.17773e-11	125.706	4.7917e-12	1.94369e-10	two-component response regulator-like aprr2	AT4G18020	439	2e-147	0.51	0.62	APRR2, PRR2	Encodes pseudo-response regulator 2 (APRR2) that interacts with a calcium sensor (CML9).	GO:0000156, GO:0000160, GO:0000785, GO:0003677, GO:0003682, GO:0005515, GO:0005634, GO:0006355, GO:0035556
VIT_202s0012g00730	2.78702	5.97868	0.000471455	5.36285	12.3326	1.83716e-09	76.0702	4.53283e-10	7.73926e-09	probable purine permease 11-like	AT4G18210	397	9e-136	0.54	0.71	ATPUP10, PUP10	Member of a family of proteins related to PUP1, a purine transporter. May be involved in the transport of purine and purine derivatives such as cytokinins, across the plasma membrane.	GO:0009624, GO:0016020, GO:0016021
VIT_202s0012g00740	-1.0446	-7.25086	6.39861e-05	-2.13164	-12.3707	1.75724e-09	77.274	3.94544e-10	6.89387e-09	dynamin-related protein 1e	AT3G60190	1065	0	0.8	0.93	ADL1E, ADL4, ADLP2, DL1E, DRP1E, EDR3	At3g60190 encodes Arabidopsis dynamin-related protein 1E, DRP1E, also known as EDR3, ADL4 and ADL1E, which is 624 amino acid residues long, has a predicted mass of 69.8 kDa and a pI of 7.5. Dynamin-related protein 1E belongs to a plant-specific subclass of dynamin-related proteins (DRP1), consisting of five members in Arabidopsis (A, B, C, D, E). This class is characterized by having an N-termina…	GO:0000165, GO:0000166, GO:0000266, GO:0003924, GO:0005525, GO:0005739, GO:0005773, GO:0005774, GO:0005886, GO:0005938, GO:0006184, GO:0006612, GO:0009504, GO:0009506, GO:0009595, GO:0009697, GO:0009862, GO:0009867, GO:0010152, GO:0010200, GO:0010310, GO:0010363, GO:0016192, GO:0031348, GO:0042742, GO:0043900, GO:0046686, GO:0050832
VIT_202s0012g00750	-0.459227	-4.40503	0.00603463	-0.463937	-4.48571	0.000687994	13.1775	0.000224074	0.000688777	pyrophosphatase ppax	AT2G38740	350	2e-121	0.71	0.84	NA	NA	GO:0003824, GO:0005829, GO:0005886, GO:0008152, GO:0008967, GO:0009536, GO:0016023, GO:0016787, GO:0046487
VIT_202s0012g01120	-0.585447	-6.1743	0.00033529	-1.89853	-19.375	3.43444e-12	195.924	7.42908e-14	9.37318e-12	precursor of carboxylase h-protein glycine decarboxylase complex	AT1G32470	273	8e-94	0.82	0.92	NA	NA	GO:0004047, GO:0005634, GO:0005739, GO:0005960, GO:0006546, GO:0006563, GO:0006566, GO:0009507, GO:0009579, GO:0016740, GO:0019464, GO:0031405
VIT_202s0012g01240	0.612057	5.98295	0.000470047	0.267699	2.58748	0.0332254	18.0067	3.37972e-05	0.000127734	bromodomain adjacent to zinc finger domain protein 2b	AT3G02890	205	4e-54	0.57	0.75	NA	NA	GO:0003676, GO:0003723, GO:0003964, GO:0005515, GO:0005634, GO:0006278, GO:0006306, GO:0006346, GO:0008270, GO:0009616, GO:0010050, GO:0010267, GO:0035196, GO:0046872
VIT_202s0012g02540	-0.421424	-4.17495	0.00872799	-1.46601	-12.712	1.19011e-09	83.9684	1.8853e-10	3.81975e-09	pentatricopeptide repeat-containing protein	AT1G31920	744	0	0.58	0.77	NA	NA	GO:0005739, GO:0010075, GO:0016556, GO:0016855
VIT_202s0025g00080	0.426603	4.71799	0.00369826	-0.00730782	-0.0795677	0.953219	15.0941	0.000101276	0.000339451	uncharacterized protein loc100258615	AT1G19330	203	5e-64	0.5	0.68	NA	NA	GO:0003677, GO:0005515, GO:0005622
VIT_202s0025g00200	0.459548	4.28716	0.00734984	0.510553	4.78052	0.000371412	13.8255	0.000170095	0.000537913	homeobox protein bel1 homolog	AT5G41410	438	1e-144	0.48	0.6	BEL1	Homeodomain protein required for ovule identity.Loss of function mutations show homeotic conversion of integuments to carpels.Forms heterodimers with STM and KNAT1. Interacts with AG-SEP heterodimers is thought to restrict WUS expression. BEL interacts with MADS box dimers composed of SEP1(or SEP3) and AG, SHP1, SHP2 and STK. The interaction of BEL1 with AG-SEP3 is required for proper integument …	GO:0003677, GO:0003700, GO:0005515, GO:0005634, GO:0005667, GO:0005829, GO:0006355, GO:0009506, GO:0009862, GO:0043565, GO:0048481
VIT_202s0025g00900	0.57165	5.84619	0.000575677	0.675402	6.99139	4.81697e-06	28.123	1.55043e-06	8.21512e-06	6-phosphogluconate dehydrogenase	AT5G41670	904	0	0.88	0.96	NA	NA	GO:0003824, GO:0004616, GO:0005488, GO:0005739, GO:0005829, GO:0006098, GO:0008152, GO:0009506, GO:0009570, GO:0009651, GO:0009744, GO:0009749, GO:0009750, GO:0016020, GO:0016491, GO:0019521, GO:0046686, GO:0050661, GO:0050662, GO:0052541, GO:0052546, GO:0055114
VIT_202s0025g00950	-0.913772	-5.33937	0.00132687	-1.73312	-8.64865	2.83465e-07	38.0865	1.52327e-07	1.06964e-06	multidrug resistance protein abc transporter family	AT3G59140	1695	0	0.58	0.73	ABCC10, ATMRP14, MRP14	member of MRP subfamily	GO:0000166, GO:0005524, GO:0005886, GO:0006200, GO:0006810, GO:0016021, GO:0016491, GO:0016887, GO:0017111, GO:0032440, GO:0042626, GO:0055085, GO:0055114
VIT_202s0025g01185	1.58667	5.21305	0.00165098	1.06084	3.34571	0.00737639	13.9522	0.000161312	0.00051281	NA	AT3G61660	52	1e-09	0.61	0.82	NA	NA	NA
VIT_202s0025g01220	-0.681161	-4.15896	0.00888123	-1.46935	-7.93807	9.19242e-07	31.5305	6.59008e-07	3.85679e-06	NA	AT4G11080	495	2e-171	0.59	0.73	3xHMG-box1	NA	GO:0003677, GO:0005634
VIT_202s0025g01230	1.05142	5.83595	0.000579375	2.21625	13.5468	4.60537e-10	92.3435	8.03323e-11	1.89424e-09	proline transporter	AT5G41800	759	0	0.81	0.9	NA	NA	GO:0005275, GO:0005886, GO:0015171, GO:0015824, GO:0015837, GO:0016020, GO:0016021
VIT_202s0025g01510	-0.502952	-5.28106	0.00147034	-0.273396	-2.91188	0.0176346	13.9939	0.000158533	0.00050505	NA	AT4G23910	108	1e-28	0.4	0.56	NA	NA	NA
VIT_202s0025g01610	-0.454245	-5.14613	0.00183846	-0.212577	-2.4683	0.0417041	13.2487	0.000217308	0.000670411	phosphatidylinositol 4-kinase type 2-beta	AT2G46500	702	0	0.6	0.75	ATPI4K, PI4K, UBDK	Phosphoinositide kinase which undergo autophosphorylation and phosphorylate serine/threonine residues of protein substrates. Contains phosphoinositide 3/4-kinase and ubiquitin-like domains. Phosphorylates PUFD1 and RPN10 in vitro.	GO:0000165, GO:0002679, GO:0004430, GO:0005515, GO:0005777, GO:0005829, GO:0006499, GO:0006612, GO:0009409, GO:0009414, GO:0009507, GO:0009611, GO:0009738, GO:0009862, GO:0009867, GO:0010200, GO:0010363, GO:0016773, GO:0030968, GO:0031348, GO:0042538, GO:0043069, GO:0046854, GO:0050832
VIT_202s0025g01710	-0.50783	-4.34765	0.00656094	-1.49271	-11.8614	3.21485e-09	72.0165	7.34042e-10	1.141e-08	glutaredoxin family protein	AT1G64500	309	7e-102	0.47	0.64	NA	NA	GO:0005884, GO:0009055, GO:0009902, GO:0015035, GO:0045454, GO:0051017
VIT_202s0025g02650	-0.999497	-7.71515	3.03118e-05	-1.81933	-12.6385	1.29755e-09	81.1643	2.55178e-10	4.85614e-09	endo- -beta-glucanase	AT1G02800	632	0	0.67	0.81	ATCEL2, CEL2	Encodes a protein with similarity to endo-1,4-b-glucanases and is a member of Glycoside Hydrolase Family 9. CEL2 is induced by nemotodes and is expressed in syncitia induced by Heterodera schachtii.May be involved in the development and function of syncitia.	GO:0003824, GO:0004553, GO:0005975, GO:0005982, GO:0005985, GO:0008152, GO:0008810, GO:0009835, GO:0016787, GO:0016798, GO:0030245
VIT_202s0025g02890	-0.507025	-5.01301	0.00230793	-1.61972	-14.1903	2.42256e-10	103.572	2.83892e-11	8.12711e-10	50s ribosomal protein l11	AT1G32990	341	7e-119	0.83	0.92	PRPL11	mutant has Decreased effective quantum yield of photosystem II; Pale green plants; Reduced growth rate; Plastid Ribosomal Protein L11	GO:0003723, GO:0003735, GO:0005622, GO:0005840, GO:0006364, GO:0006412, GO:0009507, GO:0009536, GO:0009570, GO:0009941, GO:0010027, GO:0015995, GO:0016020, GO:0019288, GO:0019843, GO:0022625, GO:0022626, GO:0030529
VIT_202s0025g03390	-0.298114	-4.23594	0.00795732	-0.642817	-9.12114	1.36722e-07	41.6679	7.43053e-08	5.71104e-07	mip pip subfamily	AT2G45960	374	9e-130	0.86	0.94	ATHH2, PIP1;2, PIP1B, TMP-A	a member of the plasma membrane intrinsic protein subfamily PIP1. localizes to the plasma membrane and exhibits water transport activity in Xenopus oocyte. expressed ubiquitously and protein level decreases slightly during leaf development.	GO:0005215, GO:0005739, GO:0005773, GO:0006810, GO:0006833, GO:0009414, GO:0009651, GO:0009941, GO:0016020, GO:0016021, GO:0046658
VIT_202s0025g03480	-0.625438	-5.90982	0.000526765	-1.4007	-12.0254	2.64488e-09	72.3128	7.08066e-10	1.10771e-08	kinesin calponin homology and calcium binding and coiled-coil domain-containing protein	AT1G63640	1266	0	0.59	0.74	NA	NA	GO:0000166, GO:0000226, GO:0000911, GO:0003774, GO:0003777, GO:0004497, GO:0005506, GO:0005515, GO:0005524, GO:0005783, GO:0005874, GO:0005875, GO:0005886, GO:0006306, GO:0006346, GO:0007018, GO:0007267, GO:0009055, GO:0009616, GO:0009909, GO:0010267, GO:0016021, GO:0016572, GO:0016705, GO:0020037, GO:0031048, GO:0035196, GO:0048449, GO:0051322, GO:0051567, GO:0055114
VIT_202s0025g03540	0.716086	6.99744	9.34234e-05	-1.23435	-9.91617	4.21177e-08	144.455	1.31504e-12	7.19753e-11	beta chain	AT5G12250	832	0	0.94	0.97	TUB6	Encodes a beta-tubulin. Expression of TUB6 has been shown to decrease in response to cold treatment.	GO:0000166, GO:0003924, GO:0005198, GO:0005200, GO:0005525, GO:0005618, GO:0005874, GO:0005886, GO:0006184, GO:0007017, GO:0007018, GO:0009409, GO:0009507, GO:0009651, GO:0043234, GO:0046686, GO:0051258
VIT_202s0025g03610	-0.968103	-4.17689	0.00872185	-1.95131	-6.83277	6.48347e-06	23.729	5.27167e-06	2.41862e-05	glutathione peroxidase	AT4G11610	1607	0	0.75	0.87	NA	NA	GO:0004602, GO:0005515, GO:0006749, GO:0006979, GO:0016020, GO:0016740, GO:0055114
VIT_202s0025g03680	-0.469372	-5.62327	0.000811755	-1.24955	-13.8344	3.46449e-10	96.8114	5.24164e-11	1.32611e-09	beta tubulin	AT5G23860	872	0	0.99	0.99	TUB8	beta-tubulin, preferentially expressed in endodermal and phloem cells of primary roots and in the vascular tissues of leaves, stems, and flowers.	GO:0000166, GO:0003924, GO:0005198, GO:0005200, GO:0005515, GO:0005525, GO:0005618, GO:0005730, GO:0005773, GO:0005794, GO:0005874, GO:0005886, GO:0006094, GO:0006184, GO:0007010, GO:0007017, GO:0007018, GO:0009651, GO:0010498, GO:0043234, GO:0045298, GO:0046686, GO:0051258
VIT_202s0025g04000	-1.47654	-5.93496	0.000506124	-2.51265	-7.9501	9.02534e-07	34.1629	3.56594e-07	2.25394e-06	gras family transcription factor	AT1G63100	690	0	0.58	0.7	NA	NA	GO:0000226, GO:0000911, GO:0005634, GO:0006355, GO:0048451, GO:0048453, GO:0051322
VIT_202s0025g04230	1.19747	7.52224	4.15633e-05	2.64385	17.0868	1.81493e-11	146.675	1.14025e-12	6.47807e-11	NA	AT4G11650	309	5e-106	0.68	0.79	ATOSM34, OSM34	osmotin-like protein	GO:0005576, GO:0006952, GO:0009607, GO:0031640, GO:0050832
VIT_202s0025g04270	1.20447	6.51786	0.000201439	2.62493	15.0122	1.05981e-10	113.334	1.24545e-11	4.23439e-10	NA	AT4G11650	310	2e-106	0.69	0.79	ATOSM34, OSM34	osmotin-like protein	GO:0005576, GO:0006952, GO:0009607, GO:0031640, GO:0050832
VIT_202s0025g04340	1.59698	6.97483	9.55973e-05	4.17945	18.8765	4.8298e-12	182.207	1.47933e-13	1.54672e-11	osmotin-like protein osm34	AT4G11650	344	5e-119	0.71	0.8	ATOSM34, OSM34	osmotin-like protein	GO:0005576, GO:0009651, GO:0009816, GO:0009817
VIT_202s0025g04580	0.508459	5.41417	0.00116273	1.42812	15.5238	6.60495e-11	124.168	5.36982e-12	2.11864e-10	hydroxymethylglutaryl- synthase	AT4G11820	805	0	0.81	0.9	FKP1, HMGS, MVA1	Encodes a protein with hydroxymethylglutaryl-CoA synthase activity which was characterized by phenotypical complementation of the S. cerevisiae mutant.	GO:0003824, GO:0004421, GO:0006084, GO:0006550, GO:0006552, GO:0006574, GO:0008152, GO:0008299, GO:0016740, GO:0046950
VIT_202s0025g04630	0.383903	4.55883	0.00468363	0.342329	4.07131	0.001649	12.5321	0.000297153	0.000888944	homeobox protein knotted-1-like protein	AT1G62990	470	2e-167	0.78	0.86	IXR11, KNAT7	Encodes a homeodomain transcription factor of the Knotted family. May be involved in secondary cell wall biosynthesis. Mutants have moderately irregular xylem development. Expression of this gene is upregulated by SND1 and MYB46.	GO:0003677, GO:0003700, GO:0005634, GO:0005667, GO:0006355, GO:0007155, GO:0010089, GO:0010090, GO:0010413, GO:0043565, GO:0045010, GO:0045492, GO:0045892, GO:0048765, GO:0071555, GO:2000652
VIT_202s0033g01000	1.75166	5.45664	0.0010732	1.0791	3.18566	0.0101642	15.0269	0.000104028	0.000347357	benzyl alcohol o-benzoyltransferase	AT5G17540	447	2e-153	0.53	0.68	NA	NA	GO:0010327, GO:0016740, GO:0016747
VIT_202s0033g01030	3.42834	7.9041	2.30611e-05	3.36617	7.76477	1.23398e-06	40.9286	8.58146e-08	6.47259e-07	benzyl alcohol o-benzoyltransferase	AT5G17540	439	2e-150	0.53	0.67	NA	NA	GO:0010327, GO:0016740, GO:0016747
VIT_202s0033g01050	0.441459	4.18011	0.00868128	-0.106533	-0.959926	0.43683	14.9383	0.000107783	0.0003586	benzyl alcohol o-benzoyltransferase	AT5G17540	454	3e-156	0.54	0.68	NA	NA	GO:0010327, GO:0016740, GO:0016747
VIT_202s0033g01060	4.03319	5.93932	0.000504425	4.66431	6.98163	4.90401e-06	28.3684	1.45413e-06	7.76202e-06	benzyl alcohol o-benzoyltransferase	AT5G17540	454	3e-156	0.55	0.69	NA	NA	GO:0010327, GO:0016740, GO:0016747
VIT_202s0087g00780	-0.969362	-7.82406	2.62246e-05	-0.762527	-6.18854	2.20446e-05	34.063	3.64756e-07	2.30104e-06	NA	None	None	None	None	None	None	None	GO:0005509, GO:0005544
VIT_202s0087g00910	0.868499	4.76057	0.0034453	-0.461433	-2.19443	0.069037	25.2835	3.3603e-06	1.62415e-05	carotenoid cleavage dioxygenase 4	AT4G19170	815	0	0.68	0.83	CCD4, NCED4	chloroplast-targeted member of a family of enzymes similar to nine-cis-epoxycarotenoid dioxygenase	GO:0005515, GO:0009718, GO:0010287, GO:0016702
VIT_202s0154g00080	-0.697232	-6.3798	0.000249842	-1.84063	-15.144	9.49387e-11	115.618	1.03683e-11	3.68967e-10	monocopper oxidase-like protein sku5	AT4G12420	957	0	0.79	0.89	SKU5	Encodes a protein of unknown function involved in directed root tip growth. It is a member of 19-member gene family and is distantly related structurally to the multiple-copper oxidases ascorbate oxidase and laccase, though it lacks the copper-binding domains. The protein is glycosylated and GPI-anchored. It is localized to the plasma membrane and the cell wall. The gene is expressed most strongl…	GO:0000271, GO:0005507, GO:0005576, GO:0005618, GO:0005774, GO:0005829, GO:0005886, GO:0008447, GO:0009505, GO:0009506, GO:0009825, GO:0009897, GO:0009932, GO:0010817, GO:0016020, GO:0016023, GO:0016491, GO:0019852, GO:0030243, GO:0031225, GO:0043481, GO:0046658, GO:0046872, GO:0048046, GO:0048767, GO:0055114, GO:0071555
VIT_202s0154g00090	1.11817	6.53791	0.000195592	2.25671	13.9008	3.22932e-10	96.7291	5.28218e-11	1.33116e-09	acid invertase	AT1G12240	762	0	0.7	0.83	ATBETAFRUCT4, AtFRUCT4, FRUCT4, VAC-INV	NA	GO:0000325, GO:0004553, GO:0004564, GO:0004575, GO:0005975, GO:0005982, GO:0005985, GO:0008152, GO:0009505, GO:0016787, GO:0016798, GO:0017177, GO:0050306, GO:0051669
VIT_202s0154g00600	-1.5302	-5.98143	0.000470115	-2.20507	-7.50665	1.92455e-06	31.4845	6.6635e-07	3.89272e-06	probable pectinesterase 68-like	AT5G47500	542	0	0.74	0.83	PME5	NA	GO:0005319, GO:0005576, GO:0005618, GO:0005982, GO:0005985, GO:0006869, GO:0009505, GO:0009707, GO:0016572, GO:0016787, GO:0030599, GO:0042545, GO:0045330
VIT_202s0154g00610	1.08241	6.56589	0.000188479	1.81397	11.7552	3.64746e-09	69.4085	1.0138e-09	1.49569e-08	peroxisomal biogenesis factor 19	AT3G03490	335	4e-115	0.68	0.82	AtPEX19-1, PEX19-1	Encodes one of two PEX19 peroxin isoforms. It is predominantly cytosolic and forms dimers.	GO:0003676, GO:0005515, GO:0005634, GO:0005777, GO:0005829, GO:0007031, GO:0008270, GO:0042802
VIT_203s0017g00870	-1.81714	-4.74415	0.00354679	-3.81102	-6.51089	1.17872e-05	22.6733	7.24362e-06	3.21552e-05	NA	AT3G26040	247	2e-76	0.34	0.54	NA	NA	GO:0009821, GO:0016747, GO:0042967, GO:0047180
VIT_203s0017g00980	0.678811	5.37562	0.00124911	1.67427	14.0676	2.74465e-10	100.782	3.63966e-11	9.83568e-10	udp-arabinose 4-epimerase	AT1G30620	708	0	0.8	0.9	HSR8, MUR4, UXE1	encodes a type-II membrane protein that catalyzes 4-epimerization of UDP-D-Xylose to UDP-L-Arabinose in vitro, the nucleotide sugar used by glycosyltransferases in the arabinosylation of cell wall polysaccharides and wall-resident proteoglycans.	GO:0000166, GO:0003824, GO:0003978, GO:0005488, GO:0005794, GO:0005975, GO:0006012, GO:0006865, GO:0008152, GO:0009225, GO:0009723, GO:0009738, GO:0009832, GO:0016020, GO:0016021, GO:0016853, GO:0019567, GO:0035556, GO:0044237, GO:0050373, GO:0050662, GO:0052542
VIT_203s0017g01210	0.781237	4.63814	0.0041518	2.0522	12.4566	1.60573e-09	79.269	3.14786e-10	5.71082e-09	protein exordium like 2	AT5G64260	418	1e-146	0.71	0.84	EXL2	NA	GO:0005794, GO:0005829, GO:0009505, GO:0009506, GO:0009507, GO:0016020, GO:0046685
VIT_203s0017g01280	1.58906	11.1663	2.9445e-07	3.08982	22.2469	5.65201e-13	247.463	7.97392e-15	2.32872e-12	white-brown-complex abc transporter family	AT1G17840	624	0	0.51	0.66	ABCG11, AtABCG11, ATWBC11, COF1, DSO, WBC11	Encodes a plasma membrane-localized ATP-binding cassette transporter, that is required for cutin transport to the extracellular matrix.	GO:0000166, GO:0005524, GO:0006200, GO:0015416, GO:0015716, GO:0015748, GO:0016020, GO:0016787, GO:0016887, GO:0017111
VIT_203s0017g02210	-1.42754	-5.53062	0.000947698	-2.83749	-7.8056	1.15017e-06	32.2303	5.57671e-07	3.32685e-06	uncharacterized protein	AT4G15140	68	7e-15	0.75	0.85	NA	NA	GO:0005634
VIT_203s0017g02300	-0.500334	-4.3228	0.00689106	-1.72148	-12.111	2.3823e-09	75.3396	4.93584e-10	8.32495e-09	s-adenosyl-l-methionine-dependent methyltransferase domain-containing protein	AT5G44600	295	9e-98	0.57	0.73	NA	NA	GO:0000166, GO:0000226, GO:0008168, GO:0009536, GO:0009965, GO:0016020, GO:0016616, GO:0016740, GO:0032259, GO:0042802, GO:0042814, GO:0048037, GO:0055114
VIT_203s0038g00250	0.672356	5.25793	0.00152858	3.18156	27.3086	3.98777e-14	419.878	4.75659e-17	6.60147e-14	purple acid phosphatase	AT2G16430	610	0	0.82	0.9	ATPAP10, PAP10	NA	GO:0003993, GO:0004722, GO:0005615, GO:0005829, GO:0006470, GO:0006771, GO:0008287, GO:0009505, GO:0009506, GO:0016036, GO:0016787, GO:0019497, GO:0030145, GO:0046872
VIT_203s0038g00340	2.57761	4.42168	0.00587561	3.16037	5.64064	6.45327e-05	17.618	3.88635e-05	0.000144714	probable salt tolerance-like protein at1g75540-like	AT1G75540	210	7e-65	0.41	0.52	AtBBX21, BBX21, LHUS, STH2	NA	GO:0005515, GO:0005622, GO:0006355, GO:0008270, GO:0009641, GO:0009741, GO:0010200, GO:0046872, GO:0080167
VIT_203s0038g01410	1.05699	4.1609	0.00886609	0.328225	1.19728	0.325996	9.17656	0.00148922	0.00373363	x intrinsic protein	AT3G61430	108	3e-27	0.31	0.45	ATPIP1, PIP1, PIP1;1, PIP1A	a member of the plasma membrane intrinsic protein subfamily PIP1. localizes to the plasma membrane and exhibits water transport activity in Xenopus oocyte. expressed ubiquitously and protein level decreases slightly during leaf development.	GO:0005215, GO:0006810, GO:0016020, GO:0016021
VIT_203s0038g01650	-1.39597	-4.84836	0.00301337	-1.63463	-5.50892	8.38239e-05	18.097	3.27264e-05	0.000124074	uncharacterized protein loc100245618	AT1G74520	149	1e-41	0.44	0.67	ATHVA22A, HVA22A	Part of the AtHVA22a family. Protein expression is ABA- and stress-inducible.	GO:0003676, GO:0005622, GO:0008270, GO:0046872
VIT_203s0038g01845	-1.04221	-4.96678	0.00247858	-2.87262	-8.88967	1.95799e-07	39.6948	1.09648e-07	8.02131e-07	NA	AT4G38770	129	1e-32	0.46	0.59	ATPRP4, PRP4	Encodes one of four proline-rich proteins in Arabidopsis which are predicted to localize to the cell wall. Transcripts are most abundant in aerial organs of the plant.	NA
VIT_203s0038g01930	0.560835	4.35933	0.00645417	0.0659721	0.506449	0.693782	11.3683	0.00050486	0.00143015	cyclophilin	AT4G34870	301	1e-104	0.83	0.91	ATCYP1, ROC5	belongs to cyclophilin family	GO:0000413, GO:0003755, GO:0005737, GO:0005886, GO:0006457, GO:0016853, GO:0042277, GO:0046686, GO:0048046
VIT_203s0038g02290	0.576868	4.5772	0.00456746	-0.279037	-2.04233	0.0899632	22.98	6.59794e-06	2.96001e-05	amino acid permease	AT5G09220	720	0	0.72	0.86	AAP2	member of AAAP family	GO:0005886, GO:0006612, GO:0006862, GO:0006888, GO:0010363, GO:0015172, GO:0015174, GO:0015175, GO:0015399, GO:0015696, GO:0015800, GO:0015804, GO:0015809, GO:0016020, GO:0016021, GO:0043069, GO:0043090, GO:0043269
VIT_203s0038g02510	-0.425242	-5.61733	0.000818522	-1.65076	-21.4064	9.43579e-13	246.36	8.32345e-15	2.32872e-12	hydroxypyruvate reductase	AT1G68010	706	0	0.9	0.96	ATHPR1, HPR	Encodes hydroxypyruvate reductase.	GO:0003824, GO:0005488, GO:0005777, GO:0006364, GO:0006544, GO:0006563, GO:0006566, GO:0008152, GO:0008266, GO:0008465, GO:0009507, GO:0009637, GO:0009657, GO:0009773, GO:0009854, GO:0010114, GO:0010207, GO:0010218, GO:0010304, GO:0016491, GO:0016616, GO:0019344, GO:0035304, GO:0042631, GO:0046487, GO:0048037, GO:0048046, GO:0051287, GO:0055114, GO:0071482
VIT_203s0038g02800	-0.819826	-4.46908	0.00543812	-1.73397	-7.92764	9.35317e-07	31.594	6.49034e-07	3.80529e-06	g2 mitotic-specific cyclin-1-like	AT1G76310	339	4e-113	0.56	0.7	CYCB2;4	core cell cycle genes	GO:0000079, GO:0000151, GO:0004842, GO:0005634, GO:0006270, GO:0006275, GO:0006306, GO:0006346, GO:0007049, GO:0007067, GO:0008283, GO:0010440, GO:0016246, GO:0016567, GO:0019901, GO:0031048, GO:0051301, GO:0051567
VIT_203s0038g02930	0.336074	4.20911	0.00829486	0.515173	6.54671	1.10226e-05	22.0135	8.88194e-06	3.86422e-05	hippocampus abundant transcript 1	AT2G16980	414	8e-141	0.49	0.66	NA	NA	GO:0005215, GO:0005886, GO:0009793, GO:0016021, GO:0055085
VIT_203s0038g03250	-0.435845	-4.17629	0.00872571	-1.49178	-12.8391	1.03568e-09	85.7763	1.55842e-10	3.27093e-09	NA	AT4G35250	639	0	0.89	0.94	HCF244	NA	GO:0000166, GO:0003743, GO:0003824, GO:0005488, GO:0005840, GO:0006364, GO:0006446, GO:0006808, GO:0008152, GO:0009507, GO:0009534, GO:0009637, GO:0010114, GO:0010207, GO:0010218, GO:0016117, GO:0019288
VIT_203s0038g03860	0.818238	4.78013	0.00334489	-0.180982	-0.986579	0.423783	19.0259	2.3644e-05	9.26215e-05	protein exordium like 5	AT2G17230	497	3e-176	0.75	0.86	EXL5	NA	GO:0005576, GO:0009505, GO:0080167
VIT_203s0038g04100	0.559551	6.701	0.00014699	1.19829	14.5078	1.76782e-10	105.442	2.41137e-11	7.08819e-10	3-hydroxy-3-methylglutaryl coenzyme a reductase	AT1G76490	854	0	0.72	0.82	AtHMGR1, HMG1, HMGR1, MAD3	Encodes a 3-hydroxy-3-methylglutaryl coenzyme A reductase, which is involved in melavonate biosynthesis and performs the first committed step in isoprenoid biosynthesis. Expression is activated in dark in leaf tissue but not controlled by light in the root (confine	GO:0004420, GO:0005783, GO:0005789, GO:0008299, GO:0015936, GO:0016020, GO:0016021, GO:0016126, GO:0016491, GO:0016616, GO:0031966, GO:0042170, GO:0042282, GO:0050661, GO:0050662, GO:0055114
VIT_203s0063g00310	-0.418833	-4.73319	0.00359466	-0.777366	-8.64652	2.84221e-07	37.4932	1.72446e-07	1.19409e-06	dna binding	AT4G34000	327	5e-107	0.48	0.57	ABF3, AtABF3, DPBF5	Encodes an ABA-responsive element-binding protein with similarity to transcription factors that is expressed in response to stress and abscisic acid.	GO:0003677, GO:0003700, GO:0004672, GO:0005524, GO:0005634, GO:0005667, GO:0006355, GO:0006468, GO:0009414, GO:0009651, GO:0009738, GO:0010255, GO:0043565, GO:0046983
VIT_203s0063g00380	1.62034	5.00142	0.0023411	2.63719	8.64913	2.83337e-07	37.7091	1.64804e-07	1.14772e-06	cytochrome p450	AT3G19270	719	0	0.72	0.86	CYP707A4	Encodes a protein with ABA 8'-hydroxylase activity, involved in ABA catabolism. Member of the CYP707A gene family.	GO:0004497, GO:0005506, GO:0005576, GO:0009055, GO:0009687, GO:0010114, GO:0010295, GO:0016491, GO:0019825, GO:0020037, GO:0046872, GO:0048838, GO:0055114
VIT_203s0063g00400	0.983232	6.41364	0.000236166	2.53359	17.7352	1.11099e-11	161.284	4.67911e-13	3.44376e-11	alpha-amylase	AT4G25000	565	0	0.65	0.78	AMY1, ATAMY1	Predicted to be secreted protein based on signalP prediction. Involved in starch mobilization. Mutants are defective in alpha-amylase activity. (Note: AMY1 has been found in the literature to be referred to as AMY3, which is not to be confused with AMY3/At1g69830).	GO:0003824, GO:0004556, GO:0005509, GO:0005975, GO:0005983, GO:0005987, GO:0008152, GO:0009737, GO:0009739, GO:0016023, GO:0016787, GO:0016798, GO:0032940, GO:0033910, GO:0043169, GO:0046872, GO:0048046
VIT_203s0063g00550	0.499253	4.74358	0.00354679	1.53518	15.4612	7.04375e-11	125.473	4.87496e-12	1.97334e-10	NA	AT5G35525	147	4e-44	0.48	0.66	NA	NA	NA
VIT_203s0063g00710	1.98184	4.58409	0.00451894	2.64888	6.4327	1.37443e-05	21.937	9.09688e-06	3.94624e-05	probable carboxylesterase 2-like	AT1G47480	118	3e-32	0.44	0.65	NA	NA	GO:0004872, GO:0008152, GO:0016787, GO:0042572, GO:0050253, GO:0080030, GO:0080031, GO:0080032
VIT_203s0063g01060	0.513337	5.49769	0.00100342	0.156804	1.64084	0.173437	15.9308	7.29713e-05	0.00025432	NA	AT2G03500	206	5e-61	0.41	0.52	NA	NA	GO:0000785, GO:0003677, GO:0003682, GO:0005634
VIT_203s0063g01120	-0.69711	-5.34338	0.00132051	-1.49085	-10.0656	3.38789e-08	50.7224	1.47995e-08	1.43133e-07	atp binding	AT3G19050	1858	0	0.53	0.68	POK2	PHRAGMOPLAST ORIENTING KINESIN 2 is one of the two Arabidopsis homologs isolated in yeast two-hybrid screen for interaction partners of maize gene TANGLED1 (TAN1). Based on sequence homology in their motor domains, POK1 and POK2 belong to the kinesin-12 class which also includes the well-characterized group of phragmoplast-associated kinesins AtPAKRPs. Both kinesins are composed of an N-terminal …	GO:0000166, GO:0000280, GO:0000910, GO:0000911, GO:0003774, GO:0003777, GO:0005524, GO:0005874, GO:0005875, GO:0006275, GO:0007000, GO:0007018, GO:0010389
VIT_203s0063g01560	3.89238	7.44408	4.59657e-05	6.23848	12.3115	1.8794e-09	76.8934	4.12156e-10	7.15656e-09	cytochrome p450 82c4	AT4G31970	541	0	0.54	0.72	CYP82C2	member of CYP82C	GO:0004497, GO:0005506, GO:0009055, GO:0016491, GO:0016705, GO:0020037, GO:0046872, GO:0055114
VIT_203s0063g01690	1.28095	5.72532	0.000700582	1.41141	6.42875	1.38507e-05	24.8676	3.78306e-06	1.80247e-05	cytochrome p450 82c4	AT4G31940	564	0	0.53	0.71	CYP82C4	member of CYP82C	GO:0004497, GO:0005506, GO:0009055, GO:0016491, GO:0016705, GO:0020037, GO:0046872, GO:0055114
VIT_203s0063g02250	-0.514473	-4.3736	0.00632567	-0.862241	-7.27736	2.89185e-06	26.8401	2.18281e-06	1.11143e-05	sorbitol transporter	AT3G18830	733	0	0.68	0.8	ATPLT5, ATPMT5, PMT5	This gene encodes a plasma membrane-localized polyol/cyclitol/monosaccharide-H+-symporter. The symporter is able to catalyze the energy-dependent membrane passage of a wide range of linear polyols (three to six carbon backbone), of cyclic polyols (<i>myo</i>-inositol), and of numerous monosaccharides, including pyranose ring-forming and furanose ring-forming hexoses and pentoses. This gene belong…	GO:0005215, GO:0005354, GO:0005355, GO:0005365, GO:0005886, GO:0006810, GO:0008643, GO:0015148, GO:0015168, GO:0015575, GO:0015576, GO:0015591, GO:0015752, GO:0015753, GO:0015757, GO:0015758, GO:0015793, GO:0015795, GO:0015797, GO:0015798, GO:0016020, GO:0016021, GO:0016491, GO:0022891, GO:0032440, GO:0055085, GO:0055114
VIT_203s0063g02490	0.400345	5.67675	0.000756152	0.201468	2.85259	0.0198042	16.1129	6.80416e-05	0.000238594	glucan endo- -beta-glucosidase	AT4G34480	631	0	0.72	0.82	NA	NA	GO:0003824, GO:0004553, GO:0005576, GO:0005886, GO:0005975, GO:0005982, GO:0005985, GO:0008152, GO:0009507, GO:0016787, GO:0016798, GO:0042973, GO:0043169
VIT_203s0063g02610	1.06855	12.2887	8.18395e-08	1.27251	14.6698	1.50412e-10	123.962	5.453e-12	2.13201e-10	glycine-rich rna-binding protein grp1a-like	AT2G21660	148	5e-45	0.78	0.95	ATGRP7, CCR2, GR-RBP7, GRP7	Encodes a small glycine-rich RNA binding protein that is part of a negative-feedback loop through which AtGRP7 regulates the circadian oscillations of its own transcript. Gene expression is induced by cold. GRP7 appears to promote stomatal opening and reduce tolerance under salt and dehydration stress conditions, but, promotes stomatal closing and thereby increases stress tolerance under conditio…	GO:0000166, GO:0003676, GO:0003690, GO:0003697, GO:0005618, GO:0005730, GO:0005777, GO:0005886, GO:0006406, GO:0007623, GO:0009409, GO:0009507, GO:0009651, GO:0009737, GO:0010043, GO:0010119, GO:0010228, GO:0010501, GO:0032508, GO:0045087, GO:0046686
VIT_203s0088g00380	-0.436957	-5.39912	0.00119761	-1.55274	-18.7851	5.03053e-12	187.072	1.15235e-13	1.27217e-11	alpha tubulin 1	AT1G50010	867	0	0.98	0.99	TUA2	Encodes alpha-2,4 tubulin. TUA2 and TUA4 encode identical proteins.	GO:0000166, GO:0003924, GO:0005198, GO:0005200, GO:0005525, GO:0005737, GO:0005874, GO:0006184, GO:0007017, GO:0007018, GO:0043234, GO:0051258
VIT_203s0088g00490	-1.11612	-5.53789	0.00093854	-2.28803	-8.80813	2.21582e-07	39.6486	1.10671e-07	8.08095e-07	uncharacterized protein	AT2G16270	153	3e-38	0.32	0.44	NA	NA	GO:0000911, GO:0005634, GO:0009536, GO:0051225, GO:0051322
VIT_203s0088g00710	-1.03969	-4.88351	0.00283273	1.23705	7.81736	1.12598e-06	82.0907	2.30661e-10	4.51333e-09	pathogenesis-related protein 1	AT2G14580	193	1e-62	0.62	0.75	ATPRB1, PRB1	pathogenesis related protein, encodes a basic PR1-like protein. Expresses in flowers, roots, and not in leaves and responses to ethylene and methyl jasmonate. Salicylic acid represses gene expression.	GO:0005576
VIT_203s0088g00810	0.975629	7.55353	3.93326e-05	2.29063	17.9026	9.88506e-12	161.555	4.60587e-13	3.42882e-11	pathogenesis-related protein 1	AT2G14610	207	3e-68	0.65	0.78	ATPR1, PR, PR1	PR1 gene expression is induced in response to a variety of pathogens. It is a useful molecular marker for the SAR response. Though the Genbank record for the cDNA associated to this gene is called 'PR-1-like', the sequence actually corresponds to PR1. Expression of this gene is salicylic-acid responsive.	GO:0005576
VIT_203s0088g01160	-1.38604	-6.7084	0.000146789	-2.30663	-9.08862	1.43525e-07	44.4237	4.42088e-08	3.65678e-07	uncharacterized protein	AT4G17000	305	9e-92	0.4	0.51	NA	NA	GO:0022402, GO:0044763
VIT_203s0088g01180	1.34939	5.90492	0.000528375	4.29834	20.7332	1.4333e-12	228.205	1.73395e-14	3.70226e-12	receptor-like protein kinase haiku2	AT1G09970	1107	0	0.59	0.75	LRR, RLK7	RLK7 belongs to a leucine-rich repeat class of receptor-likekinase (LRR-RLKs). It is involved in the control of germination speed and the tolerance to oxidant stress.	GO:0000166, GO:0002237, GO:0004177, GO:0004672, GO:0004674, GO:0004713, GO:0004714, GO:0004872, GO:0005515, GO:0005524, GO:0005886, GO:0006468, GO:0006499, GO:0006508, GO:0006612, GO:0006979, GO:0007169, GO:0009069, GO:0009627, GO:0009845, GO:0009960, GO:0010103, GO:0010363, GO:0016021, GO:0016023, GO:0016301, GO:0016491, GO:0016740, GO:0032440, GO:0043069, GO:0046777, GO:0048443, GO:0055114, GO:…
VIT_203s0091g00270	0.582087	4.65777	0.0040429	1.00229	8.3652	4.50952e-07	35.1388	2.86625e-07	1.85823e-06	tip41-like protein	AT4G34270	430	6e-152	0.71	0.84	NA	NA	GO:0005829
VIT_203s0091g00430	-0.53753	-5.1019	0.00197726	-1.77162	-14.2874	2.18544e-10	104.844	2.54e-11	7.42698e-10	NA	AT2G14880	176	1e-56	0.63	0.74	NA	NA	GO:0005515, GO:0005634
VIT_203s0091g00550	-1.33835	-5.70516	0.000724918	-2.42437	-8.04643	7.67087e-07	34.2585	3.4897e-07	2.21295e-06	uncharacterized protein	AT1G49870	468	6e-153	0.44	0.6	NA	NA	GO:0009536, GO:0048438, GO:0048449
VIT_203s0091g00680	-0.644049	-4.22665	0.00806759	-1.92195	-9.74385	5.36086e-08	47.7489	2.44422e-08	2.21611e-07	btb poz domain-containing protein npy2-like	AT2G14820	790	0	0.63	0.78	MEL3, NPY2	A member of the NPY gene family (NPY1/AT4G31820, NPY2/AT2G14820, NPY3/AT5G67440, NPY4/AT2G23050, NPY5/AT4G37590). Involved in auxin-mediated organogenesis.	GO:0004871, GO:0005515, GO:0005886, GO:0007165, GO:0009416, GO:0009908, GO:0009958
VIT_203s0091g01130	0.540822	4.59753	0.00442564	0.953171	8.44268	3.97496e-07	35.7337	2.51469e-07	1.65853e-06	ubiquitin carboxyl-terminal hydrolase	AT3G17380	219	1e-68	0.39	0.57	NA	NA	GO:0005515, GO:0016787
VIT_203s0097g00510	0.611282	7.89771	2.31546e-05	1.73285	22.8638	4.32088e-13	269.703	3.48465e-15	1.29531e-12	isp4-like protein	AT5G64410	1303	0	0.84	0.93	ATOPT4, OPT4	oligopeptide transporter	GO:0005886, GO:0006810, GO:0006857, GO:0015031, GO:0015198, GO:0015833, GO:0016020, GO:0016021, GO:0055085, GO:0080167
VIT_203s0097g00700	1.16741	5.89319	0.000533394	1.73359	8.85912	2.05202e-07	40.6701	9.02911e-08	6.75792e-07	pathogenesis-related protein 1	AT2G14580	198	1e-64	0.62	0.76	ATPRB1, PRB1	pathogenesis related protein, encodes a basic PR1-like protein. Expresses in flowers, roots, and not in leaves and responses to ethylene and methyl jasmonate. Salicylic acid represses gene expression.	GO:0005576, GO:0006952, GO:0009607
VIT_203s0180g00010	0.381415	4.57545	0.00456746	0.762839	9.2875	1.05518e-07	43.132	5.62023e-08	4.51804e-07	cysteine proteinase	AT1G47128	636	0	0.69	0.82	RD21, RD21A	cysteine proteinase precursor-like protein/ dehydration stress-responsive gene (RD21)	GO:0004197, GO:0005773, GO:0006508, GO:0008233, GO:0008234, GO:0009507, GO:0009651, GO:0016491, GO:0016787, GO:0032440, GO:0048046, GO:0055114
VIT_203s0180g00040	-0.776184	-6.86315	0.000113358	-2.3624	-17.2955	1.55802e-11	151.691	8.32267e-13	5.14998e-11	d3-type cyclin	AT5G67260	349	2e-117	0.51	0.7	CYCD3;2	Encode CYCD3;2, a CYCD3 D-type cyclin. Important for determining cell number in developing lateral organs. Mediating cytokinin effects in apical growth and development.	GO:0000079, GO:0000082, GO:0005634, GO:0007049, GO:0009735, GO:0009741, GO:0009744, GO:0019901, GO:0042127, GO:0051301
VIT_204s0008g00120	-0.753905	-5.01387	0.00230749	0.433549	3.20495	0.00978832	34.3198	3.44172e-07	2.18538e-06	chitinase	AT3G12500	416	5e-145	0.66	0.79	ATHCHIB, B-CHI, CHI-B, HCHIB, PR-3, PR3	encodes a basic chitinase involved in ethylene/jasmonic acid mediated signalling pathway during systemic acquired resistance based on expression analyses.	GO:0000272, GO:0004568, GO:0005975, GO:0006032, GO:0008061, GO:0008152, GO:0008843, GO:0016231, GO:0016787, GO:0016798, GO:0016998, GO:0050832
VIT_204s0008g00420	0.723932	4.83546	0.00308979	1.76887	12.1344	2.31433e-09	74.6336	5.36303e-10	8.9063e-09	receptor-like protein kinase hsl1-like	AT5G25930	968	0	0.53	0.68	NA	NA	GO:0000166, GO:0000186, GO:0002679, GO:0004672, GO:0004674, GO:0004709, GO:0004713, GO:0004872, GO:0005515, GO:0005524, GO:0005886, GO:0006468, GO:0006612, GO:0007178, GO:0009069, GO:0009723, GO:0009738, GO:0010200, GO:0010363, GO:0016020, GO:0016021, GO:0016301, GO:0016491, GO:0016740, GO:0016773, GO:0032440, GO:0043069, GO:0052542, GO:0055114
VIT_204s0008g00530	-0.967479	-5.15615	0.00180381	-1.90283	-8.41619	4.14368e-07	36.0153	2.36509e-07	1.56946e-06	serine threonine-protein kinase aurora-1	AT4G32830	559	0	0.92	0.96	AtAUR1, AUR1	Encodes a member of a family of Ser/Thr kinases whose activities peak during cell division. Transcripts are abundant in tissues rich in dividing cells like roots and flowers but are low or absent in fully expanded leaves and stems. In interphase cells, the protein is predominantly nuclear. During mitosis, the protein associates with plant-specific cytoskeletal structures (preprophase band, phragm…	GO:0000166, GO:0004672, GO:0004674, GO:0004713, GO:0005524, GO:0005634, GO:0005730, GO:0005819, GO:0005874, GO:0006342, GO:0006468, GO:0009069, GO:0009504, GO:0010075, GO:0010103, GO:0016020, GO:0016301, GO:0016572, GO:0016740, GO:0022402, GO:0031965, GO:0035175, GO:0042127, GO:0043987, GO:0051567
VIT_204s0008g00880	-0.940977	-5.67551	0.000756264	-2.02345	-9.75208	5.29485e-08	47.9776	2.34955e-08	2.14328e-07	homeobox protein ath1	AT4G32980	336	7e-108	0.49	0.61	ATH1	Encodes transcription factor involved in photomorphogenesis. Regulates gibberellin biosynthesis. Activated by AGAMOUS in a cal-1, ap1-1 background. Expressed at low levels in developing stamens. Increased levels of ATH1 severely delay flowering in the C24 accession. Most remarkably, ectopically expressed ATH1 hardly had an effect on flowering time in the Col-0 and Ler accessions. ATH1 physically …	GO:0003677, GO:0003700, GO:0005515, GO:0005524, GO:0005634, GO:0005667, GO:0006355, GO:0006520, GO:0006633, GO:0006732, GO:0006790, GO:0006796, GO:0008285, GO:0009640, GO:0010016, GO:0010073, GO:0010227, GO:0010228, GO:0010371, GO:0015994, GO:0016043, GO:0016887, GO:0019637, GO:0043565, GO:0044248, GO:0044763, GO:0046148, GO:0051188, GO:0090470, GO:1901566
VIT_204s0008g01300	-0.382966	-4.72194	0.00366991	-1.25777	-15.4219	7.21449e-11	124.874	5.09539e-12	2.03293e-10	glycine dehydrogenase	AT4G33010	1838	0	0.85	0.91	AtGLDP1, GLDP1	NA	GO:0000023, GO:0003824, GO:0004375, GO:0005515, GO:0005524, GO:0005739, GO:0005960, GO:0006098, GO:0006544, GO:0006563, GO:0006566, GO:0006636, GO:0006766, GO:0009073, GO:0009106, GO:0009108, GO:0009534, GO:0009570, GO:0009695, GO:0009941, GO:0009965, GO:0010304, GO:0015995, GO:0016491, GO:0019252, GO:0019288, GO:0019344, GO:0019464, GO:0019748, GO:0030154, GO:0030170, GO:0032440, GO:0042545, GO:…
VIT_204s0008g01380	0.782426	6.46519	0.000218688	2.21453	19.4778	3.2186e-12	196.836	7.108e-14	9.08608e-12	NA	AT5G12010	681	0	0.68	0.82	NA	NA	GO:0004623, GO:0005634, GO:0005774, GO:0005886, GO:0006644, GO:0009507, GO:0015824, GO:0016020, GO:0016042
VIT_204s0008g01670	-0.818825	-8.42289	1.05125e-05	-0.975245	-9.91704	4.21177e-08	57.1751	5.39494e-09	6.11217e-08	dna binding	AT5G20510	368	2e-128	0.76	0.89	AL5	AL5 encodes a member of the Alfin-Like family of nuclear-localized PhD domain containing homeodomain proteins. Binds to H3K4 di or trimethylated DNA.	GO:0005515, GO:0005634, GO:0008270, GO:0035064, GO:0046872
VIT_204s0008g01970	-0.613634	-4.36607	0.00640943	-2.24048	-12.4167	1.67295e-09	79.3497	3.11958e-10	5.6648e-09	lrr receptor-like serine threonine-protein kinase erecta	AT2G26330	1522	0	0.84	0.91	ER, QRP1	Homologous to receptor protein kinases. Involved in specification of organs originating from the shoot apical meristem. Contains a cytoplasmic protein kinase catalytic domain, a transmembrane region, and an extracellular leucine-rich repeat. ER has been identified as a quantitative trait locus for transpiration efficiency by influencing epidermal and mesophyll development, stomatal density and po…	GO:0000166, GO:0001558, GO:0004672, GO:0004674, GO:0004713, GO:0004872, GO:0005515, GO:0005524, GO:0005576, GO:0005739, GO:0006468, GO:0007049, GO:0007165, GO:0008356, GO:0009069, GO:0009507, GO:0009664, GO:0009944, GO:0009965, GO:0010075, GO:0010103, GO:0010148, GO:0016021, GO:0016023, GO:0016301, GO:0016491, GO:0019199, GO:0030155, GO:0031540, GO:0032440, GO:0042742, GO:0048281, GO:0050832, GO:…
VIT_204s0008g02250	0.495674	4.77343	0.00336425	0.488885	4.71344	0.000427746	15.0019	0.000105073	0.000350545	fiddlehead-like protein	AT2G26250	875	0	0.75	0.87	FDH, KCS10	epidermis-specific, encodes KCS10, a putative 3-ketoacyl-CoA synthase. probably involved in the synthesis of long-chain lipids found in the cuticle.	GO:0000038, GO:0003824, GO:0005634, GO:0005783, GO:0006633, GO:0008152, GO:0009409, GO:0009416, GO:0009913, GO:0016020, GO:0016740, GO:0016747, GO:0042335, GO:0080167
VIT_204s0008g02270	-0.563113	-4.30813	0.00709547	-0.534265	-4.13447	0.00143637	11.8947	0.000395866	0.00115197	hydroxyproline-rich glycoprotein family protein	AT5G21280	127	4e-33	0.34	0.42	NA	NA	GO:0003735, GO:0005840, GO:0006412, GO:0042254, GO:0043231
VIT_204s0008g02390	-0.581993	-5.00434	0.00232954	0.822727	7.69905	1.38422e-06	81.8983	2.3553e-10	4.58552e-09	ring u-box domain-containing protein	AT5G10650	365	5e-119	0.44	0.59	NA	NA	GO:0005515, GO:0008270, GO:0009987, GO:0044699, GO:0046872
VIT_204s0008g02720	0.715949	8.79752	6.54283e-06	1.03	12.8136	1.06379e-09	85.904	1.53781e-10	3.24425e-09	myosin heavy chain-related protein	AT4G31340	476	4e-165	0.55	0.75	NA	NA	GO:0005576, GO:0005774, GO:0005783, GO:0005794, GO:0005886, GO:0006007, GO:0016023, GO:0042732
VIT_204s0008g02770	-0.997488	-4.8177	0.00315538	-2.01277	-7.8509	1.06274e-06	31.3491	6.88486e-07	4.00998e-06	syntaxin-related protein knolle	AT1G08560	426	2e-149	0.71	0.86	ATSYP111, KN, SYP111	member of SYP11 syntaxin Gene Family	GO:0000911, GO:0005484, GO:0005515, GO:0005886, GO:0006084, GO:0006886, GO:0008283, GO:0009504, GO:0009506, GO:0009524, GO:0010583, GO:0012505, GO:0016020, GO:0016126, GO:0016192, GO:0051225, GO:0051322, GO:0051329
VIT_204s0008g03560	-0.478853	-4.17157	0.00876351	-2.67197	-15.4659	7.02239e-11	128.053	4.03737e-12	1.71755e-10	probable lactoylglutathione chloroplast-like	AT1G67280	539	0	0.74	0.82	NA	NA	GO:0004462, GO:0005739, GO:0005975, GO:0006090, GO:0009409, GO:0009507, GO:0009570, GO:0009579, GO:0010319, GO:0016829, GO:0019243, GO:0031977, GO:0046872
VIT_204s0008g03630	-1.05725	-4.90402	0.00273267	-2.60695	-8.51534	3.52197e-07	36.5341	2.11444e-07	1.42701e-06	NA	AT5G11550	262	1e-84	0.48	0.6	NA	NA	GO:0005488
VIT_204s0008g03770	0.674406	4.97849	0.00245058	1.98026	15.8127	5.1365e-11	130.736	3.33096e-12	1.46759e-10	aspartate aminotransferase	AT5G11520	764	0	0.81	0.91	ASP3, YLS4	Encodes the chloroplastic isozyme of aspartate aminotransferase. Involved in aspartate biosynthesis and nitrogen metabolism. mRNA is expressed in senescing leaves.	GO:0000162, GO:0003824, GO:0004069, GO:0005507, GO:0005618, GO:0005739, GO:0005777, GO:0005829, GO:0005886, GO:0006099, GO:0006103, GO:0006107, GO:0006520, GO:0006522, GO:0006525, GO:0006531, GO:0006534, GO:0006536, GO:0006560, GO:0006571, GO:0006635, GO:0008483, GO:0009058, GO:0009094, GO:0009407, GO:0009507, GO:0009536, GO:0009693, GO:0009735, GO:0009821, GO:0010150, GO:0015976, GO:0016020, GO:…
VIT_204s0008g03780	-0.847699	-6.30366	0.000277516	-1.00988	-7.40716	2.29733e-06	31.9399	5.97475e-07	3.54039e-06	myb-related protein 3r-1-like	AT4G32730	744	0	0.44	0.56	ATMYB3R-1, ATMYB3R1, MYB3R-1, MYB3R1, PC-MYB1	Encodes a putative c-myb-like transcription factor with three MYB repeats.	GO:0000278, GO:0000279, GO:0000785, GO:0003677, GO:0003682, GO:0003713, GO:0005634, GO:0005667, GO:0006260, GO:0006355, GO:0006996, GO:0009743, GO:0009746, GO:0019219, GO:0022403, GO:0032875, GO:0048438, GO:0048449, GO:2000112
VIT_204s0008g03930	0.651478	4.38139	0.00627423	1.18005	7.97185	8.688e-07	31.8795	6.06144e-07	3.58411e-06	dehydration-responsive protein rd22	AT5G25610	345	3e-116	0.56	0.67	ATRD22, RD22	responsive to dehydration 22 (RD22) mediated by ABA	GO:0009269, GO:0009651, GO:0009737
VIT_204s0008g04200	-1.22347	-4.39546	0.0061247	-2.55929	-6.8474	6.30936e-06	24.073	4.76327e-06	2.21254e-05	uncharacterized protein	AT5G25590	740	0	0.56	0.71	NA	NA	GO:0005634, GO:0006306, GO:0006346, GO:0008356, GO:0009909, GO:0031048, GO:0048449, GO:0051567
VIT_204s0008g05350	3.43535	4.52037	0.0049635	4.95904	6.90037	5.72284e-06	24.5711	4.12015e-06	1.94119e-05	probable carboxylesterase 17	AT5G16080	203	5e-62	0.36	0.54	AtCXE17, CXE17	NA	GO:0008152, GO:0016787, GO:0042572, GO:0050253, GO:0080030, GO:0080031, GO:0080032
VIT_204s0008g05760	0.663452	4.86949	0.00290219	2.47666	18.6728	5.48767e-12	187.64	1.11971e-13	1.25035e-11	wrky transcription	AT1G80840	255	1e-82	0.52	0.67	ATWRKY40, WRKY40	Pathogen-induced transcription factor. Binds W-box sequences in vitro. Forms protein complexes with itself and with WRKY40 and WRKY60. Coexpression with WRKY18 or WRKY60 made plants more susceptible to both P. syringae and B. cinerea. WRKY18, WRKY40, and WRKY60 have partially redundant roles in response to the hemibiotrophic bacterial pathogen Pseudomonas syringae and the necrotrophic fungal path…	GO:0003677, GO:0003700, GO:0005634, GO:0005667, GO:0006355, GO:0009611, GO:0009751, GO:0010200, GO:0042742, GO:0043565, GO:0050691, GO:0050832
VIT_204s0008g05860	1.05818	9.9981	1.38264e-06	0.496233	4.52901	0.000629577	50.1283	1.63274e-08	1.5574e-07	NA	AT1G13940	45	0.0001	0.43	0.73	NA	NA	NA
VIT_204s0008g06570	-1.27217	-5.49229	0.001011	-1.34041	-5.80078	4.688e-05	21.3032	1.11147e-05	4.71421e-05	chorismate mutase	AT5G10870	324	4e-111	0.64	0.77	ATCM2, CM2	Encodes chorismate mutase AtCM2.	GO:0000162, GO:0004106, GO:0005829, GO:0006007, GO:0006571, GO:0009073, GO:0009094, GO:0009507, GO:0016853, GO:0046417
VIT_204s0008g06630	0.342129	4.55436	0.00470884	-0.54488	-7.12798	3.77248e-06	69.3425	1.02227e-09	1.50589e-08	btb poz domain-containing protein npy1-like	AT4G31820	653	0	0.58	0.73	ENP, MAB4, NPY1	A member of the NPY family genes (NPY1/AT4G31820, NPY2/AT2G14820, NPY3/AT5G67440, NPY4/AT2G23050, NPY5/AT4G37590). Encodes a protein with similarity to NHP3. Contains BTB/POZ domain. Promoter region has canonical auxin response element binding site and Wus binding site. Co-localizes to the late endosome with PID. Regulates cotyledon development through control of PIN1 polarity in concert with PID…	GO:0004871, GO:0005515, GO:0005770, GO:0005886, GO:0007165, GO:0009416, GO:0009911, GO:0010229, GO:0010540, GO:0045176, GO:0048825
VIT_204s0008g06670	-1.16985	-7.09602	7.74118e-05	-2.44544	-11.8009	3.46659e-09	70.5831	8.7546e-10	1.31862e-08	early nodulin-like protein	AT4G31840	168	2e-52	0.51	0.67	AtENODL15, ENODL15	NA	GO:0000911, GO:0005507, GO:0005576, GO:0006084, GO:0009055, GO:0009506, GO:0010075, GO:0016572, GO:0046658, GO:0051225, GO:0051322
VIT_204s0008g06780	-0.410327	-4.29877	0.00720619	-1.08149	-10.7572	1.30989e-08	58.6358	4.35142e-09	5.06883e-08	glutathione peroxidase	AT2G25080	333	3e-115	0.78	0.85	ATGPX1, GPX1	Encodes glutathione peroxidase.	GO:0004601, GO:0004602, GO:0006749, GO:0006950, GO:0006979, GO:0009407, GO:0009507, GO:0009535, GO:0009536, GO:0009570, GO:0009941, GO:0016491, GO:0047066, GO:0055114, GO:0080167
VIT_204s0008g07080	0.901709	4.91281	0.00269108	0.223917	1.14425	0.349366	13.2157	0.000220413	0.000678703	NA	AT5G10770	526	0	0.61	0.76	NA	NA	GO:0003677, GO:0004190, GO:0006508, GO:0008233, GO:0016787, GO:0048046
VIT_204s0008g07400	-0.570451	-5.1388	0.00186596	-0.585159	-5.32972	0.000120605	18.2832	3.0636e-05	0.000116947	NA	AT5G10730	446	6e-158	0.79	0.91	NA	NA	GO:0000166, GO:0003824, GO:0005488, GO:0005739, GO:0005886, GO:0008152, GO:0044237, GO:0050662
VIT_204s0023g00050	-0.843069	-4.57529	0.00456746	-1.51199	-7.22043	3.19674e-06	26.6882	2.2748e-06	1.15192e-05	sterol 3-beta-glucosyltransferase-like	AT3G07020	419	5e-140	0.66	0.78	SGT, UGT80A2	NA	GO:0005886, GO:0005975, GO:0008152, GO:0009631, GO:0016125, GO:0016740, GO:0016757, GO:0016758, GO:0016906, GO:0030244, GO:0030259, GO:0048316, GO:0051507
VIT_204s0023g00080	-0.637229	-7.29594	5.99236e-05	-1.70305	-17.7536	1.09691e-11	159.261	5.2689e-13	3.77767e-11	cytochrome p450	AT1G31800	934	0	0.83	0.92	CYP97A3, LUT5	Encodes a protein with &#946;-ring carotenoid hydroxylase activity.	GO:0000023, GO:0004497, GO:0005506, GO:0005886, GO:0006636, GO:0006655, GO:0009055, GO:0009507, GO:0009941, GO:0010291, GO:0015986, GO:0015995, GO:0016117, GO:0016123, GO:0016491, GO:0019252, GO:0019288, GO:0019825, GO:0020037, GO:0043085, GO:0046872, GO:0046933, GO:0055114, GO:0070330
VIT_204s0023g00600	0.383091	4.33856	0.00668715	1.13858	13.1997	6.81575e-10	90.5243	9.60996e-11	2.19414e-09	isopentenyl diphosphate isomerase	AT5G16440	401	2e-141	0.88	0.95	IPP1	Encodes a protein with isopentenyl diphosphate:dimethylallyl diphosphate isomerase activity. There is genetic evidence that it functions in the mevalonate, but not the MEP biosynthetic pathway.	GO:0000287, GO:0004452, GO:0005739, GO:0005829, GO:0006694, GO:0008299, GO:0009240, GO:0009507, GO:0009908, GO:0015979, GO:0015995, GO:0016114, GO:0016787, GO:0016853, GO:0046872, GO:0050992
VIT_204s0023g00670	0.379734	4.23738	0.00793926	0.575685	6.45578	1.31449e-05	21.5179	1.03806e-05	4.43773e-05	basic leucine zipper and w2 domain-containing protein 2-like	AT5G36230	707	0	0.81	0.93	NA	NA	GO:0003743, GO:0005488, GO:0005515, GO:0005634, GO:0005739, GO:0005829, GO:0005840, GO:0006007, GO:0006446, GO:0016020, GO:0016070
VIT_204s0023g00730	-0.610328	-5.58604	0.000867194	-0.650011	-5.97054	3.37377e-05	22.333	8.0427e-06	3.53391e-05	aspartic proteinase-like protein 2-like	AT3G02740	540	0	0.6	0.73	NA	NA	GO:0000303, GO:0004190, GO:0005515, GO:0005886, GO:0006301, GO:0006499, GO:0006508, GO:0006511, GO:0006635, GO:0006869, GO:0006891, GO:0008219, GO:0008233, GO:0009506, GO:0009863, GO:0009873, GO:0010351, GO:0016558, GO:0016787, GO:0031225, GO:0048573
VIT_204s0023g01170	-0.450582	-4.11359	0.00961279	-1.31784	-10.4677	1.93492e-08	55.6227	6.81476e-09	7.43046e-08	uncharacterized protein	AT1G19330	285	2e-96	0.65	0.76	NA	NA	GO:0005515, GO:0005634
VIT_204s0023g01430	0.434847	5.62718	0.000809788	1.08783	14.3436	2.07477e-10	104.46	2.62641e-11	7.6098e-10	zinc finger protein	AT5G66730	560	0	0.61	0.68	ENY, IDD1	NA	GO:0003676, GO:0005515, GO:0005622, GO:0005634, GO:0008270, GO:0009937, GO:0010029, GO:0010431
VIT_204s0023g01540	0.407973	4.5294	0.00489217	0.62823	7.02086	4.56364e-06	25.3384	3.30851e-06	1.6019e-05	acidic leucine-rich nuclear phosphoprotein 32-related protein	AT3G50690	366	2e-121	0.63	0.77	NA	NA	GO:0005515, GO:0005634
VIT_204s0023g01850	1.0721	4.40874	0.00599369	0.317904	1.20738	0.321857	10.3811	0.000810026	0.00217868	NA	AT2G18360	447	1e-157	0.68	0.81	NA	NA	GO:0000041, GO:0003824, GO:0005737, GO:0008152, GO:0016787
VIT_204s0023g02230	3.96218	11.139	2.97399e-07	4.96402	14.136	2.56937e-10	110.962	1.51217e-11	4.88877e-10	salicylate o-methyltransferase	AT3G11480	339	1e-113	0.47	0.65	ATBSMT1, BSMT1	The gene encodes a SABATH methyltransferase that methylates both salicylic acid and benzoic acid. It is highly expressed in flowers, induced by biotic and abiotic stress and thought to be involved in direct defense mechanism.	GO:0008168, GO:0016740, GO:0030795, GO:0032259
VIT_204s0023g02240	3.82215	9.86484	1.59012e-06	4.98284	13.0696	7.92398e-10	92.8003	7.68362e-11	1.82509e-09	salicylate o-methyltransferase	AT3G11480	339	1e-113	0.47	0.65	ATBSMT1, BSMT1	The gene encodes a SABATH methyltransferase that methylates both salicylic acid and benzoic acid. It is highly expressed in flowers, induced by biotic and abiotic stress and thought to be involved in direct defense mechanism.	GO:0008168, GO:0016740, GO:0030795, GO:0032259
VIT_204s0023g02260	3.63963	15.5095	6.49483e-09	4.70523	20.3439	1.86085e-12	225.931	1.90833e-14	3.97546e-12	low quality protein: salicylate o-methyltransferase-like	AT3G11480	233	3e-74	0.47	0.64	ATBSMT1, BSMT1	The gene encodes a SABATH methyltransferase that methylates both salicylic acid and benzoic acid. It is highly expressed in flowers, induced by biotic and abiotic stress and thought to be involved in direct defense mechanism.	GO:0008168, GO:0016740, GO:0030795, GO:0032259
VIT_204s0023g02270	3.59459	6.26992	0.000286488	4.53628	8.366	4.50453e-07	37.8985	1.58408e-07	1.10715e-06	NA	None	None	None	None	None	None	None	NA
VIT_204s0023g02650	0.657219	4.79899	0.00323378	0.13908	0.965724	0.434	12.8856	0.000254332	0.00077262	cytochrome p450	AT4G36380	644	0	0.69	0.84	ROT3	Encodes a cytochrome P-450 gene that is involved in leaf blade expansion by controlling polar cell expansion in the leaf length direction. Member of the CYP90C CYP450 family. ROT3 was shown to be involved in brassinosteroid biosynthesis, most likely in the conversion step of typhasterol (TY) to castasterone (CS). As 6-deoxo-CS was unable to restore the phenotype of rot3-1, it has been postulated …	GO:0004497, GO:0005506, GO:0005783, GO:0008395, GO:0009055, GO:0009507, GO:0009965, GO:0010268, GO:0016020, GO:0016021, GO:0016132, GO:0016491, GO:0016705, GO:0016709, GO:0019825, GO:0020037, GO:0042814, GO:0046872, GO:0048366, GO:0048441, GO:0048443, GO:0055114
VIT_204s0023g02810	-0.520619	-5.66478	0.000768578	-0.663494	-7.17842	3.44427e-06	28.6369	1.35624e-06	7.30665e-06	aldehyde dehydrogenase family 3 member f1	AT4G36250	672	0	0.65	0.81	ALDH3F1	Encodes a putative aldehyde dehydrogenase. The gene is not responsive to osmotic stress and is expressed constitutively at a low level in plantlets and root cultures.	GO:0004028, GO:0004029, GO:0004030, GO:0005515, GO:0005783, GO:0006081, GO:0006094, GO:0006096, GO:0006525, GO:0006547, GO:0006550, GO:0006552, GO:0006554, GO:0006558, GO:0006560, GO:0006568, GO:0006570, GO:0006574, GO:0006631, GO:0006699, GO:0008152, GO:0009612, GO:0016020, GO:0016491, GO:0019260, GO:0019482, GO:0019722, GO:0019852, GO:0042631, GO:0046251, GO:0046486, GO:0055114
VIT_204s0023g02900	1.8497	9.24134	3.58675e-06	4.36313	23.3618	3.28307e-13	276.855	2.70776e-15	1.05224e-12	coniferylaldehyde 5- hydroxylase	AT4G36220	770	0	0.78	0.9	CYP84A1, FAH1	encodes ferulate 5-hydroxylase (F5H). Involved in lignin biosynthesis.	GO:0004497, GO:0005506, GO:0005783, GO:0009055, GO:0010224, GO:0016491, GO:0016705, GO:0020037, GO:0046424, GO:0046872, GO:0055114
VIT_204s0023g03060	-0.548651	-6.07977	0.000389483	-1.21706	-12.6006	1.35898e-09	79.4201	3.0951e-10	5.62561e-09	kinesin-related protein	AT2G21300	853	0	0.5	0.63	NA	NA	GO:0000166, GO:0003774, GO:0003777, GO:0005524, GO:0005874, GO:0005875, GO:0007018
VIT_204s0023g03360	-0.808333	-4.95472	0.00251428	-1.85945	-9.38605	9.10408e-08	44.0946	4.69708e-08	3.84595e-07	chalcone-flavanone isomerase family protein	AT5G66230	267	1e-86	0.55	0.7	NA	NA	GO:0009813, GO:0042398, GO:0045430, GO:0048438, GO:0048449
VIT_204s0023g03720	-0.87289	-4.58304	0.00452414	-1.66746	-7.50936	1.91724e-06	28.6527	1.3507e-06	7.286e-06	tetratricopeptide repeat domain-containing protein	AT3G51280	568	0	0.65	0.73	NA	NA	GO:0005488, GO:0006270, GO:0006275, GO:0006306, GO:0008283, GO:0042802, GO:0051567, GO:0051726
VIT_204s0023g03740	-1.11968	-4.53641	0.00484561	-1.76615	-6.25316	1.94304e-05	20.8761	1.27504e-05	5.33117e-05	tetratricopeptide repeat domain-containing protein	AT3G51280	563	0	0.65	0.73	NA	NA	GO:0005488, GO:0006270, GO:0006275, GO:0006306, GO:0008283, GO:0042802, GO:0051567, GO:0051726
VIT_204s0043g00160	-0.611847	-7.14069	7.32359e-05	-1.94265	-21.0415	1.15763e-12	228.989	1.67791e-14	3.62241e-12	probable receptor protein kinase tmk1-like	AT1G66150	1390	0	0.75	0.85	TMK1	receptor-like transmembrane kinase I (TMK1)	GO:0000166, GO:0000186, GO:0004672, GO:0004674, GO:0004675, GO:0004709, GO:0004713, GO:0004715, GO:0004872, GO:0005515, GO:0005524, GO:0005576, GO:0005886, GO:0006468, GO:0007165, GO:0007178, GO:0009069, GO:0009505, GO:0009506, GO:0009555, GO:0009616, GO:0010050, GO:0016020, GO:0016021, GO:0016301, GO:0016740, GO:0016773
VIT_204s0043g00740	-0.377829	-4.50198	0.00513254	-0.604627	-7.12507	3.79171e-06	25.9717	2.77043e-06	1.37215e-05	protein pir	AT5G18410	2139	0	0.84	0.93	ATSRA1, KLK, PIR, PIR121, PIRP, SRA1	distorted trichomes and exhibits a diffuse actin cytoskeleton	GO:0005515, GO:0006342, GO:0007020, GO:0009860, GO:0009965, GO:0010090, GO:0016572, GO:0031209, GO:0045010, GO:0051225, GO:0051322, GO:0051567
VIT_204s0043g01010	-0.716808	-7.82115	2.62246e-05	-2.04273	-19.539	3.05976e-12	193.417	8.39616e-14	1.00084e-11	violaxanthin de-epoxidase	AT1G08550	378	6e-128	0.82	0.92	AVDE1, NPQ1	Violaxanthin deepoxidase involved in xanthophyll cycle.Two major consequences of the npq1 mutation are the absence of zeaxanthin formation in strong light and the partial inhibition of the quenching of singlet excited chlorophylls in the photosystem II light-harvesting complex	GO:0000096, GO:0005215, GO:0005488, GO:0005515, GO:0006098, GO:0006364, GO:0006546, GO:0006636, GO:0006655, GO:0006766, GO:0006810, GO:0008652, GO:0009072, GO:0009106, GO:0009108, GO:0009408, GO:0009416, GO:0009507, GO:0009543, GO:0009695, GO:0009965, GO:0010028, GO:0015995, GO:0016117, GO:0019216, GO:0019288, GO:0019748, GO:0030095, GO:0030154, GO:0031408, GO:0044272, GO:0045893, GO:0046422, GO:…
VIT_204s0044g00020	0.685382	4.73798	0.00358257	0.906685	6.28294	1.8351e-05	21.4369	1.0651e-05	4.53837e-05	catalase	AT4G35090	892	0	0.83	0.94	CAT2	Encodes a peroxisomal catalase, highly expressed in bolts and leaves. mRNA expression patterns show circadian regulation with mRNA levels being high in the subjective early morning. Loss of function mutations have increased H2O2 levels and increased H2O2 sensitivity. Mutants accumulate more toxic ions yet show decreased sensitivity to Li+. This decreased sensitivity is most likely due to an insen…	GO:0004096, GO:0004601, GO:0005506, GO:0005618, GO:0005739, GO:0005773, GO:0005777, GO:0005886, GO:0006568, GO:0006979, GO:0006995, GO:0008219, GO:0009409, GO:0009570, GO:0009648, GO:0009737, GO:0009941, GO:0009970, GO:0010319, GO:0015947, GO:0016036, GO:0016491, GO:0020037, GO:0022626, GO:0042744, GO:0045454, GO:0046686, GO:0046872, GO:0048046, GO:0050897, GO:0055114
VIT_204s0044g00080	0.386706	4.70432	0.00377429	0.50752	6.25868	1.92457e-05	21.2392	1.13441e-05	4.80207e-05	heterogeneous nuclear	AT5G66010	353	2e-122	0.67	0.82	NA	NA	GO:0000166, GO:0003676, GO:0003723, GO:0005634, GO:0030529
VIT_204s0044g00110	0.693561	8.05741	1.80588e-05	0.641061	7.45053	2.12586e-06	40.2668	9.77973e-08	7.26099e-07	high mobility group b3 protein	AT1G20693	157	4e-49	0.65	0.77	HMG, HMGB2, NFD02, NFD2	Encodes a protein belonging to the subgroup of HMGB (high mobility group B) proteins that have a distinctive DNA-binding motif, the HMG-box domain. The motif confers non-sequence specific interaction with linear DNA and structure-specific binding to distorted DNA sites. The HMGB proteins are involved in the assembly of nucleoprotein complexes. Can be phosphorylated by CK2alpha.	GO:0000785, GO:0003677, GO:0003682, GO:0003700, GO:0005634, GO:0005667, GO:0006007, GO:0006333, GO:0030527
VIT_204s0044g00560	-0.764102	-5.03742	0.00222568	-1.92309	-10.116	3.14104e-08	51.1674	1.37583e-08	1.34672e-07	histone h3	AT5G65360	272	2e-94	1	1	NA	NA	GO:0000786, GO:0003677, GO:0005634, GO:0005694, GO:0006334, GO:0008283, GO:0009536, GO:0046982
VIT_204s0044g01620	0.477021	4.42088	0.00587983	1.72751	17.0873	1.81493e-11	157.32	5.91245e-13	4.14725e-11	copine (calcium-dependent phospholipid-binding protein) family	AT5G63970	429	1e-149	0.68	0.8	RGLG3	NA	GO:0004842, GO:0005515, GO:0005886, GO:0008270, GO:0009536, GO:0009611, GO:0009690, GO:0009850, GO:0009867, GO:0016023, GO:0016567, GO:0016874, GO:0042742, GO:0046872
VIT_204s0044g01670	-0.330261	-4.27645	0.00742983	-0.498076	-6.42803	1.38617e-05	21.4123	1.07346e-05	4.57098e-05	probable methyltransferase pmt26-like	AT5G64030	1096	0	0.63	0.77	NA	NA	GO:0005768, GO:0005794, GO:0005802, GO:0008168, GO:0032259
VIT_204s0069g01010	1.37268	4.18382	0.00865026	3.38835	11.6246	4.35058e-09	69.3341	1.02334e-09	1.50632e-08	protein ndr1-like	AT5G36970	287	6e-97	0.58	0.75	NHL25	NDR1/HIN1-like protein, expression induced during incompatible response to a pathogen, expression is at least partly dependent on the salicylic acid signaling pathway	GO:0006865, GO:0009627, GO:0009863, GO:0034976
VIT_204s0079g00790	0.550592	5.12825	0.00189338	1.38953	13.2847	6.20063e-10	89.7695	1.03616e-10	2.33487e-09	acyl:coa ligase acetate-coa synthetase-like protein	AT1G65890	722	0	0.6	0.75	AAE12	NA	GO:0003824, GO:0008152, GO:0016874, GO:0018858, GO:0018874, GO:0019761
VIT_205s0020g00420	-1.13767	-6.7836	0.00013033	-3.22047	-15.2566	8.50308e-11	116.858	9.39877e-12	3.40705e-10	polygalacturonase at1g48100-like	AT1G48100	672	0	0.7	0.79	NA	NA	GO:0004650, GO:0005576, GO:0005618, GO:0005975, GO:0005982, GO:0005985, GO:0008152, GO:0009536, GO:0016787, GO:0016798, GO:0047911
VIT_205s0020g00440	-0.915782	-7.41534	4.83676e-05	-1.48055	-11.5893	4.54258e-09	68.9067	1.08009e-09	1.57209e-08	boron transporter	AT3G62270	1125	0	0.78	0.88	NA	NA	GO:0005452, GO:0005768, GO:0005773, GO:0006820, GO:0006821, GO:0006826, GO:0010036, GO:0010106, GO:0010167, GO:0015701, GO:0015706, GO:0016020, GO:0016021, GO:0016328, GO:0035445, GO:0043674, GO:0052541, GO:0052546, GO:0080139
VIT_205s0020g00880	0.682337	6.29482	0.000278619	0.861013	8.07089	7.36743e-07	35.9728	2.38704e-07	1.58294e-06	cytosolic purine 5 -nucleotidase-like	AT5G48960	971	0	0.84	0.92	NA	NA	GO:0008253, GO:0009507, GO:0009570, GO:0016787, GO:0046872
VIT_205s0020g01140	-0.56634	-5.91458	0.000524476	-1.576	-14.8837	1.19547e-10	112.317	1.35281e-11	4.5086e-10	50s ribosomal protein l18	AT1G48350	223	3e-74	0.7	0.78	EMB3105	NA	GO:0003723, GO:0003735, GO:0005622, GO:0005840, GO:0006412, GO:0007389, GO:0008361, GO:0009507, GO:0009536, GO:0009570, GO:0009664, GO:0009832, GO:0009926, GO:0009941, GO:0010015, GO:0010075, GO:0019843, GO:0030529, GO:0042254, GO:0048653
VIT_205s0020g01310	-0.446225	-5.64914	0.000786766	-0.956903	-11.848	3.26274e-09	70.2383	9.13785e-10	1.36892e-08	protein srg1-like	AT3G21420	522	0	0.7	0.84	LBO1	NA	GO:0005506, GO:0005737, GO:0016491, GO:0045431, GO:0051555, GO:0055114
VIT_205s0020g01840	-0.422311	-4.66189	0.00402094	-1.82006	-16.4425	3.05249e-11	143.623	1.38793e-12	7.50831e-11	divinyl reductase	AT5G18660	576	0	0.71	0.81	PCB2	Encodes a protein with 3,8-divinyl protochlorophyllide a 8-vinyl reductase activity. Mutants accumulate divinyl chlorophyll rather than monovinyl chlorophyll.	GO:0000166, GO:0003824, GO:0005488, GO:0005739, GO:0006098, GO:0006364, GO:0006636, GO:0006808, GO:0008152, GO:0009073, GO:0009507, GO:0009534, GO:0009941, GO:0009965, GO:0015995, GO:0016020, GO:0016117, GO:0019288, GO:0019344, GO:0030154, GO:0045893, GO:0051744
VIT_205s0020g02200	3.08929	12.3774	8.18395e-08	5.72309	23.7734	2.74062e-13	282.747	2.20995e-15	9.54352e-13	inosine-uridine preferring nucleoside hydrolase family protein	AT5G18860	1212	0	0.67	0.82	NSH3	NA	GO:0005618, GO:0005739, GO:0006144, GO:0006148, GO:0006154, GO:0009611, GO:0009753, GO:0016787, GO:0047622, GO:0047724, GO:0048046
VIT_205s0020g02650	-0.506099	-4.16576	0.00883084	-1.69913	-11.3056	6.45949e-09	65.3826	1.70505e-09	2.27848e-08	uncharacterized protein	AT3G06150	766	0	0.6	0.76	NA	NA	GO:0009507
VIT_205s0020g03140	1.1577	9.27765	3.41708e-06	3.54698	29.6565	2.22185e-14	460.293	1.93819e-17	6.26252e-14	hexose transporter	AT5G26340	900	0	0.82	0.9	ATSTP13, MSS1, STP13	Encodes a protein with high affinity, hexose-specific/H+ symporter activity. The activity of the transporter appears to be negatively regulated by phosphorylation. Importantly, microarray analysis, as well as the study of the expression of this gene in mutants involved in programmed cell death (PCD) demonstrated a tight correlation between this gene's expression and PCD.	GO:0005215, GO:0005358, GO:0005737, GO:0005886, GO:0006810, GO:0006812, GO:0008643, GO:0009414, GO:0009506, GO:0009651, GO:0009679, GO:0009737, GO:0015293, GO:0015749, GO:0016020, GO:0016021, GO:0016491, GO:0022891, GO:0032440, GO:0043090, GO:0055085, GO:0055114
VIT_205s0020g03280	3.14352	6.33001	0.000269368	5.80246	12.1571	2.26062e-09	73.9394	5.82306e-10	9.54785e-09	amine oxidase	AT1G31690	888	0	0.64	0.79	NA	NA	GO:0005507, GO:0005576, GO:0006569, GO:0008131, GO:0009308, GO:0009507, GO:0009611, GO:0009684, GO:0009805, GO:0016491, GO:0046872, GO:0048038, GO:0055114
VIT_205s0020g03710	0.595851	4.15652	0.0089154	2.63588	20.7626	1.41379e-12	241.376	1.01275e-14	2.52278e-12	gcn5-related n-acetyltransferase-like protein	AT2G32030	219	3e-72	0.61	0.79	NA	NA	GO:0002679, GO:0005737, GO:0008080, GO:0008152, GO:0009693, GO:0009737, GO:0009738, GO:0009873, GO:0010200, GO:0016020, GO:0016740, GO:0035556, GO:0042967, GO:0050832
VIT_205s0020g03880	-0.764817	-5.68177	0.000751519	-1.64704	-11.0074	9.44875e-09	60.6029	3.28098e-09	3.94489e-08	lin-54-like protein	AT3G22780	446	1e-145	0.43	0.56	ATTSO1, TSO1	putative DNA binding protein (tso1) mRNA, tso1-3 allele,	GO:0000226, GO:0000279, GO:0006259, GO:0006355, GO:0009886, GO:0009908, GO:0010468, GO:0016458, GO:0016569, GO:0016570, GO:0019219, GO:0022402, GO:0034645, GO:0040029, GO:0043412, GO:0043414, GO:0044767, GO:0048444, GO:0048509, GO:0048513, GO:0048646, GO:0051301, GO:2000026
VIT_205s0020g03930	-0.566951	-4.39088	0.0061671	-1.05019	-7.59818	1.64415e-06	29.0997	1.20409e-06	6.59585e-06	sulfate bicarbonate oxalate exchanger and transporter sat-1	AT3G51895	975	0	0.71	0.85	AST12, SULTR3;1	Encodes a sulfate transporter.	GO:0005215, GO:0006810, GO:0008271, GO:0008272, GO:0009507, GO:0016020, GO:0016021, GO:0055085
VIT_205s0020g04040	0.803337	6.40168	0.000240077	-0.0432945	-0.313952	0.812378	28.7266	1.32515e-06	7.1621e-06	chlorophyllase- chloroplast	AT5G43860	401	2e-139	0.61	0.78	ATCLH2, CLH2	Encodes a chlorophyllase, the first enzyme in chlorophyll degradation. It catalyzes the hydrolysis of the ester bond to chlorophyllide and phytol. AtCLH2 has a typical signal sequence for the chloroplast. Gene expression does not respond to methyljasmonate, a known promoter of senescence and chlorophyll degradation.	GO:0005773, GO:0006950, GO:0009507, GO:0009536, GO:0015996, GO:0016020, GO:0016023, GO:0016787, GO:0019898, GO:0043231, GO:0047746
VIT_205s0020g04430	-0.287821	-4.22017	0.00810952	-1.17948	-16.9455	2.00667e-11	155.631	6.54325e-13	4.41442e-11	mpbq msbq methyltransferase 2	AT3G63410	494	2e-175	0.75	0.84	APG1, E37, IEP37, VTE3	Encodes a MPBQ/MSBQ methyltransferase located in the chloroplast inner envelope membrane. Mutant plants lack plastoquinone (PQ), suggesting that the APG1 protein is involved in the methylation step of PQ biosynthesis. The gene product is also involved in tocopherol (vitamin E) biosynthesis.	GO:0008152, GO:0008168, GO:0009941, GO:0010189, GO:0010236, GO:0019031, GO:0032259, GO:0051741
VIT_205s0020g04610	0.573327	4.97726	0.00245325	1.15345	10.638	1.54395e-08	56.6611	5.82525e-09	6.53113e-08	NA	AT2G23770	265	5e-79	0.32	0.51	LYK4	NA	GO:0004672, GO:0004674, GO:0004713, GO:0005524, GO:0005739, GO:0006468, GO:0009069, GO:0016301, GO:0016740, GO:0016998
VIT_205s0020g04800	0.768381	6.92045	0.00010473	1.03961	9.40252	8.90902e-08	47.4869	2.55785e-08	2.30515e-07	histone h1	AT2G30620	112	2e-29	0.71	0.81	NA	NA	GO:0000786, GO:0003677, GO:0005634, GO:0005694, GO:0005730, GO:0006334
VIT_205s0029g00080	1.00097	4.18249	0.00865026	1.51796	6.72054	7.98323e-06	23.0335	6.49191e-06	2.91918e-05	receptor like protein kinase -like	AT2G32800	934	0	0.62	0.76	AP4.3A	NA	GO:0000166, GO:0004672, GO:0004674, GO:0004713, GO:0005524, GO:0005886, GO:0006468, GO:0009069, GO:0016301, GO:0030246
VIT_205s0029g00240	-0.389019	-4.35228	0.00651151	0.322098	3.66466	0.00382575	32.2145	5.59759e-07	3.33828e-06	selenium-binding protein	AT4G14030	803	0	0.79	0.91	SBP1	NA	GO:0000103, GO:0005515, GO:0005634, GO:0005829, GO:0008270, GO:0008430, GO:0008643, GO:0009506, GO:0009755, GO:0010197, GO:0016020, GO:0042542, GO:0045735, GO:0046686, GO:0048573, GO:0071291
VIT_205s0029g00400	-0.652686	-5.26173	0.00152052	-1.54861	-10.7544	1.3138e-08	57.8375	4.89106e-09	5.62272e-08	phragmoplast-associated kinesin-related protein 1	AT3G23670	1405	0	0.62	0.76	KINESIN-12B, PAKRP1L	Microtubule motor kinesin PAKRP1L/Kinesin-12B. Together with PAKRP1/Kinesin-12A, serve as linkers of the plus ends of antiparallel microtubules in the phragmoplast.	GO:0000087, GO:0000166, GO:0000280, GO:0000914, GO:0003774, GO:0003777, GO:0005515, GO:0005524, GO:0005871, GO:0005874, GO:0006270, GO:0006275, GO:0006306, GO:0006346, GO:0007018, GO:0008283, GO:0008574, GO:0009524, GO:0010389, GO:0031048, GO:0042023, GO:0048451, GO:0048453, GO:0051225, GO:0051322, GO:0051567, GO:0055046, GO:0080175
VIT_205s0049g00210	-0.621538	-4.59966	0.00441533	-0.669268	-4.96828	0.000251744	15.3255	9.23996e-05	0.000313484	nicotiana lesion-inducing like	AT4G14420	184	3e-58	0.66	0.78	NA	NA	GO:0005783, GO:0016023
VIT_205s0049g00410	1.04297	6.91358	0.000105676	3.04038	22.2519	5.65201e-13	259.402	5.06971e-15	1.66957e-12	1-aminocyclopropane-1-carboxylate oxidase homolog 1	AT1G06620	450	4e-157	0.59	0.75	NA	encodes a protein whose sequence is similar to a 2-oxoglutarate-dependent dioxygenase	GO:0005506, GO:0010439, GO:0016491, GO:0042432, GO:0045431, GO:0050590, GO:0051555, GO:0055114
VIT_205s0049g00520	1.65471	4.87312	0.00288263	1.2236	3.51357	0.00523086	12.6469	0.000282428	0.000848812	NA	None	None	None	None	None	None	None	GO:0005199
VIT_205s0049g00610	1.84524	10.393	8.08109e-07	2.40348	13.7817	3.6664e-10	103.144	2.94792e-11	8.34957e-10	NA	None	None	None	None	None	None	None	GO:0005199, GO:0009877
VIT_205s0049g00660	0.991929	6.30676	0.000276715	1.1765	7.51039	1.91451e-06	32.5433	5.17989e-07	3.12854e-06	NA	None	None	None	None	None	None	None	GO:0005199, GO:0009877
VIT_205s0049g00690	3.1469	5.56927	0.000889755	3.25863	5.81168	4.58983e-05	21.6171	1.00598e-05	4.31578e-05	NA	None	None	None	None	None	None	None	GO:0005199, GO:0009877
VIT_205s0049g00720	1.6203	6.52839	0.00019784	2.75909	11.4757	5.26985e-09	66.2629	1.5183e-09	2.08927e-08	NA	None	None	None	None	None	None	None	GO:0005199, GO:0009877
VIT_205s0049g00730	2.20546	6.23608	0.0003038	2.9367	8.60254	3.05452e-07	39.4975	1.14094e-07	8.29966e-07	NA	None	None	None	None	None	None	None	GO:0005199, GO:0009877
VIT_205s0049g00740	2.73012	18.0972	1.42677e-09	2.49875	16.522	2.84996e-11	200.988	5.82787e-14	7.97433e-12	NA	AT5G61610	44	9e-06	0.39	0.55	NA	NA	GO:0005199, GO:0009877
VIT_205s0049g00750	3.121	4.09515	0.00987425	4.26364	5.85753	4.20104e-05	18.0623	3.31337e-05	0.000125568	proline-rich 33 kda extensin-related	None	None	None	None	None	None	None	GO:0005199, GO:0005618, GO:0009877, GO:0042546
VIT_205s0049g00770	5.4114	8.16139	1.54828e-05	6.95486	10.6062	1.61812e-08	61.6924	2.81548e-09	3.46672e-08	NA	AT5G61610	45	2e-05	0.43	0.59	NA	NA	GO:0005199, GO:0005576, GO:0009877
VIT_205s0049g00780	3.43299	6.98441	9.47472e-05	4.80673	10.0161	3.64499e-08	52.7656	1.06324e-08	1.07822e-07	NA	None	None	None	None	None	None	None	GO:0005199, GO:0009877
VIT_205s0049g00790	4.98621	8.13949	1.58505e-05	5.91359	9.75724	5.2602e-08	54.6907	7.86188e-09	8.44424e-08	NA	None	None	None	None	None	None	None	GO:0005199, GO:0009877
VIT_205s0049g00800	6.321	8.72692	7.07598e-06	6.7181	9.28967	1.0522e-07	54.2579	8.40723e-09	8.9069e-08	NA	None	None	None	None	None	None	None	GO:0005199, GO:0005576, GO:0009877
VIT_205s0049g00810	4.01419	6.36235	0.000255265	4.9262	7.97834	8.61079e-07	35.5816	2.59983e-07	1.70831e-06	NA	None	None	None	None	None	None	None	GO:0005199, GO:0005576, GO:0005618, GO:0009877
VIT_205s0049g00840	3.83739	8.66561	7.57077e-06	4.62416	10.5675	1.69358e-08	63.4611	2.20693e-09	2.81924e-08	NA	None	None	None	None	None	None	None	GO:0005199, GO:0009877
VIT_205s0049g01350	-1.07056	-6.9	0.000107566	-1.82261	-10.2166	2.73521e-08	54.3294	8.31441e-09	8.81818e-08	kinesin like protein	AT4G14330	976	0	0.57	0.69	NA	NA	GO:0000166, GO:0000226, GO:0000911, GO:0003774, GO:0003777, GO:0005524, GO:0005874, GO:0005875, GO:0006346, GO:0007018, GO:0009524, GO:0009536, GO:0009909, GO:0031048, GO:0048451, GO:0048453, GO:0051567
VIT_205s0049g01420	2.23125	7.11208	7.58123e-05	3.975	13.4799	4.95504e-10	90.9457	9.21659e-11	2.12178e-09	peroxisomal membrane protein pmp22	AT4G14305	317	1e-110	0.8	0.89	NA	NA	GO:0005739, GO:0005778, GO:0016021
VIT_205s0049g01550	1.15424	9.89088	1.55318e-06	2.37726	21.1185	1.09506e-12	223.293	2.13524e-14	4.23361e-12	peptide transporter ptr3-a	AT5G46050	866	0	0.73	0.86	ATPTR3, PTR3	Encodes a di- and tri-peptide transporter involved in responses to wounding, virulent bacterial pathogens, and high NaCl concentrations. The protein is predicted to have 12 transmembrane helicies.	GO:0005215, GO:0005886, GO:0006857, GO:0009611, GO:0009624, GO:0009737, GO:0009751, GO:0009753, GO:0016020, GO:0016021, GO:0042538, GO:0042742, GO:0042936, GO:0042937, GO:0042938, GO:0042939, GO:0043201, GO:0080052, GO:0080053
VIT_205s0049g01720	-0.971175	-5.15669	0.00180381	-1.06071	-5.62025	6.72938e-05	19.4645	2.03531e-05	8.10038e-05	NA	AT2G33400	91	3e-21	0.42	0.55	NA	NA	NA
VIT_205s0049g01750	-0.907694	-4.86642	0.00291814	-0.540398	-3.13283	0.0113075	12.1673	0.000349801	0.00103011	NA	AT5G13890	79	3e-17	0.28	0.47	NA	NA	NA
VIT_205s0049g01980	1.73512	4.83369	0.00309127	4.27696	12.959	9.07147e-10	85.7735	1.55887e-10	3.27093e-09	3-isopropylmalate dehydratase-like	AT4G13430	820	0	0.85	0.94	ATLEUC1, IIL1	Encodes methylthioalkylmalate isomerase.	GO:0000023, GO:0003861, GO:0005506, GO:0006094, GO:0006096, GO:0008152, GO:0008652, GO:0009082, GO:0009097, GO:0009098, GO:0009099, GO:0009316, GO:0009507, GO:0009536, GO:0009570, GO:0009651, GO:0016829, GO:0016836, GO:0019252, GO:0019761, GO:0046686, GO:0046872, GO:0050486, GO:0051536, GO:0051539
VIT_205s0049g02140	-0.571243	-4.32518	0.00686971	-1.71543	-10.4828	1.89829e-08	55.5037	6.93951e-09	7.54531e-08	aspartyl-trna glutamyl-trna amidotransferase subunit b	AT1G48520	773	0	0.76	0.86	GATB	Encodes Glu-tRNA(Gln) amidotransferase subunit B (from Genbank record AF239836).	GO:0005524, GO:0005739, GO:0006412, GO:0006424, GO:0006536, GO:0009507, GO:0009570, GO:0016556, GO:0016740, GO:0016874, GO:0016884, GO:0030956, GO:0032543, GO:0050566, GO:0050567, GO:0070681
VIT_205s0051g00440	-0.350572	-4.2782	0.00742983	-0.959735	-11.2356	7.03452e-09	64.316	1.96599e-09	2.56887e-08	uncharacterized protein	AT4G13590	461	1e-161	0.72	0.82	NA	NA	GO:0003723, GO:0003964, GO:0005739, GO:0006278, GO:0009706, GO:0016020, GO:0016021
VIT_205s0051g00660	-0.643936	-4.55955	0.0046817	-1.59889	-9.46127	8.14473e-08	44.7773	4.14381e-08	3.46894e-07	serine threonine protein	AT1G04700	584	0	0.73	0.83	NA	NA	GO:0000003, GO:0000166, GO:0004672, GO:0004674, GO:0004712, GO:0004713, GO:0004715, GO:0005515, GO:0005524, GO:0005739, GO:0005829, GO:0005886, GO:0006468, GO:0008104, GO:0009069, GO:0016301, GO:0016740, GO:0048868
VIT_205s0051g00700	-0.853191	-4.92854	0.00263434	-1.7648	-8.55144	3.31644e-07	36.8477	1.97718e-07	1.34465e-06	NA	None	None	None	None	None	None	None	NA
VIT_205s0051g00870	0.407407	5.48782	0.00101652	1.31229	18.0577	8.59415e-12	171.4	2.63729e-13	2.31867e-11	glutathione reductase	AT3G24170	640	0	0.79	0.89	ATGR1, GR1	Encodes a cytosolic glutathione reductase.	GO:0000706, GO:0003858, GO:0004362, GO:0004616, GO:0005634, GO:0005737, GO:0005739, GO:0005777, GO:0005829, GO:0006094, GO:0006098, GO:0006550, GO:0006552, GO:0006574, GO:0006749, GO:0006979, GO:0007020, GO:0007276, GO:0008442, GO:0009055, GO:0009407, GO:0009507, GO:0010212, GO:0016491, GO:0019288, GO:0019344, GO:0019521, GO:0045454, GO:0046950, GO:0050660, GO:0050661, GO:0055114
VIT_205s0062g00630	-0.986634	-4.55349	0.00471238	-1.40831	-6.03693	2.96172e-05	19.7932	1.82173e-05	7.35584e-05	udp-glycosyltransferase 75d1-like	AT4G15550	471	3e-162	0.51	0.7	IAGLU	UDP-glucose:indole-3-acetate beta-D-glucosyltransferase	GO:0008152, GO:0009524, GO:0009751, GO:0010294, GO:0016740, GO:0016757, GO:0016758, GO:0030259, GO:0046482, GO:0080002, GO:0080018
VIT_205s0062g00700	2.71113	4.36219	0.00643859	4.76784	8.43871	3.99652e-07	35.6195	2.57833e-07	1.69514e-06	udp-glycosyltransferase 75d1-like	AT4G14090	449	6e-154	0.49	0.68	NA	The At4g14090 encodes a anthocyanidin 5-O-glucosyltransferase specifically glucosylating the 5-position of the flavonoid A-ring.	GO:0008152, GO:0009524, GO:0009751, GO:0010294, GO:0016740, GO:0016757, GO:0016758, GO:0030259, GO:0046482, GO:0080002, GO:0080018
VIT_205s0062g01360	-0.823362	-4.91544	0.00268812	-1.77153	-8.752	2.40729e-07	38.4927	1.40044e-07	9.91999e-07	phd finger	AT1G05835	100	2e-27	0.49	0.6	NA	NA	GO:0001709, GO:0005515, GO:0005634, GO:0008168, GO:0008270, GO:0009408, GO:0032259, GO:0048653
VIT_205s0062g01430	-0.458269	-4.47618	0.00538113	-1.57447	-12.9459	9.18798e-10	86.4568	1.45197e-10	3.08326e-09	o-glycosyl hydrolases family 17 protein	AT3G07320	629	0	0.67	0.81	NA	NA	GO:0003824, GO:0004553, GO:0005886, GO:0005975, GO:0005982, GO:0005985, GO:0008152, GO:0009505, GO:0009506, GO:0009793, GO:0010584, GO:0016787, GO:0016798, GO:0042973, GO:0043169
VIT_205s0077g00060	-0.498417	-4.18133	0.00866531	-1.23541	-9.32904	9.90569e-08	43.6712	5.08082e-08	4.12538e-07	peptidase s41 family protein	AT4G17740	707	0	0.79	0.89	NA	NA	GO:0004252, GO:0005515, GO:0005576, GO:0005739, GO:0006508, GO:0006655, GO:0008233, GO:0008236, GO:0009543, GO:0009579, GO:0016787, GO:0031977, GO:0035556, GO:0070008
VIT_205s0077g00280	-0.453938	-5.16178	0.00179457	0.0356598	0.414281	0.751928	19.3027	2.15046e-05	8.51335e-05	beta-amylase 1	AT3G23920	909	0	0.76	0.86	AtBAM1, BAM1, BMY7, TR-BAMY	Encodes a chloroplast beta-amylase. Is necessary for leaf starch breakdown in the absence of BAM3.	GO:0000271, GO:0000272, GO:0003824, GO:0004674, GO:0005524, GO:0005634, GO:0005829, GO:0005886, GO:0005975, GO:0005983, GO:0005985, GO:0006468, GO:0007020, GO:0007169, GO:0008152, GO:0009069, GO:0009414, GO:0009507, GO:0009825, GO:0009932, GO:0009934, GO:0010075, GO:0010480, GO:0010817, GO:0016161, GO:0016787, GO:0016798, GO:0033612, GO:0043169, GO:0043481, GO:0043621, GO:0048229, GO:0048767, GO:…
VIT_205s0077g00520	2.9463	5.48898	0.00101622	3.25716	6.18651	2.21208e-05	22.9628	6.63247e-06	2.97344e-05	gibberellin 2-oxidase	AT1G02400	360	6e-123	0.55	0.69	ATGA2OX4, ATGA2OX6, DTA1, GA2OX6	Encodes a gibberellin 2-oxidase that acts on C19 gibberellins but not C20 gibberellins.	GO:0005506, GO:0016020, GO:0016023, GO:0016102, GO:0016491, GO:0016702, GO:0016707, GO:0032940, GO:0045431, GO:0045487, GO:0051555, GO:0052634, GO:0055114
VIT_205s0077g00540	-0.623131	-5.64173	0.000790757	-1.16842	-9.9994	3.74217e-08	50.2688	1.59509e-08	1.52598e-07	NA	None	None	None	None	None	None	None	NA
VIT_205s0077g00630	0.707248	6.46804	0.000218285	0.844728	7.80343	1.15426e-06	34.8375	3.06465e-07	1.96912e-06	NA	AT1G47970	74	1e-16	0.52	0.72	NA	NA	GO:0005829
VIT_205s0077g01150	2.23343	6.99654	9.34234e-05	5.57361	18.5457	5.98717e-12	175.425	2.11802e-13	1.99773e-11	beta- -glucanase	AT4G16260	449	2e-157	0.64	0.78	NA	NA	GO:0003824, GO:0004553, GO:0005618, GO:0005773, GO:0005886, GO:0005975, GO:0005982, GO:0005985, GO:0006952, GO:0008152, GO:0009651, GO:0009817, GO:0016787, GO:0016798, GO:0042973, GO:0043169
VIT_205s0077g01530	2.6457	5.44253	0.00109305	7.20851	15.9278	4.64919e-11	131.086	3.24925e-12	1.44139e-10	pathogenesis-related protein 10	AT1G24020	73	1e-16	0.35	0.55	MLP423	NA	GO:0006952, GO:0009607
VIT_205s0077g01560	1.66094	6.05349	0.000406636	6.71725	26.5219	5.38863e-14	386.338	1.07099e-16	1.05845e-13	pathogenesis-related protein 10	AT1G24020	79	6e-19	0.36	0.55	MLP423	NA	GO:0006952, GO:0009607
VIT_205s0077g01570	2.7018	12.8287	5.42944e-08	6.86285	33.4229	1.00535e-14	568.594	2.44415e-18	3.5139e-14	pathogenesis-related protein 10	AT1G24020	74	5e-16	0.34	0.56	MLP423	NA	GO:0006952, GO:0009607
VIT_205s0077g01580	1.21778	7.69781	3.11265e-05	3.64149	23.2222	3.46658e-13	279.844	2.44132e-15	1.03119e-12	pathogenesis-related protein 10	AT1G24020	80	5e-19	0.35	0.54	MLP423	NA	GO:0006952, GO:0009607
VIT_205s0077g01600	4.79873	8.99578	5.17986e-06	6.68949	12.7766	1.10476e-09	86.153	1.49848e-10	3.16817e-09	major allergen pru ar 1	AT1G24020	72	7e-16	0.34	0.53	MLP423	NA	GO:0006952, GO:0009607
VIT_205s0077g01690	2.59816	5.05484	0.00215016	6.60482	13.8591	3.38777e-10	98.38	4.53109e-11	1.16918e-09	pathogenesis-related protein sth-2	AT1G24020	58	2e-11	0.32	0.51	MLP423	NA	GO:0006952, GO:0009607
VIT_205s0077g01750	-1.33394	-5.05889	0.00213829	-0.96225	-4.01577	0.00184328	14.269	0.000141463	0.000456354	uncharacterized protein loc100243551	AT5G14930	273	1e-83	0.35	0.5	SAG101	encodes an acyl hydrolase involved in senescence .	GO:0003824, GO:0004806, GO:0006629, GO:0016042, GO:0046486
VIT_205s0077g02260	0.913415	6.87233	0.000112183	0.724864	5.40397	0.000103767	26.196	2.60358e-06	1.29778e-05	nodulin 3-like protein	AT4G15920	292	3e-99	0.62	0.77	AtSWEET17, SWEET17	NA	GO:0005887, GO:0006833, GO:0008643, GO:0009651, GO:0009750, GO:0016021, GO:0051119
VIT_205s0077g02280	-1.7695	-11.7082	1.4718e-07	-2.01512	-12.997	8.66463e-10	102.555	3.1059e-11	8.70314e-10	pollen ole e 1 allergen and extensin family protein	AT3G16660	121	2e-34	0.56	0.74	NA	NA	GO:0006979
VIT_205s0094g00220	0.593385	4.37955	0.00629427	1.69729	13.6974	3.95762e-10	97.8743	4.74786e-11	1.22187e-09	class iv chitinase	AT3G54420	406	6e-143	0.71	0.82	ATCHITIV, ATEP3, CHIV, EP3	encodes an EP3 chitinase that is expressed during somatic embryogenesis in 'nursing' cells surrounding the embryos but not in embryos themselves. The gene is also expressed in mature pollen and growing pollen tubes until they enter the receptive synergid, but not in endosperm and integuments as in carrot. Post-embryonically, expression is found in hydathodes, stipules, root epidermis and emerging…	GO:0002679, GO:0004568, GO:0005576, GO:0005618, GO:0005975, GO:0006032, GO:0008061, GO:0009626, GO:0010167, GO:0010200, GO:0010262, GO:0015706, GO:0015824, GO:0016998
VIT_205s0094g00340	1.74871	6.35275	0.000259552	5.54047	20.9267	1.26743e-12	230.228	1.59342e-14	3.5182e-12	class iv chitinase	AT3G54420	371	2e-129	0.68	0.79	ATCHITIV, ATEP3, CHIV, EP3	encodes an EP3 chitinase that is expressed during somatic embryogenesis in 'nursing' cells surrounding the embryos but not in embryos themselves. The gene is also expressed in mature pollen and growing pollen tubes until they enter the receptive synergid, but not in endosperm and integuments as in carrot. Post-embryonically, expression is found in hydathodes, stipules, root epidermis and emerging…	GO:0004568, GO:0005618, GO:0005975, GO:0006032, GO:0008061, GO:0008152, GO:0010262, GO:0016787, GO:0016798, GO:0016998
VIT_205s0094g00350	1.06428	6.80777	0.000125772	3.04592	19.7803	2.77885e-12	201.965	5.56507e-14	7.76722e-12	class iv chitinase	AT3G54420	344	4e-116	0.61	0.77	ATCHITIV, ATEP3, CHIV, EP3	encodes an EP3 chitinase that is expressed during somatic embryogenesis in 'nursing' cells surrounding the embryos but not in embryos themselves. The gene is also expressed in mature pollen and growing pollen tubes until they enter the receptive synergid, but not in endosperm and integuments as in carrot. Post-embryonically, expression is found in hydathodes, stipules, root epidermis and emerging…	GO:0004568, GO:0005886, GO:0005975, GO:0006032, GO:0008061, GO:0008152, GO:0009505, GO:0010262, GO:0016787, GO:0016798, GO:0016998, GO:0048046
VIT_205s0094g00990	0.594425	4.58749	0.00450666	-0.113986	-0.817961	0.511634	16.9777	4.91311e-05	0.000178551	NA	AT2G43820	513	3e-179	0.55	0.73	ATSAGT1, GT, SAGT1, SGT1, UGT74F2	Induced by Salicylic acid, virus, fungus and bacteria.Involved in the tryptophan synthesis pathway. Independent of NPR1 for their induction by salicylic acid. UGT74F1 transfers UDP:glucose to salicylic acid (forming a glucoside (SAG) and a glucose ester (SGE)), benzoic acid, and athranilate in vitro. UGT74F2 shows a weak ability to catalyze the formation of the p-aminobenzoate-glucose ester in vi…	GO:0008152, GO:0009696, GO:0016740, GO:0016757, GO:0016758, GO:0018874, GO:0046482, GO:0047215, GO:0052639, GO:0052640, GO:0052641, GO:0080002, GO:0080044, GO:0080046
VIT_205s0094g01110	0.547248	5.92128	0.000519988	1.43789	16.2967	3.39999e-11	136.098	2.29258e-12	1.12203e-10	protein valine-tolerant 1	AT2G31810	689	0	0.69	0.83	NA	NA	GO:0003984, GO:0005829, GO:0005948, GO:0006094, GO:0007010, GO:0008152, GO:0009082, GO:0009097, GO:0009098, GO:0009099, GO:0009507, GO:0010498, GO:0015940, GO:0016597, GO:0016740
VIT_205s0094g01520	-0.320274	-4.49078	0.00524911	-0.880105	-12.2109	2.11524e-09	76.291	4.41826e-10	7.55693e-09	late embryogenesis abundant protein lea14-	AT2G44060	469	3e-166	0.74	0.86	NA	NA	GO:0005886, GO:0009269, GO:0046686
VIT_205s0094g01570	-0.502603	-4.51198	0.00502045	-0.251971	-2.33211	0.0537404	10.1829	0.000893175	0.00237764	NA	AT4G02600	650	0	0.63	0.74	ATMLO1, MLO1	A member of a large family of seven-transmembrane domain proteins specific to plants, homologs of the barley mildew resistance locus o (MLO) protein. The Arabidopsis genome contains 15 genes encoding MLO proteins, with localization in plasma membrane. Phylogenetic analysis revealed four clades of closely-related AtMLO genes. ATMLO1 belongs to the clade II, with ATMLO13 and ATMLO15. The gene is ex…	GO:0005516, GO:0005886, GO:0006952, GO:0008219, GO:0009607, GO:0016021
VIT_205s0102g00450	-0.598788	-4.80881	0.00318537	-1.89611	-11.9789	2.80357e-09	72.6762	6.77572e-10	1.06861e-08	calmodulin-like protein 5	AT2G43290	272	6e-92	0.65	0.79	MSS3	Encodes calmodulin-like MSS3.	GO:0005509, GO:0005576, GO:0005777, GO:0005886, GO:0016491, GO:0032440, GO:0055114
VIT_205s0102g00710	0.592122	6.96714	9.6607e-05	0.856312	10.1878	2.84178e-08	54.2351	8.43714e-09	8.92398e-08	fructokinase	AT3G59480	567	0	0.84	0.93	NA	NA	GO:0000041, GO:0004747, GO:0005524, GO:0005737, GO:0005794, GO:0005829, GO:0005886, GO:0005985, GO:0006000, GO:0006013, GO:0006014, GO:0006098, GO:0008865, GO:0009744, GO:0009749, GO:0009750, GO:0016301, GO:0016310, GO:0016740, GO:0019252
VIT_205s0102g01066	-1.43011	-4.26902	0.00749466	-0.620173	-2.21532	0.0665052	9.11664	0.00153655	0.00383939	uncharacterized protein loc100852873	AT1G53350	210	4e-56	0.28	0.45	NA	NA	GO:0006952, GO:0043531
VIT_205s0102g01180	-0.556447	-5.61611	0.00081873	-0.812735	-8.13017	6.65252e-07	34.6537	3.19308e-07	2.0442e-06	glyoxalase ii	AT1G06130	497	3e-177	0.76	0.89	GLX2-4	NA	GO:0004416, GO:0005506, GO:0005739, GO:0006090, GO:0006750, GO:0008270, GO:0008800, GO:0009507, GO:0016787, GO:0017001, GO:0019243, GO:0019344, GO:0042318, GO:0048573
VIT_206s0004g00440	0.468619	4.20766	0.00829486	-0.240696	-2.13615	0.0764261	20.8372	1.29121e-05	5.39066e-05	NA	AT5G56540	65	1e-15	0.57	0.75	AGP14, ATAGP14	Encodes arabinogalactan protein (AGP14).	GO:0005886, GO:0016020, GO:0031225
VIT_206s0004g01130	-1.39457	-5.57547	0.000884003	-1.09237	-4.76663	0.000382579	18.1536	3.20748e-05	0.000121912	e3 ubiquitin-protein ligase sinat2	AT3G58040	524	0	0.79	0.89	SINAT2	Encodes a RING finger domain containing protein that interacts with AtRAP2.2.	GO:0004842, GO:0005515, GO:0005634, GO:0005739, GO:0006511, GO:0007275, GO:0008270, GO:0016567, GO:0016874, GO:0019941, GO:0046872
VIT_206s0004g01270	-0.639216	-6.11053	0.000369788	-1.54676	-14.328	2.10421e-10	103.386	2.88574e-11	8.20936e-10	callose synthase	AT5G13000	3514	0	0.87	0.94	ATGSL12, CALS3, gsl12, GSL12	encodes a gene similar to callose synthase	GO:0000148, GO:0000226, GO:0000911, GO:0003843, GO:0005886, GO:0005982, GO:0005985, GO:0006075, GO:0006346, GO:0007267, GO:0008360, GO:0009504, GO:0009506, GO:0009556, GO:0009616, GO:0010228, GO:0010267, GO:0016020, GO:0016021, GO:0016740, GO:0016757, GO:0016758, GO:0016926, GO:0031048, GO:0035196, GO:0050665, GO:0051567, GO:0052543
VIT_206s0004g01510	1.22187	12.5598	6.99657e-08	1.41236	14.5393	1.72131e-10	124.353	5.29644e-12	2.1002e-10	linoleate 13s-lipoxygenase 2- chloroplastic-like	AT3G45140	1023	0	0.57	0.72	ATLOX2, LOX2	Chloroplast lipoxygenase required for wound-induced jasmonic acid accumulation in Arabidopsis.Mutants are resistant to Staphylococcus aureus and accumulate salicylic acid upon infection.	GO:0005506, GO:0005515, GO:0006633, GO:0008610, GO:0009055, GO:0009535, GO:0009570, GO:0009611, GO:0009620, GO:0009695, GO:0009753, GO:0009941, GO:0016165, GO:0016491, GO:0016702, GO:0031408, GO:0046872, GO:0055114
VIT_206s0004g01710	-0.705191	-4.60153	0.00441291	-1.40725	-8.13021	6.65252e-07	33.242	4.40177e-07	2.70824e-06	histone h3	AT5G65360	272	2e-94	1	1	NA	NA	GO:0000786, GO:0003677, GO:0005634, GO:0005694, GO:0006334, GO:0008283, GO:0009536, GO:0046982
VIT_206s0004g01750	-0.488508	-5.18367	0.00173062	-0.539088	-5.7388	5.3016e-05	20.0375	1.67895e-05	6.84903e-05	leucine-rich repeat receptor-like protein	AT3G20820	531	0	0.74	0.85	NA	NA	GO:0005515, GO:0005618, GO:0005886, GO:0006952, GO:0007165, GO:0009506, GO:0009507, GO:0009650, GO:0016020, GO:0016301, GO:0016310, GO:0016491, GO:0032440, GO:0042493, GO:0048046, GO:0055114
VIT_206s0004g01841	-1.36866	-5.4475	0.00109305	-2.75954	-7.91551	9.54204e-07	32.8072	4.86954e-07	2.95672e-06	NA	None	None	None	None	None	None	None	NA
VIT_206s0004g02060	1.00374	6.80139	0.000126643	1.49205	10.409	2.10227e-08	55.8735	6.55987e-09	7.21692e-08	aldehyde dehydrogenase family 3 member f1	AT4G36250	592	0	0.56	0.76	ALDH3F1	Encodes a putative aldehyde dehydrogenase. The gene is not responsive to osmotic stress and is expressed constitutively at a low level in plantlets and root cultures.	GO:0004028, GO:0004029, GO:0004030, GO:0005783, GO:0006081, GO:0006094, GO:0006096, GO:0006525, GO:0006547, GO:0006550, GO:0006552, GO:0006554, GO:0006558, GO:0006560, GO:0006568, GO:0006570, GO:0006574, GO:0006631, GO:0006699, GO:0008152, GO:0009612, GO:0016020, GO:0016491, GO:0019260, GO:0019482, GO:0019722, GO:0019852, GO:0042631, GO:0046251, GO:0046486, GO:0055114
VIT_206s0004g02520	-0.577094	-4.99795	0.00235155	-1.59442	-11.7917	3.50412e-09	70.0595	9.34383e-10	1.39301e-08	protein trf-like 6	AT1G72650	127	6e-32	0.31	0.44	TRFL6	Arabidopsis thaliana myb family transcription factor (At1g72650)	GO:0000785, GO:0003677, GO:0003682, GO:0005634, GO:0050896
VIT_206s0004g02630	0.455951	4.77525	0.00335589	0.0772355	0.801983	0.520767	13.0777	0.00023395	0.000716416	protein binding	AT5G60710	881	0	0.64	0.75	NA	NA	GO:0004674, GO:0004842, GO:0005515, GO:0005524, GO:0005576, GO:0005886, GO:0006468, GO:0008270, GO:0009069, GO:0009690, GO:0016567, GO:0046872
VIT_206s0004g02650	0.728849	4.36861	0.00637865	0.244337	1.39568	0.248921	9.95699	0.000999521	0.00262868	NA	None	None	None	None	None	None	None	NA
VIT_206s0004g02680	-0.524974	-4.83375	0.00309127	-1.32703	-10.9481	1.02183e-08	60.204	3.47213e-09	4.13632e-08	cytokinin riboside 5 -monophosphate phosphoribohydrolase log1-like	AT2G28305	390	2e-137	0.89	0.95	ATLOG1, LOG1	NA	GO:0005634, GO:0005829, GO:0009691, GO:0016787, GO:0016799, GO:0016829
VIT_206s0004g03330	1.043	5.66139	0.000771398	1.94251	11.4144	5.66466e-09	65.1452	1.75966e-09	2.34019e-08	NA	AT2G28500	224	4e-73	0.65	0.73	LBD11	NA	NA
VIT_206s0004g03350	1.33536	4.70427	0.00377429	2.47292	9.49473	7.78111e-08	45.0762	3.92451e-08	3.31824e-07	NA	AT2G28500	225	1e-73	0.65	0.73	LBD11	NA	NA
VIT_206s0004g03390	0.505242	4.57135	0.00458383	0.597107	5.47484	8.96687e-05	17.2291	4.47802e-05	0.00016429	uncharacterized protein loc100260311 isoform 1	AT3G45600	289	2e-97	0.78	0.91	TET3	Member of TETRASPANIN family	GO:0005576, GO:0005886, GO:0007568, GO:0009062, GO:0009506, GO:0016020, GO:0016021, GO:0016023
VIT_206s0004g03590	0.543726	6.16825	0.000338549	-0.0366073	-0.406561	0.756431	27.1469	2.00918e-06	1.03413e-05	ethylene-responsive transcription factor rap2-7-like	AT2G28550	425	6e-144	0.59	0.69	RAP2.7, TOE1	NA	GO:0003677, GO:0003700, GO:0005634, GO:0005667, GO:0006355, GO:0009651, GO:0009737, GO:0009887, GO:0010228, GO:0016491, GO:0032440, GO:0055114
VIT_206s0004g03650	0.398375	5.34573	0.00131749	0.316734	4.25029	0.001127	15.9473	7.25095e-05	0.000252982	bolting time control 1	AT5G02810	462	1e-151	0.46	0.58	APRR7, PRR7	PRR7 and PRR9 are partially redundant essential components of a temperature-sensitive circadian system. CCA1 and LHY had a positive effect on PRR7 expression levels. Acts as transcriptional repressor of CCA1 and LHY.	GO:0000156, GO:0000160, GO:0005515, GO:0006355, GO:0016301, GO:0016310, GO:0035556
VIT_206s0004g04240	0.432293	4.56339	0.00465174	0.408733	4.32533	0.000962321	13.1966	0.000222236	0.000683777	histone h2b	AT3G45980	246	3e-82	0.9	0.93	H2B, HTB9	Encodes a histone 2B (H2B) protein. This protein can be ubiquitinated in planta, and this modification depends on the HUB1 and HUB2 E3 ubiquitin ligases as well as the UBC1 and UBC2 E2 ubiquitin conjugating enzymes. Lysine 146 appears to be the site of the ubiquitin addition.	GO:0000786, GO:0003677, GO:0005634, GO:0005694, GO:0005730, GO:0006334, GO:0009062, GO:0009534, GO:0009570, GO:0046982
VIT_206s0004g04370	-0.679906	-5.91029	0.000526765	-1.53596	-11.611	4.41203e-09	67.4154	1.30697e-09	1.83885e-08	histone -like	AT5G59970	199	5e-67	1	1	NA	NA	GO:0000786, GO:0003677, GO:0005634, GO:0005694, GO:0005730, GO:0005886, GO:0006334, GO:0009414, GO:0009507, GO:0009579, GO:0015629, GO:0045653, GO:0046982
VIT_206s0004g04510	-0.799326	-9.3445	3.18926e-06	-0.97168	-11.3411	6.20061e-09	73.3091	6.2786e-10	1.00988e-08	heat shock protein 70	AT5G02500	1244	0	0.94	0.96	AT-HSC70-1, AtHsp70-1, HSC70, HSC70-1, HSP70-1	encodes a member of heat shock protein 70 family.	GO:0000166, GO:0005524, GO:0005618, GO:0005730, GO:0005773, GO:0005886, GO:0006950, GO:0009408, GO:0009409, GO:0009615, GO:0009617, GO:0009941, GO:0016491, GO:0022626, GO:0032440, GO:0046686, GO:0048046, GO:0055114, GO:0080167
VIT_206s0004g04550	0.71622	7.13034	7.424e-05	0.526847	5.21092	0.000153345	27.2265	1.96663e-06	1.01519e-05	e3 ubiquitin-protein ligase xbat31-like	AT2G28840	698	0	0.73	0.86	XBAT31	NA	GO:0004842, GO:0005515, GO:0005737, GO:0008270, GO:0016874, GO:0042742, GO:0046872, GO:0051049, GO:0051865
VIT_206s0004g04640	-0.559245	-4.46343	0.00549498	-0.956272	-7.52224	1.87703e-06	28.6209	1.36186e-06	7.32987e-06	metallothionein-like protein type 2-like isoform 5	AT3G09390	43	3e-07	0.4	0.55	ATMT-1, ATMT-K, MT2A	metallothionein, binds to and detoxifies excess copper and other metals, limiting oxidative damage	GO:0046872
VIT_206s0004g05020	-0.438099	-4.36387	0.00642449	-1.0087	-9.44133	8.40677e-08	44.6542	4.23802e-08	3.53259e-07	ripening-related hydrolase-like protein	AT5G59480	364	7e-126	0.61	0.76	NA	NA	GO:0003824, GO:0005634, GO:0008152, GO:0015824, GO:0016787
VIT_206s0004g05050	-0.804267	-4.70073	0.00378671	-2.67209	-10.2449	2.63637e-08	52.5971	1.09218e-08	1.10411e-07	cytochrome p450	AT2G29090	634	0	0.69	0.85	CYP707A2	Encodes a protein with ABA 8'-hydroxylase activity, involved in ABA catabolism. Member of the CYP707A gene family. This gene predominantly accumulates in dry seeds and is up-regulated immediately following imbibition. CYP707A2 appears to play a major role in the rapid decrease in ABA levels during early seed imbibition.	GO:0004497, GO:0005506, GO:0005576, GO:0006950, GO:0009055, GO:0009414, GO:0009507, GO:0009639, GO:0009687, GO:0009737, GO:0010114, GO:0010200, GO:0010295, GO:0016020, GO:0016021, GO:0016491, GO:0019825, GO:0020037, GO:0022900, GO:0030912, GO:0032940, GO:0046345, GO:0046872, GO:0048838, GO:0050832, GO:0055114
VIT_206s0004g05080	-0.56974	-4.17397	0.00873125	-1.34012	-8.64964	2.83187e-07	37.4233	1.75002e-07	1.2092e-06	protein binding	AT3G55530	331	3e-113	0.75	0.84	AtSDIR1, SDIR1	Encodes an intracellular membrane localized protein with E3 ligase activity that is involved in regulation of ABA signaling. Loss of function alleles show decreased sensitivity to ABA. Overexpression results in increased sensitivity to ABA.	GO:0004842, GO:0005515, GO:0008270, GO:0009414, GO:0009651, GO:0009737, GO:0009789, GO:0010200, GO:0016020, GO:0016567, GO:0030001, GO:0043231, GO:0046872, GO:0046873, GO:0055085, GO:0090304
VIT_206s0004g05180	-0.487923	-5.85083	0.00057373	-1.4486	-17.3423	1.52619e-11	155.681	6.52344e-13	4.41442e-11	ribulose bisphosphate carboxylase oxygenase activase chloroplast	AT2G39730	814	0	0.81	0.9	RCA	Rubisco activase, a nuclear-encoded chloroplast protein that consists of two isoforms arising from alternative splicing in most plants. Required for the light activation of rubisco.	GO:0005524, GO:0005618, GO:0005634, GO:0009409, GO:0009416, GO:0009535, GO:0009941, GO:0010287, GO:0010319, GO:0042742, GO:0043531, GO:0046863, GO:0048046, GO:0050790
VIT_206s0004g05870	-0.752929	-5.57391	0.000884587	-1.90014	-12.5321	1.46593e-09	78.8457	3.30098e-10	5.94422e-09	tubulin beta-2 beta-3 chain	AT5G62700	853	0	0.97	0.99	TUB3	encodes tubulin beta-2/beta-3 chain	GO:0000166, GO:0003924, GO:0005198, GO:0005200, GO:0005515, GO:0005525, GO:0005618, GO:0005730, GO:0005773, GO:0005794, GO:0005874, GO:0005886, GO:0006184, GO:0007017, GO:0007018, GO:0009506, GO:0009651, GO:0043234, GO:0045298, GO:0046686, GO:0051258
VIT_206s0004g05960	1.54654	8.08206	1.73774e-05	1.66219	8.77204	2.33479e-07	47.5815	2.51617e-08	2.27286e-07	NA	AT4G37300	103	1e-27	0.42	0.57	MEE59	NA	NA
VIT_206s0004g06010	-0.597355	-8.19846	1.45613e-05	-0.942896	-12.8024	1.07495e-09	84.1046	1.85822e-10	3.78019e-09	fus-interacting serine-arginine-rich protein	AT1G07350	172	1e-49	0.61	0.68	SR45a	NA	GO:0000166, GO:0003676, GO:0003723, GO:0008380, GO:0009536, GO:0009644, GO:0030529, GO:0043484
VIT_206s0004g06020	0.726361	7.20596	6.76675e-05	0.782333	7.84224	1.07858e-06	37.9438	1.56917e-07	1.09791e-06	alpha-glucan h isozyme-like	AT3G46970	1489	0	0.84	0.92	ATPHS2, PHS2	Encodes a cytosolic alpha-glucan phosphorylase. In vitro, the enzyme has a preference for branched polysaccharides, such as glycogen.	GO:0004645, GO:0005737, GO:0005829, GO:0005975, GO:0008184, GO:0009414, GO:0009507, GO:0016740, GO:0016757, GO:0019252, GO:0030170, GO:0046686
VIT_206s0004g06130	1.25198	7.24333	6.45615e-05	-0.502847	-2.44461	0.0435832	50.766	1.46939e-08	1.42253e-07	thiamine biosynthesis protein	AT2G29630	1150	0	0.86	0.92	PY, THIC, PY, THIC, PY, THIC	Encodes a protein involved in thiamine biosynthesis. The protein is an iron-sulfur cluster protein predicted to catalyze the conversion of 5-aminoimidazole ribonucleotide (AIR) to hydroxymethylpyrimidine phosphate (HMP-P). A severe reduction of THIC levels in plants decreases vitamin B1 (thiamin diphosphate (TPP)) levels and also leads to changes in the levels of numerous other metabolites since …	GO:0000023, GO:0006098, GO:0009228, GO:0009507, GO:0009536, GO:0009570, GO:0010266, GO:0016045, GO:0019252, GO:0019288, GO:0019760, GO:0043085, GO:0051536, GO:0080041
VIT_206s0004g06140	-0.348489	-4.09747	0.00983771	-1.48137	-15.961	4.56805e-11	137.428	2.09399e-12	1.04713e-10	50s ribosomal protein l4	AT1G07320	332	2e-113	0.75	0.87	EMB2784, PRPL4, RPL4	encodes a plastid ribosomal protein L4	GO:0000311, GO:0003723, GO:0003735, GO:0005622, GO:0005634, GO:0005840, GO:0006412, GO:0008266, GO:0009507, GO:0009535, GO:0009536, GO:0009547, GO:0009570, GO:0009579, GO:0016020, GO:0019288, GO:0019344, GO:0019843, GO:0022626, GO:0030529, GO:0042254
VIT_206s0004g06170	-0.59251	-6.13772	0.000356849	-1.76025	-15.684	5.76276e-11	124.93	5.07441e-12	2.02872e-10	uncharacterized protein loc100265554 isoform 1	AT3G47070	60	5e-13	0.48	0.73	NA	NA	GO:0009507, GO:0009535, GO:0009579, GO:0009941, GO:0044424
VIT_206s0004g06220	0.627689	6.9899	9.41932e-05	-0.183651	-1.93916	0.107436	44.1157	4.67884e-08	3.83424e-07	probable anion transporter chloroplastic-like	AT2G29650	777	0	0.75	0.81	ANTR1, PHT4;1, ANTR1, PHT4;1	Encodes an inorganic phosphate transporter (PHT4;1) that is localized to the thylakoid membrane.	GO:0000165, GO:0005315, GO:0005351, GO:0006612, GO:0006810, GO:0006811, GO:0006814, GO:0006817, GO:0008514, GO:0008643, GO:0009416, GO:0009507, GO:0009535, GO:0009536, GO:0009579, GO:0009595, GO:0009624, GO:0009697, GO:0009862, GO:0009867, GO:0010200, GO:0010310, GO:0010363, GO:0015293, GO:0015706, GO:0015711, GO:0016020, GO:0016021, GO:0030504, GO:0030505, GO:0031348, GO:0031402, GO:0031969, GO:…
VIT_206s0004g06290	1.16307	10.7359	4.76071e-07	1.79739	16.9978	1.94147e-11	147.799	1.06166e-12	6.19459e-11	tetratricopeptide repeat-containing protein	AT2G29670	568	0	0.54	0.66	NA	NA	GO:0004601, GO:0005488, GO:0005515, GO:0006396, GO:0006979, GO:0009536, GO:0044262, GO:0044723
VIT_206s0004g06320	0.627667	5.8055	0.000610408	1.77234	17.3384	1.52619e-11	155.777	6.48602e-13	4.41442e-11	anthranilate synthase alpha subunit	AT2G29690	889	0	0.76	0.87	ASA2, ATHANSYNAB	Encode a functional anthranilate synthase protein. Expressed at a constitutive basal level. Expression was not induced by wounding nor bacterial pathogen infiltration. Involved in aromatic amino acid biosynthesis.	GO:0000162, GO:0004049, GO:0005950, GO:0006567, GO:0006571, GO:0009058, GO:0009094, GO:0009507, GO:0009611, GO:0009617, GO:0009723, GO:0009851, GO:0016829, GO:0016833
VIT_206s0004g06390	1.29989	7.73618	2.93075e-05	0.849176	4.91541	0.000281094	30.6555	8.15293e-07	4.6619e-06	udp-glucoronosyl udp-glucosyl transferase family protein	AT1G07250	490	2e-169	0.51	0.71	UGT71C4	NA	GO:0008152, GO:0009813, GO:0016740, GO:0016757, GO:0016758, GO:0035251, GO:0047213, GO:0080043, GO:0080044, GO:0080045
VIT_206s0004g06400	2.67008	4.30814	0.00709547	2.71782	4.42518	0.000781115	12.7187	0.000273638	0.000824564	udp-glycosyltransferase 71c4-like	AT1G07250	437	9e-149	0.48	0.68	UGT71C4	NA	GO:0008152, GO:0009813, GO:0016740, GO:0016757, GO:0016758, GO:0047213, GO:0080043, GO:0080044, GO:0080045
VIT_206s0004g06660	-0.531319	-5.31233	0.00139578	-0.126978	-1.33502	0.270882	15.274	9.42977e-05	0.0003187	phosphoinositide-specific phospholipase c	AT5G58700	848	0	0.68	0.81	ATPLC4, PLC4	NA	GO:0004435, GO:0004629, GO:0004871, GO:0005509, GO:0005515, GO:0005886, GO:0006629, GO:0007165, GO:0008081, GO:0009395, GO:0016787, GO:0030048, GO:0035556, GO:0042732, GO:0046339, GO:0051645, GO:0051646, GO:0060151
VIT_206s0004g06710	0.363599	4.2776	0.00742983	1.51244	18.0979	8.33761e-12	178.944	1.75534e-13	1.75805e-11	zinc finger ccch domain-containing protein	AT5G58620	671	0	0.55	0.67	NA	NA	GO:0003676, GO:0005515, GO:0008270, GO:0009409, GO:0010200, GO:0046872, GO:0050832
VIT_206s0004g06730	-0.79878	-5.20232	0.00167171	-1.13249	-7.07685	4.13393e-06	26.8866	2.15546e-06	1.10009e-05	NA	AT5G05580	600	0	0.78	0.9	AtFAD8, FAD8	Encodes a temperature sensitive plastidic fatty acid desaturase.	GO:0005783, GO:0006629, GO:0006636, GO:0009409, GO:0016491, GO:0016717, GO:0031969, GO:0042389, GO:0055114, GO:0080167
VIT_206s0004g06870	0.35831	4.35504	0.00649084	0.79827	9.96273	3.94835e-08	49.8895	1.69897e-08	1.61581e-07	proliferation-associated protein 2g4-like	AT3G51800	582	0	0.79	0.87	ATEBP1, ATG2, EBP1	putative nuclear DNA-binding protein G2p (AtG2) mRNA,	GO:0004177, GO:0005730, GO:0005886, GO:0006508, GO:0008235, GO:0009987, GO:0016787
VIT_206s0004g07070	-0.489784	-4.14048	0.00913577	-1.42585	-10.383	2.17619e-08	54.6395	7.92431e-09	8.49252e-08	kinase family protein	AT5G58520	858	0	0.71	0.83	NA	NA	GO:0004672, GO:0004674, GO:0004712, GO:0004713, GO:0004715, GO:0005524, GO:0005737, GO:0005886, GO:0006468, GO:0009069, GO:0009832, GO:0010413, GO:0016301, GO:0016740, GO:0045492
VIT_206s0004g07210	3.12655	4.84263	0.0030438	2.60312	3.93221	0.00219546	13.2474	0.000217424	0.000670564	NA	AT1G07050	131	3e-37	0.69	0.82	NA	NA	GO:0005515, GO:0005634, GO:0006355, GO:0007623, GO:0008270, GO:0045036
VIT_206s0004g07500	0.520587	4.82106	0.00314458	2.50057	23.9999	2.57436e-13	322.357	6.21922e-16	4.31569e-13	double wrky type transfactor	AT2G38470	365	1e-118	0.47	0.59	ATWRKY33, WRKY33	Member of the plant WRKY transcription factor family. Regulates the antagonistic relationship between defense pathways mediating responses to P. syringae and necrotrophic fungal pathogens. Located in nucleus. Involved in response to various abiotic stresses - especially salt stress.	GO:0003677, GO:0003700, GO:0005634, GO:0005667, GO:0006355, GO:0043565
VIT_206s0004g07660	0.682139	4.2273	0.0080633	1.13797	7.45329	2.11546e-06	27.9429	1.62556e-06	8.57578e-06	beta-alanine-pyruvate aminotransferase	AT3G08860	748	0	0.72	0.86	PYD4	Encodes a protein that is predicted to have beta-alanine aminotransferase activity.	GO:0003824, GO:0005739, GO:0006522, GO:0006531, GO:0006544, GO:0006563, GO:0006566, GO:0007568, GO:0008453, GO:0008483, GO:0009830, GO:0016740, GO:0030170, GO:0043562
VIT_206s0004g08080	1.49336	7.79509	2.73728e-05	0.0138433	0.0616416	0.96336	40.1912	9.92802e-08	7.35557e-07	ring-h2 finger protein atl72-like	AT3G10910	181	5e-56	0.55	0.69	NA	NA	GO:0005515, GO:0008270, GO:0045491, GO:0046872
VIT_206s0009g00810	-0.422565	-5.01469	0.00230724	-1.71066	-17.9731	9.23069e-12	172.034	2.54699e-13	2.27412e-11	hydrolyzing o-glycosyl	AT5G20950	994	0	0.78	0.89	NA	NA	GO:0004553, GO:0005576, GO:0005829, GO:0005975, GO:0008152, GO:0008422, GO:0009505, GO:0009506, GO:0009627, GO:0016020, GO:0016787, GO:0016798, GO:0034976
VIT_206s0009g00820	-0.827764	-5.09346	0.00200944	-1.66932	-8.76555	2.35443e-07	38.7541	1.32719e-07	9.48061e-07	kinesin-like protein	AT3G44050	1152	0	0.65	0.77	NA	NA	GO:0000166, GO:0000911, GO:0003774, GO:0003777, GO:0005524, GO:0005737, GO:0005874, GO:0005875, GO:0006346, GO:0007018, GO:0009909, GO:0009957, GO:0016572, GO:0031048, GO:0051225, GO:0051322, GO:0051567
VIT_206s0009g03010	-0.876001	-5.2924	0.00145112	-2.21856	-9.99405	3.77375e-08	49.9986	1.66834e-08	1.58902e-07	flavonoid 3 -hydroxylase 2-like	AT5G07990	273	4e-88	0.49	0.72	CYP75B1, D501, TT7	Required for flavonoid 3' hydroxylase activity.	GO:0004497, GO:0005506, GO:0009055, GO:0016491, GO:0016705, GO:0016711, GO:0020037, GO:0046872, GO:0055114
VIT_206s0009g03350	-0.507218	-4.46947	0.00543812	-2.73627	-15.9511	4.59792e-11	135.414	2.40252e-12	1.15262e-10	phospholipase c	AT2G26870	776	0	0.72	0.84	NPC2	NA	GO:0005886, GO:0008152, GO:0016758, GO:0016788, GO:0034480
VIT_206s0009g03670	1.97147	4.53682	0.00484561	2.79798	6.81842	6.65888e-06	24.0931	4.73529e-06	2.2027e-05	NA	AT4G18380	185	2e-54	0.36	0.53	NA	NA	GO:0010286
VIT_206s0061g00080	-0.77067	-5.07656	0.00206836	-1.97335	-10.2234	2.71155e-08	52.2601	1.15271e-08	1.15748e-07	saccharopine dehydrogenase family protein expressed	AT1G50450	656	0	0.76	0.88	NA	NA	GO:0000166, GO:0003824, GO:0005488, GO:0008152, GO:0009507, GO:0009534, GO:0016491, GO:0055114
VIT_206s0061g00550	-0.980083	-4.5682	0.00460588	-1.47161	-6.29684	1.78605e-05	21.1689	1.16024e-05	4.89968e-05	probable xyloglucan endotransglucosylase hydrolase protein 32	AT2G36870	423	5e-149	0.69	0.83	AtXTH32, XTH32	NA	GO:0004553, GO:0005618, GO:0005975, GO:0005982, GO:0005985, GO:0006073, GO:0008810, GO:0016740, GO:0016757, GO:0016762, GO:0016787, GO:0048046
VIT_206s0061g00680	0.747417	5.02657	0.00226944	0.743685	5.0448	0.00021509	16.9056	5.04628e-05	0.000182723	NA	AT5G22930	216	3e-69	0.52	0.63	NA	NA	NA
VIT_206s0061g00770	-0.452528	-5.07976	0.00206084	-1.63856	-16.3209	3.34046e-11	139.513	1.81985e-12	9.42923e-11	50s ribosomal protein l9	AT3G44890	270	6e-92	0.72	0.88	RPL9	Plastid ribosomal protein CL9	GO:0000311, GO:0003723, GO:0003735, GO:0005622, GO:0005840, GO:0006412, GO:0009507, GO:0009536, GO:0009570, GO:0009941, GO:0019288, GO:0019843, GO:0030529, GO:0042254
VIT_206s0061g00890	0.443548	4.10431	0.00972561	-0.624744	-5.12588	0.000181974	42.7721	6.01513e-08	4.77426e-07	serine carboxypeptidase-like 51-like	AT2G27920	599	0	0.65	0.81	SCPL51	NA	GO:0004180, GO:0004185, GO:0005576, GO:0006508, GO:0008233, GO:0009627, GO:0016023, GO:0016787, GO:0034976
VIT_206s0061g01000	-1.3415	-6.86242	0.000113358	-1.63619	-7.97192	8.688e-07	37.2918	1.79928e-07	1.23972e-06	lysosomal pro-x	AT5G22860	433	3e-148	0.61	0.77	NA	NA	GO:0004180, GO:0006508, GO:0008236, GO:0016787
VIT_206s0061g01210	1.22337	10.0442	1.33933e-06	2.53545	21.8354	6.98529e-13	238.901	1.11797e-14	2.71528e-12	lysine histidine transporter 1-like	AT1G08230	620	0	0.67	0.81	NA	NA	GO:0005275, GO:0006865, GO:0015837, GO:0016020, GO:0016021
VIT_206s0080g00090	1.84348	4.41351	0.00594761	1.86891	4.50751	0.000657434	13.2685	0.000215462	0.000665673	cytochrome p450	AT2G27690	608	0	0.65	0.8	CYP94C1	Encodes a CYP94C1. Has highest omega-hydroxylase activity with 9,10-epoxystearic acid, while also metabolized lauric acid (C12:0) and C18 unsaturated fatty acids. Gene expression is induced in response to wounding and jasmonic acid treatment.	GO:0004497, GO:0005506, GO:0005576, GO:0006631, GO:0009055, GO:0009414, GO:0009611, GO:0009620, GO:0009695, GO:0009723, GO:0009733, GO:0009738, GO:0009867, GO:0016023, GO:0016491, GO:0018685, GO:0019825, GO:0020037, GO:0042538, GO:0046872, GO:0055114, GO:0070330
VIT_206s0080g00150	1.10262	4.2831	0.00737842	1.13233	4.45452	0.000734916	12.739	0.000271201	0.000818489	subtilisin-like protease-like	AT2G04160	569	0	0.43	0.6	AIR3	isolated from differential screening of a cDNA library from auxin-treated root culture. encodes a protein similar to subtilisin-like serine protease which is believed to be active outside the plant cell.	GO:0004252, GO:0005576, GO:0006508, GO:0016787, GO:0042802, GO:0043086, GO:0046983
VIT_206s0080g00310	1.01819	7.25308	6.39861e-05	0.496754	3.39887	0.00662106	26.3381	2.50355e-06	1.25436e-05	esterase lipase thioesterase family protein	AT5G22460	444	2e-155	0.58	0.78	NA	NA	GO:0005618, GO:0005773, GO:0009505, GO:0009506, GO:0016020, GO:0016023, GO:0016787
VIT_206s0080g00320	0.632878	5.77068	0.000643822	0.867924	8.14838	6.44618e-07	35.1168	2.88025e-07	1.8642e-06	uncharacterized protein loc100248360	AT5G22460	414	8e-144	0.55	0.75	NA	NA	GO:0005773, GO:0009505, GO:0016020, GO:0016023, GO:0016787
VIT_206s0080g00760	-0.653416	-5.66651	0.000767611	-1.98484	-16.1599	3.81303e-11	134.455	2.56684e-12	1.21144e-10	pollen ole e 1 allergen and extensin family protein	AT5G22430	147	3e-44	0.48	0.65	NA	NA	GO:0031225, GO:0048481
VIT_206s0080g01020	3.10773	5.87328	0.000553686	4.39833	8.71059	2.56939e-07	39.4733	1.14652e-07	8.33713e-07	momilactone a synthase-like	AT3G51680	278	3e-91	0.49	0.67	AtSDR2, SDR2	NA	GO:0000166, GO:0003824, GO:0004316, GO:0005488, GO:0005835, GO:0006633, GO:0008152, GO:0009536, GO:0016491, GO:0042967, GO:0047044, GO:0051504, GO:0055114
VIT_206s0080g01200	0.973264	5.46376	0.00106091	1.07828	6.16645	2.29493e-05	22.7906	6.98899e-06	3.11281e-05	harpin-induced family protein	AT3G44220	260	2e-87	0.58	0.75	NA	NA	GO:0005739, GO:0009505, GO:0009506, GO:0051607
VIT_207s0005g00030	1.0301	8.76103	6.72929e-06	1.64847	14.2437	2.2785e-10	103.233	2.92487e-11	8.29637e-10	glutathione s-transferase	AT2G47730	293	9e-100	0.66	0.79	ATGSTF5, ATGSTF8, GST6, GSTF8	Encodes glutathione transferase belonging to the phi class of GSTs. Naming convention according to Wagner et al. (2002).	GO:0004364, GO:0005515, GO:0005634, GO:0005774, GO:0005886, GO:0006749, GO:0009407, GO:0009409, GO:0009570, GO:0009579, GO:0009651, GO:0009734, GO:0009941, GO:0010319, GO:0016740, GO:0042742, GO:0043295, GO:0080167
VIT_207s0005g00360	-0.634375	-4.3573	0.00647783	-0.0477421	-0.362522	0.78365	11.6919	0.000434442	0.00125018	beta-glucosidase 11-like	AT1G02850	635	0	0.62	0.75	BGLU11	NA	GO:0003824, GO:0004553, GO:0005576, GO:0005975, GO:0008152, GO:0008422, GO:0016787, GO:0016798, GO:0043169
VIT_207s0005g00410	0.401531	4.60077	0.00441291	1.67369	19.6353	2.92646e-12	210.916	3.68114e-14	5.7681e-12	beta glucosidase 11	AT1G02850	635	0	0.61	0.75	BGLU11	NA	GO:0003824, GO:0004553, GO:0005576, GO:0005975, GO:0008152, GO:0008422, GO:0016787, GO:0016798, GO:0043169
VIT_207s0005g00580	0.48984	4.10503	0.00972561	0.0416171	0.334406	0.800129	10.3936	0.000805101	0.00216694	magnesium proton exchanger	AT2G47600	389	7e-132	0.73	0.84	ATMHX, ATMHX1, MHX, MHX1	Encodes a magnesium/proton exchanger, member of putative Na+/Ca2+ antiporter gene family	GO:0005432, GO:0005774, GO:0006816, GO:0006826, GO:0006829, GO:0015693, GO:0016021, GO:0035725
VIT_207s0005g00590	-0.492034	-5.31843	0.00137952	-1.21284	-12.8299	1.04236e-09	83.1054	2.06737e-10	4.14542e-09	photolyase blue-light receptor 2	AT2G47590	576	0	0.67	0.81	PHR2	photolyase/blue light photoreceptor PHR2 (PHR2) mRNA,	GO:0000023, GO:0003904, GO:0003913, GO:0005634, GO:0006281, GO:0006655, GO:0016117, GO:0016829, GO:0019252, GO:0019288
VIT_207s0005g00740	-0.766661	-6.47056	0.000218203	-2.38462	-17.4207	1.44099e-11	155.085	6.76288e-13	4.50009e-11	endo- -beta-glucanase	AT4G02290	817	0	0.76	0.87	AtGH9B13, GH9B13	NA	GO:0003824, GO:0004553, GO:0005576, GO:0005975, GO:0005982, GO:0005985, GO:0008152, GO:0008810, GO:0009624, GO:0010089, GO:0016787, GO:0016798, GO:0030245, GO:0044036
VIT_207s0005g01030	-1.08725	-6.3412	0.000263995	-2.05724	-10.2002	2.79817e-08	53.0487	1.01649e-08	1.04004e-07	cellulose synthase-like d3- glycosyltransferase family 2 protein	AT1G02730	1946	0	0.81	0.89	ATCSLD5, CSLD5, SOS6	Encodes a gene similar to cellulose synthase. Knock-out mutant has reduced growth, reduced xylan level and reduced xylan synthase activity in stems.	GO:0000226, GO:0000724, GO:0000911, GO:0005783, GO:0005794, GO:0005886, GO:0005982, GO:0005985, GO:0006011, GO:0009409, GO:0009414, GO:0009536, GO:0009651, GO:0009832, GO:0009965, GO:0010583, GO:0016020, GO:0016021, GO:0016740, GO:0016757, GO:0016760, GO:0030173, GO:0030244, GO:0042127, GO:0042546, GO:0047517, GO:0048367, GO:0048767, GO:0051329, GO:0051753
VIT_207s0005g01090	0.659244	4.27234	0.00745206	0.0427516	0.25807	0.847192	11.478	0.000479683	0.0013656	NA	AT4G13030	128	1e-32	0.29	0.49	NA	NA	NA
VIT_207s0005g01520	0.461512	4.96182	0.00249848	0.440975	4.76398	0.000384552	15.7848	7.72082e-05	0.000267646	wrky transcription factor 22	AT4G01250	129	2e-35	0.41	0.51	AtWRKY22, WRKY22	member of WRKY Transcription Factor; Group II-e	GO:0003677, GO:0003700, GO:0005634, GO:0005667, GO:0006355, GO:0043565
VIT_207s0005g01550	-2.31153	-7.14407	7.32359e-05	-2.28321	-7.23088	3.13612e-06	34.4436	3.34713e-07	2.1295e-06	polygalacturonase at1g48100-like	AT3G26610	261	6e-83	0.48	0.64	NA	NA	GO:0004650, GO:0005576, GO:0005975, GO:0005982, GO:0005985, GO:0008152, GO:0016787, GO:0016798, GO:0047911
VIT_207s0005g02300	-0.52609	-4.71621	0.0037029	-0.278503	-2.59196	0.0329439	11.1578	0.000557384	0.00156412	nucleic acid binding	AT3G62200	630	0	0.52	0.63	NA	NA	GO:0003676, GO:0005634, GO:0005777, GO:0008270, GO:0009507
VIT_207s0005g02410	-0.386999	-4.365	0.00641837	-1.49904	-15.978	4.51961e-11	136.404	2.24509e-12	1.10436e-10	peptidyl-prolyl cis-trans isomerase	AT3G62030	312	1e-105	0.71	0.78	CYP20-3, ROC4	nuclear-encoded chloroplast stromal cyclophilin CYP20-3 (also known as ROC4). Protein is tyrosine-phosphorylated and its phosphorylation state is modulated in response to ABA in Arabidopsis thaliana seeds.	GO:0000413, GO:0003755, GO:0006457, GO:0006979, GO:0009535, GO:0009570, GO:0009642, GO:0009651, GO:0009737, GO:0009941, GO:0010555, GO:0016853, GO:0019344, GO:0022626, GO:0031977, GO:0042742, GO:0048046
VIT_207s0005g03490	0.404188	4.42431	0.00587215	0.939766	10.583	1.65984e-08	56.5016	5.96645e-09	6.66679e-08	NA	AT1G06210	391	4e-134	0.61	0.79	NA	NA	GO:0005622, GO:0005634, GO:0005795, GO:0005829, GO:0005886, GO:0006886, GO:0006891, GO:0008565
VIT_207s0005g03660	0.474276	4.25181	0.00772297	0.880032	8.18976	6.01291e-07	33.5525	4.09803e-07	2.54401e-06	uncharacterized protein at1g03900-like	AT1G03900	352	3e-121	0.75	0.84	ABCI18, ATNAP4, NAP4	member of NAP family, an heterogeneous subfamily of the ATP-binding Cassette (ABC) superfamily of membrane transporters. The NAPs proteins are characterized by having only one nucleotide-binding folds (NBFs) domain.	GO:0000902, GO:0005524, GO:0005737, GO:0006200, GO:0006858, GO:0006897, GO:0016020, GO:0016049, GO:0042626, GO:0048193
VIT_207s0005g03690	0.640679	4.80712	0.00318803	0.946298	7.40643	2.29995e-06	28.24	1.50365e-06	8.00434e-06	serine threonine-protein kinase cbk1-like	AT4G14350	855	0	0.77	0.87	NA	NA	GO:0000166, GO:0004672, GO:0004674, GO:0004697, GO:0004713, GO:0005524, GO:0005634, GO:0005829, GO:0005886, GO:0006468, GO:0007165, GO:0009069, GO:0009524, GO:0016301, GO:0016740
VIT_207s0005g03760	-0.489979	-4.36047	0.00645012	-0.635957	-5.61258	6.83317e-05	17.3609	4.26717e-05	0.000157446	phytochelatin synthase	AT5G44070	625	0	0.66	0.79	ARA8, ATPCS1, CAD1, PCS1	Phytochelatin synthase gene confers tolerance to cadmium ions. Catalyzes phytochelatin (PC) synthesis from glutathione (GSH) in the presence of Cd2+, Zn2+, Cu2+ and Fe3+, but not by Co2+ or Ni2+.	GO:0005507, GO:0005829, GO:0006812, GO:0010038, GO:0015446, GO:0015700, GO:0016756, GO:0042344, GO:0042742, GO:0046685, GO:0046686, GO:0046870, GO:0046872, GO:0046938, GO:0052544, GO:0071992, GO:0071994
VIT_207s0005g04400	-0.549708	-6.25427	0.000293136	-1.8905	-17.7523	1.09691e-11	162.154	4.44803e-13	3.33688e-11	photosystem ii reaction center psb28 protein	AT4G28660	226	5e-74	0.58	0.71	PSB28	Similar to PsbW subunit of photosystem II.	GO:0000038, GO:0003908, GO:0006281, GO:0006655, GO:0009507, GO:0009523, GO:0009535, GO:0009536, GO:0009539, GO:0009570, GO:0009579, GO:0009654, GO:0010207, GO:0015979, GO:0016020, GO:0019288, GO:0042335
VIT_207s0005g04410	-0.757584	-4.92011	0.00268149	-1.57108	-8.77357	2.33029e-07	38.6774	1.34825e-07	9.60285e-07	subtilisin-like protease sdd1-like	AT1G04110	1117	0	0.7	0.84	AtSDD1, SDD1	Initially identified as a mutation affecting stomatal development and distribution. Encodes a protein similar to serine proteases.	GO:0004252, GO:0006508, GO:0008233, GO:0009505, GO:0009897, GO:0010103, GO:0016023, GO:0016491, GO:0031012, GO:0032440, GO:0042127, GO:0042802, GO:0043086, GO:0048046, GO:0055114
VIT_207s0005g05610	0.532021	6.36277	0.000255265	0.928426	11.3799	5.89843e-09	65.053	1.78137e-09	2.35617e-08	3-ketoacyl- thiolase	AT2G33150	685	0	0.76	0.88	KAT2, PED1, PKT3	Encodes an organellar (peroxisome, glyoxysome) 3-ketoacyl-CoA thiolase, involved in fatty acid b-oxidation during germination and subsequent seedling growth. Mutants have defects in glyoxysomal fatty acid beta-oxidation. EC2.3.1.16 thiolase.	GO:0003824, GO:0003988, GO:0005730, GO:0005739, GO:0005773, GO:0005774, GO:0005777, GO:0005829, GO:0005886, GO:0006550, GO:0006552, GO:0006574, GO:0006629, GO:0006631, GO:0006633, GO:0006635, GO:0006699, GO:0008152, GO:0008610, GO:0009407, GO:0009507, GO:0009514, GO:0009611, GO:0009695, GO:0009789, GO:0010111, GO:0016020, GO:0016740, GO:0016747, GO:0018874, GO:0031408, GO:0042967, GO:0043161, GO:…
VIT_207s0005g05860	0.479559	4.60281	0.00441115	0.94107	9.368	9.35865e-08	43.8841	4.88373e-08	3.97532e-07	guanine nucleotide-binding 3 homolog	AT3G07050	739	0	0.7	0.82	NSN1	NA	GO:0000166, GO:0001510, GO:0003924, GO:0005525, GO:0005622, GO:0005730, GO:0005829, GO:0006184, GO:0009506, GO:0010077, GO:0042254, GO:0045892, GO:0048444
VIT_207s0005g06090	3.17194	8.89504	5.76989e-06	3.26346	9.18436	1.24191e-07	54.5193	8.07307e-09	8.61648e-08	uncharacterized protein loc100241465	None	None	None	None	None	None	None	GO:0005576, GO:0009405
VIT_207s0005g06150	-0.435551	-4.44462	0.00568069	-1.1261	-10.3901	2.15519e-08	54.3527	8.28436e-09	8.79111e-08	NA	AT5G48830	258	9e-82	0.52	0.68	NA	NA	NA
VIT_207s0005g06420	-0.408699	-4.2304	0.00802125	-0.0171936	-0.185325	0.890164	11.4311	0.000490278	0.00139311	pppde peptidase domain-containing protein 2-like	AT3G07090	394	5e-138	0.69	0.82	NA	NA	GO:0005634, GO:0009536
VIT_207s0031g00130	-0.443254	-4.27913	0.00742983	-1.70864	-14.3416	2.07609e-10	108.415	1.87045e-11	5.82419e-10	kinesin-like protein	AT5G47820	1601	0	0.76	0.87	FRA1	encodes a kinesin-like protein with an N-terminal microtubule binding motor domain. Protein is localized to the periphery of the cytoplasm and mutants in the gene exhibit altered orientation of cellulose microfibrils and reduced mechanical strength of fibers.	GO:0000166, GO:0000394, GO:0003774, GO:0003777, GO:0005524, GO:0005634, GO:0005737, GO:0005874, GO:0005875, GO:0007018, GO:0009086, GO:0010075, GO:0010215
VIT_207s0031g00160	0.364304	4.12636	0.00939213	1.10415	12.7302	1.16609e-09	84.3709	1.80647e-10	3.69082e-09	ubiquitin-conjugating enzyme e2 i	AT3G57870	296	5e-103	0.86	0.92	AHUS5, ATSCE1, EMB1637, SCE1, SCE1A	Encodes a SUMO liagse that directs the attachment of the small protein SUMO to target proteins via an isopeptide bond. This enzyme is localized to the nucleus and plants with reduced levels of this protein show higher sensitivity to ABA in root growth inhibition assays. It has high similarity to the yeast UBC9 SUMO ligase and is sometimes referred to by that name.	GO:0004842, GO:0005524, GO:0005634, GO:0009737, GO:0016874, GO:0016925, GO:0019787, GO:0019789, GO:0019941, GO:0043687, GO:0051246
VIT_207s0031g00480	0.826411	6.25501	0.000293136	0.481549	3.58526	0.00451091	19.7023	1.87821e-05	7.54782e-05	probable serine threonine-protein kinase at1g01540-like	AT4G02630	635	0	0.69	0.77	NA	NA	GO:0000166, GO:0000186, GO:0004672, GO:0004674, GO:0004709, GO:0004713, GO:0004715, GO:0004872, GO:0005524, GO:0005886, GO:0006468, GO:0007178, GO:0007623, GO:0009069, GO:0016301, GO:0016740, GO:0042546, GO:0046777, GO:0046983
VIT_207s0031g00530	1.49984	4.20567	0.00831654	3.14506	9.76124	5.23611e-08	47.9446	2.36297e-08	2.15349e-07	protein kinase-like protein	AT4G36950	323	4e-108	0.51	0.65	MAPKKK21	member of MEKK subfamily	GO:0000166, GO:0000186, GO:0000302, GO:0004629, GO:0004672, GO:0004674, GO:0004709, GO:0004713, GO:0005515, GO:0005524, GO:0006468, GO:0006629, GO:0007178, GO:0008081, GO:0009069, GO:0009409, GO:0009414, GO:0009651, GO:0009737, GO:0016301, GO:0016740, GO:0048235
VIT_207s0031g00660	0.759266	6.46052	0.000219847	1.1715	10.1687	2.91673e-08	52.9642	1.0302e-08	1.0524e-07	uncharacterized protein	AT4G33985	154	1e-46	0.58	0.69	NA	NA	GO:0008152, GO:0010286, GO:0016740
VIT_207s0031g01380	-0.719273	-5.00908	0.00231571	-0.540665	-3.94645	0.00213197	13.9315	0.000162713	0.000516841	cytochrome p450	AT3G26300	404	2e-135	0.41	0.63	CYP71B34	putative cytochrome P450	GO:0004497, GO:0005506, GO:0009055, GO:0016491, GO:0020037, GO:0033772, GO:0046872, GO:0055114
VIT_207s0031g01420	-0.390363	-4.78828	0.00329481	-1.15088	-13.9476	3.07404e-10	100.452	3.75006e-11	1.00225e-09	uncharacterized protein sll1770-like	AT5G64940	596	0	0.66	0.74	ATATH13, ATH13, ATOSA1, OSA1	Encodes a member of ATH subfamily of ATP-binding cassette (ABC) proteins.	GO:0005215, GO:0005886, GO:0006810, GO:0009507, GO:0009941, GO:0016772
VIT_207s0031g01710	0.662811	4.99848	0.00235155	3.25381	27.2206	3.98777e-14	419.924	4.75149e-17	6.60147e-14	probable wrky transcription factor 51-like	AT5G64810	150	8e-45	0.56	0.72	ATWRKY51, WRKY51	member of WRKY Transcription Factor; Group II-c	GO:0003677, GO:0003700, GO:0005634, GO:0005667, GO:0006355, GO:0009867, GO:0042742, GO:0043565, GO:0050832
VIT_207s0031g02300	0.427158	4.43438	0.00577049	0.756301	8.04807	7.65797e-07	32.498	5.2354e-07	3.15841e-06	eukaryotic translation initiation factor 6	AT3G55620	472	9e-170	0.91	0.98	eIF6A, emb1624	NA	GO:0003743, GO:0005730, GO:0005829, GO:0005840, GO:0006446, GO:0009793, GO:0042256, GO:0042273, GO:0043022, GO:0043023, GO:0071215
VIT_207s0031g02340	-1.32043	-5.91916	0.00052082	-2.44075	-8.45714	3.88558e-07	37.667	1.66265e-07	1.15624e-06	amino acid permease	AT5G09220	798	0	0.78	0.89	AAP2	member of AAAP family	GO:0005887, GO:0006612, GO:0006833, GO:0006862, GO:0006888, GO:0009651, GO:0009750, GO:0009963, GO:0010363, GO:0015171, GO:0015172, GO:0015174, GO:0015175, GO:0015399, GO:0015696, GO:0015800, GO:0015804, GO:0015809, GO:0016020, GO:0016021, GO:0030003, GO:0043069, GO:0043090, GO:0043269, GO:0070838
VIT_207s0031g02400	3.11718	4.96277	0.00249726	4.67872	7.92701	9.36132e-07	32.0844	5.77283e-07	3.43225e-06	amino acid permease	AT2G01170	408	2e-136	0.44	0.63	AtGABP, BAT1, GABP	Encodes a bidirectional amino acid transporter that can transport ala, arg, glu and lys but not GABA or pro with both export and import activity. Its expression is localized in the vascular tissues suggesting a function in amino acids export from the phloem into sink tissue.	GO:0003333, GO:0006810, GO:0006865, GO:0015171, GO:0016020, GO:0016021
VIT_207s0031g03070	2.06175	13.7628	1.90997e-08	4.20921	29.4352	2.22185e-14	433.824	3.45746e-17	6.34777e-14	phenylcoumaran benzylic ether reductase -like protein	AT1G75280	282	6e-93	0.47	0.67	NA	isoflavone reductase, putative, identical to SP:P52577 Isoflavone reductase homolog P3 (EC 1.3.1.-) {Arabidopsis thaliana}; contains Pfam profile PF02716: isoflavone reductase. Involved in response to oxidative stress.	GO:0000166, GO:0003824, GO:0005488, GO:0006808, GO:0008152, GO:0009698, GO:0009813, GO:0016491, GO:0047526, GO:0055114
VIT_207s0104g00120	0.510121	4.51608	0.00499091	1.60008	15.4031	7.3418e-11	125.393	4.90353e-12	1.97607e-10	protein trichome birefringence-like 11	AT3G06080	592	0	0.62	0.77	TBL10	Encodes a member of the TBL (TRICHOME BIREFRINGENCE-LIKE) gene family containing a plant-specific DUF231 (domain of unknown function) domain. TBL gene family has 46 members, two of which (TBR/AT5G06700 and TBL3/AT5G01360) have been shown to be involved in the synthesis and deposition of secondary wall cellulose, presumably by influencing the esterification state of pectic polymers. A nomenclature…	GO:0005634, GO:0007623
VIT_207s0104g00470	-1.04514	-4.27407	0.00742983	-3.50704	-8.47839	3.744e-07	35.9424	2.40288e-07	1.59182e-06	NA	AT1G03170	97	2e-23	0.4	0.63	FAF2, FTM5	NA	NA
VIT_207s0104g00830	1.34022	8.58	8.36075e-06	3.15471	21.9378	6.61669e-13	244.439	8.97332e-15	2.32872e-12	sugar transporter erd6-like 7	AT2G48020	712	0	0.72	0.84	NA	NA	GO:0005215, GO:0005351, GO:0005773, GO:0005774, GO:0005886, GO:0006810, GO:0008643, GO:0009507, GO:0016020, GO:0016021, GO:0016491, GO:0022891, GO:0032440, GO:0055085, GO:0055114
VIT_207s0104g00840	0.729787	5.54434	0.000935723	1.5406	12.6563	1.27143e-09	80.5008	2.74502e-10	5.15819e-09	probable lrr receptor-like serine threonine-protein kinase rkf3-like	AT2G48010	756	0	0.63	0.78	RKF3	receptor-like serine/threonine kinase (RKF3)	GO:0000166, GO:0004672, GO:0004674, GO:0004702, GO:0004713, GO:0004715, GO:0004872, GO:0005515, GO:0005524, GO:0005576, GO:0005886, GO:0006468, GO:0007178, GO:0009069, GO:0016301, GO:0016740
VIT_207s0104g00850	1.47258	5.53085	0.000947698	3.86189	16.3606	3.25835e-11	138.514	1.94592e-12	9.89469e-11	receptor-like cytosolic serine threonine-protein kinase rbk2-like	AT5G35960	398	2e-136	0.63	0.76	NA	NA	GO:0000166, GO:0004672, GO:0004674, GO:0004713, GO:0005524, GO:0005634, GO:0005737, GO:0005777, GO:0006468, GO:0009069, GO:0016301, GO:0016740
VIT_207s0104g01300	0.645711	6.66293	0.000158521	0.141383	1.44025	0.233717	24.5818	4.10743e-06	1.93613e-05	NA	AT4G35800	40	6e-05	0.39	0.53	NRPB1, RNA_POL_II_LS, RNA_POL_II_LSRNA_POL_II_LS, RPB1	Encodes the unique largest subunit of nuclear DNA-dependent RNA polymerase II; the ortholog of budding yeast RPB1 and a homolog of the E. coli RNA polymerase beta prime subunit.	NA
VIT_207s0129g00210	1.07	4.09809	0.00983247	1.31103	5.1861	0.000160867	14.9579	0.00010694	0.000356221	btb and taz domain protein 4	AT5G67480	490	1e-172	0.65	0.8	ATBT4, BT4	BTB and TAZ domain protein. Located in cytoplasm and expressed in fruit, flower and leaves.	GO:0000123, GO:0003712, GO:0004402, GO:0005515, GO:0005516, GO:0005576, GO:0005634, GO:0005667, GO:0005737, GO:0005774, GO:0005886, GO:0006355, GO:0008270, GO:0009409, GO:0009553, GO:0009555, GO:0009611, GO:0009651, GO:0009733, GO:0009739, GO:0009751, GO:0009753, GO:0009954, GO:0010200, GO:0010227, GO:0016573, GO:0042542, GO:0042967, GO:0048439
VIT_207s0129g00290	0.473222	5.84245	0.000577706	0.137531	1.6749	0.164471	18.1027	3.26609e-05	0.000123946	formamidase	AT4G37560	526	0	0.82	0.93	NA	NA	GO:0004328, GO:0005773, GO:0006568, GO:0008152, GO:0009627, GO:0016787, GO:0016811, GO:0031347, GO:0046487
VIT_207s0129g00330	0.975391	5.37131	0.00125584	1.83662	10.662	1.48973e-08	56.84	5.67131e-09	6.37326e-08	lob domain-containing protein	AT3G49940	250	1e-82	0.56	0.65	LBD38	NA	GO:0010167, GO:0015706, GO:0016126
VIT_207s0129g00370	0.919216	9.90332	1.55318e-06	0.528387	5.63079	6.58333e-05	49.3454	1.86121e-08	1.74449e-07	NA	AT5G67390	92	8e-23	0.46	0.66	NA	NA	NA
VIT_207s0129g00490	0.376992	4.43727	0.00575181	0.468465	5.52918	8.04437e-05	17.1511	4.60825e-05	0.00016859	subtilisin-like protease	AT5G67360	1138	0	0.72	0.84	ARA12	Encodes a subtilisin-like serine protease essential for mucilage release from seed coats.	GO:0003824, GO:0004252, GO:0005509, GO:0005576, GO:0005618, GO:0006508, GO:0008233, GO:0008236, GO:0009505, GO:0010214, GO:0016787, GO:0042802, GO:0043086, GO:0048046, GO:0048359, GO:0080001
VIT_207s0129g00560	-0.430435	-4.11561	0.00957632	-2.06567	-17.5628	1.29411e-11	168.739	3.05694e-13	2.59373e-11	NA	AT4G37450	64	9e-13	0.54	0.65	AGP18, ATAGP18	AGP18 is a lysine-rich arabinogalactan-protein (AGP) and part of a multi-gene family of glycoproteins with approx. 50 members. It falls into one subclass with AGP17 and AGP19, other lysine-rich AGPs. It is expressed in young leaves, shoots, roots and flowers.	NA
VIT_207s0129g00660	2.67117	5.54773	0.00093132	4.59266	10.1744	2.89493e-08	51.9005	1.22141e-08	1.22015e-07	indole-3-acetic acid-amido synthetase	AT2G14960	994	0	0.79	0.88	GH3.1	encodes a protein similar to IAA-amido synthases. Lines carrying an insertion in this gene are hypersensitive to auxin.	GO:0009416, GO:0009536, GO:0009733, GO:0010279, GO:0016023, GO:0032940
VIT_207s0129g00670	-0.889668	-4.80229	0.00321403	-3.20685	-9.91647	4.21177e-08	49.1844	1.91243e-08	1.78732e-07	zinc finger protein 7-like	AT1G24625	83	2e-19	0.41	0.52	ZFP7	Encodes a zinc finger protein containing only a single zinc finger.	GO:0005622, GO:0008270
VIT_207s0130g00030	-2.86294	-4.82591	0.00312416	-3.80994	-5.33725	0.000118767	17.3457	4.2909e-05	0.000158231	defensin-like protein 6-like	AT5G63660	92	1e-25	0.6	0.78	LCR74, PDF2.5	Predicted to encode a PR (pathogenesis-related) protein. Belongs to the plant defensin (PDF) family with the following members: At1g75830/PDF1.1, At5g44420/PDF1.2a, At2g26020/PDF1.2b, At5g44430/PDF1.2c, At2g26010/PDF1.3, At1g19610/PDF1.4, At1g55010/PDF1.5, At2g02120/PDF2.1, At2g02100/PDF2.2, At2g02130/PDF2.3, At1g61070/PDF2.4, At5g63660/PDF2.5, At2g02140/PDF2.6, At5g38330/PDF3.1 and At4g30070/PDF…	GO:0005576, GO:0006952, GO:0031640, GO:0050832
VIT_207s0141g00060	2.96067	4.14852	0.009042	3.76965	5.61824	6.75411e-05	16.9783	4.91193e-05	0.000178551	beta-ketoacyl-coa synthase family protein	AT1G04220	496	2e-171	0.56	0.74	KCS2	Encodes KCS2, a member of the 3-ketoacyl-CoA synthase family involved in the biosynthesis of VLCFA (very long chain fatty acids).	GO:0000038, GO:0003824, GO:0005634, GO:0006633, GO:0006970, GO:0008152, GO:0009409, GO:0009411, GO:0009416, GO:0009611, GO:0009813, GO:0009922, GO:0009923, GO:0010345, GO:0016020, GO:0016021, GO:0016740, GO:0016747, GO:0042335, GO:0042967
VIT_207s0141g00590	0.479665	4.51486	0.00499903	-0.59977	-4.98383	0.000243938	45.1492	3.8729e-08	3.28604e-07	magnesium transporter	AT5G64560	505	3e-178	0.77	0.85	ATMGT9, MGT9, MRS2-2	Transmembrane magnesium transporter. One of 9 family members.	GO:0005634, GO:0015095, GO:0015693, GO:0016020, GO:0016021, GO:0030001, GO:0046873, GO:0055085
VIT_207s0141g00640	1.44484	4.57142	0.00458383	2.93291	10.2631	2.56999e-08	52.8752	1.04485e-08	1.06346e-07	amino acid	AT1G08230	266	2e-83	0.34	0.54	NA	NA	GO:0016020, GO:0016021
VIT_207s0141g00730	0.668943	5.54028	0.000937968	1.47199	12.4758	1.57894e-09	78.1473	3.57181e-10	6.36699e-09	histone h1 subtype 5	AT2G30620	150	4e-43	0.54	0.64	NA	NA	GO:0000786, GO:0003677, GO:0005634, GO:0005694, GO:0005730, GO:0006334
VIT_207s0151g00260	1.61364	4.26459	0.00753394	4.13133	12.2871	1.92736e-09	77.8404	3.69847e-10	6.53284e-09	quinone-oxidoreductase-like protein	AT4G13010	472	6e-167	0.72	0.84	NA	NA	GO:0000166, GO:0003824, GO:0005488, GO:0005773, GO:0005794, GO:0005829, GO:0005886, GO:0008152, GO:0008270, GO:0009507, GO:0009528, GO:0009535, GO:0009536, GO:0009706, GO:0016020, GO:0016491, GO:0055114
VIT_207s0151g00640	-4.51126	-6.57	0.000187694	-4.41042	-6.42313	1.39837e-05	28.1477	1.54043e-06	8.17103e-06	7s vicilin	AT3G22640	229	2e-67	0.3	0.57	PAP85	NA	GO:0005576, GO:0031640, GO:0042742, GO:0043245, GO:0045735, GO:0050832
VIT_207s0151g01070	3.32993	4.42174	0.00587561	6.09022	8.84045	2.1112e-07	39.0767	1.24254e-07	8.95162e-07	copalyl diphosphate synthase	AT4G02780	759	0	0.54	0.7	ABC33, ATCPS1, CPS, CPS1, GA1	Catalyzes the conversion of geranylgeranyl pyrophosphate (GGPP) to copalyl pyrophosphate (CPP) of gibberellin biosynthesis	GO:0000287, GO:0005739, GO:0008152, GO:0009507, GO:0009686, GO:0009905, GO:0010333, GO:0016829, GO:0016853, GO:0050559, GO:0051504
VIT_207s0191g00180	0.540978	7.20491	6.76675e-05	1.00321	13.4345	5.18957e-10	90.4014	9.72819e-11	2.21333e-09	homeobox-leucine zipper protein athb-6-like	AT2G22430	226	5e-71	0.42	0.56	ATHB6, HB6	Encodes a homeodomain leucine zipper class I (HD-Zip I) protein that is a target of the protein phosphatase ABI1 and regulates hormone responses in Arabidopsis.	GO:0000976, GO:0003677, GO:0003700, GO:0005634, GO:0005667, GO:0006355, GO:0009414, GO:0009788, GO:0043565
VIT_207s0197g00060	1.08113	5.37462	0.0012492	1.15444	5.83141	4.42105e-05	21.0335	1.21183e-05	5.09873e-05	NA	AT4G37180	195	7e-58	0.41	0.55	NA	myb family transcription factor, contains Pfam domain, PF00249: Myb-like DNA-binding domain l; also isolated as a putative cytoskeletal protein in a yeast screen	GO:0000785, GO:0003677, GO:0003682, GO:0005634
VIT_207s0205g00140	-0.710837	-4.97327	0.00246728	-1.81984	-10.3895	2.15602e-08	54.0033	8.74753e-09	9.16745e-08	chromosome-associated kinesin	AT3G49650	1047	0	0.72	0.82	NA	NA	GO:0000166, GO:0003774, GO:0003777, GO:0005524, GO:0005874, GO:0005875, GO:0007018
VIT_208s0007g00330	-0.949052	-6.31819	0.000272463	-1.88391	-12.2312	2.0627e-09	74.8285	5.24118e-10	8.71884e-09	type 2 metallothionein	AT3G09390	64	7e-15	0.61	0.68	ATMT-1, ATMT-K, MT2A	metallothionein, binds to and detoxifies excess copper and other metals, limiting oxidative damage	GO:0005507, GO:0046872
VIT_208s0007g00410	-0.597743	-5.63379	0.000802882	-2.11594	-17.2691	1.59223e-11	155.113	6.75116e-13	4.50009e-11	asymmetric leaves1 and rough	AT2G37630	485	3e-171	0.71	0.82	AS1, ATMYB91, ATPHAN, MYB91	Encodes a MYB-domain protein involved in specification of the leaf proximodistal axis. Mutation results in lobed and dissected leaves with a characteristic asymmetry. Homologous to the Antirrhinum PHANTASTICA (PHAN) and maize ROUGH SHEATH2 (RS2) genes Asymmetric placement of auxin response at the distal leaf tip precedes visible asymmetric leaf growth. Acts alongside AXR1 to exclude BP expression…	GO:0000785, GO:0000793, GO:0003677, GO:0003682, GO:0005634, GO:0005730, GO:0008356, GO:0009615, GO:0009651, GO:0009733, GO:0009739, GO:0009751, GO:0009753, GO:0009944, GO:0010338, GO:0042742, GO:0042803, GO:0045088, GO:0046686, GO:0050832
VIT_208s0007g00420	0.416328	4.88511	0.00283273	1.07762	13.1322	7.37145e-10	88.1114	1.22505e-10	2.68401e-09	protein kinase	AT2G28930	405	1e-139	0.8	0.91	APK1B, PK1B	NA	GO:0000166, GO:0002213, GO:0004672, GO:0004674, GO:0004713, GO:0004715, GO:0005524, GO:0005730, GO:0005737, GO:0005886, GO:0006468, GO:0009069, GO:0016301, GO:0046777, GO:0050832
VIT_208s0007g00780	-0.494476	-5.44401	0.00109305	-1.19473	-12.4641	1.59425e-09	78.0912	3.59462e-10	6.40179e-09	one helix protein	AT5G02120	120	3e-35	0.75	0.87	OHP, PDE335	Encodes a one helix protein homologous to cyanobacterial high-light inducible proteins. The protein is localized to the thylakoid membrane and its transcript is transiently induced by exposure to high light conditions.	GO:0009535, GO:0009637, GO:0009644, GO:0009744, GO:0010114, GO:0010155, GO:0010207, GO:0010218, GO:0016702, GO:0019761
VIT_208s0007g00920	-0.519841	-4.32828	0.00684225	-1.73125	-13.038	8.2213e-10	88.1938	1.21482e-10	2.67013e-09	tropinone reductase homolog at1g07440	AT2G29150	343	3e-118	0.62	0.79	NA	NA	GO:0000166, GO:0003824, GO:0005488, GO:0007568, GO:0008152, GO:0009821, GO:0016491, GO:0050356, GO:0055114
VIT_208s0007g00930	-0.849677	-6.75978	0.000134992	-1.81254	-12.9035	9.63038e-10	83.3135	2.02175e-10	4.07726e-09	probable e3 ubiquitin-protein ligase herc1-like	AT3G53830	599	0	0.62	0.75	NA	NA	GO:0000785, GO:0003682, GO:0008536, GO:0016301, GO:0016310
VIT_208s0007g01310	0.870114	4.676	0.00392038	1.38851	7.90631	9.68302e-07	31.6032	6.47597e-07	3.79916e-06	peptide nitrate transporter at2g37900-like	AT3G53960	278	3e-89	0.61	0.79	NA	NA	GO:0003700, GO:0005215, GO:0005667, GO:0005886, GO:0006355, GO:0006857, GO:0009718, GO:0016020, GO:0016021, GO:0043565
VIT_208s0007g01360	0.844123	4.14452	0.00908367	2.86391	15.6302	6.0246e-11	131.135	3.23815e-12	1.43975e-10	uncharacterized protein	AT5G02020	93	3e-24	0.47	0.62	SIS	Encodes a protein involved in salt tolerance, names SIS (Salt Induced Serine rich).	GO:0006914, GO:0006979, GO:0009651
VIT_208s0007g01400	1.11468	4.68193	0.00388725	2.70179	12.6338	1.30461e-09	81.588	2.43628e-10	4.69184e-09	glutathione s-transferase protein	AT3G09270	270	7e-91	0.6	0.79	ATGSTU8, GSTU8	Encodes glutathione transferase belonging to the tau class of GSTs. Naming convention according to Wagner et al. (2002).	GO:0004364, GO:0004462, GO:0005515, GO:0005737, GO:0005886, GO:0005975, GO:0006090, GO:0006635, GO:0006749, GO:0006979, GO:0009407, GO:0009734, GO:0010583, GO:0016740, GO:0043161, GO:0043295, GO:0046686, GO:0051788, GO:0080129
VIT_208s0007g01450	-0.534249	-4.22506	0.00807813	-0.931813	-7.204	3.2927e-06	26.2076	2.59524e-06	1.29462e-05	NA	AT3G54000	165	2e-46	0.38	0.5	NA	NA	NA
VIT_208s0007g01560	1.0352	5.80639	0.000610408	2.81545	17.3362	1.52619e-11	155.732	6.50336e-13	4.41442e-11	par1 protein	AT3G54040	212	2e-69	0.61	0.74	NA	NA	GO:0000041, GO:0009507
VIT_208s0007g01640	-0.458303	-5.22089	0.0016283	-0.512737	-5.86003	4.18508e-05	20.6687	1.36385e-05	5.66474e-05	fructokinase-like protein 1	AT3G54090	646	0	0.69	0.82	FLN1	Encodes a fructokinase-like protein (AT3G54090/FLN1, AT1G69200/FLN2), a member of the pfkB-carbohydrate kinase family. FLN1 and FLN2 are potential plastidial thioredoxin z (TRX z) targets.	GO:0003677, GO:0005634, GO:0005737, GO:0005982, GO:0005985, GO:0006000, GO:0006013, GO:0006364, GO:0006399, GO:0008865, GO:0009295, GO:0009507, GO:0009658, GO:0009793, GO:0010027, GO:0010228, GO:0016226, GO:0016301, GO:0016310, GO:0016740, GO:0042644, GO:0042793, GO:0045893, GO:0048481
VIT_208s0007g01650	-0.96839	-4.22303	0.00810098	-0.796045	-3.64492	0.00398607	10.4845	0.000770069	0.00208246	o-fucosyltransferase family protein	AT3G54100	805	0	0.66	0.76	NA	NA	GO:0005794, GO:0016757, GO:0030968
VIT_208s0007g02000	0.748471	5.8067	0.000610408	0.134831	1.03519	0.399172	19.1856	2.23829e-05	8.83226e-05	glycerol-3-phosphate acyltransferase 6	AT2G38110	816	0	0.8	0.89	ATGPAT6, GPAT6	Encodes a protein with glycerol-3-phosphate acyltransferase activity.	GO:0003841, GO:0004366, GO:0005739, GO:0006655, GO:0008152, GO:0008654, GO:0009908, GO:0010143, GO:0016020, GO:0016021, GO:0016740, GO:0016791, GO:0042967, GO:0090447
VIT_208s0007g02030	0.326022	4.15819	0.00888888	0.188605	2.40359	0.0470812	8.71548	0.00189938	0.00463805	auxin influx carrier component	AT2G38120	851	0	0.86	0.91	AtAUX1, AUX1, MAP1, PIR1, WAV5	Encodes an auxin influx transporter. AUX1 resides at the apical plasma membrane of protophloem cells and at highly dynamic subpopulations of Golgi apparatus and endosomes in all cell types. AUX1 action in the lateral root cap and/or epidermal cells influences lateral root initiation and positioning.	GO:0001736, GO:0005768, GO:0005794, GO:0005886, GO:0006865, GO:0009624, GO:0009734, GO:0009958, GO:0009986, GO:0010011, GO:0010311, GO:0010328, GO:0015293, GO:0016020, GO:0016021, GO:0048765, GO:0048829, GO:0060919
VIT_208s0007g02240	0.527704	4.59624	0.00443099	-0.0216514	-0.187707	0.888722	14.6823	0.000119492	0.000393388	vacuolar cation proton exchanger 3-like	AT3G51860	594	0	0.71	0.84	ATCAX3, ATHCX1, CAX1-LIKE, CAX3	NA	GO:0005509, GO:0005515, GO:0005773, GO:0005774, GO:0006793, GO:0006810, GO:0006811, GO:0006812, GO:0006814, GO:0006816, GO:0006874, GO:0006882, GO:0006885, GO:0008324, GO:0009624, GO:0009631, GO:0009651, GO:0009705, GO:0009733, GO:0010351, GO:0015297, GO:0015369, GO:0016020, GO:0016021, GO:0030026, GO:0048364, GO:0051592, GO:0070588
VIT_208s0007g02360	0.887562	4.97047	0.00247034	3.08605	19.19	3.78914e-12	198.386	6.59722e-14	8.60295e-12	hin1-like protein	AT2G35980	227	2e-74	0.54	0.72	ATNHL10, NHL10, YLS9	Encodes a protein whose sequence is similar to tobacco hairpin-induced gene (HIN1) and Arabidopsis non-race specific disease resistance gene (NDR1). Expression of this gene is induced by cucumber mosaic virus, spermine and during senescence. The gene product is localized to the chloroplast.	GO:0007165, GO:0008152, GO:0009507, GO:0009719, GO:0010150, GO:0031347, GO:0043067, GO:0045087, GO:0048519, GO:0051607, GO:0071310, GO:1901701
VIT_208s0007g02435	2.36076	13.8202	1.90997e-08	1.73684	9.9927	3.78004e-08	101.834	3.31168e-11	9.14004e-10	aspartic proteinase nepenthesin-2-like	AT3G52500	355	2e-117	0.4	0.6	NA	NA	GO:0004190, GO:0006508, GO:0009505, GO:0016020
VIT_208s0007g02440	1.06505	4.25588	0.00766536	0.589002	2.24988	0.0625031	9.06618	0.00157768	0.00392953	aspartic proteinase nepenthesin-2-like	AT3G52500	193	3e-58	0.43	0.61	NA	NA	GO:0004190, GO:0006508, GO:0008233, GO:0009505, GO:0016020, GO:0016787
VIT_208s0007g02450	1.03123	4.60422	0.00440338	0.997184	4.45973	0.000726948	13.703	0.000179091	0.000563064	aspartic proteinase nepenthesin-2-like	AT3G52500	173	6e-49	0.42	0.6	NA	NA	GO:0004190, GO:0006508, GO:0008233, GO:0009505, GO:0016020, GO:0016787
VIT_208s0007g03240	-0.563735	-4.71134	0.00372889	-3.15915	-23.1913	3.46658e-13	300.514	1.22662e-15	6.44463e-13	carbonic anhydrase	AT3G52720	268	2e-88	0.47	0.66	ACA1, ATACA1, CAH1	Encodes a putative alpha carbonic anhydrase (CAH1) located in the chloroplast stroma. Most chloroplast proteins are encoded by the nuclear genome and imported with the help of sorting signals that are intrinsic parts of the polypeptides. CAH1 takes an alternative route through the secretory pathway, and becomes N-glycosylated before entering the chloroplast.	GO:0004089, GO:0005262, GO:0005388, GO:0005516, GO:0005524, GO:0005886, GO:0006730, GO:0006754, GO:0006882, GO:0008270, GO:0009570, GO:0009624, GO:0009706, GO:0016023, GO:0016529, GO:0016829, GO:0070588
VIT_208s0007g03250	-0.532821	-5.89576	0.000531967	-1.62145	-16.5325	2.8292e-11	140.409	1.71448e-12	8.97907e-11	thioredoxin family protein	AT5G03880	459	1e-161	0.75	0.83	NA	NA	GO:0005515, GO:0005739, GO:0009055, GO:0009507, GO:0009535, GO:0009941, GO:0015035, GO:0016740, GO:0019684, GO:0035304, GO:0045454
VIT_208s0007g03870	2.03784	4.37822	0.00630673	3.54544	8.23565	5.59206e-07	33.9582	3.73539e-07	2.34606e-06	tpa_exp: phytosulfokine peptide precursor	AT3G44735	68	2e-16	0.49	0.6	ATPSK3, PSK1, PSK3	Phytosulfokine 3 precursor, coding for a unique plant peptide growth factor.	GO:0005576, GO:0007165, GO:0008083, GO:0008283, GO:0040007
VIT_208s0007g04170	0.336076	4.68235	0.00388725	0.501785	7.02732	4.51484e-06	25.6021	3.07159e-06	1.50217e-05	pyruvate kinase	AT3G52990	999	0	0.91	0.96	NA	NA	GO:0000287, GO:0003824, GO:0004743, GO:0005829, GO:0005886, GO:0006094, GO:0006096, GO:0006144, GO:0015976, GO:0016020, GO:0016301, GO:0016310, GO:0016740, GO:0030955, GO:0046686
VIT_208s0007g04310	0.57443	4.32682	0.0068509	1.67408	13.4422	5.14351e-10	94.1682	6.73294e-11	1.63936e-09	threonine dehydratase biosynthetic	AT3G10050	807	0	0.77	0.88	OMR1	first enzyme in the biosynthetic pathway of isoleucine	GO:0003700, GO:0003824, GO:0004794, GO:0005667, GO:0006094, GO:0006355, GO:0006520, GO:0006544, GO:0006563, GO:0006566, GO:0007010, GO:0008152, GO:0009097, GO:0009507, GO:0009536, GO:0010498, GO:0016829, GO:0030170
VIT_208s0007g04340	-0.43784	-4.62258	0.00427462	-1.8093	-17.1542	1.72375e-11	157.558	5.82902e-13	4.10354e-11	fk506-binding protein	AT3G10060	298	6e-102	0.7	0.8	NA	NA	GO:0000413, GO:0003755, GO:0004674, GO:0005524, GO:0005528, GO:0005634, GO:0006457, GO:0006468, GO:0009069, GO:0009507, GO:0009535, GO:0009543, GO:0009579, GO:0016853, GO:0030247, GO:0042631
VIT_208s0007g04520	0.408968	4.13583	0.00921008	0.824667	8.61411	3.00113e-07	37.121	1.86553e-07	1.27946e-06	caffeic acid 3-o-methyltransferase	AT3G53140	578	0	0.77	0.86	NA	NA	GO:0006570, GO:0008168, GO:0008171, GO:0009805, GO:0009809, GO:0009811, GO:0016206, GO:0016740, GO:0030755, GO:0032259, GO:0046983, GO:0047763
VIT_208s0007g04850	-0.66821	-6.18405	0.000331721	-0.692834	-6.46866	1.28201e-05	26.7224	2.25376e-06	1.14276e-05	NA	AT5G03470	602	0	0.74	0.85	ATB'	Encodes B' regulatory subunit of PP2A (AtB'alpha), putative size of 57 kDa.	GO:0000159, GO:0004672, GO:0005524, GO:0005730, GO:0005739, GO:0005777, GO:0005829, GO:0006468, GO:0007165, GO:0008266, GO:0008601, GO:0042325
VIT_208s0007g05000	-0.539066	-5.68336	0.000751519	-1.22261	-11.9415	2.91791e-09	71.3551	7.95897e-10	1.22247e-08	s-adenosylmethionine synthetase	AT2G36880	727	0	0.92	0.97	MAT3	NA	GO:0000166, GO:0000287, GO:0004478, GO:0005506, GO:0005507, GO:0005524, GO:0005737, GO:0005886, GO:0006555, GO:0006556, GO:0006730, GO:0009055, GO:0015948, GO:0015979, GO:0016740, GO:0020037, GO:0030955, GO:0031361, GO:0046872, GO:0050897
VIT_208s0007g05180	0.748618	7.17413	7.06035e-05	0.0707101	0.653458	0.605014	31.4714	6.68455e-07	3.90384e-06	NA	AT2G41180	57	4e-11	0.35	0.5	SIB2	NA	NA
VIT_208s0007g05580	1.93855	6.192	0.000328381	3.79647	13.0736	7.89186e-10	85.5383	1.59764e-10	3.33071e-09	methyltransferase ddb_g0268948-like	AT2G41380	333	3e-114	0.62	0.77	NA	NA	GO:0005739, GO:0005829, GO:0008152, GO:0008168, GO:0009407, GO:0010583, GO:0016740, GO:0032259, GO:0046686
VIT_208s0007g05850	-0.904925	-4.90925	0.00270437	-2.49702	-9.4495	8.30075e-08	44.6692	4.22646e-08	3.52447e-07	NA	None	None	None	None	None	None	None	NA
VIT_208s0007g05860	-0.648378	-5.35453	0.00129735	-2.60736	-17.1337	1.74513e-11	153.662	7.37384e-13	4.71862e-11	NA	AT1G74670	114	2e-33	0.54	0.65	GASA6	NA	GO:0005576
VIT_208s0007g05990	-0.56492	-4.44785	0.00566109	-1.80824	-11.9845	2.786e-09	73.4048	6.20698e-10	1.00124e-08	beta- -glucanase	AT3G57270	361	3e-123	0.57	0.72	BG1	encodes a member of glycosyl hydrolase family 17	GO:0003824, GO:0004553, GO:0005618, GO:0005773, GO:0005975, GO:0005982, GO:0005985, GO:0006952, GO:0008152, GO:0009409, GO:0009607, GO:0009617, GO:0016787, GO:0016798, GO:0042973, GO:0043169, GO:0048046
VIT_208s0007g06040	0.858713	7.74116	2.93075e-05	3.1144	28.9078	2.22185e-14	447.869	2.5326e-17	6.26252e-14	beta- -glucanase	AT3G57240	394	6e-136	0.65	0.75	BG3	encodes a member of glycosyl hydrolase family 17	GO:0003824, GO:0004553, GO:0005618, GO:0005773, GO:0005975, GO:0005982, GO:0005985, GO:0006952, GO:0008152, GO:0009409, GO:0009617, GO:0016787, GO:0016798, GO:0042973, GO:0043169, GO:0048046
VIT_208s0007g06080	-1.43976	-4.42751	0.00584259	-1.6666	-4.99525	0.000238084	14.9592	0.000106882	0.000356089	beta- -glucanase	AT3G57270	361	3e-122	0.57	0.71	BG1	encodes a member of glycosyl hydrolase family 17	GO:0003824, GO:0004553, GO:0005618, GO:0005773, GO:0005886, GO:0005975, GO:0005982, GO:0005985, GO:0008152, GO:0009409, GO:0009617, GO:0009651, GO:0009817, GO:0016787, GO:0016798, GO:0042973, GO:0043169, GO:0048046
VIT_208s0007g06520	-0.524969	-4.58439	0.00451894	-1.37839	-10.4285	2.04923e-08	54.6418	7.92154e-09	8.49252e-08	actin	AT3G12110	763	0	0.97	0.99	ACT11	Encodes an actin that is expressed predominantly during reproductive development.	GO:0000166, GO:0005515, GO:0005524, GO:0005618, GO:0005634, GO:0005737, GO:0005856, GO:0005886, GO:0048767
VIT_208s0007g07230	0.409311	4.18669	0.00860739	0.546525	5.67771	5.97503e-05	17.3293	4.31669e-05	0.000159032	NA	AT3G13540	264	9e-87	0.56	0.65	ATMYB5, MYB5	Encodes a member of the MYB family of transcriptional regulators. MYB5 act as a negative regulator of trichome branching and play a role in the correct formation of the seed coat and possibly the formation the underlying endosperm layers. Loss of function mutations have defects in seed coat mucilage and columella cells as well as trichome defects (smaller and reduced number of branches).	GO:0000785, GO:0003677, GO:0003682, GO:0005634, GO:0010090, GO:0010468, GO:0048354
VIT_208s0007g07320	0.555376	4.6682	0.00396799	1.04627	8.87076	2.01539e-07	39.3814	1.16803e-07	8.4714e-07	NA	AT5G18130	150	1e-42	0.38	0.49	NA	NA	NA
VIT_208s0007g07480	0.855436	6.88053	0.000110853	-0.478142	-3.30232	0.00803592	53.9791	8.78059e-09	9.19218e-08	NA	AT1G55370	246	2e-78	0.46	0.63	NDF5	NA	GO:0003824, GO:0005975, GO:0009507, GO:0009773, GO:0010628, GO:0016020, GO:0016070, GO:0016853, GO:0030246, GO:0032502, GO:0044699
VIT_208s0007g07520	0.888826	4.51355	0.00500824	2.60737	13.9633	3.03208e-10	101.548	3.39763e-11	9.33749e-10	short-chain type	AT4G13180	385	9e-135	0.68	0.83	NA	NA	GO:0000166, GO:0003824, GO:0004316, GO:0005488, GO:0005515, GO:0005835, GO:0006633, GO:0008152, GO:0016491, GO:0042967, GO:0046685, GO:0055114
VIT_208s0007g07670	2.03672	4.74442	0.00354679	4.61814	11.6964	3.96485e-09	69.2145	1.03889e-09	1.52229e-08	nac domain ipr003441	AT3G04070	288	2e-94	0.49	0.63	anac047, NAC047	NA	GO:0003677, GO:0006355, GO:0007275, GO:0044699
VIT_208s0007g07690	2.23994	6.0207	0.000434087	2.55962	7.02576	4.52547e-06	28.8734	1.27598e-06	6.93104e-06	polygalacturonase-inhibiting protein	AT5G06860	416	2e-144	0.65	0.78	ATPGIP1, PGIP1	Encodes a polygalacturonase inhibiting protein involved in defense response. PGIPs inhibit the function of cell wall pectin degrading enzymes such as those produced by fungal pathogens. PGIP1 is induced by fungal infection.	GO:0005515, GO:0005576, GO:0005618, GO:0006952, GO:0009505, GO:0016020, GO:0019898, GO:0090353
VIT_208s0007g08120	0.550205	4.87367	0.00288263	1.15046	10.7606	1.3065e-08	58.0668	4.72887e-09	5.44926e-08	exostosin family protein	AT3G57630	1256	0	0.73	0.84	NA	NA	GO:0000287, GO:0004019, GO:0005515, GO:0005525, GO:0006144, GO:0006522, GO:0006531, GO:0016020, GO:0016023, GO:0016740, GO:0044208
VIT_208s0007g08600	-1.1171	-4.60977	0.00435838	-1.54112	-5.89633	3.90015e-05	19.224	2.20908e-05	8.72733e-05	NA	None	None	None	None	None	None	None	NA
VIT_208s0007g08750	1.3344	4.17106	0.00876565	4.43336	15.9611	4.56805e-11	137.053	2.14798e-12	1.06467e-10	heat shock factor	AT2G41690	227	2e-73	0.57	0.7	AT-HSFB3, HSFB3	member of Heat Stress Transcription Factor (Hsf) family	GO:0003677, GO:0003700, GO:0005634, GO:0005667, GO:0005737, GO:0006355, GO:0006950, GO:0043565, GO:0046686
VIT_208s0007g08800	-1.22161	-5.34535	0.00131749	-1.48569	-6.24428	1.97597e-05	22.7906	6.98879e-06	3.11281e-05	NA	AT3G10310	927	0	0.54	0.66	NA	NA	GO:0000166, GO:0000226, GO:0000911, GO:0003774, GO:0003777, GO:0005524, GO:0005874, GO:0005875, GO:0006200, GO:0006342, GO:0006812, GO:0006885, GO:0006952, GO:0007018, GO:0008017, GO:0009607, GO:0015299, GO:0016021, GO:0016887, GO:0045298, GO:0051567, GO:0055085
VIT_208s0040g00060	-0.387898	-5.12602	0.00189943	-1.34825	-17.0861	1.81493e-11	153.751	7.33361e-13	4.71828e-11	probable inactive receptor kinase at5g58300-like	AT5G58300	789	0	0.63	0.75	NA	NA	GO:0000166, GO:0004672, GO:0004674, GO:0004713, GO:0004872, GO:0005515, GO:0005524, GO:0005886, GO:0006084, GO:0006468, GO:0007020, GO:0007389, GO:0008361, GO:0009505, GO:0009506, GO:0009664, GO:0009926, GO:0010015, GO:0010075, GO:0016021, GO:0016126, GO:0016132, GO:0016301, GO:0016491, GO:0016740, GO:0032440, GO:0042545, GO:0050321, GO:0055114
VIT_208s0040g00070	-0.499435	-6.12292	0.000367282	-1.18465	-13.879	3.30582e-10	96.7583	5.26774e-11	1.33098e-09	protein argonaute 4	AT2G27040	1298	0	0.69	0.83	AGO4, OCP11	AGO4 is a member of a class of PAZ/PIWI domain containing proteins involved in siRNA mediated gene silencing.Loss of function mutations have reduced site specific CpNpG and CpHpH methylation and increased susceptibility to bacterial pathogens.	GO:0003676, GO:0003743, GO:0005515, GO:0005719, GO:0005730, GO:0005840, GO:0006306, GO:0006342, GO:0006446, GO:0009816, GO:0010529, GO:0015030, GO:0030422, GO:0035197, GO:0048481, GO:0051567
VIT_208s0040g00470	-1.19903	-12.7315	5.83306e-08	-0.586362	-6.30932	1.74157e-05	81.0473	2.58475e-10	4.88062e-09	calmodulin	AT3G43810	228	2e-77	1	1	AtCAM7, CAM7	EF hand domain protein encodes a calmodulin. Can functionally complement a yeast CaM mutant.	GO:0005509, GO:0005513, GO:0005515, GO:0005634, GO:0005773, GO:0005774, GO:0005829, GO:0005886, GO:0006084, GO:0008171, GO:0009612, GO:0009846, GO:0010099, GO:0019722, GO:0032440, GO:0055114
VIT_208s0040g00670	0.761063	5.97379	0.000473528	0.92147	7.38785	2.37632e-06	30.7554	7.95539e-07	4.56238e-06	4-alpha-glucanotransferase	AT2G40840	1448	0	0.72	0.85	DPE2	Encodes a cytosolic protein with transglucosidase and amylomaltase activity. It is an essential component of the pathway from starch to sucrose and cellular metabolism in leaves at night. The protein binds to heteroglycans and utilizes glucose, mannose and xylose as acceptors. Fucose and galactose can also act as acceptors but less efficiently than the previous three. It was also was also recentl…	GO:0000023, GO:0000025, GO:0003824, GO:0004134, GO:0005829, GO:0005975, GO:0005976, GO:0005983, GO:0005985, GO:0007623, GO:0009507, GO:0009664, GO:0010297, GO:0016740, GO:0016757, GO:0019252, GO:0030246, GO:0043085, GO:0043169, GO:2001070
VIT_208s0040g00930	-0.808178	-4.71663	0.0037029	-2.0715	-9.57937	6.88237e-08	45.8857	3.39206e-08	2.93445e-07	g2 mitotic-specific cyclin s13-6	AT5G06150	486	8e-169	0.56	0.72	CYC1BAT, CYCB1;2	Encodes a cyclin whose expression is reduced in response to high salt.	GO:0000079, GO:0001558, GO:0005634, GO:0005737, GO:0006952, GO:0007049, GO:0007067, GO:0010332, GO:0019901, GO:0043531, GO:0051301
VIT_208s0040g00960	3.59992	11.5191	1.89005e-07	4.42661	14.3839	1.988e-10	115.931	1.0113e-11	3.61395e-10	cxe carboxylesterase	AT1G68620	196	6e-59	0.37	0.56	NA	NA	GO:0008152, GO:0016787, GO:0042572, GO:0050253, GO:0080030, GO:0080031, GO:0080032
VIT_208s0040g01130	1.18547	8.79059	6.54283e-06	1.18121	8.80391	2.22998e-07	51.5945	1.28341e-08	1.27034e-07	serine carboxypeptidase-like 45-like	AT2G33530	556	0	0.61	0.76	scpl46	NA	GO:0004180, GO:0004185, GO:0006508, GO:0016787
VIT_208s0040g01760	0.410699	4.83252	0.00309127	-0.490235	-5.6869	5.87092e-05	55.4507	6.99578e-09	7.59375e-08	rna-binding protein	AT2G37220	314	2e-106	0.64	0.78	NA	Encodes a chloroplast RNA binding protein. A substrate of the type III effector HopU1 (mono-ADP-ribosyltransferase). Protein is tyrosine-phosphorylated and its phosphorylation state is modulated in response to ABA in Arabidopsis thaliana seeds.	GO:0000166, GO:0003676, GO:0003723, GO:0006397, GO:0008266, GO:0009409, GO:0009507, GO:0009535, GO:0009536, GO:0009570, GO:0009697, GO:0009737, GO:0009814, GO:0009941, GO:0010319, GO:0019684, GO:0030529, GO:0042742
VIT_208s0040g01890	-0.718636	-6.47022	0.000218203	-1.20937	-10.7025	1.41422e-08	58.106	4.70174e-09	5.42809e-08	mip pip subfamily	AT3G54820	466	5e-166	0.79	0.87	PIP2;5, PIP2D	NA	GO:0005215, GO:0005773, GO:0005886, GO:0006810, GO:0006833, GO:0006970, GO:0009269, GO:0009507, GO:0009737, GO:0016020, GO:0016021, GO:0080170
VIT_208s0040g01970	-1.0626	-4.64479	0.00411577	-1.24786	-5.33582	0.000119106	16.8409	5.16921e-05	0.000186687	fasciclin-like arabinogalactan protein 11	AT5G03170	239	3e-78	0.57	0.71	ATFLA11, FLA11	NA	GO:0005886
VIT_208s0040g02400	-0.67868	-5.16446	0.00178709	-1.55015	-10.2724	2.53755e-08	52.7616	1.06391e-08	1.07834e-07	interactor of constitutive active rops chloroplastic-like	AT2G37080	516	6e-176	0.51	0.67	RIP2	NA	GO:0005634, GO:0005874, GO:0009507, GO:0009664, GO:0043622, GO:0051219
VIT_208s0040g02590	-1.01067	-5.62547	0.000809788	-1.95061	-8.97518	1.71e-07	41.1401	8.23337e-08	6.25878e-07	bipolar kinesin krp-	AT2G37420	1167	0	0.6	0.78	NA	NA	GO:0000166, GO:0003774, GO:0003777, GO:0005524, GO:0005634, GO:0005874, GO:0005875, GO:0005886, GO:0007018, GO:0007020
VIT_208s0040g02900	0.906154	4.29547	0.00723898	-0.34504	-1.38938	0.251221	17.5663	3.95977e-05	0.000147278	protein aluminum sensitive 3	AT2G37330	441	9e-157	0.83	0.94	ALS3	Encodes an ABC transporter-like protein, without an ATPase domain, required for aluminum (Al) resistance/tolerance and may function to redistribute accumulated Al away from sensitive tissues in order to protect the growing root from the toxic effects of Al.	GO:0005460, GO:0005515, GO:0005886, GO:0010044, GO:0012506, GO:0015786, GO:0016020, GO:0016021
VIT_208s0040g03400	0.309534	4.37235	0.00633024	0.20362	2.87478	0.018968	9.87483	0.0010416	0.00272276	retinol dehydrogenase	AT5G02540	479	7e-170	0.73	0.88	NA	NA	GO:0000166, GO:0003824, GO:0005488, GO:0008152, GO:0009860, GO:0015995, GO:0016491, GO:0016630, GO:0019685, GO:0055114
VIT_208s0056g00570	0.633164	5.03952	0.00222305	1.48813	12.5724	1.4077e-09	80.0682	2.87963e-10	5.35418e-09	probable lrr receptor-like serine threonine-protein kinase at1g06840-like	AT5G01950	1084	0	0.63	0.76	NA	NA	GO:0000166, GO:0000186, GO:0004672, GO:0004674, GO:0004709, GO:0004713, GO:0004872, GO:0005515, GO:0005524, GO:0005886, GO:0006468, GO:0007169, GO:0007178, GO:0009069, GO:0009507, GO:0016021, GO:0016301, GO:0016491, GO:0016740, GO:0032440, GO:0055114
VIT_208s0056g01530	-1.0617	-4.818	0.00315538	-2.42907	-8.08739	7.16155e-07	33.1027	4.54604e-07	2.78651e-06	anthranilate phosphoribosyltransferase-like protein	AT3G03680	1483	0	0.72	0.82	NA	NA	GO:0005515, GO:0005618, GO:0005783, GO:0009506, GO:0016740, GO:0016757
VIT_208s0058g00540	-1.1667	-6.19726	0.000326934	-2.58496	-10.2434	2.63913e-08	53.2346	9.87016e-09	1.01342e-07	receptor-like kinase	AT3G51740	1009	0	0.68	0.79	IMK2	encodes a leucine-repeat receptor kinase expressed in inflorescence meristem. Locus association was made from performing sequence analysis with IMK3 (MRLK) whose locus association was provided by the authors.	GO:0004672, GO:0004674, GO:0004693, GO:0004713, GO:0004872, GO:0005515, GO:0005524, GO:0005618, GO:0005886, GO:0006468, GO:0007049, GO:0009069, GO:0009505, GO:0016021, GO:0016301, GO:0016491, GO:0032440, GO:0055114
VIT_208s0058g00590	1.04166	4.41912	0.00589723	1.98582	9.11076	1.3888e-07	41.5154	7.65331e-08	5.86372e-07	macrophage migration inhibitory factor family protein	AT3G51660	144	7e-45	0.66	0.82	NA	NA	GO:0005777, GO:0006569, GO:0006954, GO:0009507, GO:0009684, GO:0051707
VIT_208s0058g00860	1.10413	5.54348	0.000935723	3.06999	17.2995	1.55802e-11	156.069	6.37295e-13	4.39101e-11	protein lurp-one-related 15-like	AT5G01750	251	6e-84	0.54	0.76	NA	NA	GO:0006569, GO:0006995, GO:0009507, GO:0009684, GO:0009751, GO:0030003, GO:0050832, GO:0070838
VIT_208s0058g00970	1.01397	6.19195	0.000328381	1.22222	7.60787	1.61445e-06	32.7416	4.94471e-07	2.99862e-06	cationic peroxidase 1-like	AT5G05340	412	2e-143	0.65	0.81	PRX52	NA	GO:0004601, GO:0005506, GO:0005509, GO:0005576, GO:0006979, GO:0009055, GO:0016491, GO:0020037, GO:0042744, GO:0046872, GO:0055114
VIT_208s0058g01020	-0.730691	-5.03602	0.00222882	-2.46332	-11.6253	4.35034e-09	67.9758	1.21608e-09	1.73994e-08	protein weak chloroplast movement under blue light 1-like	AT2G38370	348	4e-112	0.46	0.65	NA	NA	GO:0006629, GO:0007389, GO:0010467, GO:0016070, GO:0022402, GO:0044767, GO:0048507, GO:0050789, GO:0070646
VIT_208s0058g01230	0.737178	7.12306	7.49222e-05	1.11135	10.7714	1.29084e-08	60.024	3.56235e-09	4.2386e-08	lipid transfer protein	AT5G59320	124	8e-37	0.57	0.78	LTP3	Predicted to encode a PR (pathogenesis-related) protein. Belongs to the lipid transfer protein (PR-14) family with the following members: At2g38540/LTP1, At2g38530/LTP2, At5g59320/LTP3, At5g59310/LTP4, At3g51600/LTP5, At3g08770/LTP6, At2g15050/LTP7, At2g18370/LTP8, At2g15325/LTP9, At5g01870/LTP10, At4g33355/LTP11, At3g51590/LTP12, At5g44265/LTP13, At5g62065/LTP14, At4g08530/LTP15.	GO:0006810, GO:0006869, GO:0008289
VIT_208s0058g01390	0.749928	5.29838	0.00143459	2.20943	15.9312	4.64466e-11	131.645	3.12349e-12	1.4016e-10	wrky transcription factor	AT3G56400	129	5e-34	0.41	0.59	ATWRKY70, WRKY70	member of WRKY Transcription Factor; Group III. Function as activator of SA-dependent defense genes and a repressor of JA-regulated genes. WRKY70-controlled suppression of JA-signaling is partly executed by NPR1.	GO:0000287, GO:0003677, GO:0003700, GO:0004012, GO:0005524, GO:0005634, GO:0005667, GO:0006355, GO:0006812, GO:0015917, GO:0016021, GO:0043565
VIT_208s0105g00380	5.63067	13.2943	3.30002e-08	7.86163	18.6554	5.53908e-12	184.501	1.31396e-13	1.3951e-11	NA	AT5G05600	466	1e-163	0.63	0.77	NA	NA	GO:0005506, GO:0005737, GO:0009813, GO:0016491, GO:0016702, GO:0045431, GO:0050589, GO:0051555, GO:0055114, GO:0080167
VIT_208s0105g00420	1.38548	8.92117	5.57844e-06	2.7426	18.7554	5.14712e-12	176.021	2.05116e-13	1.96763e-11	NA	AT5G01370	100	3e-23	0.3	0.45	ACI1, TRM29	Nuclear protein with a lysine-rich domain and a C-terminal serine-rich domain. Interacts with Alcatraz (ALC). ACI1 is mainly expressed in the vascular system. Involved in cell separation during fruit dehiscence.	NA
VIT_208s0105g00570	0.36504	4.35634	0.00647822	-0.0903153	-1.05996	0.387556	16.4792	5.91987e-05	0.000211129	amp deaminase	AT2G38280	1359	0	0.77	0.85	ATAMPD, FAC1	Encodes a protein with in vitro AMP deaminase activity that is involved in embryogenesis. Homozygous mutant embryos fail to develop past the zygote stage.	GO:0000166, GO:0003876, GO:0005515, GO:0005524, GO:0005634, GO:0005829, GO:0006144, GO:0006188, GO:0007062, GO:0008270, GO:0009117, GO:0009168, GO:0009640, GO:0009737, GO:0009793, GO:0009845, GO:0009880, GO:0009909, GO:0010072, GO:0010162, GO:0010182, GO:0010228, GO:0010564, GO:0016020, GO:0016021, GO:0016567, GO:0016787, GO:0019239, GO:0019915, GO:0031307, GO:0043424, GO:0045595, GO:0046872, GO:…
VIT_208s0217g00100	0.74667	8.4681	9.7603e-06	1.36745	15.7115	5.60964e-11	123.675	5.57096e-12	2.17348e-10	pyruvate decarboxylase	AT5G54960	1056	0	0.83	0.91	PDC2	pyruvate decarboxylase-2	GO:0000287, GO:0001666, GO:0003824, GO:0004737, GO:0006094, GO:0006096, GO:0016020, GO:0016740, GO:0016829, GO:0016831, GO:0030976, GO:0047434
VIT_209s0002g00330	0.583236	5.59416	0.000857476	0.415797	3.97215	0.00202103	16.5679	5.72529e-05	0.000205244	pectinesterase 3-like	AT1G53840	731	0	0.61	0.78	ATPME1, PME1	encodes a pectin methylesterase	GO:0004857, GO:0005576, GO:0005618, GO:0005634, GO:0005768, GO:0005774, GO:0005794, GO:0005802, GO:0005886, GO:0005982, GO:0005985, GO:0009505, GO:0009506, GO:0010167, GO:0015706, GO:0016020, GO:0016787, GO:0030599, GO:0042545, GO:0043086, GO:0045330, GO:0045490, GO:0046910
VIT_209s0002g00340	0.58599	6.06178	0.000401936	1.21794	13.0766	7.88066e-10	85.6499	1.57913e-10	3.30816e-09	alanine aminotransferase	AT1G72330	878	0	0.8	0.91	ALAAT2	Encodes for alanine aminotransferase ALAAT2.	GO:0001666, GO:0003824, GO:0004021, GO:0005507, GO:0005524, GO:0005739, GO:0005829, GO:0006531, GO:0008483, GO:0009058, GO:0009507, GO:0015976, GO:0016740, GO:0016769, GO:0016847, GO:0019481, GO:0030170, GO:0042218, GO:0046686
VIT_209s0002g00600	1.87348	4.59533	0.00443099	4.50132	12.3846	1.7338e-09	78.3896	3.47516e-10	6.21181e-09	leucine-rich repeat receptor protein kinase exs-like	AT1G74190	283	6e-85	0.39	0.57	AtRLP15, RLP15	NA	GO:0000166, GO:0004672, GO:0004721, GO:0005515, GO:0016020, GO:0016301, GO:0016310, GO:0016491, GO:0016787
VIT_209s0002g00700	0.673705	5.95963	0.000485425	1.31429	11.7658	3.60037e-09	69.2213	1.03799e-09	1.52213e-08	NA	AT1G54070	86	2e-22	0.56	0.68	NA	NA	NA
VIT_209s0002g00890	0.918326	4.77859	0.00334706	1.9439	10.5051	1.84074e-08	55.3278	7.12845e-09	7.72911e-08	protein tify 10a-like	AT1G19180	157	6e-46	0.43	0.57	JAZ1, TIFY10A	JAZ1 is a nuclear-localized protein involved in jasmonate signaling. JAZ1 transcript levels rise in response to a jasmonate stimulus. JAZ1 can interact with the COI1 F-box subunit of an SCF E3 ubiquitin ligase in a yeast-two-hybrid assay only in the presence of jasmonate-isoleucine (JA-ILE) or coronatine. Application of jasmonate methyl ester to Arabidopsis roots reduces the levels of a JAZ1:GUS …	GO:0005515
VIT_209s0002g01080	0.821124	7.3819	5.1386e-05	1.94149	18.3304	7.13423e-12	170.123	2.83029e-13	2.4333e-11	lipoxygenase	AT1G17420	1382	0	0.71	0.84	ATLOX3, LOX3	Lipoxygenase	GO:0005506, GO:0005515, GO:0006633, GO:0006952, GO:0008610, GO:0009055, GO:0009534, GO:0009555, GO:0009570, GO:0009611, GO:0009620, GO:0009644, GO:0009693, GO:0009695, GO:0009753, GO:0009901, GO:0010200, GO:0016165, GO:0016491, GO:0016702, GO:0031408, GO:0034440, GO:0040007, GO:0046872, GO:0055114, GO:0080086
VIT_209s0002g01090	0.948098	8.63332	7.92349e-06	2.38214	22.5175	5.09336e-13	258.115	5.31824e-15	1.69399e-12	cytochrome p450	AT5G07990	423	3e-142	0.42	0.61	CYP75B1, D501, TT7	Required for flavonoid 3' hydroxylase activity.	GO:0004497, GO:0005506, GO:0009055, GO:0016491, GO:0020037, GO:0033772, GO:0046872, GO:0055114
VIT_209s0002g01320	3.00138	4.3951	0.0061247	5.6403	8.67781	2.71042e-07	37.6543	1.66709e-07	1.15873e-06	auxin-binding protein abp19a-like	AT1G72610	253	1e-84	0.62	0.77	ATGER1, GER1, GLP1	germin-like protein (GLP1)	GO:0004872, GO:0005576, GO:0005618, GO:0005634, GO:0009409, GO:0009505, GO:0009734, GO:0030145, GO:0031012, GO:0045735, GO:0046872, GO:0048046
VIT_209s0002g01750	-0.60889	-4.95832	0.00251011	-0.0662857	-0.568159	0.656696	14.7271	0.000117347	0.00038704	NA	AT5G11970	110	2e-31	0.53	0.63	NA	NA	NA
VIT_209s0002g01760	-0.289275	-4.37695	0.00631133	-0.231187	-3.50731	0.00529616	10.7384	0.000680869	0.00186854	NA	AT1G54270	785	0	0.92	0.97	EIF4A-2	member of eIF4A - eukaryotic initiation factor 4A	GO:0000166, GO:0003676, GO:0003723, GO:0003743, GO:0004386, GO:0005524, GO:0005730, GO:0005829, GO:0005840, GO:0005886, GO:0006412, GO:0006446, GO:0008026, GO:0009505, GO:0016787, GO:0046686
VIT_209s0002g02210	-0.787558	-6.06222	0.000401936	-1.62241	-11.4526	5.41967e-09	65.6565	1.64437e-09	2.21875e-08	protein hothead-like	AT1G72970	828	0	0.69	0.82	EDA17, HTH	Originally identified as a mutation that causes floral organs to fuse together. About 10-20% of mutants also have defects in ovules. Mutants have reduced fertility most likely as because of fusions that pistil emergence. The protein has similarity to the mandelonitrile lyase family of FAD containing oxidoreductases and is predicted to be secreted (SignalP).It is expressed in all tissue layers of …	GO:0005576, GO:0006066, GO:0006544, GO:0006563, GO:0006566, GO:0007267, GO:0008812, GO:0009553, GO:0010430, GO:0016023, GO:0016614, GO:0016829, GO:0046593, GO:0050660
VIT_209s0002g02320	0.483093	4.75169	0.00351171	2.89764	30.2691	2.22185e-14	529.979	4.87351e-18	3.5139e-14	cell wall invertase	AT3G13790	746	0	0.69	0.82	ATBFRUCT1, ATCWINV1	Encodes a protein with invertase activity.	GO:0002679, GO:0004553, GO:0004564, GO:0004575, GO:0005576, GO:0005618, GO:0005886, GO:0005975, GO:0005982, GO:0005985, GO:0006865, GO:0008152, GO:0009611, GO:0010167, GO:0010200, GO:0015706, GO:0016787, GO:0016798, GO:0017177, GO:0048046, GO:0080167
VIT_209s0002g02440	-0.415743	-4.18258	0.00865026	-1.89809	-16.5165	2.85742e-11	147.471	1.08399e-12	6.26842e-11	multidrug resistance protein abc transporter family	AT3G21250	1766	0	0.68	0.81	ABCC8, ATMRP6, MRP6	member of MRP subfamily	GO:0000166, GO:0000325, GO:0005524, GO:0005774, GO:0005886, GO:0006200, GO:0006810, GO:0008559, GO:0016020, GO:0016021, GO:0016311, GO:0016491, GO:0016787, GO:0016791, GO:0016887, GO:0017111, GO:0032440, GO:0042626, GO:0055085, GO:0055114
VIT_209s0002g02450	-1.89628	-5.68204	0.000751519	-1.23427	-4.38941	0.000841165	17.7411	3.71733e-05	0.000139087	phosphoethanolamine phosphocholine	AT1G17710	372	2e-129	0.68	0.82	AtPEPC1, PEPC1	NA	GO:0004427, GO:0006119, GO:0008152, GO:0016036, GO:0016311, GO:0016787, GO:0016791, GO:0051262, GO:0052731, GO:0052732
VIT_209s0002g02970	3.50346	6.74228	0.000139357	6.46737	12.8747	9.97771e-10	82.9405	2.10431e-10	4.21078e-09	NA	AT3G21352	46	3e-08	0.41	0.61	NA	NA	NA
VIT_209s0002g02980	0.617429	5.84853	0.000574969	1.22174	11.9081	3.03838e-09	70.9088	8.40877e-10	1.27942e-08	brassinosteroid insensitive 1-associated receptor kinase 1	AT4G29990	832	0	0.5	0.65	NA	NA	GO:0000166, GO:0004672, GO:0004674, GO:0004713, GO:0004715, GO:0004872, GO:0005515, GO:0005524, GO:0006468, GO:0009069, GO:0016301, GO:0016740
VIT_209s0002g03140	0.417852	5.28999	0.00145199	-0.530864	-6.62927	9.45529e-06	71.3334	7.98026e-10	1.22477e-08	gdsl esterase lipase apg	AT3G16370	488	2e-172	0.7	0.84	NA	NA	GO:0000038, GO:0000271, GO:0005515, GO:0005576, GO:0006629, GO:0007389, GO:0008361, GO:0009664, GO:0009825, GO:0009832, GO:0009926, GO:0009932, GO:0016023, GO:0016042, GO:0016787, GO:0016788, GO:0042335, GO:0043481, GO:0048046, GO:0048767
VIT_209s0002g03350	-1.19868	-5.30557	0.00141435	-2.1948	-7.87438	1.0227e-06	32.2513	5.54905e-07	3.31433e-06	NA	AT1G16630	63	2e-10	0.34	0.42	NA	NA	NA
VIT_209s0002g03410	0.684008	4.76125	0.00344503	1.80487	13.2268	6.6236e-10	89.7609	1.03705e-10	2.33487e-09	auxin-responsive protein iaa26-like	AT3G16500	248	3e-79	0.55	0.66	IAA26, PAP1	phytochrome-associated protein 1 (PAP1)	GO:0003677, GO:0003700, GO:0003993, GO:0004722, GO:0005576, GO:0005634, GO:0005667, GO:0005739, GO:0005829, GO:0005887, GO:0006355, GO:0006417, GO:0006470, GO:0006687, GO:0006771, GO:0006995, GO:0007020, GO:0008195, GO:0008287, GO:0009395, GO:0009505, GO:0009507, GO:0009651, GO:0009723, GO:0009733, GO:0009734, GO:0009736, GO:0009745, GO:0009753, GO:0010048, GO:0010224, GO:0010583, GO:0016036, GO:…
VIT_209s0002g03660	-0.655995	-4.61163	0.00435109	-2.01548	-10.7009	1.41559e-08	57.6191	5.05122e-09	5.76985e-08	uncharacterized protein	AT1G15215	256	1e-84	0.5	0.69	DTF1, SHH1	NA	GO:0003700, GO:0005634, GO:0005667, GO:0006306, GO:0006346, GO:0006355, GO:0033562, GO:0043565
VIT_209s0002g03930	-0.537866	-5.80458	0.000610408	-1.64257	-15.841	5.04139e-11	128.453	3.92227e-12	1.68606e-10	tcp-1 cpn60 chaperonin family protein	AT3G13470	1004	0	0.84	0.91	Cpn60beta2	NA	GO:0000166, GO:0005515, GO:0005524, GO:0005730, GO:0005737, GO:0005739, GO:0005794, GO:0005886, GO:0006457, GO:0008219, GO:0009409, GO:0009570, GO:0009627, GO:0009658, GO:0009941, GO:0010319, GO:0016117, GO:0022626, GO:0042026, GO:0044267, GO:0048046, GO:0048481, GO:0051085
VIT_209s0002g04020	0.441347	4.53368	0.00486164	1.01982	10.5814	1.66292e-08	56.3655	6.08977e-09	6.78075e-08	aquaporin tip2-1	AT3G16240	377	4e-132	0.76	0.86	AQP1, ATTIP2;1, DELTA-TIP, DELTA-TIP1, TIP2;1	Delta tonoplast intrinsic protein, functions as a water channel and ammonium (NH3) transporter. Highly expressed in flower, shoot, and stem. Expression shows diurnal regulation and is induced by ammonium (NH3). Protein localized to vacuolar membrane.	GO:0000326, GO:0005215, GO:0005794, GO:0005886, GO:0006810, GO:0006816, GO:0006833, GO:0007030, GO:0009505, GO:0009506, GO:0009651, GO:0009705, GO:0009941, GO:0015200, GO:0015204, GO:0015250, GO:0016020, GO:0016021, GO:0030003, GO:0042807, GO:0071918, GO:0072489
VIT_209s0002g04720	4.79104	8.10442	1.67981e-05	7.16895	12.7441	1.14762e-09	83.2062	2.04513e-10	4.1131e-09	coatomer subunit beta -2-like	AT1G52360	349	7e-113	0.76	0.87	NA	NA	GO:0004402, GO:0005198, GO:0005515, GO:0005829, GO:0005886, GO:0006094, GO:0006661, GO:0006886, GO:0007010, GO:0009069, GO:0010498, GO:0016192, GO:0016310, GO:0016459, GO:0016740, GO:0016905, GO:0030117, GO:0030126
VIT_209s0002g05570	2.26907	4.27433	0.00742983	3.42248	6.82501	6.57861e-06	23.7855	5.18412e-06	2.38295e-05	pleiotropic drug resistance protein 1-like	AT1G15520	2209	0	0.71	0.84	ABCG40, ATABCG40, ATPDR12, PDR12	ABC transporter family involved in ABA transport and resistance to lead. Localizes to plasma membrane. Upregulated by lead. Expressed in leaves, flowers, stomata and roots.	GO:0000166, GO:0005524, GO:0005886, GO:0006200, GO:0006810, GO:0010193, GO:0015416, GO:0015417, GO:0015439, GO:0015692, GO:0016020, GO:0016021, GO:0016787, GO:0016887, GO:0017111, GO:0080168
VIT_209s0002g05590	3.24802	7.2256	6.65094e-05	4.31293	9.83563	4.71647e-08	51.9204	1.21749e-08	1.21687e-07	pleiotropic drug resistance protein 1-like	AT1G15520	2232	0	0.72	0.85	ABCG40, ATABCG40, ATPDR12, PDR12	ABC transporter family involved in ABA transport and resistance to lead. Localizes to plasma membrane. Upregulated by lead. Expressed in leaves, flowers, stomata and roots.	GO:0000166, GO:0005524, GO:0005886, GO:0006200, GO:0006810, GO:0010193, GO:0015416, GO:0015417, GO:0015439, GO:0015692, GO:0015716, GO:0015748, GO:0015846, GO:0016020, GO:0016021, GO:0016787, GO:0016887, GO:0017111, GO:0080168
VIT_209s0002g05680	-0.927574	-5.16922	0.00178163	-1.79247	-8.44039	3.986e-07	36.2205	2.26222e-07	1.511e-06	NA	AT3G15550	431	2e-141	0.5	0.65	NA	NA	GO:0006259, GO:0006342, GO:0007049, GO:0016569, GO:0031047, GO:0043414, GO:0048438, GO:0048449
VIT_209s0002g05700	-0.474204	-4.51877	0.00497188	-2.21274	-17.3201	1.54108e-11	161.427	4.6403e-13	3.44126e-11	phototropic-responsive nph3 family protein	AT1G52770	500	2e-174	0.58	0.72	NA	NA	GO:0000023, GO:0004871, GO:0009416, GO:0009638, GO:0009785, GO:0019252
VIT_209s0002g05710	0.382305	4.27519	0.00742983	1.20724	13.8904	3.26814e-10	101.224	3.498e-11	9.53018e-10	adenine nucleotide translocase	AT1G80300	947	0	0.8	0.87	ATNTT1, NTT1	NA	GO:0005471, GO:0005524, GO:0005739, GO:0006810, GO:0016021, GO:0031969
VIT_209s0002g06760	-0.339525	-4.82951	0.00310798	-0.583387	-8.28736	5.12928e-07	34.6538	3.19301e-07	2.0442e-06	phospholipase d alpha	AT3G15730	1397	0	0.82	0.91	PLD, PLDALPHA1	Encodes phospholipase D alpha 1 (PLD alpha 1). Positive regulator of abscisic acid (ABA) mediated stomatal movements. PLD alpha 1 plays an important role in seed deterioration and aging in Arabidopsis.	GO:0003824, GO:0004630, GO:0005509, GO:0005515, GO:0005546, GO:0005634, GO:0005737, GO:0005739, GO:0005773, GO:0005783, GO:0005886, GO:0008152, GO:0009395, GO:0009536, GO:0009789, GO:0009845, GO:0009941, GO:0010119, GO:0016020, GO:0016042, GO:0016787, GO:0019898, GO:0030136, GO:0034638, GO:0046470, GO:0046686, GO:0070290
VIT_209s0002g06810	1.27678	6.60597	0.000175513	0.779438	3.86976	0.00250305	22.0336	8.82638e-06	3.84263e-05	tetratricopeptide repeat domain-containing protein	AT5G20190	184	1e-55	0.41	0.52	NA	NA	GO:0005488, GO:0005515, GO:0009507
VIT_209s0002g06980	0.687417	6.31798	0.000272463	0.171552	1.51452	0.209892	21.7613	9.61248e-06	4.14133e-05	post-illumination chlorophyll fluorescence increase protein	AT3G15840	381	7e-133	0.66	0.77	PIFI	Encodes a chloroplast-targeted protein localized in the stroma that is a novel component essential for NDH-mediated non-photochemical reduction of the plastoquinone pool in chlororespiratory electron transport.	GO:0009507, GO:0009570, GO:0009579, GO:0010478
VIT_209s0002g07090	-1.00463	-4.52089	0.0049635	-1.72507	-6.67938	8.6116e-06	23.2372	6.10504e-06	2.76248e-05	ubiquitin-like domain-containing protein kinase	AT1G80060	153	5e-45	0.4	0.57	NA	NA	GO:0003676, GO:0015078, GO:0015986, GO:0030529, GO:0045263
VIT_209s0002g08660	1.59137	7.46495	4.45733e-05	1.41724	6.59766	1.00389e-05	33.3356	4.30767e-07	2.65624e-06	f-box lrr-repeat protein 14	AT1G80570	708	0	0.73	0.86	NA	NA	GO:0004842, GO:0005634, GO:0006511, GO:0016567, GO:0016874
VIT_209s0018g01710	0.438696	4.47548	0.00538113	0.673929	7.03401	4.461e-06	25.3511	3.29669e-06	1.59777e-05	rna-binding protein 42-like	AT3G04500	335	1e-115	0.83	0.9	NA	NA	GO:0000166, GO:0003676, GO:0003723
VIT_209s0018g01800	2.00448	8.71329	7.16791e-06	2.18684	9.53971	7.28033e-08	55.8702	6.5632e-09	7.21692e-08	stem 28 kda glycoprotein	AT4G25150	250	4e-82	0.48	0.64	NA	NA	GO:0003993, GO:0006771, GO:0016023, GO:0016787, GO:0019497
VIT_209s0070g00480	-1.0481	-5.11987	0.00192269	-2.99527	-9.29805	1.03831e-07	43.3747	5.37002e-08	4.33844e-07	extensin-like protein	AT1G62440	530	3e-172	0.74	0.84	LRX2	encodes a paralog of LRX1 (LEUCINE-RICH REPEAT/EXTENSIN 1) which acts synergistically with LRX1 in root hair cell morphogenesis.	GO:0000904, GO:0005199, GO:0005515, GO:0005576, GO:0005634, GO:0007165, GO:0009505, GO:0009506, GO:0009826, GO:0009927, GO:0032440, GO:0042546, GO:0048527, GO:0048767, GO:0055114
VIT_210s0003g00090	0.760914	5.35406	0.00129735	1.32644	9.38842	9.08065e-08	44.3615	4.4717e-08	3.68939e-07	dormancy-associated 1	AT1G28330	136	3e-41	0.68	0.85	DRM1, DYL1	dormancy-associated protein (DRM1)	GO:0005634, GO:0009744, GO:0009749, GO:0009750, GO:0016829
VIT_210s0003g00600	1.25559	7.46282	4.45733e-05	0.293617	1.62098	0.178744	30.8161	7.83787e-07	4.50162e-06	gdsl esterase lipase	AT5G45960	443	4e-154	0.61	0.78	NA	NA	GO:0005576, GO:0006629, GO:0016042, GO:0016298, GO:0016787, GO:0016788
VIT_210s0003g00620	0.449572	4.57508	0.00456746	-1.01734	-9.99087	3.7871e-08	110.972	1.51089e-11	4.88877e-10	zinc finger	AT5G45950	427	2e-147	0.55	0.77	NA	NA	GO:0000038, GO:0005576, GO:0006629, GO:0016023, GO:0016042, GO:0016787, GO:0016788, GO:0042335
VIT_210s0003g01030	4.63358	7.51415	4.19393e-05	5.62345	9.26428	1.09445e-07	48.4508	2.16627e-08	1.99199e-07	NA	AT4G18540	598	0	0.58	0.72	NA	NA	GO:0006629, GO:0016021, GO:0016788
VIT_210s0003g01080	-0.428703	-4.15926	0.00888123	-1.61848	-14.2865	2.18544e-10	107.988	1.93911e-11	5.9521e-10	50s ribosomal protein l34	AT1G29070	139	3e-41	0.67	0.75	NA	NA	GO:0003723, GO:0003735, GO:0005622, GO:0005840, GO:0006412, GO:0009507, GO:0009536, GO:0019843, GO:0030529, GO:0042254
VIT_210s0003g01240	-0.350575	-5.11737	0.00192609	-0.56352	-8.18328	6.08408e-07	34.1845	3.54858e-07	2.24443e-06	14-3-3-like protein d-like	AT2G42590	385	4e-135	0.8	0.88	GF14, GRF9	14-3-3 gene. Binds calcium and displays induced structural changes.	GO:0019904
VIT_210s0003g01460	-0.629763	-4.32131	0.00689506	-1.5359	-8.98621	1.68099e-07	40.3957	9.53266e-08	7.09925e-07	nucleobase ascorbate transporter	AT2G34190	929	0	0.84	0.94	NA	NA	GO:0005215, GO:0006810, GO:0016020, GO:0022857, GO:0055085
VIT_210s0003g01500	0.689942	4.73571	0.00358728	0.692969	4.79727	0.000358801	15.1482	9.91228e-05	0.00033298	uncharacterized protein loc100254917	AT2G34200	113	4e-30	0.49	0.62	NA	NA	GO:0008270
VIT_210s0003g01600	1.20065	8.39556	1.09527e-05	2.50364	18.2887	7.30896e-12	167.612	3.25647e-13	2.70399e-11	wrky transcription factor	AT1G29280	257	2e-84	0.56	0.68	ATWRKY65, WRKY65	member of WRKY Transcription Factor; Group II-e	GO:0003677, GO:0003700, GO:0005634, GO:0005667, GO:0006355, GO:0006826, GO:0010106, GO:0010167, GO:0015706, GO:0043565
VIT_210s0003g02120	-1.18871	-7.16104	7.17985e-05	-0.420274	-2.78317	0.0227257	26.0641	2.7003e-06	1.34049e-05	gdsl esterase lipase	AT5G45670	538	0	0.7	0.83	NA	NA	GO:0000038, GO:0005618, GO:0005634, GO:0006629, GO:0006833, GO:0009534, GO:0009651, GO:0009750, GO:0016788, GO:0042335, GO:0042631, GO:0048046
VIT_210s0003g02160	-1.21762	-4.36178	0.00643859	-1.39131	-4.87334	0.000306547	14.3454	0.000137085	0.000444446	#NAME?	AT1G78580	780	0	0.73	0.82	ATTPS1, TPS1	Encodes an enzyme putatively involved in trehalose biosynthesis. The protein has a trehalose synthase (TPS)-like domain but no trehalose phosphatase (TPP)-like domain. ATTPS1 is able to complement yeast tps1 mutants in vivo. The gene product modulates cell growth but not cell differentiation by determining cell wall deposition and cell division.	GO:0003824, GO:0003825, GO:0004805, GO:0005737, GO:0005982, GO:0005985, GO:0005992, GO:0009664, GO:0009793, GO:0009832, GO:0010182, GO:0016740, GO:0016757, GO:0016787, GO:0051301
VIT_210s0003g02170	-0.847831	-5.49466	0.00100796	-2.3617	-11.277	6.68221e-09	63.5986	2.16606e-09	2.77799e-08	subtilase family protein	AT5G45650	954	0	0.62	0.74	NA	NA	GO:0004252, GO:0005576, GO:0005618, GO:0006508, GO:0008233, GO:0016023, GO:0016491, GO:0032440, GO:0042802, GO:0043086, GO:0055114
VIT_210s0003g02280	3.02646	4.64858	0.00408525	4.88106	8.24184	5.53698e-07	34.1496	3.57669e-07	2.26e-06	protein srg1	AT1G17020	318	8e-107	0.53	0.74	ATSRG1, SRG1	Encodes a novel member of the Fe(II)/ascorbate oxidase gene family; senescence-related gene.	GO:0005506, GO:0016491, GO:0016706, GO:0045431, GO:0055114
VIT_210s0003g02610	-0.786973	-10.1419	1.16478e-06	-1.15243	-14.6784	1.49116e-10	112.964	1.28335e-11	4.32159e-10	NA	AT1G29530	60	2e-10	0.49	0.59	NA	NA	NA
VIT_210s0003g02720	1.07803	4.3564	0.00647822	0.592376	2.2863	0.0585066	9.49689	0.00126196	0.0032288	hydrolyzing o-glycosyl	AT1G29380	135	5e-37	0.47	0.6	NA	NA	GO:0016023, GO:0016787
VIT_210s0003g02810	0.907872	4.10017	0.00980249	2.6807	13.7813	3.6664e-10	100.154	3.85268e-11	1.02369e-09	probable wrky transcription factor 28-like	AT4G18170	219	2e-68	0.46	0.57	ATWRKY28, WRKY28	member of WRKY Transcription Factor; Group II-c	GO:0003677, GO:0003700, GO:0005634, GO:0005667, GO:0006355, GO:0043565
VIT_210s0003g03510	-0.432231	-5.24993	0.00154911	-0.823128	-9.6299	6.38696e-08	46.4936	3.04449e-08	2.67183e-07	calcyclin-binding protein	AT1G30070	304	4e-104	0.64	0.82	NA	NA	GO:0005634, GO:0005886, GO:0006457, GO:0009408, GO:0009644, GO:0034976, GO:0042542
VIT_210s0003g03650	0.997605	4.14808	0.009042	-0.252173	-0.894421	0.470999	14.4778	0.000129852	0.000423483	beta-amyrin synthase	AT1G78955	989	0	0.61	0.75	CAMS1	NA	GO:0003824, GO:0016853, GO:0016866, GO:0019745, GO:0042300
VIT_210s0003g03790	2.107	6.40985	0.000237122	2.18046	6.70126	8.26952e-06	28.6927	1.33682e-06	7.21714e-06	protein tify 5a-like	AT1G30135	106	8e-30	0.48	0.65	JAZ8, TIFY5A	NA	GO:0005515, GO:0005634, GO:0006952
VIT_210s0003g04040	-0.380974	-4.55281	0.00471398	-1.75675	-18.8471	4.87174e-12	193.422	8.39435e-14	1.00084e-11	mterf-like protein	AT2G34620	385	4e-133	0.67	0.83	NA	NA	GO:0009507
VIT_210s0003g04100	0.584163	8.62681	7.92832e-06	0.98682	14.7071	1.44769e-10	109.231	1.74641e-11	5.5175e-10	auxin response factor 6-like	AT5G37020	872	0	0.57	0.67	ARF8, ATARF8	Encodes a member of the auxin response factor family. Mediates auxin response via expression of auxin regulated genes. Acts redundantly with ARF6 to control stamen elongation and flower maturation. Expression of ARF8 is controlled by miR167.	GO:0003677, GO:0003700, GO:0005634, GO:0005667, GO:0006355, GO:0009725, GO:0009733, GO:0009734, GO:0009855, GO:0009887, GO:0009908, GO:0009909, GO:0010014, GO:0010051, GO:0010073, GO:0046983, GO:0048439, GO:0048481, GO:0048519
VIT_210s0003g04180	-0.601769	-6.28323	0.000282987	-1.63866	-16.8938	2.08916e-11	145.821	1.2043e-12	6.72401e-11	uncharacterized membrane	AT1G30360	997	0	0.68	0.81	ERD4	NA	GO:0005576, GO:0005773, GO:0005774, GO:0005886, GO:0009506, GO:0009507, GO:0009941, GO:0016020, GO:0016023
VIT_210s0003g04540	0.606951	4.17531	0.00872799	1.77819	13.4315	5.20319e-10	94.5046	6.51951e-11	1.60049e-09	cationic amino acid transporter	AT4G21120	932	0	0.76	0.86	AAT1, CAT1	Encodes a member of the cationic amino acid transporter (CAT) subfamily of amino acid polyamine choline transporters. Mediates efficient uptake of Lys, Arg and Glu in a yeast system.	GO:0003333, GO:0005313, GO:0005737, GO:0005886, GO:0006612, GO:0006810, GO:0006862, GO:0006865, GO:0006888, GO:0009407, GO:0010363, GO:0010583, GO:0015171, GO:0015181, GO:0015189, GO:0015696, GO:0015802, GO:0015819, GO:0015824, GO:0015846, GO:0016020, GO:0016021, GO:0043069, GO:0043091, GO:0043269, GO:0051938
VIT_210s0003g04560	-0.535007	-4.27537	0.00742983	-1.70037	-12.2893	1.92393e-09	77.8423	3.69767e-10	6.53284e-09	air9 protein	AT2G34680	2349	0	0.7	0.82	AIR9	isolated from differential screening of a cDNA library from auxin-treated root culture. sequence does not show homology to any known proteins and is predicted to be extracellular.	GO:0005515, GO:0005634, GO:0005886, GO:0007155, GO:0009506, GO:0009536, GO:0009733, GO:0010014, GO:0010090, GO:0010102, GO:0016049, GO:0045010, GO:0045595, GO:0048589, GO:0048765, GO:0071555
VIT_210s0003g05000	0.353776	4.58512	0.00451894	0.653422	8.59622	3.08656e-07	37.0024	1.91307e-07	1.307e-06	gdp-l-galactose phosphorylase 1-like	AT4G26850	205	6e-61	0.36	0.54	VTC2	Encodes a novel protein involved in ascorbate biosynthesis, which was shown to catalyze the transfer of GMP from GDP-galactose to a variety of hexose-1-phosphate acceptors. Recessive mutation has a reduced amount of vitamin C, lower level of non-photochemical quenching, and reduced rate of conversion of violaxanthin to zeaxanthin in high light.	GO:0006952, GO:0008905, GO:0009987, GO:0016758, GO:1901700
VIT_210s0003g05430	1.81972	4.17449	0.0087289	4.51995	11.5247	4.92732e-09	68.0904	1.19838e-09	1.71588e-08	reticuline oxidase-like protein	AT4G20830	89	4e-22	0.67	0.72	NA	NA	GO:0002679, GO:0005739, GO:0005773, GO:0005829, GO:0005886, GO:0006040, GO:0006612, GO:0006979, GO:0008762, GO:0009055, GO:0009505, GO:0009506, GO:0009507, GO:0009611, GO:0009821, GO:0010200, GO:0010363, GO:0016491, GO:0030968, GO:0043069, GO:0048046, GO:0050468, GO:0050660, GO:0055114
VIT_210s0003g05450	0.54493	5.11201	0.00193924	2.20112	21.2814	9.73256e-13	246.827	8.17365e-15	2.32872e-12	reticuline oxidase-like	AT1G11770	606	0	0.57	0.76	NA	NA	GO:0003824, GO:0005739, GO:0005773, GO:0005886, GO:0006040, GO:0006979, GO:0008762, GO:0009505, GO:0009821, GO:0016491, GO:0048046, GO:0050468, GO:0050660, GO:0055114
VIT_210s0003g05480	-1.22614	-7.10343	7.66745e-05	-2.39275	-11.3148	6.40724e-09	65.406	1.69977e-09	2.27612e-08	sec14 cytosolic factor-like	AT1G30690	516	2e-178	0.67	0.82	NA	NA	GO:0005215, GO:0005622, GO:0005634, GO:0005737, GO:0005829, GO:0005886, GO:0006810, GO:0007049, GO:0008289, GO:0009507, GO:0016020, GO:0016021, GO:0016126, GO:0019898, GO:0051301, GO:0052541, GO:0052546
VIT_210s0042g00840	3.2375	4.172	0.00876319	5.33227	7.52072	1.88093e-06	28.3936	1.44462e-06	7.71975e-06	stilbene synthase	AT5G13930	379	4e-131	0.75	0.9	ATCHS, CHS, TT4	Encodes chalcone synthase (CHS), a key enzyme involved in the biosynthesis of flavonoids. Required for the accumulation of purple anthocyanins in leaves and stems. Also involved in the regulation of auxin transport and the modulation of root gravitropism.	GO:0003824, GO:0008152, GO:0009058, GO:0016210, GO:0016740, GO:0016747
VIT_210s0042g00960	3.86798	6.34609	0.000262258	2.85546	4.4627	0.000722506	21.2452	1.13223e-05	4.7939e-05	dnaj heat shock n-terminal domain-containing protein	AT5G23240	484	3e-167	0.57	0.71	NA	NA	GO:0005524, GO:0006457, GO:0006950, GO:0009507, GO:0009536, GO:0031072, GO:0051082, GO:0051536
VIT_210s0071g00660	0.396936	4.10239	0.00976056	0.300956	3.10692	0.0119159	9.15782	0.00150384	0.00376688	myb-like protein j	AT5G08520	384	3e-133	0.68	0.76	NA	NA	GO:0000785, GO:0003677, GO:0003682, GO:0005634, GO:0006355
VIT_210s0071g00770	0.574838	4.59805	0.00442564	0.588431	4.74608	0.000399422	14.5631	0.000125416	0.000410517	aspartic proteinase nepenthesin-1-like	AT3G20015	626	0	0.72	0.85	NA	NA	GO:0003677, GO:0004190, GO:0005576, GO:0006508, GO:0008233, GO:0016787
VIT_210s0092g00170	-0.559532	-5.18433	0.00173062	-1.45204	-11.7871	3.51812e-09	69.803	9.64828e-10	1.43323e-08	subtilase family protein	AT4G20430	1209	0	0.7	0.82	NA	NA	GO:0000911, GO:0004252, GO:0005576, GO:0005618, GO:0006508, GO:0009505, GO:0016020, GO:0016023, GO:0042802, GO:0043086, GO:0051322
VIT_210s0092g00360	-1.42897	-6.7148	0.000145519	-2.29057	-8.90453	1.91464e-07	43.058	5.69899e-08	4.55685e-07	vacuolar protein sorting-associated protein 2 homolog 2-like	AT5G44560	350	5e-122	0.9	0.97	VPS2.2	NA	GO:0000226, GO:0000815, GO:0000911, GO:0005515, GO:0005634, GO:0005768, GO:0006260, GO:0006306, GO:0006810, GO:0008283, GO:0015031, GO:0016192, GO:0016572, GO:0051322, GO:0051567
VIT_210s0092g00370	1.30132	4.25934	0.00761142	-0.846745	-2.08199	0.0839798	20.8964	1.26668e-05	5.2985e-05	cytochrome p450	AT3G26330	415	1e-139	0.43	0.64	CYP71B37	putative cytochrome P450	GO:0004497, GO:0005506, GO:0006570, GO:0009055, GO:0016491, GO:0020037, GO:0046872, GO:0047085, GO:0050592, GO:0055114
VIT_210s0116g00500	0.574832	4.09053	0.0099449	0.0859389	0.58095	0.64908	9.79568	0.00108398	0.00282178	triptychon and	AT2G46410	66	2e-15	0.56	0.71	CPC	Nuclear-localized R3-type MYB transcription factor. Positive regulator of hair-cell differentiation. Preferentially transcribed in hairless cells. Moves from atrichoblasts into trichoblast via plasmodesmata in a tissue-specific mode. N-terminus and part of the Myb domain are required for this movement, with W76 playing a crucial role. Capability to increase the size-exclusion limit of plasmodesma…	GO:0000785, GO:0003677, GO:0003682, GO:0005634
VIT_210s0116g00530	2.14835	15.3185	6.49483e-09	0.261847	1.7636	0.143145	140.502	1.70393e-12	8.95181e-11	thiazole biosynthetic enzyme	AT5G54770	555	0	0.78	0.87	THI1, THI4, TZ	Encodes a thiamine biosynthetic gene that has a dual function in thiamine biosynthesis and mitochondrial DNA damage tolerance. It appears to be involved in producing the thiazole portion of thiamine (vitamin B1). A crystal structure of the protein reveals that it forms a 2-ring homo-octamer.	GO:0005739, GO:0006974, GO:0008270, GO:0009055, GO:0009228, GO:0009409, GO:0009507, GO:0009536, GO:0009570, GO:0009579, GO:0009941, GO:0010319, GO:0016020, GO:0018131, GO:0019898, GO:0042803
VIT_210s0116g00560	1.20999	7.58639	3.73844e-05	1.47309	9.35379	9.56579e-08	49.3901	1.84724e-08	1.73223e-07	polyphenol oxidase	None	None	None	None	None	None	None	GO:0004097, GO:0004503, GO:0005507, GO:0006570, GO:0008152, GO:0009507, GO:0009536, GO:0009543, GO:0016491, GO:0046148, GO:0046872, GO:0052716, GO:0055114
VIT_210s0116g00710	4.39342	8.92927	5.57363e-06	4.90815	10.0379	3.53139e-08	60.5735	3.29466e-09	3.95889e-08	tryptophan synthase beta chain	AT5G28237	609	0	0.66	0.77	NA	NA	GO:0000162, GO:0003824, GO:0004674, GO:0004834, GO:0005524, GO:0005739, GO:0006468, GO:0006568, GO:0006571, GO:0006979, GO:0008152, GO:0009069, GO:0009094, GO:0009570, GO:0009651, GO:0009941, GO:0016491, GO:0030170, GO:0032440, GO:0055114
VIT_210s0116g00750	3.0662	4.61008	0.00435838	6.10916	10.5367	1.76554e-08	55.7999	6.63355e-09	7.27861e-08	s-linalool synthase	AT1G61120	723	0	0.49	0.65	GES, TPS04, TPS4	Encodes a geranyllinalool synthase that produces a precursor to TMTT, a volatile plant defense C16-homoterpene. GES transcript levels rise in response to alamethicin, a fungal peptide mixture that damages membranes. This transcriptional response is blocked in JA biosynthetic and JA signaling mutants, but GES transcript levels still rise in response to alamethicin in mutants with salicylic acid an…	GO:0000287, GO:0000304, GO:0008152, GO:0009414, GO:0009536, GO:0009611, GO:0009617, GO:0009620, GO:0009695, GO:0009723, GO:0009733, GO:0009738, GO:0009753, GO:0009867, GO:0010333, GO:0016102, GO:0016829, GO:0042538, GO:0080013, GO:0080027
VIT_210s0116g00940	-2.14661	-12.2763	8.18395e-08	-3.36314	-16.4754	2.9616e-11	146.593	1.14629e-12	6.49341e-11	early-responsive to dehydration stress-related protein	AT4G22120	1225	0	0.78	0.88	NA	NA	GO:0005886, GO:0016020, GO:0016021, GO:0016023
VIT_210s0116g01200	0.634106	4.43483	0.00577049	2.94586	22.5504	5.09336e-13	285.453	2.01583e-15	9.53547e-13	wrky transcription factor 6-like	AT1G62300	462	1e-156	0.53	0.62	ATWRKY6, WRKY6	Encodes a transcription factor WRKY6. Regulates Phosphate1 (Pho1) expression in response to low phosphate (Pi) stress.	GO:0003677, GO:0003700, GO:0005634, GO:0005667, GO:0006355, GO:0043565
VIT_210s0116g01650	1.26928	13.9907	1.90997e-08	1.93977	21.8591	6.96343e-13	245.157	8.72407e-15	2.32872e-12	prh26 protein	AT4G21990	709	0	0.75	0.88	APR3, ATAPR3, PRH-26, PRH26	Encodes a protein disulfide isomerase-like (PDIL) protein, a member of a multigene family within the thioredoxin (TRX) superfamily. This protein also belongs to the adenosine 5'-phosphosulfate reductase-like (APRL) group.	GO:0004604, GO:0008152, GO:0009570, GO:0009973, GO:0016491, GO:0016671, GO:0016740, GO:0019344, GO:0019379, GO:0019419, GO:0033741, GO:0045454, GO:0055114
VIT_211s0016g00330	0.634449	5.68464	0.000751519	-0.959929	-7.50285	1.93794e-06	87.506	1.30321e-10	2.81661e-09	pectinesterase family protein	AT5G20860	452	2e-153	0.49	0.62	NA	NA	GO:0004857, GO:0005576, GO:0005618, GO:0005982, GO:0005985, GO:0006950, GO:0016020, GO:0016787, GO:0030599, GO:0042545, GO:0043086, GO:0044765, GO:0045330, GO:0045490, GO:0050794
VIT_211s0016g00460	-0.980148	-4.67136	0.00394982	-1.67616	-6.96106	5.09278e-06	25.1736	3.4668e-06	1.66856e-05	kinesin-like protein	AT3G43210	1294	0	0.68	0.81	ATNACK2, NACK2, TES	Encodes a kinesin TETRASPORE. Required for cytokinesis in pollen. In mutants, all four microspore nuclei remain within the same cytoplasm after meiosis.	GO:0000166, GO:0000911, GO:0003774, GO:0003777, GO:0005515, GO:0005524, GO:0005737, GO:0005874, GO:0005875, GO:0007018, GO:0007112, GO:0008283, GO:0009506, GO:0009555, GO:0009558, GO:0010245, GO:0010583, GO:0016572, GO:0051322, GO:0051329
VIT_211s0016g00470	1.25122	13.8624	1.90997e-08	1.25938	13.962	3.03208e-10	129.038	3.76037e-12	1.62365e-10	sucrose synthase sus1	AT3G43190	1375	0	0.81	0.9	ATSUS4, SUS4	Encodes a protein with sucrose synthase activity (SUS4).	GO:0005982, GO:0005985, GO:0009058, GO:0009877, GO:0016157, GO:0016740, GO:0016757
VIT_211s0016g00580	0.471577	4.27406	0.00742983	0.0376017	0.32559	0.804976	11.3214	0.000516087	0.00145729	NA	AT5G20790	109	2e-29	0.39	0.52	NA	NA	NA
VIT_211s0016g00660	2.64919	4.52792	0.00490301	2.76328	4.78182	0.000370544	14.4774	0.000129871	0.000423483	ethylene-responsive transcription factor erf017-like	AT1G19210	191	1e-60	0.55	0.65	NA	encodes a member of the DREB subfamily A-5 of ERF/AP2 transcription factor family. The protein contains one AP2 domain. There are 15 members in this subfamily including RAP2.1, RAP2.9 and RAP2.10.	GO:0003677, GO:0003700, GO:0003735, GO:0005622, GO:0005634, GO:0005667, GO:0005840, GO:0006355, GO:0006412, GO:0009873
VIT_211s0016g01020	0.403515	4.37628	0.00631415	-0.399737	-4.08065	0.00161526	35.7744	2.49246e-07	1.64667e-06	cytochrome p450	AT5G07990	417	8e-140	0.43	0.61	CYP75B1, D501, TT7	Required for flavonoid 3' hydroxylase activity.	GO:0004497, GO:0005506, GO:0009055, GO:0016491, GO:0016702, GO:0020037, GO:0033772, GO:0046872, GO:0055114
VIT_211s0016g01230	0.4997	5.64741	0.000786766	1.1781	13.6073	4.36016e-10	93.4699	7.20097e-11	1.72521e-09	12-oxophytodienoate reductase	AT2G06050	605	0	0.73	0.83	AtOPR3, DDE1, OPR3	Encodes a 12-oxophytodienoate reductase that is required for jasmonate biosynthesis. Mutants are male sterile and defective in pollen dehiscence. Shows activity towards 2,4,6-trinitrotoluene.	GO:0003824, GO:0005777, GO:0005829, GO:0006633, GO:0008152, GO:0008610, GO:0009611, GO:0009620, GO:0009695, GO:0010181, GO:0010193, GO:0016491, GO:0016629, GO:0031408, GO:0055114
VIT_211s0016g01810	1.37434	6.83265	0.000120007	1.80908	9.31513	1.01158e-07	46.5398	3.01973e-08	2.6525e-07	NA	AT5G12010	635	0	0.66	0.81	NA	NA	GO:0004623, GO:0005634, GO:0005774, GO:0005886, GO:0006644, GO:0009507, GO:0015824, GO:0016042
VIT_211s0016g02126	1.41831	15.9793	6.49483e-09	1.64244	18.6714	5.48767e-12	203.735	5.12143e-14	7.31686e-12	uncharacterized protein	AT2G26110	111	2e-28	0.33	0.46	NA	NA	GO:0009737
VIT_211s0016g02280	-0.479337	-4.57539	0.00456746	-0.711035	-6.70232	8.25327e-06	23.4597	5.71126e-06	2.60187e-05	glycine dehydrogenase	AT2G26080	1793	0	0.83	0.9	AtGLDP2, GLDP2	NA	GO:0000023, GO:0003824, GO:0004375, GO:0005515, GO:0005524, GO:0005739, GO:0005960, GO:0006098, GO:0006544, GO:0006563, GO:0006566, GO:0006636, GO:0006766, GO:0009073, GO:0009106, GO:0009108, GO:0009534, GO:0009570, GO:0009695, GO:0009941, GO:0009965, GO:0010304, GO:0015995, GO:0016491, GO:0019252, GO:0019288, GO:0019344, GO:0019464, GO:0019748, GO:0030154, GO:0030170, GO:0032440, GO:0042545, GO:…
VIT_211s0016g02720	-0.415229	-4.88636	0.00283234	-0.0821306	-0.99218	0.420764	13.3418	0.000208792	0.000647953	vacuolar protein sorting-associated protein 32-2	AT4G29160	328	4e-114	0.88	0.93	SNF7.1	NA	GO:0000815, GO:0005515, GO:0005768, GO:0005886, GO:0006810, GO:0015031, GO:0016192
VIT_211s0016g02960	-0.702344	-5.64558	0.000787872	-1.83868	-12.6565	1.27143e-09	80.4042	2.77448e-10	5.20348e-09	glucan endo- -beta-glucosidase	AT5G56590	738	0	0.73	0.85	NA	NA	GO:0003824, GO:0004553, GO:0005576, GO:0005618, GO:0005886, GO:0005975, GO:0005982, GO:0005985, GO:0006952, GO:0008152, GO:0009505, GO:0009897, GO:0016020, GO:0016023, GO:0016787, GO:0016798, GO:0031225, GO:0042973, GO:0043169, GO:0046658
VIT_211s0016g03010	0.508414	4.14763	0.00904311	0.711752	5.93896	3.58517e-05	18.561	2.7785e-05	0.000107073	peptidase m28 family protein	AT5G19740	922	0	0.66	0.78	NA	NA	GO:0004180, GO:0004181, GO:0005773, GO:0005886, GO:0006508, GO:0008233, GO:0016491, GO:0016805, GO:0032440, GO:0055114
VIT_211s0016g03080	0.700649	4.12404	0.00941527	4.16438	28.8653	2.22185e-14	487.449	1.10615e-17	5.37311e-14	receptor-like protein kinase hsl1-like	AT5G25930	1045	0	0.55	0.71	NA	NA	GO:0000166, GO:0000186, GO:0002679, GO:0004672, GO:0004674, GO:0004709, GO:0004713, GO:0005515, GO:0005524, GO:0005886, GO:0006468, GO:0006612, GO:0007178, GO:0009069, GO:0009723, GO:0009738, GO:0010200, GO:0010363, GO:0016021, GO:0016301, GO:0016491, GO:0016740, GO:0032440, GO:0043069, GO:0052542, GO:0055114
VIT_211s0016g03170	-1.14728	-8.2708	1.32573e-05	-0.775447	-6.02082	3.05716e-05	36.5729	2.09686e-07	1.41564e-06	histidine phosphotransfer protein	AT3G16360	147	3e-44	0.46	0.71	AHP4	Encodes AHP4, a histidine-containing phosphotransmitter involved in Histidine (His)-to-Aspartate (Asp) phosphorelay signal transduction. AHP4 is one of the six Arabidopsis thaliana histidine phosphotransfer proteins (AHPs). AHPs function as redundant positive regulators of cytokinin signaling. Members of the AHP gene family include: AT3G21510 (AHP1), AT3G29350 (AHP2), AT5G39340 (AHP3), AT3G16360 …	GO:0000160, GO:0004871, GO:0005634, GO:0005737, GO:0009927, GO:0016491, GO:0016740, GO:0032440, GO:0055114, GO:0080036
VIT_211s0016g03180	-1.19201	-11.4783	1.94403e-07	-0.899332	-8.90721	1.9071e-07	72.5666	6.86609e-10	1.08198e-08	probable protein phosphatase 2c 6-like	AT4G26080	305	6e-99	0.52	0.66	ABI1, AtABI1	Involved in abscisic acid (ABA) signal transduction. Negative regulator of ABA promotion of stomatal closure.	GO:0000165, GO:0000287, GO:0000303, GO:0003824, GO:0004721, GO:0004722, GO:0005509, GO:0005634, GO:0006470, GO:0006612, GO:0006914, GO:0008287, GO:0009408, GO:0009409, GO:0009414, GO:0009611, GO:0009733, GO:0009788, GO:0009862, GO:0009867, GO:0009873, GO:0010029, GO:0010119, GO:0010205, GO:0010363, GO:0016787, GO:0019901, GO:0030968, GO:0031348, GO:0042538, GO:0043069, GO:0046872, GO:0050832
VIT_211s0016g03210	0.447804	5.97632	0.0004724	0.613495	8.21704	5.76665e-07	36.0857	2.32925e-07	1.54991e-06	nadp-dependent malic enzyme-like	AT5G25880	880	0	0.83	0.94	ATNADP-ME3, NADP-ME3	The malic enzyme (EC 1.1.1.40) encoded by the ATNADP-ME3 is presumably cytosolic and restricted in its expression by both developmental and cell-specific signals.	GO:0003824, GO:0004470, GO:0004473, GO:0005488, GO:0005618, GO:0005737, GO:0005829, GO:0005886, GO:0006090, GO:0006099, GO:0006108, GO:0008152, GO:0008270, GO:0009507, GO:0015976, GO:0016491, GO:0016616, GO:0042803, GO:0046686, GO:0046872, GO:0048046, GO:0050897, GO:0051287, GO:0051289, GO:0055114
VIT_211s0016g03240	0.692828	5.90489	0.000528375	0.799693	6.86926	6.05491e-06	27.6615	1.75108e-06	9.14365e-06	NA	AT1G52140	142	2e-41	0.44	0.57	NA	NA	NA
VIT_211s0016g03250	1.01242	6.27669	0.000284409	1.04065	6.50346	1.19481e-05	27.2478	1.95547e-06	1.00996e-05	NA	AT2G25770	145	2e-43	0.44	0.62	NA	NA	NA
VIT_211s0016g03580	0.677947	4.40484	0.00603463	1.95933	14.2577	2.24652e-10	106.587	2.18494e-11	6.54134e-10	bark storage protein a-like	AT4G28940	471	4e-166	0.66	0.82	NA	NA	GO:0000151, GO:0003824, GO:0004842, GO:0005886, GO:0009116, GO:0016023, GO:0016567
VIT_211s0016g03640	-1.04291	-5.75206	0.000667354	-2.15788	-9.52616	7.42648e-08	46.0259	3.30821e-08	2.8683e-07	rac gtp binding protein arac7	AT4G28950	392	4e-139	0.9	0.93	ARAC7, ATRAC7, ATROP9, RAC7, ROP9	A member of ROP GTPase gene family.	GO:0000166, GO:0003924, GO:0004767, GO:0005525, GO:0005576, GO:0005622, GO:0005737, GO:0005886, GO:0006184, GO:0006687, GO:0006886, GO:0006913, GO:0007015, GO:0007264, GO:0009738, GO:0015031, GO:0016020, GO:0016787, GO:0031225
VIT_211s0016g03690	0.720164	9.46191	2.73332e-06	1.9893	26.8129	4.68144e-14	369.839	1.6379e-16	1.38367e-13	aim1 protein	AT4G29010	1095	0	0.74	0.88	AIM1	Functions in beta-oxidation of fatty acids, similar to CuMFP with L-3-hydroxyacyl-CoA hydrolyase , L-3-hydroxyacyl-dehydrogenase, D-3-hydroxyacyl-CoA epimerase, and 3, 2-enoyl-CoA isomerase activities	GO:0000166, GO:0003729, GO:0003824, GO:0003857, GO:0004165, GO:0004300, GO:0005488, GO:0005618, GO:0005777, GO:0005874, GO:0006550, GO:0006552, GO:0006554, GO:0006568, GO:0006574, GO:0006631, GO:0006633, GO:0006635, GO:0008017, GO:0008152, GO:0008692, GO:0009506, GO:0009507, GO:0009695, GO:0009845, GO:0009908, GO:0016491, GO:0016509, GO:0016853, GO:0018812, GO:0018874, GO:0019482, GO:0045298, GO:…
VIT_211s0016g03700	-0.511002	-5.22754	0.00161029	-1.43816	-12.955	9.09693e-10	84.9582	1.69788e-10	3.49469e-09	pentatricopeptide repeat-containing protein mitochondrial-like	AT2G32230	422	3e-137	0.56	0.73	PRORP1	RNase P able to cleave tRNA-like structures involved in the maturation of plant mitochondrial mRNAs.	GO:0004526, GO:0005739, GO:0006855, GO:0008033, GO:0009507, GO:0015238, GO:0015297, GO:0016020, GO:0030677, GO:0051252
VIT_211s0016g03710	-1.05453	-5.80219	0.000610408	-2.61468	-10.2787	2.51794e-08	53.1184	1.00531e-08	1.03078e-07	probable protein abil5-like	AT2G46225	103	1e-25	0.39	0.64	ABIL1	Encodes a subunit of the WAVE complex. The WAVE complex is required for activation of ARP2/3 complex which functions in actin microfilament nucleation and branching. One of four ABI-like proteins.	GO:0005515, GO:0005737, GO:0005856, GO:0010090, GO:0031209, GO:0045010
VIT_211s0016g03720	0.382561	4.11206	0.00963831	0.917406	10.2446	2.63637e-08	53.1563	9.99312e-09	1.02517e-07	aspartate aminotransferase	AT5G19550	729	0	0.85	0.93	AAT2, ASP2	Nitrogen metabolism. Major cytosolic isoenzyme controlling aspartate biosynthesis in the light.	GO:0000162, GO:0003824, GO:0004069, GO:0005507, GO:0005618, GO:0005737, GO:0005777, GO:0005829, GO:0005886, GO:0006099, GO:0006103, GO:0006107, GO:0006520, GO:0006522, GO:0006525, GO:0006531, GO:0006534, GO:0006536, GO:0006560, GO:0006571, GO:0008483, GO:0009058, GO:0009094, GO:0009536, GO:0009821, GO:0010150, GO:0015976, GO:0016740, GO:0016769, GO:0030170, GO:0080130
VIT_211s0016g03750	-0.824552	-5.02567	0.00227004	-1.46914	-7.97209	8.688e-07	32.4976	5.23584e-07	3.15841e-06	myb-related protein 3r-1-like	AT4G32730	590	0	0.39	0.51	ATMYB3R-1, ATMYB3R1, MYB3R-1, MYB3R1, PC-MYB1	Encodes a putative c-myb-like transcription factor with three MYB repeats.	GO:0000785, GO:0003677, GO:0003682, GO:0003713, GO:0005634, GO:0005667, GO:0009987
VIT_211s0016g04160	2.81285	5.59326	0.000857476	5.43656	11.4244	5.59354e-09	65.2674	1.73131e-09	2.31039e-08	sulfate transporter	AT5G19600	751	0	0.7	0.83	SULTR3;5	Encodes sulfate transporter Sultr3;5.	GO:0005215, GO:0006810, GO:0008271, GO:0008272, GO:0009507, GO:0016020, GO:0016021, GO:0055085
VIT_211s0016g04600	0.691875	4.10873	0.00969584	0.769334	4.65334	0.000485301	12.9439	0.00024794	0.000754736	myb family transcription factor	AT2G03500	367	3e-122	0.52	0.61	NA	NA	GO:0000785, GO:0003677, GO:0003682, GO:0005634, GO:0009987, GO:0044699
VIT_211s0016g04620	-0.893418	-5.33578	0.00133481	-1.65723	-8.61854	2.97915e-07	37.8421	1.60284e-07	1.11985e-06	protein argonaute pnh1-like	AT5G43810	1407	0	0.76	0.88	AGO10, PNH, ZLL	Encodes a member of the EIF2C (elongation initiation factor 2c)/ Argonaute class of proteins. Required to establish the central-peripheral organization of the embryo apex. Along with WUS and CLV genes, controls the relative organization of central zone and peripheral zone cells in meristems. Acts in embryonic provascular tissue potentiating WUSCHEL function during meristem development in the embr…	GO:0003676, GO:0003743, GO:0005515, GO:0005737, GO:0005840, GO:0006346, GO:0006446, GO:0007267, GO:0007275, GO:0009616, GO:0009855, GO:0009887, GO:0009944, GO:0010014, GO:0010050, GO:0010051, GO:0010073, GO:0010267, GO:0010586, GO:0019827, GO:0031047, GO:0035019, GO:0035196, GO:0035198, GO:0048366, GO:0048439
VIT_211s0016g04720	0.583609	5.45772	0.00107302	2.00068	19.6338	2.92646e-12	205.411	4.73681e-14	7.02566e-12	NA	AT2G18660	63	3e-13	0.34	0.48	AtPNP-A, PNP-A	Encodes PNP-A (Plant Natriuretic Peptide A). PNPs are a class of systemically mobile molecules distantly related to expansins; their biological role has remained elusive. PNP-A contains a signal peptide domain and is secreted into the extracellular space. Co-expression analyses using microarray data suggest that PNP-A may function as a component of plant defence response and SAR in particular, an…	NA
VIT_211s0016g04760	0.724417	4.53222	0.0048721	2.23195	15.5709	6.36077e-11	128.283	3.97081e-12	1.70315e-10	uncharacterized protein	AT1G52720	90	8e-24	0.5	0.58	NA	NA	GO:0004497, GO:0005506, GO:0009055, GO:0009536, GO:0009743, GO:0016705, GO:0020037, GO:0055114
VIT_211s0016g05530	1.72402	10.7487	4.76071e-07	4.3161	28.0067	3.20504e-14	399.249	7.77472e-17	9.73361e-14	blue copper protein	AT5G20230	65	2e-13	0.5	0.58	ATBCB, BCB, SAG14	Al-stress-induced gene	GO:0005507, GO:0009055
VIT_211s0016g05540	2.36885	6.41821	0.000235002	4.96018	14.5803	1.65846e-10	106.799	2.14561e-11	6.45344e-10	blue copper protein	AT1G45063	98	2e-23	0.34	0.48	NA	NA	GO:0005507, GO:0009055
VIT_211s0037g00300	0.353847	4.63877	0.00415129	1.00738	13.3987	5.39836e-10	92.5937	7.8396e-11	1.85083e-09	signal recognition particle receptor subunit alpha	AT4G30600	966	0	0.8	0.88	NA	NA	GO:0000166, GO:0003924, GO:0004872, GO:0005047, GO:0005515, GO:0005525, GO:0005783, GO:0005785, GO:0005786, GO:0006184, GO:0006614, GO:0006623, GO:0006886, GO:0016706, GO:0017111, GO:0048193, GO:0055114
VIT_211s0037g00320	0.698968	6.31572	0.000272463	0.69613	6.3256	1.68974e-05	26.6339	2.30875e-06	1.16699e-05	serine carboxypeptidase ii precursor	AT4G30610	714	0	0.73	0.86	BRS1, SCPL24	Encodes a secreted glycosylated serine carboxypeptidase with broad substrate preference that is involved in brassinosteroid signalling via BRI1. It is proteolytically processed in vivo by a separate as yet unidentified protease.	GO:0004180, GO:0004185, GO:0005576, GO:0005615, GO:0006508, GO:0008233, GO:0009742, GO:0016023, GO:0016787
VIT_211s0037g00800	-0.570252	-5.83136	0.000583628	-2.23747	-18.8123	4.92986e-12	185.47	1.25027e-13	1.34214e-11	serine carboxypeptidase ii-2	AT4G30810	655	0	0.67	0.78	scpl29	NA	GO:0004180, GO:0004185, GO:0005576, GO:0005773, GO:0006508, GO:0008233, GO:0016023, GO:0016787, GO:0019932
VIT_211s0037g01210	0.944752	7.95157	2.13925e-05	2.37118	20.4561	1.69801e-12	212.682	3.39975e-14	5.59598e-12	protein wax2-like	AT5G57800	940	0	0.7	0.83	CER3, FLP1, WAX2, YRE	encodes a transmembrane protein with similarity to the sterol desaturase family at the N-terminus and to the short-chain dehydrogenase/reductase family at the C-terminus. Mutant analyses indicate this protein is involved in cuticle membrane and wax biosynthesis.	GO:0000038, GO:0000166, GO:0003824, GO:0005488, GO:0005506, GO:0005773, GO:0005783, GO:0005886, GO:0006633, GO:0006723, GO:0008152, GO:0010025, GO:0016020, GO:0016021, GO:0016491, GO:0042335, GO:0043447, GO:0048235, GO:0055114
VIT_211s0052g00100	0.755624	6.49585	0.000210189	1.34301	11.7693	3.58886e-09	69.5067	1.00136e-09	1.47845e-08	transcription factor bhlh35	AT5G57150	254	1e-83	0.63	0.79	NA	NA	GO:0003677, GO:0003700, GO:0003723, GO:0005634, GO:0005667, GO:0006355, GO:0009694, GO:0009753, GO:0016491, GO:0032440, GO:0046983, GO:0055114
VIT_211s0052g00610	0.594246	5.15879	0.00180091	1.09632	9.91415	4.22366e-08	49.1723	1.91633e-08	1.79011e-07	homogentisate phytyltransferase	AT2G18950	511	3e-180	0.68	0.8	ATHPT, HPT1, TPT1, VTE2	Encodes homogentisate phytyltransferase involved in tocopherol biosynthesis. Has impact on seed longevity and plays a role in the adaptation to low temperature stress, notably phloem loading.	GO:0004659, GO:0016021, GO:0016740
VIT_211s0052g01250	1.58579	4.42215	0.00587561	1.84921	5.2976	0.000128323	16.1288	6.76283e-05	0.00023723	probable xyloglucan endotransglucosylase hydrolase protein 23	AT4G25810	410	1e-143	0.68	0.79	XTH23, XTR6	xyloglucan endotransglycosylase-related protein (XTR6)	GO:0004553, GO:0005618, GO:0005975, GO:0006073, GO:0016762, GO:0016787, GO:0048046
VIT_211s0052g01650	-0.64035	-4.16835	0.00881187	-2.27359	-13.1955	6.84518e-10	90.9949	9.17177e-11	2.11648e-09	pathogenesis-related protein	AT4G25780	225	4e-74	0.54	0.7	NA	NA	GO:0005576
VIT_211s0052g01700	0.656315	7.19153	6.87502e-05	1.22972	13.5801	4.45881e-10	92.3169	8.05414e-11	1.89687e-09	cbl-interacting protein kinase	AT5G57630	530	0	0.65	0.76	CIPK21, SnRK3.4	CBL-interacting protein kinase	GO:0000166, GO:0004672, GO:0004674, GO:0004683, GO:0004713, GO:0005515, GO:0005524, GO:0005634, GO:0005739, GO:0005829, GO:0005886, GO:0006468, GO:0007165, GO:0007584, GO:0009069, GO:0009409, GO:0009414, GO:0009611, GO:0009651, GO:0009735, GO:0009737, GO:0010107, GO:0010118, GO:0010555, GO:0016301, GO:0016740, GO:0030145, GO:0043266, GO:0051365
VIT_211s0052g01730	2.88763	11.2489	2.67427e-07	3.61488	14.3228	2.10811e-10	113.71	1.20815e-11	4.14371e-10	probable 1-deoxy-d-xylulose-5-phosphate chloroplastic-like	AT4G15560	1019	0	0.71	0.84	AtCLA1, CLA, CLA1, DEF, DXPS2, DXS, DXS1	Encodes a protein with 1-deoxyxylulose 5-phosphate synthase activity involved in the MEP pathway. It is essential for chloroplast development in Arabidopsis	GO:0003824, GO:0006694, GO:0008152, GO:0008661, GO:0016114, GO:0016740
VIT_211s0052g01800	0.482264	6.48756	0.000212093	0.281093	3.77369	0.00305093	21.2314	1.13726e-05	4.81205e-05	constans-like zinc finger protein	AT5G57660	341	1e-114	0.52	0.66	ATCOL5, BBX6, COL5	NA	GO:0005515, GO:0005622, GO:0005634, GO:0008270, GO:0010099, GO:0010161
VIT_211s0065g00130	0.914101	5.18556	0.00173001	2.32132	14.4163	1.92094e-10	106.642	2.17472e-11	6.52793e-10	cytochrome p450	AT5G36110	453	2e-156	0.61	0.76	CYP716A1	member of CYP716A	GO:0004497, GO:0005506, GO:0009055, GO:0016102, GO:0016491, GO:0020037, GO:0046872, GO:0050598, GO:0055114
VIT_211s0065g00210	0.353614	4.21637	0.00817376	0.542845	6.51684	1.16507e-05	21.8464	9.35889e-06	4.04456e-05	chaperone protein clpb	AT5G57710	861	0	0.58	0.7	NA	NA	GO:0005515, GO:0005524, GO:0005737, GO:0006950, GO:0007623, GO:0019538, GO:0080167
VIT_211s0065g00370	0.477851	4.41353	0.00594761	0.570578	5.31242	0.000124756	16.1697	6.65797e-05	0.000234186	NA	AT5G20700	105	8e-27	0.34	0.49	NA	NA	NA
VIT_211s0103g00530	0.509846	4.10654	0.00971906	1.50539	13.173	7.01954e-10	90.864	9.29139e-11	2.13142e-09	NA	AT4G25850	449	3e-156	0.57	0.74	ORP4B	NA	GO:0008202
VIT_211s0103g00760	0.47222	5.9043	0.000528375	-0.381208	-4.4787	0.000698338	54.2421	8.42801e-09	8.92398e-08	chloroplast import apparatus 2 protein	AT5G57180	161	4e-45	0.35	0.47	CIA2	Transcription regulator responsible for specific upregulation of the translocon genes atToc33 and atToc75 in leaves. Involved in protein import into chloroplast.	GO:0005515, GO:0005634, GO:0006355, GO:0009507, GO:0009536, GO:0045036
VIT_211s0118g00540	-1.13465	-4.35066	0.00652386	0.106426	0.521943	0.684097	14.3143	0.000138848	0.000449037	calcium uptake protein mitochondrial-like	AT4G32060	480	3e-167	0.66	0.8	NA	NA	GO:0005509, GO:0005739, GO:0009536, GO:0016023
VIT_211s0118g00700	0.779119	6.16426	0.000340316	0.699021	5.53277	7.98916e-05	23.0028	6.55248e-06	2.94222e-05	dna-binding protein phosphatase 2c	AT2G25620	373	1e-126	0.59	0.74	AtDBP1, DBP1	Encodes DBP1, a member of the DBP factors (DNA-binding protein phosphatases) featuring sequence-specific DNA-binding and protein phosphatase activity. DBP1 is involved in plant-potyvirus interactions. Loss-of-function of DBP1 renders resistance to potyviruses.	GO:0000287, GO:0003677, GO:0003824, GO:0004721, GO:0004722, GO:0006470, GO:0008287, GO:0016787, GO:0046872
VIT_211s0118g00770	-0.891298	-5.11712	0.00192609	-2.05436	-9.3013	1.03394e-07	43.4021	5.34249e-08	4.31804e-07	NA	None	None	None	None	None	None	None	GO:0003676, GO:0005622
VIT_211s0118g00815	-2.45069	-4.27835	0.00742983	-1.81638	-3.75711	0.0031599	10.8973	0.00063086	0.00174362	uncharacterized protein	AT2G46490	78	6e-19	0.53	0.67	NA	NA	GO:0000413, GO:0003755, GO:0006457, GO:0009507, GO:0031977, GO:0048193
VIT_212s0028g00930	0.681661	4.2961	0.00723598	2.13432	14.5524	1.70021e-10	111.806	1.41064e-11	4.64554e-10	glutathione s-transferase	AT2G30860	315	1e-108	0.66	0.83	ATGSTF7, ATGSTF9, GLUTTR, GSTF9	Encodes glutathione transferase belonging to the phi class of GSTs. Naming convention according to Wagner et al. (2002).	GO:0004364, GO:0005515, GO:0006749, GO:0016740
VIT_212s0028g01110	0.477699	5.70921	0.000720679	0.631938	7.58237	1.69101e-06	31.1987	7.14012e-07	4.14622e-06	phytochrome interacting factor 4	AT2G43010	121	1e-30	0.36	0.5	AtPIF4, PIF4, SRL2	Isolated as a semidominant mutation defective in red -light responses. Encodes a nuclear localized bHLH protein that interacts with active PhyB protein. Negatively regulates phyB mediated red light responses. Involved in shade avoidance response. Protein abundance is negatively regulated by PhyB.	GO:0005634, GO:0006355, GO:0006520, GO:0006790, GO:0007165, GO:0009639, GO:0010017, GO:0032502, GO:0032787, GO:0044707, GO:0046394, GO:0046983, GO:0048583, GO:0065008, GO:0071310, GO:1901566
VIT_212s0028g01390	1.60331	11.9254	1.14705e-07	0.808941	5.84902	4.27058e-05	71.1161	8.19643e-10	1.25254e-08	small heat-shock	AT1G06460	169	3e-50	0.39	0.49	ACD31.2, ACD32.1	ACD32.1 encodes an alpha-crystallin domain containing protein with homology to small heat shock proteins.	GO:0005777, GO:0006950
VIT_212s0028g02350	0.810727	5.67201	0.000760223	2.54235	19.838	2.65674e-12	208.799	4.05302e-14	6.2008e-12	transcription factor bhlh30-like	AT1G68810	136	3e-37	0.42	0.61	NA	NA	GO:0005634, GO:0046983
VIT_212s0028g02990	-1.43592	-4.95464	0.00251428	-1.65836	-5.54878	7.74749e-05	18.5635	2.7761e-05	0.000107023	fasciclin-like arabinogalactan protein 13	AT1G03870	241	6e-79	0.57	0.73	FLA9	fasciclin-like arabinogalactan-protein 9 (Fla9)	GO:0005794, GO:0005886, GO:0009505, GO:0009506, GO:0010054, GO:0016020, GO:0016132, GO:0031225, GO:0046658
VIT_212s0028g03190	-1.04864	-6.54926	0.000192636	-2.2676	-11.0585	8.86798e-09	61.8386	2.75872e-09	3.39898e-08	reticulon-like protein b17-like	AT2G20590	371	2e-124	0.53	0.68	NA	NA	GO:0005634, GO:0005783, GO:0009536, GO:0016020, GO:0016021
VIT_212s0028g03330	-0.787159	-4.45048	0.00564327	-2.08677	-9.19674	1.21883e-07	42.3046	6.57453e-08	5.15301e-07	targeting protein for xklp2	AT1G03780	774	0	0.56	0.69	AtTPX2, TPX2	Homolog of vertebrate TPX2. Protein has three domains involved in nuclear targeting, one in nuclear export and two in microtubule binding. Involved in mitotic spindle assembly during late prophase and early prometaphase.	GO:0005634, GO:0005819, GO:0005874, GO:0006261, GO:0007067, GO:0008017, GO:0008283, GO:0009941, GO:0016458, GO:0016491, GO:0019219, GO:0034968, GO:0040029, GO:0045298, GO:0051225, GO:0051258, GO:0051726, GO:2000112
VIT_212s0028g03720	-0.481936	-4.97203	0.00247002	-0.874168	-8.79328	2.26366e-07	38.8816	1.293e-07	9.27048e-07	callose synthase 11-like	AT4G03550	1201	0	0.82	0.9	ATGSL05, ATGSL5, GSL05, GSL5, PMR4	Encodes a callose synthase that is required for wound and papillary callose formation in response to fungal pathogens Erysiphe and Blumeria. Mutants are resistant to P. parasitica and exhibit an exaggerated PR1 response.Contributes to PAMP-induced basal defense.	GO:0000148, GO:0003843, GO:0005794, GO:0005982, GO:0005985, GO:0006075, GO:0006612, GO:0006862, GO:0006888, GO:0007623, GO:0009506, GO:0009556, GO:0009863, GO:0009870, GO:0009965, GO:0010150, GO:0010363, GO:0015696, GO:0015802, GO:0016020, GO:0016023, GO:0016740, GO:0016757, GO:0042742, GO:0043069, GO:0043090, GO:0043269, GO:0050832, GO:0052544
VIT_212s0034g02390	-0.581668	-6.11145	0.000369788	-0.415258	-4.38432	0.00085021	19.8517	1.78634e-05	7.23549e-05	t-complex protein 11	AT1G22930	1160	0	0.55	0.7	NA	NA	GO:0003723, GO:0009506
VIT_212s0035g00270	-0.468329	-4.56164	0.00466486	-1.85924	-17.8709	1.01072e-11	172.438	2.4912e-13	2.25135e-11	ferredoxin i	AT1G60950	201	2e-66	0.72	0.81	ATFD2, FED	encodes a major leaf ferredoxin	GO:0005506, GO:0009055, GO:0009416, GO:0009570, GO:0009767, GO:0022900, GO:0046872, GO:0051536, GO:0051537, GO:0080167
VIT_212s0035g00970	-0.40293	-5.61791	0.000818522	-0.864707	-11.9137	3.01648e-09	71.0441	8.26947e-10	1.2602e-08	yth domain family protein	AT1G09810	337	2e-107	0.52	0.67	ECT11	NA	GO:0001522, GO:0003723, GO:0009982
VIT_212s0035g01220	0.624382	4.88177	0.00283936	2.32966	20.1423	2.19778e-12	220.809	2.37629e-14	4.44135e-12	NA	AT5G49900	1382	0	0.71	0.82	NA	NA	GO:0003824, GO:0004348, GO:0005773, GO:0005794, GO:0005886, GO:0005975, GO:0006665, GO:0006680, GO:0016020, GO:0016021
VIT_212s0055g00490	-0.384892	-4.52318	0.0049513	-1.39376	-14.853	1.22841e-10	115.925	1.01183e-11	3.61395e-10	protein arc5	AT3G19720	1258	0	0.8	0.89	ARC5, DRP5B	Encodes a novel chloroplast division protein. Mutants of exhibit defects in chloroplast constriction, have enlarged, dumbbell-shaped chloroplasts. The ARC5 gene product shares similarity with the dynamin family of GTPases, which mediate endocytosis, mitochondrial division, and other organellar fission and fusion events in eukaryotes. Phylogenetic analysis showed that ARC5 is related to a group of…	GO:0000166, GO:0003924, GO:0005525, GO:0005739, GO:0005777, GO:0006184, GO:0007623, GO:0009707, GO:0010020, GO:0016559, GO:0042802
VIT_212s0055g00800	3.18668	4.60046	0.00441291	0.232196	0.266161	0.841937	13.3404	0.000208921	0.00064825	extensin-like protein	AT2G45180	147	1e-45	0.62	0.74	NA	NA	GO:0004568, GO:0005794, GO:0006032, GO:0006096, GO:0006816, GO:0006833, GO:0006869, GO:0006972, GO:0007030, GO:0007389, GO:0008289, GO:0008361, GO:0009269, GO:0009408, GO:0009409, GO:0009611, GO:0009627, GO:0009651, GO:0009735, GO:0009737, GO:0009750, GO:0009805, GO:0009809, GO:0009825, GO:0009926, GO:0009932, GO:0010075, GO:0010167, GO:0010337, GO:0016023, GO:0016998, GO:0019344, GO:0019761, GO:…
VIT_212s0055g00810	0.938766	5.68068	0.000751519	-0.522583	-2.6371	0.030192	36.1366	2.30366e-07	1.53446e-06	peroxidase 43-like	AT4G25980	461	5e-162	0.68	0.83	NA	NA	GO:0004601, GO:0005506, GO:0005509, GO:0005576, GO:0006979, GO:0009055, GO:0016491, GO:0020037, GO:0042744, GO:0046872, GO:0055114
VIT_212s0057g00210	-1.36592	-4.45652	0.005571	-1.20558	-4.14083	0.0014178	12.3689	0.00031954	0.000949046	NA	AT4G10270	42	2e-06	0.33	0.49	NA	NA	NA
VIT_212s0057g00470	0.997517	5.841	0.000577884	1.20935	7.28925	2.82947e-06	29.7826	1.01276e-06	5.66294e-06	calcium-dependent lipid-binding domain-containing protein	AT5G55530	363	1e-121	0.51	0.71	NA	NA	GO:0005506, GO:0005515, GO:0005634, GO:0009055, GO:0016705, GO:0020037, GO:0055114
VIT_212s0057g00520	-0.836966	-4.77758	0.00334706	-1.08495	-6.02079	3.05716e-05	20.2069	1.58716e-05	6.50463e-05	map kinase-like protein	AT5G55560	487	1e-173	0.8	0.93	NA	NA	GO:0000166, GO:0000186, GO:0004672, GO:0004674, GO:0004709, GO:0004713, GO:0005524, GO:0005634, GO:0006468, GO:0007178, GO:0009069, GO:0010260, GO:0016301, GO:0016740
VIT_212s0057g00570	0.65128	7.62953	3.53523e-05	0.733239	8.65112	2.82537e-07	44.6984	4.20396e-08	3.51023e-07	zinc finger ccch domain-containing protein 18-like	AT2G05160	530	0	0.52	0.65	NA	NA	GO:0000166, GO:0003676, GO:0003677, GO:0003723, GO:0004518, GO:0008270, GO:0009505, GO:0016787, GO:0046872
VIT_212s0057g00880	0.296379	4.16502	0.00883126	0.578225	8.24168	5.53698e-07	33.9639	3.73051e-07	2.34576e-06	tbp-associated factor 15b	AT1G50300	55	2e-08	0.4	0.54	TAF15	NA	GO:0000166, GO:0003676, GO:0005622, GO:0008270, GO:0009507
VIT_212s0057g01510	-0.905563	-4.27042	0.00747787	-1.59985	-6.59492	1.00922e-05	22.3776	7.93276e-06	3.48955e-05	uncharacterized protein	AT5G48310	1065	0	0.69	0.83	NA	NA	GO:0006275, GO:0006342, GO:0009507, GO:0010389, GO:0051567
VIT_212s0059g00270	-0.487093	-5.07162	0.00208808	-1.86757	-18.1098	8.28326e-12	174.56	2.2194e-13	2.08323e-11	protochlorophyllide chloroplastic-like	AT5G54190	645	0	0.77	0.87	PORA	light-dependent NADPH:protochlorophyllide oxidoreductase A	GO:0000023, GO:0000166, GO:0000272, GO:0003824, GO:0003959, GO:0005488, GO:0006098, GO:0006364, GO:0006636, GO:0006655, GO:0008152, GO:0009073, GO:0009507, GO:0009535, GO:0009536, GO:0009637, GO:0009664, GO:0009723, GO:0009902, GO:0009941, GO:0009965, GO:0010027, GO:0010114, GO:0010207, GO:0010218, GO:0015979, GO:0015995, GO:0016117, GO:0016491, GO:0016630, GO:0019252, GO:0019288, GO:0019344, GO:…
VIT_212s0059g00780	-2.39177	-4.40027	0.00607465	-2.27909	-4.36632	0.000882487	12.8094	0.00026295	0.000795689	NA	None	None	None	None	None	None	None	GO:0005576, GO:0005618
VIT_212s0059g00880	1.13453	8.28885	1.32488e-05	2.80741	22.0247	6.24634e-13	247.488	7.96638e-15	2.32872e-12	wrky transcription factor 6-like	AT1G62300	436	2e-145	0.49	0.6	ATWRKY6, WRKY6	Encodes a transcription factor WRKY6. Regulates Phosphate1 (Pho1) expression in response to low phosphate (Pi) stress.	GO:0003677, GO:0003700, GO:0005634, GO:0005667, GO:0006355, GO:0043565
VIT_212s0059g01060	1.78315	15.0052	7.85695e-09	2.48545	21.1204	1.09506e-12	236.208	1.24633e-14	2.81584e-12	fatty acid hydroperoxide lyase	AT4G15440	459	2e-158	0.55	0.75	CYP74B2, HPL1	Encodes a hydroperoxide lyase. Also a member of the CYP74B cytochrome p450 family. In the ecotype Columbia (Col) the gene contains a 10-nucleotide deletion in its first exon that causes it to code for a truncated protein that results in a non-functional hydroperoxide lyase.	GO:0004497, GO:0005506, GO:0009055, GO:0009611, GO:0009941, GO:0016705, GO:0016829, GO:0016832, GO:0020037, GO:0046872, GO:0047987, GO:0055114
VIT_212s0059g01670	0.748543	5.12895	0.00189338	0.0935108	0.596524	0.639623	15.7349	7.87156e-05	0.000272192	nuclear ribonuclease z	AT2G04530	513	0	0.78	0.89	CPZ, TRZ2	Encodes a protein with RNAse Z activity suggesting a role in tRNA processing. Protein contains a signal sequence for import into the chloroplast.	GO:0004518, GO:0004519, GO:0005634, GO:0006364, GO:0008033, GO:0008270, GO:0009507, GO:0009536, GO:0009658, GO:0016556, GO:0016787, GO:0042780, GO:0042781, GO:0046872, GO:0051252
VIT_212s0059g02270	0.688682	7.59244	3.72094e-05	0.654798	7.23773	3.10079e-06	36.7186	2.03246e-07	1.37742e-06	glutamate receptor	AT1G05200	1266	0	0.69	0.83	ATGLR3.4, GLR3.4, GLUR3	member of Putative ligand-gated ion channel subunit family	GO:0004872, GO:0004965, GO:0004970, GO:0005215, GO:0005216, GO:0005217, GO:0005234, GO:0005262, GO:0005515, GO:0005576, GO:0005886, GO:0006810, GO:0006811, GO:0006816, GO:0006874, GO:0007186, GO:0007216, GO:0007268, GO:0009416, GO:0009507, GO:0009611, GO:0016020, GO:0016021, GO:0019722, GO:0030288, GO:0035235, GO:0070417, GO:0071215, GO:0071230, GO:0071260, GO:0071311
VIT_212s0059g02710	2.40882	4.16016	0.00887315	2.80027	4.98202	0.000244823	14.2677	0.000141539	0.000456476	myrcene chloroplastic	AT2G24210	242	2e-73	0.39	0.61	TPS10	NA	GO:0000287, GO:0008152, GO:0009570, GO:0016099, GO:0016114, GO:0016829, GO:0033383, GO:0034002, GO:0043693, GO:0050551
VIT_212s0059g02720	3.06911	4.98424	0.00242261	5.72513	10.583	1.65984e-08	56.0634	6.37388e-09	7.06069e-08	myrcene chloroplastic	AT4G16740	251	5e-77	0.41	0.61	ATTPS03, TPS03	Encodes an (E,E)-alpha-farnesene synthase in the Col ecotype of Arabidopsis. This enzyme can also catalyze the formation of (E)-beta-ocimene as well as trace amounts of myrcene and other related compounds in vitro. The cytosolic localization of the protein may make it favor (E,E)-alpha-farnesene biosynthesis because the precursor of this product, FPP, is primarily cytosolic. Transcript levels for…	GO:0000287, GO:0005829, GO:0008152, GO:0009570, GO:0009611, GO:0009625, GO:0009753, GO:0016099, GO:0016106, GO:0016829, GO:0033383, GO:0034002, GO:0034768, GO:0043693, GO:0050550, GO:0050551, GO:0050552, GO:0052578, GO:0080015
VIT_212s0134g00010	0.692579	4.95173	0.00252268	0.156051	1.0619	0.386787	13.5927	0.000187638	0.000587464	btb poz domain-containing protein at3g22104-like	AT3G22104	524	0	0.5	0.68	NA	NA	GO:0004871, GO:0005515, GO:0007165, GO:0009416
VIT_212s0134g00160	0.74574	5.02007	0.00228301	-0.11519	-0.759329	0.54502	19.7264	1.86306e-05	7.49001e-05	xyloglucan endotransglycosylase hydrolase partial	AT4G03210	451	7e-160	0.72	0.85	XTH9	encodes a member of xyloglucan endotransglucosylase/hydrolases (XTHs) that catalyze the cleavage and molecular grafting of xyloglucan chains function in loosening and rearrangement of the cell wall. Gene is expressed in shoot apex region, flower buds, flower stalks and internodes bearing flowers.	GO:0003677, GO:0003918, GO:0004553, GO:0005524, GO:0005618, GO:0005975, GO:0006073, GO:0006265, GO:0016740, GO:0016757, GO:0016762, GO:0016787, GO:0048046
VIT_212s0142g00200	0.779241	4.5412	0.00481888	1.06445	6.45024	1.32814e-05	21.9575	9.03862e-06	3.92536e-05	NA	AT3G58660	350	3e-116	0.53	0.69	NA	NA	GO:0001510, GO:0003723, GO:0003735, GO:0005622, GO:0005730, GO:0005829, GO:0005840, GO:0006164, GO:0006396, GO:0006412, GO:0009220, GO:0015934, GO:0016020, GO:0042254
VIT_212s0142g00240	-1.3653	-5.08652	0.00203296	-2.2469	-7.12636	3.78282e-06	26.9395	2.12478e-06	1.08793e-05	protodermal factor	AT2G42840	187	6e-57	0.59	0.69	PDF1	Encodes a putative extracellular proline-rich protein is exclusively expressed in the L1 layer of vegetative, inflorescence and floral meristems and the protoderm of organ primordia.	GO:0003899, GO:0005576, GO:0005829, GO:0005886, GO:0040007, GO:0043231, GO:0044763, GO:0044767, GO:0046686, GO:0048856, GO:0050789
VIT_212s0142g00340	-0.755332	-4.67053	0.00395203	-1.21715	-7.18373	3.4163e-06	26.5786	2.34382e-06	1.18164e-05	alpha- -galacturonosyltransferase	AT3G58790	616	0	0.71	0.83	GAUT15	Encodes a protein with putative galacturonosyltransferase activity.	GO:0005794, GO:0005982, GO:0005985, GO:0009117, GO:0010417, GO:0016051, GO:0016740, GO:0016757, GO:0047262
VIT_212s0142g00630	-0.506315	-4.61854	0.00429141	-0.771781	-6.84644	6.32023e-06	24.3894	4.34296e-06	2.03579e-05	serine threonine-protein phosphatase 7 long form homolog	AT2G04865	745	0	0.59	0.73	NA	NA	GO:0004721, GO:0005634, GO:0006470
VIT_213s0019g00010	0.499195	4.27544	0.00742983	1.29793	11.9557	2.87248e-09	73.4014	6.20947e-10	1.00124e-08	sulfate transporter	AT3G12520	964	0	0.71	0.83	SULTR4;2	Encodes a sulfate transporter that in induced under sulfate limitation.	GO:0005215, GO:0006810, GO:0008271, GO:0008272, GO:0009507, GO:0016020, GO:0016021, GO:0055085
VIT_213s0019g00720	-0.818377	-4.25333	0.0077034	-1.13439	-5.61113	6.84878e-05	17.1397	4.62763e-05	0.000169172	cellular nucleic acid-binding protein	AT1G75560	254	5e-83	0.58	0.7	NA	NA	GO:0003676, GO:0003677, GO:0008270, GO:0046872, GO:0046983
VIT_213s0019g00730	1.33253	5.84535	0.000575677	2.0094	9.34003	9.76032e-08	44.539	4.32834e-08	3.59247e-07	annexin d3	AT2G38760	358	6e-123	0.61	0.78	ANN3, ANNAT3	Annexins are calcium binding proteins that are localized in the cytoplasm. When cytosolic Ca2+ increases, they relocate to the plasma membrane.	GO:0005509, GO:0005544, GO:0005773, GO:0009408, GO:0009409, GO:0009414, GO:0009639, GO:0009651
VIT_213s0019g00750	0.895375	5.09241	0.00200944	1.47396	8.80852	2.21521e-07	39.1107	1.23398e-07	8.89983e-07	annexin d4-like	AT2G38750	327	2e-110	0.53	0.72	ANNAT4	Annexins are a family of calcium dependent membrane binding proteins though to be involved in Golgi mediated secretion. This is one of four annexins identified in Arabidopsis.	GO:0003676, GO:0005509, GO:0005544, GO:0006950, GO:0006970, GO:0008270, GO:0009408, GO:0009409, GO:0009414, GO:0009651, GO:0009737
VIT_213s0019g01090	-0.314738	-4.16799	0.00881187	-0.68471	-9.02538	1.58124e-07	40.808	8.78727e-08	6.59724e-07	triosephosphate cytosolic	AT3G55440	436	2e-155	0.83	0.92	ATCTIMC, CYTOTPI, TPI	Encodes triosephosphate isomerase.	GO:0003824, GO:0004807, GO:0005507, GO:0005618, GO:0005737, GO:0005739, GO:0005773, GO:0005886, GO:0006000, GO:0006013, GO:0006020, GO:0006094, GO:0006096, GO:0006098, GO:0006633, GO:0008152, GO:0008610, GO:0009570, GO:0009651, GO:0010043, GO:0015976, GO:0016853, GO:0046486, GO:0046686, GO:0048046
VIT_213s0019g01180	-0.564168	-4.6434	0.00412159	-0.690473	-5.66406	6.14714e-05	18.2281	3.12385e-05	0.000119083	glucan endo- -beta-glucosidase	AT5G24318	524	0	0.55	0.73	NA	NA	GO:0003824, GO:0004553, GO:0005618, GO:0005975, GO:0005982, GO:0005985, GO:0008152, GO:0016787, GO:0016798, GO:0042973, GO:0043169
VIT_213s0019g01840	-0.920633	-5.02285	0.00227661	-1.42599	-7.14266	3.67698e-06	26.9134	2.13984e-06	1.09414e-05	protein fizzy-related 3	AT5G13840	748	0	0.83	0.89	CCS52B, FZR3	NA	GO:0000911, GO:0004871, GO:0005515, GO:0005634, GO:0005834, GO:0006306, GO:0006342, GO:0007049, GO:0007067, GO:0007165, GO:0007276, GO:0009536, GO:0019941, GO:0031047, GO:0032875, GO:0042127, GO:0043161, GO:0043248, GO:0051225, GO:0051301, GO:0051302, GO:0051322, GO:0051510, GO:0051567, GO:0051788
VIT_213s0019g02370	-0.366878	-4.10434	0.00972561	-0.445365	-4.98415	0.000243798	14.1538	0.000148348	0.000475722	yipf1-like protein	AT2G39805	274	7e-92	0.63	0.79	NA	NA	GO:0016020
VIT_213s0019g02490	1.62312	11.7221	1.4718e-07	0.724533	5.16014	0.00016981	69.0313	1.0632e-09	1.55202e-08	uncharacterized protein loc100259879	AT5G59190	674	0	0.52	0.67	NA	NA	GO:0004252, GO:0006508, GO:0016787, GO:0042802, GO:0043086
VIT_213s0019g02530	1.06549	9.32058	3.27181e-06	1.54172	13.6716	4.07848e-10	97.5724	4.8827e-11	1.24666e-09	uncharacterized protein loc100259879	AT5G59190	686	0	0.52	0.68	NA	NA	GO:0004252, GO:0006508, GO:0016787, GO:0042802, GO:0043086
VIT_213s0019g02540	1.16592	8.79006	6.54283e-06	1.61124	12.3848	1.7338e-09	81.1897	2.5447e-10	4.85217e-09	cucumisin-like	AT5G59190	683	0	0.52	0.68	NA	NA	GO:0004252, GO:0006508, GO:0016787, GO:0042802, GO:0043086
VIT_213s0019g03410	0.459391	4.2203	0.00810952	1.25224	12.2965	1.91187e-09	78.0802	3.59909e-10	6.40387e-09	peroxisomal membrane protein	AT2G39970	474	2e-167	0.74	0.84	APEM3, PMP38, PXN	NA	GO:0005488, GO:0005743, GO:0005774, GO:0005778, GO:0005886, GO:0006635, GO:0006810, GO:0016020, GO:0016021, GO:0043132, GO:0044375
VIT_213s0019g03430	-2.3173	-5.56915	0.000889755	0.773198	3.2791	0.00841289	40.0198	1.02732e-07	7.56951e-07	anthocyanin 5-aromatic	AT2G39980	664	0	0.67	0.8	NA	NA	GO:0005737, GO:0016740, GO:0016747, GO:0047672, GO:0080167
VIT_213s0019g04220	2.08949	6.29589	0.000278619	0.438057	1.13085	0.355051	22.5316	7.56533e-06	3.34306e-05	tyrosine-specific transport	AT5G19500	173	3e-47	0.31	0.51	NA	NA	GO:0005739, GO:0016020
VIT_213s0019g04660	0.538738	4.43617	0.00575994	0.158013	1.26944	0.29625	10.4397	0.000787108	0.0021241	vacuolar amino acid transporter 1-like	AT2G39130	810	0	0.73	0.82	NA	NA	GO:0005275, GO:0005634, GO:0005774, GO:0005886, GO:0006865, GO:0015171, GO:0015837, GO:0016020, GO:0016021
VIT_213s0019g04870	-0.721408	-4.22198	0.00810734	-1.49818	-7.58521	1.68207e-06	28.8906	1.27037e-06	6.90443e-06	uncharacterized protein	AT3G10405	212	1e-68	0.63	0.79	NA	NA	GO:0009507, GO:0009555
VIT_213s0047g00060	4.35185	4.62212	0.00427462	5.36824	5.95042	3.50677e-05	19.5119	2.00284e-05	8.00067e-05	NA	AT3G02645	262	1e-80	0.55	0.75	NA	NA	NA
VIT_213s0047g00210	1.70679	15.3113	6.49483e-09	2.14048	19.4077	3.35541e-12	209.292	3.96283e-14	6.11094e-12	flavanone 3-dioxygenase-like	AT5G24530	508	0	0.68	0.83	DMR6	Encodes a putative 2OG-Fe(II) oxygenase that is defense-associated but required for susceptibility to downy mildew.	GO:0000165, GO:0001666, GO:0005506, GO:0005737, GO:0006612, GO:0009595, GO:0009617, GO:0009620, GO:0009697, GO:0009813, GO:0009862, GO:0009867, GO:0010200, GO:0010310, GO:0010363, GO:0016491, GO:0031348, GO:0034976, GO:0042742, GO:0043900, GO:0045486, GO:0050832, GO:0055114
VIT_213s0047g00390	3.71892	5.75294	0.000667354	6.73204	11.2969	6.53742e-09	63.8169	2.10292e-09	2.70848e-08	3-hydroxyisobutyryl- hydrolase 1-like	AT5G65940	421	3e-145	0.54	0.72	CHY1	hydrolyzes beta-hydroxyisobutyryl-CoA	GO:0003824, GO:0003860, GO:0004300, GO:0006550, GO:0006552, GO:0006554, GO:0006568, GO:0006574, GO:0006633, GO:0008152, GO:0009409, GO:0009733, GO:0018874, GO:0019482, GO:0046251
VIT_213s0064g00370	0.477768	4.93243	0.00261518	0.977445	10.4511	1.98262e-08	54.6696	7.88758e-09	8.46249e-08	alpha-n-acetylglucosaminidase	AT5G13690	644	0	0.69	0.83	CYL1, NAGLU	Encodes an enzyme that is predicted to act as an alpha-N-acetylglucosaminidase (NAGLU). An naglu mutant arrests early in seed development but does not appear to have male or female gametophytic defects. Transcript levels for this gene are increased during reproductive development.	GO:0004561, GO:0004601, GO:0005773, GO:0006027, GO:0006979, GO:0009507, GO:0016023, GO:0020037, GO:0046872, GO:0055114
VIT_213s0064g01020	-1.28488	-4.40161	0.00607344	-2.54054	-6.52134	1.15542e-05	22.1318	8.56053e-06	3.73275e-05	NA	AT3G52110	251	1e-79	0.43	0.56	NA	NA	NA
VIT_213s0064g01220	-0.556682	-4.68536	0.00388262	0.252367	2.28581	0.0585447	25.2583	3.38447e-06	1.6342e-05	at3g12630-like protein	AT3G12630	176	9e-56	0.56	0.68	SAP5	NA	GO:0003677, GO:0004842, GO:0005515, GO:0005634, GO:0008270, GO:0009414, GO:0046872, GO:0051865
VIT_213s0064g01390	0.32511	4.09173	0.00993481	0.559261	7.09709	3.98638e-06	25.381	3.2689e-06	1.58628e-05	60s ribosomal protein l6	AT1G74050	351	1e-122	0.83	0.89	NA	NA	GO:0003735, GO:0005622, GO:0005730, GO:0005783, GO:0005840, GO:0005886, GO:0006412, GO:0009506, GO:0009507, GO:0022625, GO:0030529, GO:0042254
VIT_213s0067g00110	-0.914806	-7.99863	1.98719e-05	-2.06135	-14.6329	1.56543e-10	107.371	2.04347e-11	6.22328e-10	cytochrome p450	AT5G24910	660	0	0.6	0.77	CYP714A1, ELA1	member of CYP714A	GO:0004497, GO:0005506, GO:0007275, GO:0009055, GO:0009826, GO:0016023, GO:0016132, GO:0016491, GO:0016705, GO:0019825, GO:0020037, GO:0022900, GO:0032940, GO:0042432, GO:0045487, GO:0046872, GO:0050616, GO:0055114
VIT_213s0067g01020	2.14367	8.28388	1.32488e-05	3.55112	14.4215	1.91574e-10	104.758	2.55904e-11	7.4658e-10	leucoanthocyanidin dioxygenase	AT5G05600	507	1e-179	0.69	0.83	NA	NA	GO:0005506, GO:0005737, GO:0009611, GO:0009620, GO:0009695, GO:0009813, GO:0009867, GO:0016491, GO:0016702, GO:0045431, GO:0050589, GO:0051555, GO:0055114, GO:0080167
VIT_213s0067g01120	0.971098	6.0983	0.000377267	2.04835	13.7286	3.87165e-10	94.6283	6.4429e-11	1.58664e-09	chloroplast omega-3 fatty acid desaturase	AT5G05580	686	0	0.73	0.81	AtFAD8, FAD8	Encodes a temperature sensitive plastidic fatty acid desaturase.	GO:0006629, GO:0006636, GO:0009409, GO:0016491, GO:0016717, GO:0016720, GO:0031969, GO:0042389, GO:0055114
VIT_213s0067g01980	-0.966055	-4.26488	0.00753394	-0.325201	-1.6519	0.170464	9.24856	0.00143447	0.00361173	NA	AT5G43580	66	1e-15	0.48	0.64	UPI	Predicted to encode a PR (pathogenesis-related) peptide that belongs to the PR-6 proteinase inhibitor family. Six putative PR-6-type protein encoding genes are found in Arabidopsis: At2g38900, At2g38870, At5g43570, At5g43580, At3g50020 and At3g46860.	GO:0004867, GO:0006508, GO:0008233, GO:0009611, GO:0010466
VIT_213s0067g02500	1.46046	7.29779	5.99236e-05	2.9166	15.4414	7.15686e-11	119.338	7.74565e-12	2.88864e-10	adenine guanine permease azg1-like	AT3G10960	912	0	0.77	0.9	ATAZG1, AZG1	Encodes a homolog of the adenine-guanine-hypoxanthine transporter AzgA of Aspergillus nidulans. Function as a plant adenine-guanine transporter. Two closely related genes exist in Arabidopsis: AT3G10960 (Azg1) and AT5G50300 (Azg2).	GO:0005215, GO:0005345, GO:0006810, GO:0015853, GO:0015854, GO:0015931, GO:0016020, GO:0016021, GO:0055085
VIT_213s0067g02840	-0.943672	-4.40075	0.00607465	-2.56935	-8.31932	4.8685e-07	34.6443	3.19978e-07	2.04782e-06	phosphatidylinositol-4-phosphate 5-kinase	AT3G07960	1092	0	0.71	0.81	PIP5K6	NA	GO:0005524, GO:0005634, GO:0006499, GO:0007164, GO:0009827, GO:0009846, GO:0009860, GO:0010118, GO:0016301, GO:0016307, GO:0016308, GO:0016324, GO:0016740, GO:0030048, GO:0044445, GO:0046488, GO:0046854, GO:0072583, GO:0090406
VIT_213s0067g02910	-0.39709	-5.00883	0.00231571	-2.54128	-27.2674	3.98777e-14	421.347	4.59712e-17	6.60147e-14	non-specific lipid-transfer protein	AT5G59320	64	7e-14	0.37	0.54	LTP3	Predicted to encode a PR (pathogenesis-related) protein. Belongs to the lipid transfer protein (PR-14) family with the following members: At2g38540/LTP1, At2g38530/LTP2, At5g59320/LTP3, At5g59310/LTP4, At3g51600/LTP5, At3g08770/LTP6, At2g15050/LTP7, At2g18370/LTP8, At2g15325/LTP9, At5g01870/LTP10, At4g33355/LTP11, At3g51590/LTP12, At5g44265/LTP13, At5g62065/LTP14, At4g08530/LTP15.	GO:0004497, GO:0005506, GO:0006810, GO:0006869, GO:0008289, GO:0009055, GO:0016705, GO:0020037, GO:0055114
VIT_213s0067g03180	-2.93373	-4.41263	0.0059531	-2.61959	-4.19549	0.00126379	12.3735	0.000318885	0.000947245	uncharacterized protein	AT5G05220	71	7e-16	0.65	0.87	NA	NA	GO:0009507
VIT_213s0073g00560	-0.289768	-4.1792	0.00868336	-0.274306	-3.95985	0.00207567	11.0647	0.000582489	0.00162565	NA	AT5G22060	661	0	0.81	0.9	ATJ2, J2	Co-chaperonin similar to E. coli DnaJ	GO:0005524, GO:0005618, GO:0005730, GO:0005886, GO:0006457, GO:0006950, GO:0008270, GO:0009408, GO:0009651, GO:0009898, GO:0016020, GO:0031072, GO:0043462, GO:0046872, GO:0051082
VIT_213s0073g00600	-0.631901	-5.03809	0.00222568	-2.10168	-12.8727	9.97771e-10	84.157	1.8479e-10	3.7636e-09	probable inactive leucine-rich repeat receptor-like protein kinase at3g03770-like	AT3G03770	676	0	0.56	0.72	NA	NA	GO:0004672, GO:0004674, GO:0004713, GO:0005515, GO:0005524, GO:0006468, GO:0009718, GO:0009744, GO:0010224, GO:0016021, GO:0016023, GO:0016491, GO:0032440, GO:0044464, GO:0055114
VIT_213s0074g00110	0.574808	4.7965	0.00324746	1.83225	16.0509	4.2174e-11	135.766	2.34518e-12	1.1335e-10	phosphorylase family protein	AT4G24340	426	2e-148	0.62	0.8	NA	NA	GO:0003824, GO:0005576, GO:0005634, GO:0005886, GO:0006260, GO:0009116, GO:0009505, GO:0009611, GO:0045735
VIT_213s0074g00500	-0.678678	-4.55529	0.00470455	-0.707006	-4.79375	0.000361369	14.5958	0.000123756	0.000405837	glucomannan 4-beta-mannosyltransferase 9-like	AT5G03760	894	0	0.8	0.9	ATCSLA09, ATCSLA9, CSLA09, CSLA9, RAT4	encodes a beta-mannan synthase that is required for agrobacterium-mediated plant genetic transformation involves a complex interaction between the bacterium and the host plant. 3' UTR is involved in transcriptional regulation and the gene is expressed in the elongation zone of the root.	GO:0005794, GO:0005982, GO:0005985, GO:0006011, GO:0006816, GO:0007030, GO:0009294, GO:0009617, GO:0009651, GO:0009736, GO:0016740, GO:0016757, GO:0016760, GO:0030244, GO:0042546, GO:0051753
VIT_213s0074g00580	-0.453578	-4.7004	0.00378671	0.15194	1.65058	0.170831	21.7177	9.74533e-06	4.19291e-05	NA	AT5G04550	640	0	0.57	0.73	NA	NA	GO:0005634, GO:0042744
VIT_213s0084g00310	-0.410391	-5.05885	0.00213829	-0.606849	-7.46526	2.06798e-06	29.0376	1.22335e-06	6.68439e-06	uncharacterized protein	AT3G12320	76	1e-15	0.4	0.58	NA	NA	GO:0007623, GO:0050896
VIT_213s0106g00230	0.896717	9.65965	2.04852e-06	0.82156	8.85113	2.07375e-07	57.435	5.19072e-09	5.91263e-08	ankyrin repeat-containing protein at3g12360-like	AT5G04700	402	2e-129	0.39	0.61	NA	NA	GO:0005515
VIT_213s0106g00350	-0.732928	-4.84485	0.00303306	-1.03611	-6.61266	9.75287e-06	23.4417	5.74216e-06	2.6135e-05	gdsl esterase lipase at5g03610-like	AT5G03610	323	1e-107	0.51	0.67	NA	NA	GO:0005576, GO:0006629, GO:0016042, GO:0016787, GO:0016788
VIT_213s0106g00790	0.711252	4.91034	0.00270199	2.22862	16.9032	2.07729e-11	151.22	8.56865e-13	5.28536e-11	mevalonate diphosphate decarboxylase	AT3G54250	699	0	0.81	0.89	NA	NA	GO:0004163, GO:0005524, GO:0008299, GO:0016126, GO:0016301, GO:0016310, GO:0016829, GO:0019745, GO:0042803
VIT_213s0139g00110	-0.483089	-4.76606	0.00341701	0.0635301	0.663617	0.599312	17.5457	3.98947e-05	0.000148241	probable polygalacturonase-like	AT3G48950	116	6e-32	0.61	0.78	NA	NA	GO:0004650, GO:0005576, GO:0005982, GO:0005985
VIT_213s0147g00230	-0.619904	-4.80552	0.00319502	-2.10363	-12.2042	2.13351e-09	75.5923	4.79215e-10	8.1037e-09	NA	AT3G54260	498	1e-175	0.66	0.81	TBL36	Encodes a member of the TBL (TRICHOME BIREFRINGENCE-LIKE) gene family containing a plant-specific DUF231 (domain of unknown function) domain. TBL gene family has 46 members, two of which (TBR/AT5G06700 and TBL3/AT5G01360) have been shown to be involved in the synthesis and deposition of secondary wall cellulose, presumably by influencing the esterification state of pectic polymers. A nomenclature…	GO:0009620, GO:0010089, GO:0044036
VIT_213s0156g00100	-1.33685	-9.29925	3.3423e-06	-2.21383	-12.8676	1.00185e-09	88.2612	1.20651e-10	2.66623e-09	NA	AT2G31940	122	4e-36	0.6	0.72	NA	NA	NA
VIT_213s0156g00120	1.00423	8.26793	1.32573e-05	0.166363	1.26507	0.298007	39.6663	1.10277e-07	8.0552e-07	calcium ion binding	AT2G44310	217	2e-72	0.79	0.88	NA	NA	GO:0005509, GO:0005634, GO:0005829
VIT_214s0006g00430	0.601063	4.53616	0.00484561	1.68706	14.1031	2.64732e-10	103.667	2.81525e-11	8.07982e-10	NA	AT5G15860	620	0	0.74	0.82	ATPCME, ICME, PCME	Encodes a protein with prenylcysteine methylesterase activity.	GO:0000139, GO:0005576, GO:0005789, GO:0008152, GO:0009062, GO:0009507, GO:0009737, GO:0010296, GO:0016020, GO:0016787
VIT_214s0006g00520	-1.19747	-6.97736	9.55973e-05	-2.19431	-10.3823	2.177e-08	56.0235	6.41245e-09	7.09128e-08	glucan endo- -beta-glucosidase	AT1G66250	748	0	0.74	0.88	NA	NA	GO:0003824, GO:0004553, GO:0005975, GO:0005982, GO:0005985, GO:0008152, GO:0016787, GO:0016798, GO:0042973, GO:0043169, GO:0046658
VIT_214s0006g01020	0.403871	4.95745	0.00251083	0.744429	9.39674	8.97649e-08	44.1941	4.61163e-08	3.78875e-07	tho complex subunit	AT1G66260	214	2e-67	0.48	0.67	NA	NA	GO:0000166, GO:0003676, GO:0005730
VIT_214s0006g02820	-0.401919	-4.29915	0.00720619	-0.759887	-7.92659	9.36565e-07	31.4906	6.65373e-07	3.88935e-06	mannose-6-phosphate isomerase	AT3G02570	564	0	0.66	0.8	MEE31, PMI1	Encodes a protein with phosphomannose isomerase activity.	GO:0004476, GO:0005737, GO:0005975, GO:0006000, GO:0006013, GO:0008270, GO:0009298, GO:0009646, GO:0009744, GO:0009793, GO:0010043, GO:0016853, GO:0019853, GO:0032025, GO:0033591, GO:0046680, GO:0046686
VIT_214s0006g02915	-0.898393	-5.44583	0.00109305	-2.72088	-11.8123	3.4144e-09	69.9069	9.52363e-10	1.41688e-08	lipid-transfer protein dir1-like	AT5G48485	75	3e-18	0.44	0.61	DIR1	encodes a putative apoplastic lipid transfer protein that is involved in systemic acquired resistance. Mutants in this gene exhibit wild-type local resistance to avirulent and virulent Pseudomonas syringae, but pathogenesis-related gene expression is abolished in uninoculated distant leaves and fail to develop SAR to virulent Pseudomonas or Peronospora parasitica.	GO:0006869
VIT_214s0030g00140	0.494069	4.29419	0.00725297	0.142178	1.21427	0.31876	9.80015	0.00108154	0.00281731	disease resistance protein at4g27190-like	AT4G19050	53	4e-07	0.28	0.54	NA	NA	GO:0005524, GO:0006952, GO:0017111, GO:0043531
VIT_214s0030g00180	-0.674249	-6.11468	0.000369788	-1.99536	-15.202	8.97415e-11	117.023	9.27735e-12	3.36982e-10	protein fam38b	AT2G48060	2472	0	0.63	0.78	NA	NA	GO:0000723, GO:0000784, GO:0003677, GO:0005507, GO:0006811, GO:0008381, GO:0009055, GO:0009507, GO:0016021, GO:0050954
VIT_214s0030g00840	0.551262	5.38158	0.00123509	0.31207	3.01642	0.0143179	14.5514	0.000126013	0.000412263	disease resistance protein at4g27190-like	AT4G27190	251	4e-70	0.3	0.47	NA	NA	GO:0000166, GO:0005515, GO:0005524, GO:0006915, GO:0006952, GO:0017111, GO:0043531
VIT_214s0030g01870	-0.615276	-4.73843	0.00358257	-2.13396	-12.4984	1.53255e-09	79.6261	3.02476e-10	5.56017e-09	serine threonine-protein kinase nek2-like	AT3G04810	747	0	0.64	0.74	ATNEK2, NEK2	Encodes AtNek2, a member of the NIMA-related serine/threonine kinases (Neks) that have been linked to cell-cycle regulation in fungi and mammals. Plant Neks might be involved in plant development processes.	GO:0000166, GO:0000186, GO:0004672, GO:0004674, GO:0004709, GO:0004713, GO:0005524, GO:0006468, GO:0007178, GO:0009069, GO:0016301, GO:0016740
VIT_214s0030g01970	0.463617	4.67696	0.00392038	1.61985	17.2431	1.61197e-11	159.036	5.33952e-13	3.81422e-11	auxin-induced protein pcnt115	AT1G60710	268	7e-89	0.67	0.78	ATB2	Encodes ATB2.	GO:0016491, GO:0042816, GO:0050236, GO:0055114
VIT_214s0030g02170	-0.4456	-4.14663	0.0090518	0.433053	4.45807	0.00072943	37.0366	1.89923e-07	1.29846e-06	calcium ion binding	AT5G28830	301	3e-100	0.5	0.7	NA	NA	GO:0004553, GO:0005509, GO:0005975
VIT_214s0030g02180	-0.621728	-5.28935	0.00145199	-2.05466	-17.2652	1.59223e-11	156.496	6.21145e-13	4.3103e-11	gdp-mannose 3 -epimerase	AT5G28840	729	0	0.92	0.95	GME	Encodes a protein with GDP-D-mannose 3',5'-epimerase activity. The enzyme is involved in ascorbate biosynthesis. It catalyzes the conversion of GDP-D-mannose to GDP-L-galactose.	GO:0000166, GO:0003824, GO:0005488, GO:0008152, GO:0016853, GO:0016857, GO:0044237, GO:0047918, GO:0050662
VIT_214s0036g00930	-0.421545	-5.20557	0.001666	0.0834936	1.04289	0.395727	22.4096	7.85476e-06	3.45916e-05	polyubiquitin	AT4G05320	899	0	0.99	0.99	UBI10, UBQ10	One of five polyubiquitin genes in A. thaliana. These genes encode the highly conserved 76-amino acid protein ubiquitin that is covalently attached to substrate proteins targeting most for degradation. Polyubiquitin genes are characterized by the presence of tandem repeats of the 228 bp that encode a ubiquitin monomer. Induced by salicylic acid. Independent of NPR1 for their induction by salicyli…	GO:0000080, GO:0000084, GO:0000122, GO:0000187, GO:0000209, GO:0002020, GO:0002479, GO:0002755, GO:0005654, GO:0005829, GO:0005886, GO:0006281, GO:0006367, GO:0006977, GO:0007141, GO:0007144, GO:0007219, GO:0007220, GO:0007254, GO:0008063, GO:0008543, GO:0008585, GO:0010008, GO:0010992, GO:0016071, GO:0016197, GO:0019221, GO:0021888, GO:0030512, GO:0030666, GO:0031145, GO:0032480, GO:0034130, GO:…
VIT_214s0036g01020	-0.435339	-5.13153	0.00188997	0.427729	5.13627	0.000178351	52.7139	1.07203e-08	1.08544e-07	hexaubiquitin protein	AT5G20620	753	0	1	1	UBQ4	encodes a ubiquitin polyprotein.	GO:0005515, GO:0007568, GO:0009751, GO:0042787
VIT_214s0036g01120	-1.40902	-4.65934	0.0040337	-1.7447	-5.46295	9.18852e-05	17.3997	4.20708e-05	0.000155465	NA	AT1G04030	140	8e-38	0.35	0.5	NA	NA	NA
VIT_214s0060g00260	-0.437327	-4.12612	0.00939213	0.307362	3.03495	0.0138021	25.8389	2.87477e-06	1.41596e-05	phytochrome-interacting factor	AT1G09530	240	3e-70	0.38	0.5	PAP3, PIF3, POC1	Transcription factor interacting with photoreceptors phyA and phyB. Forms a ternary complex in vitro with G-box element of the promoters of LHY, CCA1. Acts as a negative regulator of phyB signalling. It degrades rapidly after irradiation of dark grown seedlings in a process controlled by phytochromes. Does not play a significant role in controlling light input and function of the circadian clockw…	GO:0003677, GO:0005634, GO:0006355, GO:0007165, GO:0009628, GO:0009639, GO:0044699, GO:0046983
VIT_214s0060g01030	-0.401676	-4.65937	0.0040337	-1.34759	-14.6366	1.56465e-10	111.829	1.40802e-11	4.64479e-10	haloacid dehalogenase-like hydrolase domain-containing protein	AT1G56500	1548	0	0.7	0.81	NA	NA	GO:0000023, GO:0003824, GO:0005515, GO:0005985, GO:0008152, GO:0008801, GO:0009507, GO:0009534, GO:0009570, GO:0009773, GO:0009902, GO:0010027, GO:0016020, GO:0016117, GO:0016491, GO:0016787, GO:0016853, GO:0019252, GO:0019288, GO:0034660, GO:0045454
VIT_214s0060g01160	-0.385777	-4.62768	0.00423106	-1.23937	-14.4016	1.95329e-10	108.117	1.91808e-11	5.92501e-10	uncharacterized protein	AT5G26850	1196	0	0.59	0.74	NA	NA	GO:0005488, GO:0009536
VIT_214s0060g01490	2.45035	10.3163	8.94169e-07	2.08363	8.64787	2.83657e-07	61.3316	2.96106e-09	3.61164e-08	heat shock protein binding	AT1G56300	181	9e-58	0.64	0.75	NA	NA	GO:0005737, GO:0006457, GO:0006950, GO:0031072, GO:0051082
VIT_214s0060g02200	0.839796	4.44131	0.0057053	0.792568	4.20736	0.00123242	12.494	0.000302222	0.000902521	phospholipid glycerol acyltransferase family protein	AT3G05510	426	2e-146	0.61	0.78	NA	NA	GO:0004788, GO:0005524, GO:0005739, GO:0006655, GO:0006772, GO:0008152, GO:0009229, GO:0009536, GO:0016740, GO:0016746
VIT_214s0060g02250	0.696411	4.1411	0.0091312	1.27155	8.06283	7.47125e-07	32.5127	5.21738e-07	3.15021e-06	heparan-alpha-glucosaminide n-acetyltransferase-like	AT5G27730	625	0	0.65	0.78	NA	NA	GO:0016020, GO:0016556, GO:0016740
VIT_214s0060g02280	0.32005	4.28281	0.00737842	0.441308	5.9347	3.61651e-05	18.7639	2.58868e-05	0.000100359	dna binding	AT3G05545	313	3e-102	0.5	0.62	NA	NA	GO:0004842, GO:0005515, GO:0008270, GO:0016567, GO:0046872
VIT_214s0060g02440	1.1202	5.16555	0.00178612	1.53058	7.3745	2.43651e-06	28.6485	1.35216e-06	7.28981e-06	zinc finger protein	AT3G50700	357	3e-117	0.58	0.7	AtIDD2, IDD2	zinc finger protein, similar to maize Indeterminate1 (ID1)	GO:0003676, GO:0005622, GO:0008270
VIT_214s0066g00980	-0.465647	-4.61963	0.00429141	-0.675976	-6.58515	1.02794e-05	22.8562	6.85075e-06	3.06e-05	NA	AT5G62960	350	6e-119	0.5	0.69	NA	NA	GO:0000162, GO:0004048, GO:0006571, GO:0009094, GO:0016020, GO:0016023
VIT_214s0066g01210	-0.498631	-4.19364	0.00850175	-2.49527	-20.6206	1.52961e-12	237.546	1.18067e-14	2.80941e-12	carbonic anhydrase	AT3G01500	475	7e-168	0.69	0.8	ATBCA1, ATSABP3, CA1, SABP3	Encodes a putative beta-carbonic anhydrase betaCA1. Together with betaCA4 (At1g70410) regulates CO2-controlled stomatal movements in guard cells.	GO:0000165, GO:0004089, GO:0005515, GO:0005829, GO:0006098, GO:0006612, GO:0006730, GO:0006807, GO:0008270, GO:0009409, GO:0009507, GO:0009535, GO:0009536, GO:0009570, GO:0009579, GO:0009595, GO:0009697, GO:0009817, GO:0009862, GO:0009867, GO:0009941, GO:0010037, GO:0010119, GO:0010200, GO:0010310, GO:0010319, GO:0010363, GO:0015976, GO:0016020, GO:0016829, GO:0019684, GO:0031348, GO:0042742, GO:…
VIT_214s0066g01690	0.529535	4.93416	0.00261342	-0.508304	-4.3891	0.000841662	43.5111	5.2348e-08	4.23624e-07	prostaglandin g h synthase 2-like	AT3G01420	931	0	0.72	0.85	ALPHA-DOX1, DIOX1, DOX1, PADOX-1	Encodes an alpha-dioxygenase involved in protection against oxidative stress and cell death. Induced in response to Salicylic acid and oxidative stress. Independent of NPR1 in induction by salicylic acid.	GO:0001561, GO:0004601, GO:0005576, GO:0006826, GO:0006979, GO:0008219, GO:0009627, GO:0009737, GO:0009830, GO:0010106, GO:0010167, GO:0015706, GO:0016165, GO:0016174, GO:0016491, GO:0016702, GO:0020037, GO:0042742, GO:0055114, GO:0071446, GO:0071732
VIT_214s0066g01960	-1.43571	-5.8617	0.000563404	-1.25213	-5.3538	0.000114745	21.0935	1.18866e-05	5.00991e-05	metalloendoproteinase 1-like	AT1G70170	265	3e-85	0.44	0.63	MMP	mutant has Late flowering; Early senescence; Matrix Metalloproteinase	GO:0004222, GO:0005578, GO:0006508, GO:0008152, GO:0008233, GO:0008237, GO:0008270, GO:0016787, GO:0031012, GO:0046872
VIT_214s0066g02230	1.18693	4.22984	0.00802359	0.789642	2.72233	0.0256129	9.19176	0.00147747	0.00370608	uncharacterized protein	AT1G30240	160	5e-43	0.54	0.71	NA	NA	GO:0009987
VIT_214s0068g00810	0.91403	5.02285	0.00227661	1.02721	5.76085	5.07256e-05	19.6537	1.90921e-05	7.66603e-05	transcription-repair-coupling factor-like	AT3G02060	1323	0	0.81	0.91	NA	NA	GO:0003676, GO:0003684, GO:0003700, GO:0004386, GO:0004601, GO:0005524, GO:0005634, GO:0006281, GO:0006355, GO:0006783, GO:0006979, GO:0008026, GO:0009536, GO:0016787
VIT_214s0068g00850	-0.825108	-5.82791	0.000586421	-0.0975511	-0.700365	0.579031	20.249	1.56525e-05	6.42843e-05	potassium transporter 4-like	AT3G02050	971	0	0.79	0.89	ATKT4, ATKUP3, KUP3	potassium transporter KUP3p (KUP3)	GO:0005886, GO:0006810, GO:0006811, GO:0006813, GO:0009507, GO:0015079, GO:0016020, GO:0016021, GO:0016036, GO:0019375, GO:0019761, GO:0030955, GO:0071805
VIT_214s0068g01200	0.449445	4.48532	0.00529077	-0.310465	-3.0175	0.0142902	28.5052	1.4033e-06	7.53e-06	inducer of cbf expression 1	AT3G26744	488	2e-166	0.6	0.68	ATICE1, ICE1, SCRM	Encodes a MYC-like bHLH transcriptional activator that binds specifically to the MYC recognition sequences in the CBF3 promoter. Mutants are defective in cold-regulated gene expression. Cold stress triggers protein degradation of nuclear GFPICE1 protein, and the RING finger protein HOS1 is required. Sumoylation of ICE1 controls CBF3/DREB1A expression and freezing tolerance.	GO:0005634, GO:0010444, GO:0046983, GO:0050826
VIT_214s0068g01380	1.75531	4.26682	0.00751799	1.27786	2.99719	0.0148759	9.60027	0.00119698	0.00308059	zinc finger protein constans-like 14	AT2G33500	292	6e-94	0.42	0.54	BBX12	NA	GO:0003676, GO:0005515, GO:0005622, GO:0005634, GO:0006355, GO:0007623, GO:0008270, GO:0016787, GO:0046872
VIT_214s0068g01990	-0.783	-5.2846	0.00146469	-1.42471	-8.56087	3.26695e-07	37.3165	1.7899e-07	1.23413e-06	uncharacterized protein	AT3G27050	248	2e-83	0.68	0.86	NA	NA	GO:0009536
VIT_214s0081g00060	-0.364994	-4.88348	0.00283273	-1.82079	-23.6577	2.74062e-13	312.002	8.53247e-16	5.34793e-13	photosystem ii reaction center w chloroplastic	AT2G30570	140	8e-43	0.61	0.69	PSBW	Encodes a protein similar to photosystem II reaction center subunit W.	GO:0009507, GO:0009523, GO:0009535, GO:0009536, GO:0009579, GO:0015979, GO:0016020, GO:0016021, GO:0016043, GO:0042549, GO:0044085
VIT_214s0081g00360	1.41652	7.3486	5.45885e-05	1.67839	8.8958	1.93899e-07	45.177	3.85346e-08	3.27528e-07	ankyrin repeat-containing	AT4G03500	172	5e-47	0.31	0.46	NA	NA	GO:0003676, GO:0005515, GO:0008270, GO:0015074
VIT_214s0081g00370	1.67345	6.05362	0.000406636	1.73429	6.33247	1.66816e-05	25.6081	3.06649e-06	1.50081e-05	ankyrin repeat-containing	AT5G60070	92	2e-20	0.33	0.49	NA	NA	GO:0003676, GO:0005515, GO:0008270, GO:0015074
VIT_214s0081g00400	0.942913	4.16284	0.008851	0.826585	3.63514	0.00406736	10.274	0.00085384	0.00228294	ankyrin repeat-containing	AT1G03670	194	7e-53	0.28	0.43	NA	NA	GO:0003676, GO:0005515, GO:0008270, GO:0015074
VIT_214s0081g00420	1.09871	8.20572	1.4497e-05	0.905661	6.72185	7.96769e-06	38.2396	1.47562e-07	1.04108e-06	ankyrin repeat-containing	AT1G03670	157	4e-41	0.28	0.43	NA	NA	GO:0003676, GO:0005515, GO:0008270, GO:0015074
VIT_214s0081g00500	0.414509	4.76408	0.00342756	0.514673	5.93305	3.62721e-05	19.7547	1.8454e-05	7.43596e-05	histone h1	AT2G30620	145	3e-41	0.52	0.58	NA	NA	GO:0000786, GO:0003677, GO:0005634, GO:0005694, GO:0005730, GO:0006334
VIT_214s0081g00630	-0.596386	-5.90234	0.000529061	-0.245211	-2.50232	0.0391097	17.5531	3.97877e-05	0.000147929	ethylene receptor	AT3G04580	968	0	0.65	0.79	EIN4	Ethylene receptor, subfamily 2. Has serine kinase activity.	GO:0000155, GO:0000156, GO:0000160, GO:0004673, GO:0004871, GO:0004872, GO:0005515, GO:0005524, GO:0005789, GO:0006355, GO:0007165, GO:0009365, GO:0009873, GO:0016020, GO:0018106, GO:0023014, GO:0035556, GO:0051740
VIT_214s0083g00110	1.27498	9.80663	1.65418e-06	2.03416	15.9242	4.65514e-11	129.058	3.75502e-12	1.62365e-10	allene oxide cyclase	AT1G13280	271	2e-90	0.64	0.76	AOC4	Encodes allene oxide cyclase. One of four genes in Arabidopsis that encode this enzyme, which catalyzes an essential step in jasmonic acid biosynthesis. Gene expression is reduced during senescence, a process that involves jasmonic acid signalling pathway.	GO:0005886, GO:0009269, GO:0009409, GO:0009507, GO:0009535, GO:0009570, GO:0009620, GO:0009651, GO:0009941, GO:0010319, GO:0016853, GO:0046423
VIT_214s0083g00250	1.88497	9.49889	2.65604e-06	1.48445	7.36976	2.45607e-06	49.6918	1.75606e-08	1.66116e-07	NA	None	None	None	None	None	None	None	NA
VIT_214s0083g00290	0.579956	5.83925	0.000578471	0.153545	1.52366	0.207006	18.3475	2.99483e-05	0.000114524	NA	None	None	None	None	None	None	None	NA
VIT_214s0083g00340	0.424672	4.29894	0.00720619	1.09236	11.5773	4.60446e-09	68.4962	1.13789e-09	1.64258e-08	beta-glucan-binding protein	AT5G15870	960	0	0.68	0.83	NA	NA	GO:0004872, GO:0006499, GO:0006888, GO:0016998, GO:0030968, GO:0043090, GO:0052861, GO:0052862
VIT_214s0083g00460	0.840997	4.55765	0.0046905	3.23549	20.0546	2.31001e-12	221.038	2.35287e-14	4.44135e-12	tryptophan synthase beta chain	AT5G38530	801	0	0.81	0.9	TSBtype2	NA	GO:0000162, GO:0003824, GO:0004834, GO:0005515, GO:0006568, GO:0006571, GO:0008152, GO:0009094, GO:0009507, GO:0030170, GO:0042803, GO:0052684
VIT_214s0083g00530	0.502578	4.52984	0.00489217	-0.0755545	-0.642598	0.611652	15.8955	7.39718e-05	0.000257576	atp-dependent zinc metalloprotease -like	AT3G02450	263	1e-81	0.52	0.67	NA	NA	GO:0000166, GO:0004222, GO:0005524, GO:0005886, GO:0006508, GO:0008233, GO:0008270, GO:0008568, GO:0009941, GO:0016021, GO:0016787, GO:0017111, GO:0051301
VIT_214s0108g00406	-0.771793	-4.44754	0.00566109	-1.9918	-8.9188	1.87604e-07	39.7726	1.07946e-07	7.9177e-07	nucleic acid binding	AT1G14340	176	3e-54	0.48	0.62	NA	NA	GO:0000166, GO:0003676, GO:0006950, GO:0044763, GO:0044765
VIT_214s0108g00440	-0.687085	-4.75056	0.00351563	-1.73227	-11.4732	5.28316e-09	66.4658	1.47851e-09	2.0432e-08	alpha tubulin 1	AT1G50010	867	0	0.98	0.99	TUA2	Encodes alpha-2,4 tubulin. TUA2 and TUA4 encode identical proteins.	GO:0000166, GO:0003924, GO:0005198, GO:0005200, GO:0005525, GO:0005737, GO:0005874, GO:0006184, GO:0007017, GO:0007018, GO:0043234, GO:0051258
VIT_214s0108g00630	3.19845	10.7514	4.76071e-07	4.00365	13.6201	4.32656e-10	103.11	2.95697e-11	8.36302e-10	vacuolar amino acid transporter	AT3G28960	517	0	0.61	0.8	NA	NA	GO:0005774, GO:0005886, GO:0006865, GO:0015171, GO:0016020, GO:0016021
VIT_214s0108g00740	-0.502296	-5.00886	0.00231571	-2.51205	-21.7826	7.19165e-13	260.31	4.90215e-15	1.64222e-12	gibberellin-regulated protein	AT5G15230	150	6e-47	0.68	0.78	GASA4	gibberellin-regulated (GASA4)	GO:0009739, GO:0045454
VIT_214s0108g01350	-0.474234	-6.49361	0.00021028	-0.233774	-3.2358	0.00920463	21.0836	1.19248e-05	5.02492e-05	uncharacterized protein	AT3G29240	370	2e-127	0.62	0.72	NA	NA	GO:0009507, GO:0009543
VIT_214s0108g01420	0.784366	6.15059	0.000349379	0.911848	7.17639	3.45349e-06	30.1275	9.29055e-07	5.23385e-06	cyclic nucleotide-gated ion channel 2	AT5G15410	951	0	0.7	0.78	ATCNGC2, CNGC2, DND1	'defense, no death' gene (DND1) encodes a mutated cyclic nucleotide-gated cation channel; Same as CNGC2 (article ID 229): Cyclic nucleotide gated channel, activated by cAMP, conducts K+ and other monovalent cations but excludes Na+, does not contain the GYG amino acid sequence found in other channels with this conductivity profile. Conducts Ca2+ into cells which is linked to the generation of NO …	GO:0000166, GO:0005216, GO:0005221, GO:0005222, GO:0005242, GO:0005262, GO:0005516, GO:0005622, GO:0005739, GO:0005886, GO:0006810, GO:0006811, GO:0006952, GO:0007263, GO:0009626, GO:0016020, GO:0016021, GO:0017071, GO:0030551, GO:0030552, GO:0030553, GO:0070588
VIT_214s0108g01500	-0.508539	-4.73275	0.00359466	-1.06212	-9.4728	8.01623e-08	44.867	4.07668e-08	3.42011e-07	chaperone protein chloroplastic-like	AT5G15450	1637	0	0.85	0.93	APG6, AtCLPB3, CLPB-P, CLPB3	Encodes a chloroplast-targeted Hsp101 homologue. Functions as a molecular chaperone involved in plastid differentiation mediating internal thylakoid membrane formation and conferring thermotolerance to chloroplasts during heat stress. APG6 is constitutively expressed in the root tips, the organ boundary region, the reproductive tissues of mature plants where plastids exist as proplastids, and sli…	GO:0000166, GO:0005515, GO:0005524, GO:0006950, GO:0009408, GO:0009507, GO:0009532, GO:0009570, GO:0009658, GO:0016485, GO:0016887, GO:0017111, GO:0019538
VIT_214s0108g01630	-0.96248	-4.37371	0.00632567	-1.94434	-7.18224	3.42362e-06	26.2006	2.60025e-06	1.29646e-05	tpx2 (targeting protein for xklp2) family protein	AT3G01015	468	1e-160	0.55	0.69	NA	NA	GO:0005819, GO:0005874, GO:0006259, GO:0007067, GO:0010468, GO:0034968
VIT_214s0128g00390	0.637292	4.7929	0.00326966	1.79238	14.7882	1.31694e-10	113.857	1.19388e-11	4.12027e-10	peroxisomal adenine nucleotide carrier 1	AT3G05290	478	1e-169	0.72	0.86	AtPNC1, PNC1	encodes a peroxisomal adenine nucleotide transporter, involved in fatty acid beta-oxidation during early stage of postgerminative growth.	GO:0005347, GO:0005488, GO:0005743, GO:0005778, GO:0006612, GO:0006635, GO:0006810, GO:0006839, GO:0007031, GO:0009407, GO:0009414, GO:0009611, GO:0009620, GO:0009695, GO:0009723, GO:0009738, GO:0009863, GO:0009867, GO:0010200, GO:0010286, GO:0010363, GO:0015217, GO:0015297, GO:0015866, GO:0015867, GO:0016020, GO:0016021, GO:0035556, GO:0042538, GO:0043069, GO:0043161, GO:0051788, GO:0055085, GO:…
VIT_214s0128g00440	-0.97709	-5.52677	0.000953205	-1.92003	-8.96341	1.74106e-07	40.8995	8.63074e-08	6.49982e-07	microtubule binding protein	AT3G05330	342	8e-114	0.54	0.68	ATN, ATTAN	Encodes a protein with moderate sequence similarity to the maize microtubule-binding protein TANGLED1. A single base-pair deletion (-A) at position Chr3:1519176 in Columbia relative to the Landsberg erecta and Achkarren-2 ecotype (see ESTs DR378436 and CB26450) introduces a frame-shift and premature termination codon. The protein encoded from the Columbia gene is truncated by 29 amino acids relat…	GO:0000226, GO:0000914, GO:0003777, GO:0005524, GO:0005739, GO:0005874, GO:0005875, GO:0007018, GO:0007108, GO:0009574, GO:0016572
VIT_214s0128g00450	-1.07246	-4.95388	0.00251445	-1.26135	-5.7039	5.67257e-05	19.2126	2.21766e-05	8.75795e-05	atp binding microtubule motor	AT5G27550	622	0	0.69	0.78	NA	NA	GO:0000166, GO:0000914, GO:0003774, GO:0003777, GO:0005524, GO:0005871, GO:0005874, GO:0007018, GO:0007108, GO:0008569, GO:0009536, GO:0009574
VIT_214s0128g00460	-0.87028	-5.35664	0.00129542	-1.86838	-9.50612	7.65861e-08	45.4261	3.68389e-08	3.15183e-07	atp binding microtubule motor	AT5G27550	893	0	0.63	0.74	NA	NA	GO:0000166, GO:0000914, GO:0003774, GO:0003777, GO:0005524, GO:0005871, GO:0005874, GO:0007018, GO:0007108, GO:0008569, GO:0009536, GO:0009574
VIT_214s0128g00470	-0.369208	-4.19504	0.00849878	-1.12632	-11.9444	2.91133e-09	73.4401	6.18081e-10	9.9828e-09	NA	AT5G27560	454	2e-159	0.69	0.79	NA	NA	GO:0000023, GO:0009507, GO:0010207, GO:0019252, GO:0043085
VIT_214s0171g00120	0.605204	7.4992	4.26056e-05	0.87109	10.9473	1.02183e-08	62.6569	2.46352e-09	3.09813e-08	NA	AT3G27210	79	9e-18	0.4	0.48	NA	NA	NA
VIT_214s0171g00150	2.99719	5.32435	0.00136695	5.03382	10.0602	3.41245e-08	50.6614	1.49489e-08	1.4413e-07	probable calcium-binding protein cml31	AT1G76640	127	2e-37	0.5	0.66	NA	NA	GO:0001539, GO:0005509, GO:0009288
VIT_214s0171g00360	-1.33755	-4.39515	0.0061247	-1.16179	-4.02168	0.00182	11.8769	0.000399083	0.00115907	NA	AT3G27250	206	3e-64	0.45	0.59	NA	NA	NA
VIT_214s0171g00400	0.565826	4.97363	0.00246728	3.05949	28.6386	2.30389e-14	468.311	1.63697e-17	6.26252e-14	lysine histidine transporter 1	AT5G40780	781	0	0.85	0.94	LHT1	Encodes LHT1 (lysine histidine transporter), a high-affinity transporter for cellular amino acid uptake in both root epidermis and leaf mesophyll.	GO:0005886, GO:0006499, GO:0006612, GO:0006862, GO:0006888, GO:0009536, GO:0010363, GO:0015171, GO:0015696, GO:0015802, GO:0016020, GO:0016021, GO:0030968, GO:0043069, GO:0043090, GO:0043269, GO:0080167
VIT_214s0171g00490	0.412408	4.78994	0.00328717	1.30014	15.4248	7.20837e-11	124.655	5.17874e-12	2.06195e-10	glucose-6-phosphate dehydrogenase	AT5G40760	929	0	0.86	0.93	G6PD6	Encodes a cytosolic glucose-6-phosphate dehydrogenase that is insensitive to reduction by DTT and whose mRNA is expressed ubiquitously.	GO:0003824, GO:0004345, GO:0005488, GO:0005737, GO:0005829, GO:0005975, GO:0006006, GO:0006749, GO:0008152, GO:0009051, GO:0009507, GO:0016491, GO:0046686, GO:0050661, GO:0055114
VIT_214s0219g00090	-0.646729	-4.28543	0.00735988	-1.30789	-7.73692	1.29358e-06	30.0459	9.48165e-07	5.33223e-06	uncharacterized protein	AT3G27350	126	4e-32	0.63	0.81	NA	NA	GO:0005634, GO:0005886
VIT_215s0021g00330	4.24201	6.92969	0.000103289	5.01179	8.35285	4.60277e-07	39.9387	1.04412e-07	7.68746e-07	nitrate transporter -like	AT1G32450	885	0	0.72	0.83	NRT1.5	Transmembrane nitrate transporter. Involved in xylem transport of nitrate from root to shoot. Induced in response to nitrate. Not involved in nitrate uptake. expressed in root pericycle cells.	GO:0005215, GO:0005886, GO:0006598, GO:0006826, GO:0006857, GO:0009698, GO:0009734, GO:0010106, GO:0010167, GO:0015112, GO:0015706, GO:0016020, GO:0042128, GO:0042398, GO:0046686
VIT_215s0021g00460	0.627242	5.68816	0.000750911	0.558592	5.07278	0.000203173	19.489	2.01848e-05	8.0466e-05	ribose-phosphate pyrophosphokinase chloroplastic-like	AT2G44530	635	0	0.83	0.91	NA	NA	GO:0000166, GO:0000287, GO:0004749, GO:0005524, GO:0006098, GO:0006144, GO:0006486, GO:0006783, GO:0009116, GO:0009156, GO:0009165, GO:0009507, GO:0016301, GO:0016310, GO:0016740, GO:0044249, GO:0046872
VIT_215s0021g00880	-1.3866	-4.81058	0.00318208	-2.36592	-6.73534	7.76781e-06	24.0704	4.76689e-06	2.21316e-05	ferredoxin-like protein	AT1G02180	251	4e-83	0.67	0.82	NA	NA	GO:0016023
VIT_215s0024g00820	0.468803	4.83279	0.00309127	0.453667	4.69204	0.000447362	15.1303	9.98289e-05	0.000335062	NA	AT5G17640	637	0	0.76	0.85	ASG1	NA	GO:0009505, GO:0009651, GO:0009737
VIT_215s0045g00550	0.515964	4.73489	0.00358728	1.14263	11.003	9.50691e-09	60.9251	3.13506e-09	3.80001e-08	uncharacterized protein	AT3G03560	199	7e-59	0.6	0.76	NA	NA	GO:0004252, GO:0005634, GO:0005886, GO:0006508
VIT_215s0046g00360	0.551157	6.07942	0.000389483	0.100888	1.09764	0.370173	20.9941	1.22732e-05	5.1572e-05	aspartyl protease family protein	AT1G01300	617	0	0.75	0.87	NA	NA	GO:0003677, GO:0004190, GO:0005576, GO:0006508, GO:0008233, GO:0009505, GO:0009506, GO:0009664, GO:0016020, GO:0016023, GO:0016787, GO:0042545, GO:0080167
VIT_215s0046g00520	-1.08311	-5.58968	0.000862263	-2.30564	-9.34272	9.71922e-08	44.2054	4.60204e-08	3.78247e-07	o-acyltransferase wsd1	AT5G53390	485	4e-167	0.49	0.68	FOP1	NA	GO:0004144, GO:0005783, GO:0010025, GO:0042967, GO:0045017, GO:0047196
VIT_215s0046g00590	-1.1252	-4.10671	0.00971906	-2.48769	-6.67791	8.62935e-06	22.6902	7.2064e-06	3.20339e-05	o-acyltransferase wsd1	AT5G53390	485	8e-167	0.49	0.69	FOP1	NA	GO:0004144, GO:0005783, GO:0010025, GO:0042967, GO:0045017, GO:0047196
VIT_215s0046g00700	3.21157	5.11613	0.00192609	4.97555	8.76103	2.37297e-07	38.7385	1.33144e-07	9.50747e-07	low quality protein: o-acyltransferase wsd1-like	AT3G49200	315	2e-101	0.4	0.56	NA	NA	GO:0004144, GO:0005783, GO:0010025, GO:0042967, GO:0045017, GO:0047196
VIT_215s0046g00710	4.44496	5.85953	0.000564452	6.53299	9.13008	1.34947e-07	42.7963	5.98763e-08	4.75827e-07	low quality protein: o-acyltransferase wsd1-like	AT5G53390	456	2e-155	0.48	0.67	FOP1	NA	GO:0004144, GO:0005783, GO:0010025, GO:0042967, GO:0045017, GO:0047196
VIT_215s0046g00730	-1.13825	-4.82841	0.00311099	-1.37384	-5.63241	6.56361e-05	18.5613	2.77816e-05	0.000107073	dopamine beta-	AT3G61750	433	1e-149	0.59	0.75	NA	NA	GO:0004497, GO:0004500, GO:0005576, GO:0006548, GO:0016021, GO:0016023
VIT_215s0046g01190	0.418913	4.29312	0.00726358	0.893461	9.29484	1.04316e-07	43.2807	5.46537e-08	4.40631e-07	hydroquinone glucosyltransferase	AT4G01070	641	0	0.65	0.8	GT72B1, UGT72B1	the glycosyltransferase (UGT72B1) is involved in metabolizing xenobiotica (chloroaniline and chlorophenole). Comparison between wild type and knock-out mutant demonstrates the central role of this gene for metabolizing chloroaniline but significantly less for chlorophenole. The glucosyltransferase preferred UDP-xylose over UDP-glucose indicating its (additional) functioning as a xylosyltransferas…	GO:0005634, GO:0006612, GO:0006805, GO:0008152, GO:0008194, GO:0009611, GO:0009636, GO:0009651, GO:0009805, GO:0009963, GO:0010363, GO:0016740, GO:0016757, GO:0016758, GO:0035251, GO:0042178, GO:0050505, GO:0080043
VIT_215s0046g01280	0.719681	8.49752	9.53681e-06	0.98993	11.7775	3.55827e-09	73.8917	5.85624e-10	9.56996e-09	gh3 family protein	AT2G46370	805	0	0.64	0.81	AtGH3.11, FIN219, JAR1	Encodes a jasmonate-amido synthetase that is a member of the GH3 family of proteins. JAR1 catalyzes the formation of a biologically active jasmonyl-isoleucine (JA-Ile) conjugate. JA-Ile promotes the interaction between JAZ1 and COI1 in the jasmonate signaling pathway. JAR1 localizes to the cytoplasm and is also a phytochrome A signaling component. JAR1 is an auxin-induced gene. Loss of function m…	GO:0005773, GO:0009507, GO:0009585, GO:0009627, GO:0009640, GO:0009694, GO:0009733, GO:0009861, GO:0009864, GO:0010119, GO:0010193, GO:0031348, GO:0070566, GO:0080123
VIT_215s0046g01440	-0.537944	-5.23335	0.00159887	0.00734603	0.0745439	0.955931	18.5224	2.81631e-05	0.000108294	g-box binding factor	AT2G46270	379	4e-128	0.55	0.67	GBF3	encodes a bZIP G-box binding protein whose expression is induced by ABA. It has been shown to bind to Adh that contains the G-box and is induced by cold and water deprivation. GBF3 has been shown to be expressed mostly in the root and dark-grown leaves. GBF3 can act as homodimers and as heterodimers with GFB1, GBF2 and GBF4. In addition, GBF3s DNA binding activity is enhanced by GIP1, GPRI1 and G…	GO:0003677, GO:0003700, GO:0005634, GO:0005667, GO:0005829, GO:0006351, GO:0006355, GO:0009637, GO:0009737, GO:0043565, GO:0046983
VIT_215s0046g01680	0.373467	4.22037	0.00810952	-0.852519	-9.0563	1.50858e-07	92.0327	8.28112e-11	1.93392e-09	delta-8 sphingolipid desaturase	AT2G46210	695	0	0.71	0.85	AtSLD2, SLD2	NA	GO:0005506, GO:0006629, GO:0006633, GO:0006665, GO:0016021, GO:0016491, GO:0016717, GO:0020037, GO:0022900, GO:0052631, GO:0055114
VIT_215s0046g02000	-0.566762	-4.23555	0.00795732	-2.41374	-14.3478	2.06763e-10	108.685	1.82826e-11	5.72032e-10	probable polygalacturonase-like	AT3G61490	723	0	0.71	0.84	NA	NA	GO:0004650, GO:0005576, GO:0005618, GO:0005975, GO:0005982, GO:0005985, GO:0008152, GO:0016020, GO:0016021, GO:0016787, GO:0016798
VIT_215s0046g02030	0.839051	6.71906	0.000144916	0.493784	3.89142	0.00239284	22.7615	7.05122e-06	3.13823e-05	protein kinase family protein	AT1G01540	727	0	0.79	0.87	NA	NA	GO:0000166, GO:0000186, GO:0004672, GO:0004674, GO:0004709, GO:0004713, GO:0004872, GO:0005524, GO:0005634, GO:0005886, GO:0006468, GO:0007178, GO:0009069, GO:0009741, GO:0016020, GO:0016021, GO:0016301, GO:0016740, GO:0046777
VIT_215s0046g02110	-3.02649	-12.8777	5.42944e-08	-3.57239	-13.8102	3.5588e-10	119.142	7.86414e-12	2.92161e-10	desiccation protectant protein lea14-like protein	AT2G46140	206	1e-67	0.66	0.8	NA	NA	GO:0006950, GO:0009269
VIT_215s0046g02390	-0.5487	-5.53873	0.00093854	-1.67213	-15.5999	6.19528e-11	125.087	5.01586e-12	2.01144e-10	probable anion transporter chloroplastic-like	AT4G00370	817	0	0.84	0.92	ANTR2, PHT4;4	Encodes an inorganic phosphate transporter (PHT4;4).	GO:0005315, GO:0006098, GO:0006810, GO:0006811, GO:0006817, GO:0008514, GO:0009416, GO:0009507, GO:0009528, GO:0009536, GO:0009579, GO:0009624, GO:0009706, GO:0015711, GO:0016020, GO:0016021, GO:0030504, GO:0030505, GO:0055085
VIT_215s0046g02930	0.46319	5.13495	0.00187884	0.15962	1.76135	0.143641	13.6171	0.000185707	0.000581981	dna binding	AT2G45850	317	8e-106	0.55	0.69	NA	NA	GO:0003677, GO:0005634, GO:0008236, GO:0010103, GO:0016021
VIT_215s0046g03090	0.525141	5.90076	0.000529306	1.40714	16.4075	3.14274e-11	138.14	1.99569e-12	1.00717e-10	o-glucosyltransferase rumi homolog	AT5G23850	535	0	0.61	0.76	NA	NA	GO:0005576, GO:0005768, GO:0005794, GO:0005802, GO:0016740
VIT_215s0046g03180	-1.70461	-8.47078	9.7603e-06	-2.79703	-12.1385	2.30293e-09	77.5169	3.8374e-10	6.74757e-09	dna-binding protein	AT3G61260	194	2e-62	0.7	0.82	NA	NA	GO:0003677, GO:0005515, GO:0005773, GO:0005886, GO:0009506
VIT_215s0046g03420	2.70135	4.42854	0.00583603	2.79991	4.64422	0.000494658	13.7424	0.000176138	0.000555037	metal ion binding	AT5G48290	65	5e-14	0.45	0.67	NA	NA	GO:0030001, GO:0046872
VIT_215s0046g03520	-0.349476	-4.37724	0.00631133	-1.18047	-14.3066	2.14225e-10	107.476	2.02524e-11	6.18717e-10	phosphomannomutase a1	AT2G45790	429	6e-153	0.81	0.93	ATPMM, PMM	encodes a phosphomannomutase, involved in ascorbate biosynthesis	GO:0003824, GO:0004615, GO:0005737, GO:0006000, GO:0008152, GO:0009298, GO:0009651, GO:0016853, GO:0019307, GO:0019853
VIT_215s0046g03600	-0.711289	-6.31649	0.000272463	-1.59905	-12.2529	2.00532e-09	75.0911	5.0818e-10	8.52671e-09	()-neomenthol dehydrogenase	AT3G61220	395	8e-138	0.65	0.8	SDR1	NA	GO:0000166, GO:0003824, GO:0004090, GO:0005488, GO:0005829, GO:0005886, GO:0006094, GO:0006096, GO:0006691, GO:0006693, GO:0006952, GO:0008106, GO:0008152, GO:0009505, GO:0009744, GO:0009813, GO:0010224, GO:0016099, GO:0016491, GO:0019384, GO:0046486, GO:0047501, GO:0047504, GO:0050221, GO:0055114, GO:0080167
VIT_215s0048g01090	-0.523768	-4.35054	0.00652386	-2.29992	-13.8541	3.40411e-10	100.394	3.76963e-11	1.0061e-09	spx domain-containing membrane protein	AT4G22990	1065	0	0.75	0.86	NA	NA	GO:0000325, GO:0005774, GO:0005794, GO:0016021, GO:0055085
VIT_215s0048g01170	0.760303	4.58684	0.00450764	0.426756	2.50252	0.0390972	10.5487	0.000746374	0.00202571	subtilisin-like protease-like	AT1G01900	803	0	0.55	0.71	ATSBT1.1, SBTI1.1	Encodes AtSBT1.1, a subtilisin-like serine protease. Cleaves the phytosulfokine AtPSK4, a growth promoting peptide.	GO:0004252, GO:0005618, GO:0006508, GO:0008233, GO:0016787, GO:0031012, GO:0042802, GO:0043086, GO:0048046
VIT_215s0048g01200	1.82524	10.9833	3.5833e-07	2.25594	13.794	3.62354e-10	106.269	2.24541e-11	6.66602e-10	xylem serine proteinase	AT4G00230	933	0	0.64	0.79	XSP1	NA	GO:0004252, GO:0006508, GO:0009505, GO:0016491, GO:0016787, GO:0031012, GO:0032440, GO:0042802, GO:0043086, GO:0048046, GO:0055114
VIT_215s0048g01240	0.485426	4.48727	0.00527948	0.315345	2.88882	0.018462	10.3453	0.000824402	0.0022149	mads-box transcription factor	AT4G11880	120	5e-35	0.95	0.98	AGL14	AGL12, AGL14, and AGL17 are all preferentially expressed in root tissues and therefore represent the only characterized MADS box genes expressed in roots.	GO:0003677, GO:0003700, GO:0005634, GO:0005667, GO:0006355, GO:0043565, GO:0046983
VIT_215s0048g01390	0.63301	6.29214	0.000279187	1.0637	10.9198	1.06225e-08	60.0826	3.53268e-09	4.20588e-08	probable carboxylesterase 8-like	AT2G45600	384	2e-132	0.54	0.72	NA	NA	GO:0004872, GO:0005634, GO:0008152, GO:0016787, GO:0042572, GO:0050253, GO:0080030, GO:0080031, GO:0080032
VIT_215s0048g01515	2.21465	4.7798	0.00334489	1.03987	2.03971	0.0903558	11.505	0.000473689	0.00135052	cytochrome p450	AT2G45550	425	1e-145	0.57	0.73	CYP76C4	member of CYP76C	GO:0004497, GO:0005506, GO:0009055, GO:0016705, GO:0020037, GO:0055114
VIT_215s0048g01590	0.574114	5.23147	0.00160245	0.17259	1.56006	0.196029	14.4271	0.000132571	0.000431375	cytochrome p450	AT2G45550	522	1e-174	0.51	0.68	CYP76C4	member of CYP76C	GO:0004497, GO:0005506, GO:0009055, GO:0016491, GO:0016705, GO:0020037, GO:0046872, GO:0055114
VIT_215s0048g01960	1.83397	4.18341	0.00865026	3.87401	9.85057	4.62488e-08	48.8838	2.01224e-08	1.86513e-07	cytochrome p450 87a3-like	AT1G12740	356	9e-120	0.56	0.74	CYP87A2	encodes a protein with cytochrome P450 domain	GO:0004497, GO:0005506, GO:0009055, GO:0016021, GO:0016023, GO:0016102, GO:0016491, GO:0020037, GO:0030659, GO:0046872, GO:0050597, GO:0050598, GO:0055114
VIT_215s0048g02240	0.732333	4.17544	0.00872799	2.30398	14.8218	1.26592e-10	116.821	9.42603e-12	3.41057e-10	probable inactive purple acid phosphatase 29-like	AT5G63140	508	3e-179	0.62	0.77	ATPAP29, PAP29	NA	GO:0005351, GO:0009401, GO:0016023, GO:0016787
VIT_215s0048g02270	-0.743204	-4.80732	0.00318803	-1.29592	-8.06532	7.43833e-07	32.9248	4.73786e-07	2.88669e-06	nac transcription factor-like 9	AT4G35580	253	3e-76	0.38	0.51	CBNAC, NTL9	NA	GO:0003677, GO:0003700, GO:0005515, GO:0005516, GO:0005667, GO:0006355, GO:0006952, GO:0007275, GO:0031347, GO:0045892
VIT_215s0048g02410	-0.602056	-6.99898	9.34234e-05	-0.90966	-10.5559	1.71972e-08	57.6885	4.99972e-09	5.72112e-08	late elongated hypocotyl	AT1G01060	429	1e-139	0.43	0.56	LHY, LHY1	LHY encodes a myb-related putative transcription factor involved in circadian rhythm along with another myb transcription factor CCA1	GO:0000785, GO:0003677, GO:0003682, GO:0005634
VIT_215s0048g02420	-0.655492	-7.11171	7.58123e-05	-0.983572	-10.5233	1.79861e-08	57.6513	5.02722e-09	5.7492e-08	NA	None	None	None	None	None	None	None	NA
VIT_215s0048g02540	1.46588	12.0332	1.06018e-07	0.846627	6.80561	6.81682e-06	72.8137	6.66418e-10	1.05639e-08	pseudo response regulator	AT5G24470	253	5e-74	0.68	0.81	APRR5, PRR5	Encodes a pseudo-response regulator whose mutation affects various circadian-associated biological events such as flowering time in the long-day photoperiod conditions, red light sensitivity of seedlings during early photomorphogenesis, and the period of free-running rhythms of certain clock-controlled genes including CCA1 and APRR1/TOC1 in constant white light. Acts as transcriptional repressor …	GO:0000156, GO:0000160, GO:0005515, GO:0006355, GO:0016301, GO:0016310, GO:0035556
VIT_215s0107g00270	0.830344	7.17218	7.06035e-05	0.439569	3.67489	0.00374486	25.7254	2.96734e-06	1.45779e-05	uncharacterized protein at5g12080-like	AT5G12080	593	0	0.44	0.65	ATMSL10, MSL10	NA	GO:0004146, GO:0005634, GO:0005886, GO:0006761, GO:0006811, GO:0007165, GO:0008381, GO:0009536, GO:0016020, GO:0016023, GO:0046656, GO:0050982, GO:0055085, GO:0055114, GO:0080167
VIT_215s0107g00320	-1.21613	-4.91699	0.00268812	-2.33164	-7.32086	2.67905e-06	27.8502	1.66579e-06	8.77137e-06	cell division cycle cofactor of apc complex	AT4G33270	766	0	0.8	0.9	AtCDC20.1, CDC20.1	putative cdc20 protein (CDC20.1)	GO:0004871, GO:0005515, GO:0005737, GO:0005834, GO:0007165, GO:0033597, GO:0051301
VIT_215s0107g00550	0.670224	6.31844	0.000272463	0.882042	8.45507	3.89804e-07	38.6587	1.35343e-07	9.63618e-07	male sterility 5 family protein	AT1G04770	355	3e-122	0.62	0.73	NA	NA	GO:0005488, GO:0005515, GO:0006792, GO:0010438
VIT_216s0013g00240	-0.35285	-4.52136	0.0049635	-1.33979	-16.1411	3.84747e-11	138.666	1.92626e-12	9.84925e-11	transducin wd40 domain-containing protein	AT5G51110	253	2e-84	0.63	0.8	NA	NA	GO:0006098, GO:0006364, GO:0006729, GO:0008124, GO:0009073, GO:0009507, GO:0009902, GO:0010027, GO:0010207, GO:0016226, GO:0035304, GO:0042793
VIT_216s0013g00890	2.11705	6.2616	0.000290624	3.83129	12.1225	2.35146e-09	73.5045	6.13332e-10	9.92259e-09	ap2 erf domain-containing transcription factor	AT4G17500	213	1e-67	0.51	0.62	ATERF-1, ERF-1	Encodes a member of the ERF (ethylene response factor) subfamily B-3 of ERF/AP2 transcription factor family (ATERF-1). The protein contains one AP2 domain. There are 18 members in this subfamily including ATERF-1, ATERF-2, AND ATERF-5.	GO:0003677, GO:0003700, GO:0005634, GO:0005667, GO:0006355, GO:0006952, GO:0009835, GO:0009864, GO:0009873, GO:0010200
VIT_216s0022g01690	0.503932	4.86385	0.00292608	0.932381	9.33327	9.84725e-08	43.5809	5.16705e-08	4.1884e-07	hypersensitive-induced reaction protein 4	AT5G51570	291	2e-98	0.8	0.92	NA	NA	GO:0005773, GO:0005774, GO:0005794, GO:0005886, GO:0009506
VIT_216s0022g01820	-0.804929	-4.81757	0.00315538	-1.84023	-9.08175	1.44817e-07	41.2902	7.9958e-08	6.09966e-07	65-kda microtubule-associated protein 3-like	AT5G51600	872	0	0.65	0.77	ATMAP65-3, MAP65-3, PLE	Mutant has defective roots. Essential for giant cell ontogenesis. Role in organizing the mitotic microtubule array during both early and late mitosis in all plant organs.	GO:0000226, GO:0000280, GO:0000911, GO:0003677, GO:0005634, GO:0005773, GO:0005819, GO:0005874, GO:0006275, GO:0006342, GO:0007000, GO:0007067, GO:0007129, GO:0007131, GO:0008017, GO:0008283, GO:0009524, GO:0009574, GO:0009624, GO:0010389, GO:0016572, GO:0042023, GO:0045010, GO:0045298, GO:0046785, GO:0051225, GO:0051322, GO:0051567, GO:0052096, GO:0055028
VIT_216s0022g02230	0.705453	4.16329	0.00885016	1.3615	8.64235	2.86178e-07	37.3617	1.77291e-07	1.22415e-06	receptor-like serine threonine-protein kinase at2g45590-like	AT4G25390	523	6e-178	0.51	0.64	NA	NA	GO:0000166, GO:0004672, GO:0004674, GO:0004713, GO:0005524, GO:0005886, GO:0006468, GO:0007165, GO:0009069, GO:0009719, GO:0014070, GO:0033554, GO:0045087, GO:0071310, GO:1901701
VIT_216s0039g00720	-0.703681	-4.93345	0.00261342	-1.09238	-7.21881	3.20537e-06	27.2244	1.96779e-06	1.01551e-05	integral membrane transporter family protein	AT1G64890	481	5e-168	0.65	0.82	NA	NA	GO:0005215, GO:0006810, GO:0007623, GO:0009409, GO:0009414, GO:0009507, GO:0009737, GO:0016020
VIT_216s0039g01100	1.95661	4.68183	0.00388725	5.41188	14.4353	1.88997e-10	108.475	1.86091e-11	5.80376e-10	phenylalanine ammonia-lyase	AT2G37040	1259	0	0.84	0.92	ATPAL1, PAL1	Encodes PAL1, a phenylalanine ammonia-lyase. Arabidopsis has four PALs: AT2G37040 (PAL1), AT3G53260 (PAL2), AT5G04230 (PAL3) and AT3G10340 (PAL4).	GO:0003824, GO:0005737, GO:0006559, GO:0006570, GO:0006979, GO:0009058, GO:0009555, GO:0009698, GO:0009800, GO:0009819, GO:0009821, GO:0010224, GO:0016211, GO:0016829, GO:0016841, GO:0045548, GO:0046244, GO:0046274, GO:0080167
VIT_216s0039g01110	3.85629	6.28072	0.000282987	6.85297	11.9351	2.93703e-09	71.2884	8.02449e-10	1.23059e-08	phenylalanine ammonia-lyase	AT2G37040	1256	0	0.84	0.92	ATPAL1, PAL1	Encodes PAL1, a phenylalanine ammonia-lyase. Arabidopsis has four PALs: AT2G37040 (PAL1), AT3G53260 (PAL2), AT5G04230 (PAL3) and AT3G10340 (PAL4).	GO:0003824, GO:0005737, GO:0006559, GO:0006570, GO:0006979, GO:0009058, GO:0009555, GO:0009698, GO:0009800, GO:0009819, GO:0009821, GO:0010224, GO:0016211, GO:0016829, GO:0016841, GO:0045548, GO:0046244, GO:0046274, GO:0080167
VIT_216s0039g02220	-0.325295	-4.14134	0.0091312	-0.417652	-5.3149	0.000124208	15.592	8.32206e-05	0.000285937	exportin-1-like isoform 1	AT5G17020	1995	0	0.88	0.94	ATCRM1, ATXPO1, HIT2, XPO1, XPO1A	Encodes a member of the exportin protein family (XPO1A) which functions as receptors for nuclear export. Binds to a variety of proteins having leucine rich export signals.Along with XPO1B involved with development of the male and female gametophytes.	GO:0000059, GO:0000741, GO:0000911, GO:0004872, GO:0005488, GO:0005515, GO:0005634, GO:0005643, GO:0005737, GO:0005829, GO:0006094, GO:0006611, GO:0006886, GO:0007010, GO:0007165, GO:0008565, GO:0009165, GO:0009553, GO:0009555, GO:0009560, GO:0009846, GO:0009860, GO:0010498
VIT_216s0039g02400	-0.843244	-5.29028	0.00145199	-0.983346	-6.09418	2.64896e-05	21.9241	9.13362e-06	3.95865e-05	atp binding	AT1G50240	1749	0	0.66	0.8	FU	The FUSED (FU) gene belongs to Ser/Thr protein kinase family and has a key role in the hedgehog signaling pathway known to control cell proliferation and patterning in fruit flies and humans . Arabidopsis thaliana genome has a single Fu gene. Cytokinesis-defective mutants, which we named two-in-one (tio), result from mutations in Arabidopsis Fu. Phenotypic analysis of tio mutants reveals an essen…	GO:0000087, GO:0000166, GO:0000280, GO:0000911, GO:0004672, GO:0004674, GO:0004683, GO:0004713, GO:0005488, GO:0005515, GO:0005524, GO:0006270, GO:0006275, GO:0006306, GO:0006346, GO:0006468, GO:0007000, GO:0009069, GO:0009524, GO:0009558, GO:0009909, GO:0010389, GO:0016301, GO:0016572, GO:0016740, GO:0031048, GO:0042023, GO:0042127, GO:0051225, GO:0051322, GO:0051567
VIT_216s0050g00380	-0.340308	-4.16622	0.00883084	-1.14307	-13.5945	4.41534e-10	97.0206	5.14015e-11	1.30213e-09	beta chain	AT5G23860	872	0	0.99	0.99	TUB8	beta-tubulin, preferentially expressed in endodermal and phloem cells of primary roots and in the vascular tissues of leaves, stems, and flowers.	GO:0000166, GO:0003924, GO:0005198, GO:0005200, GO:0005515, GO:0005525, GO:0005618, GO:0005730, GO:0005737, GO:0005773, GO:0005794, GO:0005874, GO:0005886, GO:0006094, GO:0006184, GO:0007010, GO:0007017, GO:0007018, GO:0009651, GO:0010498, GO:0043234, GO:0045298, GO:0046686, GO:0051258
VIT_216s0050g00850	-1.03087	-8.96658	5.3591e-06	-1.17133	-10.1151	3.1433e-08	61.3447	2.9556e-09	3.60951e-08	uncharacterized protein loc100249100	AT5G23950	179	1e-54	0.43	0.57	NA	NA	GO:0005515, GO:0005737, GO:0010090, GO:0010143, GO:0016747, GO:0048730, GO:0051179
VIT_216s0050g01300	-1.90302	-4.49444	0.00521089	-0.748974	-2.25527	0.0618746	10.1	0.000930661	0.00246359	calcium-dependent lipid-binding domain-containing protein	AT5G23950	186	2e-57	0.45	0.59	NA	NA	GO:0005515, GO:0005737, GO:0010090, GO:0010143, GO:0016747, GO:0048730, GO:0051179
VIT_216s0050g01580	0.883492	5.11581	0.00192609	0.0711178	0.37504	0.775872	16.2623	6.42692e-05	0.000227335	NA	AT3G16520	509	2e-177	0.56	0.74	UGT88A1	NA	GO:0008152, GO:0016740, GO:0016757, GO:0016758, GO:0050505, GO:0080043, GO:0080044, GO:0080045, GO:0080046
VIT_216s0050g01600	0.928964	4.30235	0.0071766	0.930734	4.35102	0.000911787	12.4813	0.000303924	0.000906964	NA	AT3G16520	433	1e-147	0.5	0.68	UGT88A1	NA	GO:0008152, GO:0016740, GO:0016757, GO:0016758, GO:0050505, GO:0080043, GO:0080044, GO:0080045, GO:0080046
VIT_216s0050g01950	0.528085	4.11595	0.00957632	1.72474	14.2586	2.24652e-10	107.707	1.98589e-11	6.0861e-10	lrr receptor-like serine threonine-protein kinase gso1-like	AT5G48940	99	1e-23	0.37	0.54	NA	NA	GO:0004674, GO:0004721, GO:0005515, GO:0005524, GO:0006468, GO:0006470, GO:0009069, GO:0016021, GO:0048544
VIT_216s0050g02310	-0.978384	-4.53696	0.00484561	-1.78353	-7.04462	4.38171e-06	25.4997	3.16134e-06	1.53947e-05	arabinogalactan peptide 20	AT3G61640	93	4e-26	0.72	0.88	AGP20, AtAGP20	NA	GO:0005886, GO:0006569, GO:0009612, GO:0009684, GO:0016020, GO:0016023, GO:0031225
VIT_216s0050g02410	-0.299179	-4.42378	0.00587215	0.0230829	0.344529	0.793908	14.1418	0.000149089	0.000477344	NA	AT5G53300	301	2e-105	0.97	0.99	UBC10	Encodes a ubiquitin conjugating enzyme.	GO:0004842, GO:0005524, GO:0005634, GO:0005737, GO:0005886, GO:0006511, GO:0016567, GO:0016874, GO:0019787, GO:0019941, GO:0043687, GO:0051246
VIT_216s0098g00560	-0.611506	-5.52548	0.000953724	-1.36002	-11.3431	6.18751e-09	64.3468	1.95786e-09	2.55998e-08	nitrilase-associated protein	AT1G26355	163	3e-52	0.78	0.83	SP1L1	SPIRAL1-LIKE1 belongs to a six-member gene family in Arabidopsis; all members share a high sequence similarity in amino- and carboxy-terminal regions. GUS expression was detected only in pollen; however, no endogenous transcript was found.	GO:0005886
VIT_216s0098g00600	0.992978	4.20841	0.00829486	1.70234	7.75515	1.25277e-06	30.1441	9.25219e-07	5.21678e-06	NA	AT5G24660	74	8e-18	0.49	0.68	LSU2	NA	NA
VIT_216s0098g00740	-1.18809	-4.23146	0.00800936	-3.10788	-7.49389	1.96789e-06	28.2357	1.50534e-06	8.01115e-06	pinus taeda anonymous locus 0_11531_01 genomic sequence	AT5G22240	60	4e-12	0.29	0.54	ATOFP10, OFP10	NA	GO:0003677
VIT_216s0098g00850	0.459915	4.32248	0.00689106	2.03377	19.5539	3.04359e-12	211.012	3.66524e-14	5.7681e-12	caffeic acid o-methyltransferase	AT5G54160	587	0	0.77	0.89	ATOMT1, COMT1, OMT1	A caffeic acid/5-hydroxyferulic acid O-methyltransferase. Interacts with 14-4-3 proteins in yeast 2 hybrid assay. AtOMT1 (At5g54160) encodes a flavonol 3-O-methyltransferase that is highly active towards quercetin and myricetin. The substrate specificity identifies the enzyme as flavonol 3-methyltransferase which replaces the former annotation of the gene to encode a caffeic acid/5-hydroxyferulic…	GO:0005634, GO:0005737, GO:0005886, GO:0008168, GO:0008171, GO:0009805, GO:0009809, GO:0009811, GO:0016740, GO:0030755, GO:0032259, GO:0033799, GO:0046983, GO:0047763, GO:0051555
VIT_216s0098g00860	1.20521	4.24271	0.00785692	3.06896	11.3905	5.83706e-09	66.2783	1.51523e-09	2.08653e-08	flavanone 3-dioxygenase-like	AT5G24530	506	2e-180	0.69	0.83	DMR6	Encodes a putative 2OG-Fe(II) oxygenase that is defense-associated but required for susceptibility to downy mildew.	GO:0000165, GO:0001666, GO:0005506, GO:0005737, GO:0006612, GO:0009595, GO:0009617, GO:0009620, GO:0009697, GO:0009813, GO:0009862, GO:0009867, GO:0010200, GO:0010310, GO:0010363, GO:0016491, GO:0031348, GO:0034976, GO:0042742, GO:0043900, GO:0045486, GO:0050832, GO:0055114
VIT_216s0098g00900	1.78167	14.2064	1.83716e-08	1.26805	9.87701	4.45302e-08	106.041	2.29001e-11	6.78277e-10	pseudo response regulator	AT5G24470	290	1e-87	0.7	0.84	APRR5, PRR5	Encodes a pseudo-response regulator whose mutation affects various circadian-associated biological events such as flowering time in the long-day photoperiod conditions, red light sensitivity of seedlings during early photomorphogenesis, and the period of free-running rhythms of certain clock-controlled genes including CCA1 and APRR1/TOC1 in constant white light. Acts as transcriptional repressor …	GO:0000156, GO:0000160, GO:0005515, GO:0006355, GO:0016301, GO:0035556
VIT_216s0098g01080	0.953041	4.80964	0.00318411	0.514925	2.50338	0.0390327	11.5728	0.000459018	0.00131293	NA	AT4G37740	151	5e-40	0.51	0.64	AtGRF2, GRF2	Growth regulating factor encoding transcription activator. One of the nine members of a GRF gene family, containing nuclear targeting domain. Mutants result in smaller leaves indicating the role of the gene in leaf development. Expressed in root, shoot and flower	GO:0005524, GO:0005634, GO:0005774, GO:0005794, GO:0005829, GO:0005886, GO:0006355, GO:0009737, GO:0009742, GO:0009793, GO:0009845, GO:0009965, GO:0010162, GO:0016818, GO:0019904, GO:0045309
VIT_216s0098g01250	0.944464	4.34443	0.00660327	1.46341	7.08391	4.08242e-06	25.5202	3.14313e-06	1.53214e-05	metal-nicotianamine transporter ysl3	AT5G53550	1051	0	0.76	0.87	ATYSL3, YSL3	NA	GO:0005737, GO:0005886, GO:0006857, GO:0009624, GO:0010039, GO:0010043, GO:0015198, GO:0020037, GO:0034755, GO:0046872, GO:0048316, GO:0051980
VIT_216s0098g01720	0.501432	4.14642	0.0090518	1.55493	13.8298	3.47964e-10	100.742	3.65314e-11	9.84472e-10	protein abil2	AT3G49290	435	4e-153	0.71	0.8	ABIL2	One of four ABI-like proteins.	GO:0005737, GO:0005856, GO:0010090, GO:0015630, GO:0048364
VIT_216s0098g01860	0.514752	5.57529	0.000884003	0.642857	7.07696	4.13393e-06	27.8074	1.6847e-06	8.85415e-06	atp-dependent clp protease atp-binding subunit	AT5G53350	797	0	0.71	0.8	CLPX	CLP protease regulatory subunit CLPX mRNA, nuclear gene	GO:0000166, GO:0005515, GO:0005524, GO:0005739, GO:0005759, GO:0006457, GO:0006508, GO:0008233, GO:0015031, GO:0015996, GO:0016887, GO:0017111, GO:0051082
VIT_216s0100g00200	0.931656	5.64783	0.000786766	0.731357	4.38193	0.000854016	17.5673	3.95837e-05	0.000147255	molybdopterin cofactor	AT5G51920	434	8e-144	0.56	0.7	NA	NA	GO:0003824, GO:0008152, GO:0030170
VIT_216s0100g00330	-0.920731	-4.42707	0.00584259	-2.09055	-7.85734	1.0513e-06	31.0345	7.43084e-07	4.29469e-06	uncharacterized protein	AT5G62140	250	2e-82	0.62	0.77	NA	NA	GO:0009507
VIT_216s0100g00400	-2.35427	-4.12585	0.00939213	-0.916405	-2.20955	0.0672033	8.52564	0.00210316	0.0050719	ap2 erf domain-containing transcription factor	AT5G52020	191	1e-59	0.62	0.72	NA	encodes a member of the DREB subfamily A-4 of ERF/AP2 transcription factor family. The protein contains one AP2 domain. There are 17 members in this subfamily including TINY.	GO:0003677, GO:0003700, GO:0005634, GO:0005667, GO:0006355, GO:0050832
VIT_216s0100g00450	0.398371	6.18103	0.000332737	0.383927	5.96433	3.41402e-05	24.6084	4.07595e-06	1.92316e-05	arginine serine-rich-splicing factor rsp40-like	AT4G25500	253	1e-79	0.69	0.8	At-RS40, AT-SRP40, ATRSP35, ATRSP40, RS40, RSP35	encodes an arginine/serine-rich splicing factor. transcript is alternatively spliced and is differentially expressed in different tissues (flowers, roots, stems, and leaves) examined.	GO:0000166, GO:0000179, GO:0003676, GO:0005739, GO:0009536, GO:0016607, GO:0031167
VIT_216s0100g00640	-0.489535	-4.6347	0.00417944	-0.420485	-4.03019	0.00179016	12.6961	0.00027637	0.000832152	membrane protein	AT5G07250	341	6e-117	0.73	0.87	ATRBL3, RBL3	NA	GO:0000166, GO:0003676, GO:0004252, GO:0005794, GO:0006508, GO:0009506, GO:0016021, GO:0016787
VIT_216s0100g00860	3.32972	6.63784	0.000165807	6.63689	13.8871	3.27676e-10	96.4875	5.40317e-11	1.35813e-09	stilbene synthase 4-like	AT5G13930	533	0	0.65	0.8	ATCHS, CHS, TT4	Encodes chalcone synthase (CHS), a key enzyme involved in the biosynthesis of flavonoids. Required for the accumulation of purple anthocyanins in leaves and stems. Also involved in the regulation of auxin transport and the modulation of root gravitropism.	GO:0003824, GO:0005737, GO:0006950, GO:0006952, GO:0008152, GO:0009058, GO:0009805, GO:0009809, GO:0009811, GO:0016210, GO:0016740, GO:0016747, GO:0050350
VIT_216s0100g01020	1.18034	4.14831	0.009042	5.46174	22.5262	5.09336e-13	287.462	1.88387e-15	9.15088e-13	stilbene synthase 4-like	AT5G13930	616	0	0.74	0.89	ATCHS, CHS, TT4	Encodes chalcone synthase (CHS), a key enzyme involved in the biosynthesis of flavonoids. Required for the accumulation of purple anthocyanins in leaves and stems. Also involved in the regulation of auxin transport and the modulation of root gravitropism.	GO:0003824, GO:0005737, GO:0006950, GO:0006952, GO:0008152, GO:0009058, GO:0009805, GO:0009809, GO:0009811, GO:0016210, GO:0016740, GO:0016747, GO:0050350
VIT_216s0100g01040	2.61909	4.15499	0.00893892	5.27091	9.352	9.59117e-08	43.9109	4.85954e-08	3.96149e-07	stilbene synthase 4-like	AT5G13930	616	0	0.74	0.88	ATCHS, CHS, TT4	Encodes chalcone synthase (CHS), a key enzyme involved in the biosynthesis of flavonoids. Required for the accumulation of purple anthocyanins in leaves and stems. Also involved in the regulation of auxin transport and the modulation of root gravitropism.	GO:0003824, GO:0005737, GO:0006950, GO:0006952, GO:0008152, GO:0009058, GO:0009805, GO:0009809, GO:0009811, GO:0016210, GO:0016740, GO:0016747, GO:0050350
VIT_216s0100g01170	1.95953	4.64975	0.00408525	6.44226	16.9578	1.9876e-11	153.559	7.42037e-13	4.72097e-11	stilbene synthase	AT5G13930	609	0	0.73	0.88	ATCHS, CHS, TT4	Encodes chalcone synthase (CHS), a key enzyme involved in the biosynthesis of flavonoids. Required for the accumulation of purple anthocyanins in leaves and stems. Also involved in the regulation of auxin transport and the modulation of root gravitropism.	GO:0003824, GO:0005737, GO:0006950, GO:0006952, GO:0008152, GO:0009058, GO:0009805, GO:0009809, GO:0009811, GO:0016210, GO:0016740, GO:0016747, GO:0050350
VIT_216s0100g01280	0.72996	8.88106	5.83924e-06	0.921907	11.3288	6.28615e-09	71.0692	8.24393e-10	1.2573e-08	membrane steroid-binding protein 2	AT3G48890	288	4e-98	0.8	0.85	ATMAPR3, ATMP2, MAPR3, MSBP2	putative progesterone-binding protein homolog (Atmp2) mRNA,	GO:0005496, GO:0005634, GO:0005783, GO:0005886, GO:0008289, GO:0009535, GO:0009684, GO:0009723, GO:0016020, GO:0016021, GO:0016491, GO:0020037, GO:0030308, GO:0032440, GO:0042742, GO:0055114
VIT_217s0000g00010	-0.721106	-5.22949	0.00160643	-0.383464	-2.80593	0.021735	13.6981	0.000179455	0.000563845	19 protein	AT5G61820	508	3e-176	0.56	0.69	NA	NA	GO:0005773, GO:0016023
VIT_217s0000g00160	1.06484	13.7999	1.90997e-08	1.08104	14.0471	2.7962e-10	129.273	3.69747e-12	1.6108e-10	glycyl-trna synthetase	AT1G29880	1174	0	0.82	0.91	NA	NA	GO:0000166, GO:0004812, GO:0004820, GO:0005524, GO:0005737, GO:0005739, GO:0005768, GO:0005794, GO:0005802, GO:0005829, GO:0006094, GO:0006412, GO:0006418, GO:0006426, GO:0006544, GO:0006563, GO:0006566, GO:0007010, GO:0009345, GO:0010498, GO:0016874, GO:0046686
VIT_217s0000g00200	2.28803	8.78022	6.57829e-06	3.68932	14.8753	1.2027e-10	111.839	1.40683e-11	4.64479e-10	ap2 erf domain-containing transcription factor	AT5G61890	160	1e-47	0.62	0.72	NA	encodes a member of the ERF (ethylene response factor) subfamily B-4 of ERF/AP2 transcription factor family. The protein contains one AP2 domain. There are 7 members in this subfamily.	GO:0003677, GO:0003700, GO:0005634, GO:0005667, GO:0006355, GO:0006865, GO:0050832
VIT_217s0000g00290	0.572793	6.18967	0.00032885	0.151641	1.60686	0.182716	20.6321	1.38025e-05	5.72673e-05	lysosomal alpha-mannosidase	AT5G13980	1458	0	0.69	0.82	NA	NA	GO:0003824, GO:0004553, GO:0004559, GO:0005773, GO:0005774, GO:0005886, GO:0005975, GO:0006013, GO:0007020, GO:0008152, GO:0008270, GO:0009505, GO:0015923, GO:0016787, GO:0016798, GO:0019344, GO:0030246, GO:0043169, GO:0048046
VIT_217s0000g00330	-0.704309	-4.68602	0.00388209	-1.57204	-8.90882	1.90329e-07	39.7193	1.09109e-07	7.9909e-07	inducer of cbf expression 1	AT3G26744	416	2e-139	0.52	0.63	ATICE1, ICE1, SCRM	Encodes a MYC-like bHLH transcriptional activator that binds specifically to the MYC recognition sequences in the CBF3 promoter. Mutants are defective in cold-regulated gene expression. Cold stress triggers protein degradation of nuclear GFPICE1 protein, and the RING finger protein HOS1 is required. Sumoylation of ICE1 controls CBF3/DREB1A expression and freezing tolerance.	GO:0005634, GO:0010444, GO:0046983, GO:0050826
VIT_217s0000g00370	-0.559656	-4.88987	0.00281411	-1.50202	-11.3774	5.91073e-09	65.1482	1.75894e-09	2.34019e-08	serine carboxypeptidase-like 45	AT1G28110	599	0	0.75	0.89	SCPL45	NA	GO:0004180, GO:0004185, GO:0005576, GO:0006508, GO:0008233, GO:0009505, GO:0009506, GO:0016787
VIT_217s0000g00430	-0.589649	-4.41395	0.00594761	-1.73823	-10.4961	1.86522e-08	55.5476	6.89314e-09	7.49909e-08	bhlh transcription factor upa20	AT5G50915	208	4e-64	0.4	0.54	NA	NA	GO:0005634, GO:0046983
VIT_217s0000g01720	0.394354	4.71543	0.00370431	0.53375	6.47338	1.27107e-05	22.4101	7.85351e-06	3.45916e-05	nucleolar protein	AT1G56110	800	0	0.86	0.95	NOP56	NOP56-like protein	GO:0001510, GO:0005618, GO:0005730, GO:0005829, GO:0009220, GO:0009506, GO:0009560, GO:0042991
VIT_217s0000g01790	1.52979	6.36497	0.000255265	1.39182	5.76357	5.04731e-05	24.6977	3.9723e-06	1.88063e-05	4-coumarate-coa ligase	AT5G63380	676	0	0.6	0.77	NA	Encodes a peroxisomal protein involved in the activation of fatty acids through esterification with CoA. At5g63380 preferentially activates fatty acids with increased chain length (C9:0 to C8:0) and thus shares characteristics with long-chain fatty acyl-CoA synthases. Also able to catalyze the conversion of OPDA to its CoA ester and is therefore thought to be involved in the peroxisomal &#946;-ox…	GO:0003824, GO:0004321, GO:0005777, GO:0005836, GO:0006633, GO:0008152, GO:0009695, GO:0009805, GO:0009809, GO:0009811, GO:0009851, GO:0016207, GO:0016491, GO:0016874, GO:0042967, GO:0047077, GO:0055114
VIT_217s0000g01930	-1.54731	-12.0479	1.06018e-07	-2.30414	-15.4304	7.17773e-11	131.564	3.14128e-12	1.40311e-10	NA	AT2G40540	741	0	0.49	0.67	ATKT2, ATKUP2, KT2, KUP2, SHY3, TRK2	putative potassium transporter AtKT2p (AtKT2) mRNA,	GO:0003676, GO:0003700, GO:0005634, GO:0005667, GO:0005886, GO:0006355, GO:0006813, GO:0008270, GO:0015079, GO:0016020, GO:0071805
VIT_217s0000g02140	0.852551	6.44707	0.000223533	2.52688	19.6331	2.92646e-12	200.299	6.02147e-14	8.06876e-12	ketose-bisphosphate aldolase class-ii-like protein	AT1G18270	1910	0	0.75	0.86	NA	NA	GO:0000166, GO:0003677, GO:0003700, GO:0003824, GO:0004332, GO:0004616, GO:0005488, GO:0005634, GO:0005667, GO:0005739, GO:0006000, GO:0006013, GO:0006020, GO:0006094, GO:0006096, GO:0006098, GO:0006355, GO:0006550, GO:0006552, GO:0006573, GO:0006574, GO:0008152, GO:0008270, GO:0008442, GO:0015976, GO:0016491, GO:0016614, GO:0019521, GO:0050662, GO:0055114
VIT_217s0000g02230	0.488961	4.20039	0.00840975	-0.340065	-2.82516	0.0209083	24.9944	3.64831e-06	1.74727e-05	protein tify 6b-like	AT3G17860	158	4e-44	0.39	0.47	JAI3, JAZ3, TIFY6B	JAZs are direct targets of the SCFCOI1 E3 ubiquitin-ligase and JA treatment induces their proteasome-mediated degradation. Furthermore, JAI3 negatively regulates the key transcriptional activator of JA responses, AtMYC2. The C-terminal portion of JAZ3, including the Jas domain, appears to be important for JAZ3-COI1 binding in the presence of coronatine.	GO:0005515, GO:0008236, GO:0016021
VIT_217s0000g02450	-1.31666	-4.49001	0.00525216	-3.08489	-7.06867	4.19307e-06	25.5919	3.08042e-06	1.50534e-05	tpa: beta tubulin6 isoform 1	AT5G12250	854	0	0.97	0.99	TUB6	Encodes a beta-tubulin. Expression of TUB6 has been shown to decrease in response to cold treatment.	GO:0000166, GO:0003924, GO:0005198, GO:0005200, GO:0005525, GO:0005874, GO:0005886, GO:0006184, GO:0007017, GO:0007018, GO:0008236, GO:0009409, GO:0009536, GO:0009651, GO:0016021, GO:0043234, GO:0051258
VIT_217s0000g02470	-0.653275	-4.24088	0.00788252	-2.22019	-11.0296	9.19786e-09	61.9079	2.73228e-09	3.37926e-08	thaumatin-like protein	AT1G18250	377	2e-132	0.8	0.87	ATLP-1	encodes a thaumatin-like protein	GO:0000226, GO:0000911, GO:0005576, GO:0008283, GO:0009506, GO:0010075, GO:0016020, GO:0016023, GO:0051322, GO:0051707
VIT_217s0000g02480	-1.63531	-10.7784	4.76071e-07	-1.43873	-9.6262	6.42078e-08	70.0552	9.34885e-10	1.39301e-08	polcalcin jun	AT1G73630	68	1e-15	0.45	0.66	NA	NA	GO:0001539, GO:0005509, GO:0005737, GO:0009288, GO:0012505, GO:0016020, GO:0032440, GO:0055114
VIT_217s0000g02520	-0.39425	-4.20558	0.00831654	-0.749624	-7.90752	9.66703e-07	31.3067	6.95571e-07	4.04639e-06	uncharacterized protein	AT1G73650	464	8e-165	0.8	0.89	NA	NA	GO:0005737, GO:0005739, GO:0005774, GO:0005783, GO:0005794, GO:0005886, GO:0006629, GO:0009506, GO:0009507, GO:0009627, GO:0009744, GO:0009813, GO:0010224, GO:0016021, GO:0016023, GO:0016627, GO:0031347
VIT_217s0000g03290	-1.05534	-6.21424	0.00031624	-1.98052	-9.77225	5.15897e-08	48.9243	1.99846e-08	1.85641e-07	atp binding microtubule motor family protein	AT1G18370	1370	0	0.78	0.87	ATNACK1, HIK, NACK1	Encodes a kinesin HINKEL. Required for cytokinesis in pollen. Mutant has cytokinesis defects; seedling lethal.	GO:0000166, GO:0000911, GO:0003774, GO:0003777, GO:0005515, GO:0005524, GO:0005737, GO:0005874, GO:0005875, GO:0007018, GO:0007112, GO:0008283, GO:0009555, GO:0009558, GO:0010245, GO:0010583, GO:0016572, GO:0051322, GO:0051329
VIT_217s0000g03560	1.37726	5.89882	0.000529975	3.83105	18.2113	7.67476e-12	172.681	2.45822e-13	2.23192e-11	NA	AT1G25340	256	5e-83	0.45	0.58	AtMYB116, MYB116	putative transcription factor (MYB116)	GO:0000785, GO:0003677, GO:0003682, GO:0003824, GO:0005634, GO:0008152, GO:0009686, GO:0009751, GO:0016036
VIT_217s0000g03580	-1.24778	-4.41191	0.00595631	-0.94504	-3.62871	0.00412129	11.082	0.000577752	0.00161451	transcription factor bee 3	AT1G73830	199	3e-62	0.59	0.69	BEE3	NA	GO:0003677, GO:0003700, GO:0005634, GO:0005667, GO:0006355, GO:0046983
VIT_217s0000g03750	0.699703	4.81231	0.00317916	0.70746	4.91244	0.00028278	15.7668	7.77471e-05	0.000269337	domain gpi-anchored protein 1	AT1G21880	291	5e-94	0.45	0.64	LYM1, LYP2	NA	GO:0006955, GO:0009274, GO:0009909, GO:0016570, GO:0016998, GO:0042834, GO:0046658, GO:0048449
VIT_217s0000g03780	0.974288	5.5155	0.000970782	1.97401	12.053	2.55836e-09	72.8118	6.66565e-10	1.05639e-08	NA	None	None	None	None	None	None	None	NA
VIT_217s0000g03930	1.15485	7.14486	7.32359e-05	2.11305	13.5224	4.72244e-10	91.5258	8.70365e-11	2.01856e-09	cytochrome p450	AT2G45550	232	4e-66	0.45	0.67	CYP76C4	member of CYP76C	GO:0003676, GO:0004497, GO:0005506, GO:0008270, GO:0009055, GO:0015074, GO:0016705, GO:0020037, GO:0055114
VIT_217s0000g03940	1.43225	6.76967	0.000133524	1.51561	7.23763	3.10079e-06	32.8103	4.86606e-07	2.95553e-06	cytochrome p450	AT4G36220	384	8e-126	0.4	0.62	CYP84A1, FAH1	encodes ferulate 5-hydroxylase (F5H). Involved in lignin biosynthesis.	GO:0003676, GO:0004497, GO:0005506, GO:0008270, GO:0009055, GO:0015074, GO:0016491, GO:0020037, GO:0033772, GO:0046872, GO:0055114
VIT_217s0000g04150	0.385546	4.62992	0.00421473	0.780072	9.49497	7.78111e-08	45.0865	3.91722e-08	3.31352e-07	leucoanthocyanidin reductase	AT1G75290	207	2e-64	0.41	0.63	NA	encodes a protein whose sequence is similar to an isoflavone reductase	GO:0000166, GO:0003824, GO:0005488, GO:0006808, GO:0008152, GO:0016491, GO:0033788, GO:0055114
VIT_217s0000g04330	-0.977713	-4.77776	0.00334706	-1.85825	-7.62319	1.57425e-06	29.6788	1.03955e-06	5.78584e-06	chromosome-associated kinesin	AT1G18550	937	0	0.67	0.76	NA	NA	GO:0000166, GO:0003774, GO:0003777, GO:0005524, GO:0005737, GO:0005874, GO:0005875, GO:0007018
VIT_217s0000g04450	0.683253	6.29508	0.000278619	1.1418	10.8846	1.10948e-08	59.7217	3.71974e-09	4.40429e-08	phospholipid-transporting atpase 9-like	AT1G68710	1801	0	0.71	0.83	NA	NA	GO:0000166, GO:0000287, GO:0003824, GO:0004012, GO:0005524, GO:0005886, GO:0006754, GO:0006812, GO:0008152, GO:0009941, GO:0015662, GO:0015914, GO:0015917, GO:0016020, GO:0016021, GO:0016787, GO:0016820, GO:0019829, GO:0046872
VIT_217s0000g04470	-0.615304	-4.95578	0.00251428	-0.836484	-6.60339	9.92808e-06	23.6264	5.43458e-06	2.4869e-05	NA	None	None	None	None	None	None	None	NA
VIT_217s0000g04670	-0.369018	-4.39069	0.0061671	-0.248995	-3.0192	0.0142437	10.0916	0.00093457	0.00247293	serine threonine protein kinase	AT5G08160	635	0	0.89	0.92	ATPK3, PK3	Encodes a serine/threonine protein kinase.	GO:0000166, GO:0004672, GO:0004674, GO:0004713, GO:0005524, GO:0005829, GO:0005886, GO:0006468, GO:0009069, GO:0016301, GO:0016740, GO:0045727
VIT_217s0000g04980	3.68655	6.73388	0.000141153	4.17708	7.8509	1.06274e-06	36.0765	2.33391e-07	1.55194e-06	NA	AT5G17390	167	5e-50	0.5	0.7	NA	NA	GO:0002238, GO:0006950, GO:0048765
VIT_217s0000g05480	0.535772	6.45516	0.000220618	0.764879	9.27557	1.07443e-07	45.22	3.82358e-08	3.25272e-07	zinc ion binding protein	AT1G18910	1270	0	0.53	0.68	NA	NA	GO:0005515, GO:0006826, GO:0008270, GO:0010043, GO:0010106, GO:0010167, GO:0015706, GO:0016874, GO:0046872
VIT_217s0000g05550	0.488665	4.65438	0.00406021	1.12071	10.773	1.28958e-08	58.3856	4.51317e-09	5.2384e-08	probable peptide nitrate transporter at5g62680-like	AT5G62680	762	0	0.64	0.78	GTR2	NA	GO:0005215, GO:0005886, GO:0006810, GO:0006857, GO:0016020, GO:0016021, GO:0080167
VIT_217s0000g05570	-0.872358	-4.08748	0.0099981	-1.93966	-7.26117	2.97392e-06	26.5015	2.39382e-06	1.20528e-05	lrr receptor-like serine threonine-protein kinase fei 1-like	AT5G62710	947	0	0.76	0.86	NA	NA	GO:0000166, GO:0000186, GO:0004672, GO:0004674, GO:0004709, GO:0004713, GO:0004872, GO:0005515, GO:0005524, GO:0005886, GO:0006468, GO:0007178, GO:0009069, GO:0009855, GO:0009887, GO:0010051, GO:0016021, GO:0016301, GO:0016491, GO:0016740, GO:0048439, GO:0048519, GO:0055114
VIT_217s0000g05620	-1.16465	-7.57702	3.78102e-05	-2.06422	-11.1393	7.95023e-09	64.7283	1.86025e-09	2.44716e-08	hpp integral membrane domain-containing protein	AT5G62720	275	1e-92	0.7	0.87	NA	NA	GO:0007623, GO:0009706, GO:0009941, GO:0016021
VIT_217s0000g05680	0.434112	5.5304	0.000947698	1.55273	20.1265	2.20491e-12	216.236	2.90219e-14	5.07886e-12	hypersensitive-induced response protein	AT5G62740	343	6e-119	0.94	0.98	ATHIR1, AtHIR4, HIR1, HIR4	NA	GO:0004674, GO:0005524, GO:0005634, GO:0005774, GO:0005794, GO:0005829, GO:0005886, GO:0006468, GO:0009506, GO:0009507, GO:0010075, GO:0019344, GO:0043424
VIT_217s0000g06180	0.597009	4.3276	0.00684581	0.695853	5.12975	0.000180665	15.2286	9.60074e-05	0.000323858	alpha beta-hydrolase-like protein	AT1G74640	533	0	0.7	0.87	NA	NA	GO:0000165, GO:0006355, GO:0006612, GO:0009507, GO:0009535, GO:0009617, GO:0009862, GO:0009867, GO:0009941, GO:0010310, GO:0010363, GO:0031348, GO:0035304
VIT_217s0000g06860	0.340617	4.67518	0.00392038	1.10639	15.5403	6.52735e-11	127.136	4.31524e-12	1.80559e-10	snap25 homologous protein snap33	AT5G61210	361	3e-124	0.64	0.75	ATSNAP33, ATSNAP33B, SNAP33, SNP33	membrane localized t-SNARE SNAP25 homologue, probably involved in cytokinesis and cell plate formation	GO:0000165, GO:0000911, GO:0002679, GO:0005484, GO:0005515, GO:0005886, GO:0006499, GO:0006612, GO:0006810, GO:0006862, GO:0006888, GO:0007049, GO:0009504, GO:0009507, GO:0009595, GO:0009611, GO:0009612, GO:0009625, GO:0009695, GO:0009697, GO:0009737, GO:0009862, GO:0009867, GO:0010200, GO:0010310, GO:0010363, GO:0015031, GO:0015696, GO:0015802, GO:0016020, GO:0016021, GO:0016192, GO:0030968, GO:…
VIT_217s0000g06970	-1.20549	-9.6679	2.04852e-06	-1.55574	-12.1047	2.39912e-09	81.9771	2.33521e-10	4.55554e-09	diacylglycerol kinase 1-like	AT5G07920	1150	0	0.76	0.86	ATDGK1, DGK1	diacylglycerol kinase	GO:0000166, GO:0004143, GO:0005509, GO:0005524, GO:0005737, GO:0007205, GO:0008270, GO:0009395, GO:0016020, GO:0016021, GO:0016301, GO:0016310, GO:0016740, GO:0019992, GO:0035556, GO:0046486, GO:0046872
VIT_217s0000g07190	-0.809463	-5.38538	0.00123266	-2.20008	-11.3275	6.29423e-09	64.2073	1.99495e-09	2.60147e-08	heat shock protein 101	AT1G74310	1614	0	0.88	0.95	ATHSP101, HOT1, HSP101	Encodes ClpB1, which belongs to the Casein lytic proteinase/heat shock protein 100 (Clp/Hsp100) family. Involved in refolding of proteins which form aggregates under heat stress. Also known as AtHsp101. AtHsp101 is a cytosolic heat shock protein required for acclimation to high temperature.	GO:0000166, GO:0005515, GO:0005524, GO:0006457, GO:0006950, GO:0009408, GO:0009570, GO:0009644, GO:0009941, GO:0010286, GO:0016887, GO:0017111, GO:0019538, GO:0034976, GO:0042542, GO:0043335
VIT_217s0000g07820	0.602263	4.68651	0.00388209	0.578697	4.53323	0.000624535	14.179	0.000146812	0.000471574	pollen-specific protein	AT1G10200	275	4e-94	0.75	0.85	WLIM1	NA	GO:0005886, GO:0008270, GO:0046872, GO:0051015, GO:0051017
VIT_217s0000g08080	-1.46956	-4.23351	0.0079791	-1.5628	-4.49279	0.000677481	12.725	0.000272875	0.000823052	u-box domain-containing protein 19-like	AT1G60190	554	0	0.44	0.65	AtPUB19, PUB19	NA	GO:0000151, GO:0004842, GO:0005488, GO:0005515, GO:0005524, GO:0008270, GO:0010029, GO:0015986, GO:0016567, GO:0016820, GO:0016874, GO:0019941, GO:0033178
VIT_217s0000g08390	0.371833	5.14649	0.00183846	0.515982	7.17755	3.44737e-06	27.3762	1.88932e-06	9.79183e-06	1-deoxy-d-xylulose 5-phosphate reductoisomerase	AT5G62790	813	0	0.81	0.88	DXR, PDE129	1-Deoxy-d-xylulose 5-phosphate reductoisomerase (DXR) catalyzes the first committed step of the 2-C-methyl-d-erythritol 4-phosphate pathway for isoprenoid biosynthesis. In Arabidopsis, DXR is encoded by a single-copy gene. Arabidopsis DXR is targeted to plastids and localizes into chloroplasts of leaf cells. DXR knockout or strongly silenced lines have a seedling lethal, albino phenotype. Transge…	GO:0000023, GO:0000096, GO:0003824, GO:0005488, GO:0005515, GO:0006098, GO:0006546, GO:0006636, GO:0006655, GO:0006694, GO:0006766, GO:0008152, GO:0008299, GO:0008652, GO:0009072, GO:0009106, GO:0009108, GO:0009416, GO:0009570, GO:0009695, GO:0015995, GO:0016117, GO:0016491, GO:0016853, GO:0019216, GO:0019252, GO:0019288, GO:0019761, GO:0030604, GO:0031408, GO:0042744, GO:0043085, GO:0046686, GO:…
VIT_217s0000g08450	4.36242	5.5409	0.000937968	6.45209	8.60122	3.0607e-07	38.016	1.54574e-07	1.08308e-06	carbonic anhydrase	AT5G14740	320	1e-108	0.59	0.76	BETA, CA18, CA2	Encodes a beta carbonic anhydrase likely to be localized in the cytoplasm. Expression of its mRNA is seen in etiolated seedlings and points to a possible nonphotosynthetic role for this isoform.	GO:0004089, GO:0006730, GO:0006807, GO:0008270, GO:0009507, GO:0009536, GO:0009570, GO:0015976, GO:0016829
VIT_217s0000g08570	0.420573	4.36007	0.00645012	0.386818	4.02792	0.00179716	11.7816	0.000416894	0.00120611	s-ribonuclease binding protein sbp1	AT1G10650	337	1e-113	0.5	0.67	NA	NA	GO:0005515, GO:0005737, GO:0008270, GO:0046872
VIT_217s0000g08680	-0.431845	-4.19381	0.00850175	-2.25598	-16.9993	1.94147e-11	156.848	6.08153e-13	4.23527e-11	NA	AT3G48200	1194	0	0.59	0.72	NA	NA	GO:0000023, GO:0006098, GO:0007154, GO:0009902, GO:0010103, GO:0016556, GO:0019252, GO:0035091, GO:0043085
VIT_217s0000g09570	3.89313	5.20588	0.001666	6.0056	8.56437	3.24983e-07	37.2431	1.81791e-07	1.25078e-06	cytochrome	AT3G48270	540	0	0.54	0.74	CYP71A26	putative cytochrome P450	GO:0004497, GO:0005506, GO:0006570, GO:0009055, GO:0009507, GO:0010120, GO:0016021, GO:0016491, GO:0020037, GO:0042742, GO:0046872, GO:0047085, GO:0047720, GO:0050592, GO:0050832, GO:0055114
VIT_217s0000g09700	1.21015	9.47975	2.69696e-06	1.59431	12.6435	1.28995e-09	86.5775	1.43395e-10	3.05501e-09	NA	AT3G01680	571	0	0.42	0.62	AtSEOR1, SEOb, SEOR1	NA	NA
VIT_217s0000g10000	-1.01184	-4.17971	0.00868128	-0.587154	-2.67781	0.0279137	8.96546	0.00166346	0.00411784	rpm1-interacting protein 4	AT2G04410	89	2e-24	0.62	0.75	NA	NA	GO:0005634, GO:0005886, GO:0009506, GO:0010167, GO:0048193
VIT_217s0000g10060	-0.417753	-4.26581	0.0075279	-1.30487	-12.5712	1.40824e-09	81.7378	2.3968e-10	4.64305e-09	gdsl esterase lipase	AT3G48460	457	1e-159	0.58	0.73	NA	NA	GO:0005576, GO:0006629, GO:0016023, GO:0016042, GO:0016298, GO:0016787, GO:0016788
VIT_217s0053g00590	-0.715023	-4.15093	0.00900727	-1.97346	-9.21959	1.17408e-07	42.6408	6.16682e-08	4.88071e-07	protein kinase interacting protein	AT1G48405	135	6e-36	0.33	0.54	NA	NA	GO:0016301, GO:0016310
VIT_217s0119g00150	4.39971	4.91372	0.00269108	6.57483	7.56068	1.75231e-06	29.4383	1.10468e-06	6.1029e-06	tumor-related protein	AT1G17860	230	5e-76	0.56	0.75	NA	NA	GO:0004866, GO:0005618, GO:0006508, GO:0008233, GO:0010951, GO:0048046
VIT_218s0001g00040	-1.19367	-5.86563	0.000560174	-2.20326	-8.63477	2.89599e-07	38.8777	1.29405e-07	9.27457e-07	NA	AT5G42330	155	1e-46	0.49	0.63	NA	NA	NA
VIT_218s0001g00180	0.554191	6.55987	0.000189989	1.22356	15.1098	9.7812e-11	114.813	1.10556e-11	3.87046e-10	NA	AT4G35230	869	0	0.83	0.89	BSK1	Encodes BR-signaling kinase 1 (BSK1), one of the three homologous BR-signaling kinases (BSK1, AT4G35230; BSK2, AT5G46570; BSK3, AT4G00710). Mediates signal transduction from receptor kinase BRI1 by functioning as the substrate of BRI1. Plasma membrane localized.	GO:0000166, GO:0004672, GO:0004674, GO:0004713, GO:0004872, GO:0005488, GO:0005515, GO:0005524, GO:0005773, GO:0005886, GO:0006468, GO:0006499, GO:0009506, GO:0009737, GO:0009742, GO:0009898, GO:0010098, GO:0016020, GO:0016301, GO:0016740, GO:0031225, GO:0080159
VIT_218s0001g00360	-1.25133	-11.9464	1.14705e-07	-1.60072	-15.2001	8.97415e-11	128.116	4.01906e-12	1.71627e-10	dehydrin	AT1G20450	94	6e-23	0.43	0.51	ERD10, LTI29, LTI45	Encodes a gene induced by low temperature and dehydration. Inhibits e.coli growth while overexpressed. Belongs to the dehydrin protein family, which contains highly conserved stretches of 7-17 residues that are repetitively scattered in their sequences, the K-, S-, Y- and lysine rich segments. LTI29 and LTI30 double overexpressors confer cold tolerance. Localized to membranes and cytoplasm.	GO:0006950, GO:0009409, GO:0009414, GO:0009415, GO:0044464
VIT_218s0001g01030	-0.639459	-4.53937	0.00483345	-0.332027	-2.38054	0.0491312	10.3111	0.000838367	0.00224719	protein disulfide isomerase	AT1G60420	258	2e-80	0.47	0.63	NA	Reduce transmission through pollen.	GO:0008270, GO:0016209, GO:0016491, GO:0016853, GO:0035556, GO:0045454, GO:0046872, GO:0047134, GO:0055114
VIT_218s0001g01110	1.84627	9.81183	1.65418e-06	3.79944	21.4022	9.43579e-13	229.553	1.63884e-14	3.57782e-12	3-hydroxybenzoate 6-hydroxylase 1-like	AT5G05320	431	1e-148	0.53	0.7	NA	NA	GO:0004497, GO:0008152, GO:0016491, GO:0055114
VIT_218s0001g01210	-0.437879	-4.35245	0.00651151	-2.08022	-16.9859	1.9508e-11	155.69	6.51984e-13	4.41442e-11	uncharacterized protein	AT1G44000	275	5e-92	0.57	0.68	NA	NA	GO:0005739, GO:0009536, GO:0009658, GO:0010304, GO:0015996
VIT_218s0001g01960	1.91409	5.23804	0.00158511	4.94366	15.0372	1.03722e-10	116.526	9.64848e-12	3.47811e-10	probable receptor-like protein kinase at1g11050-like	AT1G11050	618	0	0.54	0.7	NA	NA	GO:0000166, GO:0004672, GO:0004674, GO:0004713, GO:0005524, GO:0005886, GO:0006468, GO:0009069, GO:0009693, GO:0009723, GO:0009738, GO:0016023, GO:0016301, GO:0016740, GO:0035556
VIT_218s0001g02060	-0.706492	-4.54395	0.00479415	-1.53798	-8.49907	3.61706e-07	36.1749	2.28468e-07	1.52443e-06	cyclin a-like protein	AT1G44110	561	0	0.61	0.74	CYCA1;1	NA	GO:0000079, GO:0000239, GO:0000911, GO:0005634, GO:0005737, GO:0006270, GO:0006275, GO:0006306, GO:0007049, GO:0007135, GO:0007140, GO:0009556, GO:0009909, GO:0010103, GO:0010389, GO:0010583, GO:0016458, GO:0016538, GO:0016572, GO:0019901, GO:0042127, GO:0051301, GO:0051322, GO:0051445, GO:0051567
VIT_218s0001g02750	-0.629581	-5.05661	0.00214536	-0.0916829	-0.799371	0.522159	14.7775	0.000114982	0.000379883	uncharacterized protein chloroplastic-like	AT4G08330	162	1e-50	0.58	0.74	NA	NA	GO:0005634, GO:0005886, GO:0009507, GO:0009536, GO:0033743, GO:0055114
VIT_218s0001g02760	1.3134	5.51641	0.000970782	2.76006	12.8111	1.06466e-09	82.5897	2.18535e-10	4.3146e-09	NA	AT3G26430	426	3e-147	0.53	0.71	NA	NA	GO:0004560, GO:0005975, GO:0006629, GO:0006952, GO:0009505, GO:0016788, GO:0019814, GO:0019863
VIT_218s0001g02770	1.08511	6.11286	0.000369788	2.69966	16.5737	2.74302e-11	140.495	1.70467e-12	8.95181e-11	NA	AT3G26430	421	7e-145	0.52	0.71	NA	NA	GO:0004560, GO:0005975, GO:0006629, GO:0006952, GO:0009505, GO:0016788, GO:0019814, GO:0019863
VIT_218s0001g03430	1.0234	8.67538	7.57077e-06	1.53713	13.3872	5.4751e-10	92.2268	8.12533e-11	1.9044e-09	flavonol synthase	AT5G08640	340	4e-115	0.51	0.69	ATFLS1, FLS, FLS1	Encodes a flavonol synthase that catalyzes formation of flavonols from dihydroflavonols.	GO:0005506, GO:0005737, GO:0016491, GO:0016702, GO:0031418, GO:0045431, GO:0045486, GO:0046872, GO:0051555, GO:0055114
VIT_218s0001g03670	-0.517218	-4.68792	0.00388142	-2.44694	-16.0796	4.09235e-11	136.766	2.19033e-12	1.0829e-10	nucleic acid binding	AT1G75710	319	6e-103	0.44	0.58	NA	NA	GO:0000166, GO:0003676, GO:0005622, GO:0005634, GO:0008270
VIT_218s0001g04680	-0.500094	-4.44918	0.0056537	-1.42853	-12.109	2.38659e-09	75.0326	5.11684e-10	8.55596e-09	atp binding	AT1G22060	883	0	0.46	0.65	NA	NA	GO:0003677, GO:0005524, GO:0005773, GO:0010075
VIT_218s0001g04790	-0.717594	-6.40027	0.000240077	-1.70256	-12.8225	1.0519e-09	82.2084	2.27734e-10	4.46505e-09	aspartic proteinase-like protein 1-like	AT5G10080	523	1e-180	0.52	0.69	NA	NA	GO:0004190, GO:0006508, GO:0008233, GO:0016023, GO:0016787, GO:0046658
VIT_218s0001g04890	0.310981	4.29958	0.00720619	-0.0231072	-0.317939	0.809983	13.303	0.000212301	0.000657476	low affinity sulfate transporter 3-like	AT5G10180	872	0	0.68	0.8	AST68, SULTR2;1	Encodes a low-affinity sulfate transporter expressed in the root cap and central cylinder, where it is induced by sulfur starvation. Expression in the shoot vascular system is not induced by sulfur starvation.	GO:0005215, GO:0006810, GO:0008271, GO:0008272, GO:0016020, GO:0016021, GO:0055085
VIT_218s0001g04910	1.26693	8.2685	1.32573e-05	3.09638	21.5952	8.20663e-13	237.441	1.18565e-14	2.80941e-12	sulfate transporter	AT1G22150	1027	0	0.79	0.9	SULTR1;3	sulfate transporter Sultr1;3	GO:0005215, GO:0005886, GO:0006810, GO:0008271, GO:0008272, GO:0009970, GO:0016020, GO:0016021, GO:0055085, GO:0080160
VIT_218s0001g05220	-0.378841	-4.21582	0.0081761	0.0627924	0.706517	0.575313	14.1672	0.000147528	0.000473562	transducin wd-40 repeat-containing protein	AT1G78070	660	0	0.71	0.83	NA	NA	GO:0005515, GO:0005737, GO:0005834, GO:0006499, GO:0080008
VIT_218s0001g05780	-0.75912	-8.24313	1.3762e-05	-1.13945	-12.2265	2.07449e-09	77.7682	3.729e-10	6.5713e-09	protein binding	AT1G78230	533	2e-180	0.5	0.61	NA	NA	GO:0005515, GO:0005773
VIT_218s0001g05950	0.60314	4.91556	0.00268812	0.142216	1.11381	0.36264	13.2855	0.000213896	0.000661678	udp-glycosyltransferase 85a1	AT1G22400	630	0	0.59	0.8	ATUGT85A1, UGT85A1	NA	GO:0008152, GO:0016740, GO:0016757, GO:0016758, GO:0047213, GO:0050403, GO:0050502
VIT_218s0001g06060	1.5319	6.61588	0.000172662	-0.159231	-0.568718	0.656349	31.9039	6.02618e-07	3.56652e-06	udp-glycosyltransferase 85a2	AT1G22360	645	0	0.62	0.79	AtUGT85A2, UGT85A2	NA	GO:0008152, GO:0016740, GO:0016757, GO:0016758, GO:0047213, GO:0050403, GO:0050502
VIT_218s0001g06250	0.389776	5.06816	0.00210081	1.28352	16.8909	2.08916e-11	150.255	9.09878e-13	5.54199e-11	3-deoxy-d-arabino-heptulosonate 7-phosphate synthase	AT1G22410	870	0	0.81	0.87	NA	NA	GO:0000162, GO:0003849, GO:0006571, GO:0008652, GO:0009073, GO:0009094, GO:0009423, GO:0009507, GO:0009536, GO:0016020, GO:0016740, GO:0016829, GO:0033587
VIT_218s0001g06310	0.709205	7.13983	7.32359e-05	1.72695	18.1501	7.9892e-12	167.21	3.3309e-13	2.70792e-11	serine threonine-protein kinase	AT1G78290	523	0	0.83	0.91	SNRK2-8, SNRK2.8, SRK2C	NA	GO:0000166, GO:0004672, GO:0004674, GO:0004713, GO:0005524, GO:0005634, GO:0005829, GO:0006468, GO:0006970, GO:0009069, GO:0009651, GO:0009738, GO:0016301, GO:0016740, GO:0080167
VIT_218s0001g06790	1.10319	4.22511	0.00807813	1.84695	7.57036	1.72513e-06	28.7842	1.30562e-06	7.06634e-06	multidrug resistance	AT5G65380	659	0	0.68	0.81	NA	NA	GO:0005886, GO:0006855, GO:0009835, GO:0015238, GO:0015297, GO:0016020
VIT_218s0001g06940	1.5799	4.18991	0.00855952	1.41344	3.72537	0.00337204	10.5498	0.000745964	0.00202488	purine permease	AT1G28220	427	2e-148	0.58	0.82	ATPUP3, PUP3	Member of a family of proteins related to PUP1, a purine transporter. May be involved in the transport of purine and purine derivatives such as cytokinins, across the plasma membrane.	GO:0003677, GO:0005345, GO:0005887, GO:0006863, GO:0009507, GO:0010184, GO:0015211, GO:0015860, GO:0016020, GO:0016021, GO:0016036, GO:0051174
VIT_218s0001g07550	-0.771799	-4.47175	0.00542159	-1.2793	-6.86862	6.06132e-06	24.3065	4.44894e-06	2.08196e-05	kinesin-like protein	AT5G60930	1407	0	0.62	0.72	NA	NA	GO:0000166, GO:0000911, GO:0003774, GO:0003777, GO:0005524, GO:0005634, GO:0005874, GO:0005875, GO:0007018, GO:0008283, GO:0009506, GO:0051322
VIT_218s0001g07780	-0.606756	-5.15854	0.00180091	-0.545629	-4.75187	0.000394366	16.4521	5.98079e-05	0.00021315	hva22-like protein a	AT1G74520	144	2e-40	0.49	0.68	ATHVA22A, HVA22A	Part of the AtHVA22a family. Protein expression is ABA- and stress-inducible.	GO:0003676, GO:0004523, GO:0005622, GO:0008270, GO:0009269, GO:0009409, GO:0009737, GO:0042538, GO:0042742, GO:0051252
VIT_218s0001g08090	-0.339123	-4.46891	0.00543812	-1.08882	-13.9868	2.96624e-10	102.065	3.24433e-11	9.00533e-10	aux iaa protein	AT5G65670	375	2e-127	0.6	0.74	IAA9	auxin (indole-3-acetic acid) induced gene	GO:0003700, GO:0005634, GO:0005667, GO:0005737, GO:0006355, GO:0009734, GO:0010154, GO:0010930, GO:0046983, GO:0060777
VIT_218s0001g08110	-0.35291	-4.39311	0.00614619	-1.07302	-13.1929	6.85928e-10	90.2635	9.86269e-11	2.23608e-09	glutamyl-trna reductase	AT1G58290	786	0	0.87	0.94	AtHEMA1, HEMA1	Encodes a protein with glutamyl-tRNA reductase (GluTR) activity, catalyzing the NADPH-dependent reduction of Glu-tRNA(Glu) to glutamate 1-semialdehyde (GSA) with the release of free tRNA(Glu). It is involved in the early steps of chlorophyll biosynthesis.	GO:0000302, GO:0003824, GO:0004764, GO:0005488, GO:0005515, GO:0005737, GO:0006779, GO:0006782, GO:0008152, GO:0008883, GO:0009416, GO:0009507, GO:0009536, GO:0010039, GO:0015995, GO:0016491, GO:0033014, GO:0050661, GO:0055072, GO:0055114
VIT_218s0001g08310	0.47021	5.20949	0.00166109	0.652731	7.3082	2.73344e-06	28.3177	1.47346e-06	7.85874e-06	inositol phosphate kinase	AT4G08170	512	0	0.84	0.93	NA	NA	GO:0000166, GO:0000287, GO:0003824, GO:0005524, GO:0005622, GO:0005634, GO:0005737, GO:0009536, GO:0009611, GO:0009620, GO:0009695, GO:0009753, GO:0016301, GO:0016310, GO:0016740, GO:0032957, GO:0046872, GO:0047325, GO:0052725, GO:0052726
VIT_218s0001g08630	-0.394164	-4.16094	0.00886609	-0.935072	-9.25991	1.1024e-07	43.0196	5.74043e-08	4.58809e-07	uncharacterized protein	AT1G44920	303	1e-102	0.6	0.74	NA	NA	GO:0009507, GO:0009987, GO:0010027, GO:0016020, GO:0019288
VIT_218s0001g08700	-0.782696	-4.64859	0.00408525	-2.03618	-9.29722	1.03933e-07	43.2191	5.52895e-08	4.45158e-07	p-loop containing nucleoside triphosphate hydrolase-like protein	AT1G59540	1006	0	0.62	0.75	ZCF125	Encodes a kinesin-like protein.	GO:0000087, GO:0000166, GO:0000280, GO:0000911, GO:0003774, GO:0003777, GO:0005524, GO:0005737, GO:0005874, GO:0005875, GO:0006270, GO:0006275, GO:0006306, GO:0006346, GO:0007018, GO:0008283, GO:0009909, GO:0010389, GO:0016572, GO:0031048, GO:0042023, GO:0048449, GO:0051225, GO:0051322, GO:0051567
VIT_218s0001g08760	0.987646	6.36734	0.000255265	3.39031	24.3922	2.0447e-13	320.139	6.64943e-16	4.45512e-13	phytosulfokines 3-like	AT3G49780	68	3e-16	0.46	0.61	ATPSK3, ATPSK4, PSK4	Phytosulfokine 3 precursor, coding for a unique plant peptide growth factor. Plants overexpressing this gene (under a 35S promoter), develop normal cotyledons and hypocotyls but their growth, in particular that of their roots, was faster than that of wildtype.	GO:0005576, GO:0007165, GO:0008083, GO:0008283, GO:0040007
VIT_218s0001g08840	-0.57219	-5.25117	0.0015479	-0.879574	-7.81183	1.13784e-06	31.7188	6.29886e-07	3.71207e-06	serine carboxypeptidase	AT1G73300	495	4e-172	0.55	0.69	scpl2	NA	GO:0004180, GO:0004185, GO:0006508, GO:0009505, GO:0009698, GO:0016740, GO:0016754, GO:0016787, GO:0042967
VIT_218s0001g09040	0.683308	6.45876	0.000219847	-0.131246	-1.1755	0.335488	33.7931	3.87847e-07	2.4245e-06	transcription factor lim1	AT1G10200	332	2e-116	0.84	0.9	WLIM1	NA	GO:0005886, GO:0008270, GO:0046872, GO:0051015, GO:0051017
VIT_218s0001g09140	0.722364	7.78987	2.74328e-05	0.462079	4.96911	0.000251366	31.1103	7.2951e-07	4.22863e-06	sigma factor sigb regulation protein rsbq	AT3G03990	451	9e-161	0.81	0.9	NA	NA	GO:0009536, GO:0009611, GO:0009805, GO:0015824, GO:0016787, GO:0042572, GO:0050253, GO:0080030, GO:0080031, GO:0080032
VIT_218s0001g09650	0.562992	5.22352	0.00162183	1.47596	14.1389	2.56461e-10	102.226	3.198e-11	8.90216e-10	cytochrome p450	AT5G10600	513	2e-177	0.49	0.7	CYP81K2	member of CYP81K	GO:0002213, GO:0004497, GO:0005506, GO:0005783, GO:0005886, GO:0008270, GO:0009055, GO:0009759, GO:0016491, GO:0020037, GO:0033773, GO:0042742, GO:0046872, GO:0050832, GO:0052544, GO:0055114, GO:0080167
VIT_218s0001g10040	0.595096	4.19455	0.00850035	0.0581153	0.406402	0.756515	10.7031	0.000692549	0.00189578	uncharacterized protein at4g06744-like	AT3G19320	324	3e-105	0.47	0.61	NA	NA	GO:0004872, GO:0005515, GO:0009507, GO:0016301, GO:0016310
VIT_218s0001g10180	1.43648	5.709	0.000720679	4.91655	22.0973	6.08865e-13	263.153	4.41556e-15	1.53204e-12	uncharacterized acetyltransferase at3g50280-like	AT5G42830	572	0	0.61	0.77	NA	NA	GO:0003723, GO:0016740, GO:0016747
VIT_218s0001g10350	0.656943	5.25759	0.00152858	-0.902637	-5.88204	4.01104e-05	62.1107	2.65647e-09	3.30655e-08	subtilisin-like protease	AT5G67090	665	0	0.47	0.64	NA	NA	GO:0004252, GO:0006508, GO:0016491, GO:0032440, GO:0042802, GO:0043086, GO:0055114
VIT_218s0001g10540	-0.824273	-5.38251	0.00123509	-1.43224	-8.39488	4.29893e-07	36.1732	2.28548e-07	1.52444e-06	NA	AT4G33400	893	0	0.69	0.81	NA	NA	GO:0000085, GO:0005515, GO:0005634, GO:0005829, GO:0005886, GO:0006275, GO:0006306, GO:0006342, GO:0008283, GO:0009640, GO:0009909, GO:0010388, GO:0010389, GO:0016567, GO:0016572, GO:0016579, GO:0031047, GO:0045893, GO:0051567
VIT_218s0001g10830	0.475443	4.65416	0.00406021	0.985306	9.74755	5.33004e-08	47.5395	2.53457e-08	2.28523e-07	patatin t5	AT2G26560	580	0	0.7	0.81	PLA, PLA2A, PLAII, PLP2	Encodes a lipid acyl hydrolase with wide substrate specificity that accumulates upon infection by fungal and bacterial pathogens. Protein is localized in the cytoplasm in healthy leaves, and in membranes in infected cells. Plays a role in cell death and differentially affects the accumulation of oxylipins. Contributes to resistance to virus.	GO:0004623, GO:0005737, GO:0006629, GO:0008152, GO:0009395, GO:0009626, GO:0016020, GO:0016042, GO:0016298, GO:0016787, GO:0031408, GO:0046486, GO:0046686, GO:0047714, GO:0051607
VIT_218s0001g11130	1.04551	4.37495	0.00631983	3.61159	17.3185	1.54108e-11	162.203	4.4355e-13	3.33688e-11	pheromone receptor-like protein	AT2G26530	207	3e-63	0.49	0.61	AR781	unknown function	GO:0044763, GO:0050896
VIT_218s0001g11370	-0.346472	-4.13963	0.00914553	-1.30239	-14.6275	1.56943e-10	113.699	1.2092e-11	4.14371e-10	cytochrome b6f complex subunit	AT2G26500	150	9e-47	0.65	0.76	NA	NA	GO:0006364, GO:0009512, GO:0009535, GO:0009657, GO:0010207
VIT_218s0001g11580	0.654503	4.91657	0.00268812	1.81554	14.3182	2.1146e-10	105.858	2.3263e-11	6.87977e-10	cytochrome p450 82a3-like	AT4G31940	530	0	0.49	0.69	CYP82C4	member of CYP82C	GO:0004497, GO:0005506, GO:0009055, GO:0016491, GO:0020037, GO:0033772, GO:0046872, GO:0055114
VIT_218s0001g11630	1.04193	8.58207	8.36075e-06	3.07113	26.9306	4.58522e-14	378.527	1.30662e-16	1.15399e-13	allene oxide synthase	AT5G42650	701	0	0.66	0.81	AOS, CYP74A, DDE2	Encodes a member of the cytochrome p450 CYP74 gene family that functions as an allene oxide synthase. This enzyme catalyzes dehydration of the hydroperoxide to an unstable allene oxide in the JA biosynthetic pathway. It shows a dual catalytic activity, the major one being a 13-AOS but also expressing a 9-AOS activity.	GO:0004497, GO:0005506, GO:0005739, GO:0009055, GO:0009535, GO:0009611, GO:0009620, GO:0009753, GO:0009941, GO:0009978, GO:0010287, GO:0016705, GO:0016829, GO:0020037, GO:0031407, GO:0046872, GO:0047987, GO:0055114
VIT_218s0001g11760	0.492179	4.77515	0.00335589	0.901407	9.0178	1.59922e-07	40.7076	8.96268e-08	6.71596e-07	protein transparent testa 12-like	AT1G47530	723	0	0.75	0.86	NA	NA	GO:0005774, GO:0005886, GO:0006855, GO:0009624, GO:0009835, GO:0015238, GO:0015297, GO:0016020
VIT_218s0001g12030	-0.831895	-5.3226	0.00136945	-2.08297	-10.3901	2.15519e-08	53.9884	8.76784e-09	9.18378e-08	probable gmp synthase	AT1G75090	328	1e-110	0.52	0.69	NA	NA	GO:0003824, GO:0005634, GO:0005739, GO:0006281, GO:0006284, GO:0006306, GO:0008152, GO:0008725, GO:0009536, GO:0016787, GO:0016798
VIT_218s0001g12120	-0.473147	-5.38306	0.00123509	-0.513027	-5.85834	4.19529e-05	21.1745	1.15819e-05	4.89207e-05	g-box binding factor	AT4G36730	312	1e-103	0.52	0.61	AtGBF1, GBF1	member of a gene family encoding basic leucine zipper proteins (GBFs) which bind the G-box	GO:0003677, GO:0003700, GO:0005634, GO:0005667, GO:0005737, GO:0006351, GO:0006355, GO:0010310, GO:0010629, GO:0043565, GO:0046983, GO:0090342
VIT_218s0001g12500	-0.399867	-4.72391	0.00365844	-1.5541	-16.3153	3.35055e-11	140.956	1.65339e-12	8.72971e-11	uncharacterized protein	AT5G42765	223	7e-72	0.62	0.82	NA	NA	GO:0009507, GO:0009535, GO:0009579
VIT_218s0001g12890	2.5927	4.3845	0.00623584	2.8168	4.85185	0.000320539	14.3276	0.000138092	0.000447188	jasmonate o-methyltransferase	AT1G19640	160	1e-45	0.55	0.68	JMT	Encodes a S-adenosyl-L-methionine:jasmonic acid carboxyl methyltransferase that catalyzes the formation of methyljasmonate from jasmonic acid. Its expression is induced in response to wounding or methyljasmonate treatment.	GO:0006952, GO:0008168, GO:0009611, GO:0009695, GO:0009867, GO:0016020, GO:0016740, GO:0030795, GO:0032259, GO:0046686, GO:0051707, GO:0052624, GO:0080150
VIT_218s0001g12900	2.23995	6.11311	0.000369788	2.47225	6.87387	6.00375e-06	28.3997	1.44233e-06	7.70963e-06	jasmonate o-methyltransferase	AT1G19640	394	6e-135	0.57	0.71	JMT	Encodes a S-adenosyl-L-methionine:jasmonic acid carboxyl methyltransferase that catalyzes the formation of methyljasmonate from jasmonic acid. Its expression is induced in response to wounding or methyljasmonate treatment.	GO:0005634, GO:0005737, GO:0006612, GO:0006633, GO:0008168, GO:0008610, GO:0009414, GO:0009611, GO:0009620, GO:0009695, GO:0009723, GO:0009733, GO:0009738, GO:0009863, GO:0009867, GO:0010363, GO:0016740, GO:0030795, GO:0031408, GO:0032259, GO:0042538
VIT_218s0001g13120	0.551474	5.26901	0.00150489	0.544981	5.24882	0.000141739	18.4376	2.90132e-05	0.000111236	gtp-binding protein hflx	AT5G57960	755	0	0.74	0.85	NA	NA	GO:0000166, GO:0003924, GO:0005525, GO:0005622, GO:0006897, GO:0009507
VIT_218s0001g13280	0.670118	4.2248	0.00807813	0.65905	4.19164	0.00127353	11.8066	0.000412129	0.00119428	upf0559 protein v1g247787-like	AT1G06060	299	9e-103	0.68	0.81	NA	NA	GO:0005515, GO:0009536
VIT_218s0001g13590	-1.29105	-4.4466	0.00566109	-2.30351	-6.41013	1.43394e-05	21.5725	1.02027e-05	4.37322e-05	receptor-like protein kinase	AT4G36180	1354	0	0.64	0.77	NA	NA	GO:0000226, GO:0000911, GO:0002237, GO:0004672, GO:0004674, GO:0004713, GO:0004872, GO:0005515, GO:0005524, GO:0005886, GO:0006260, GO:0006306, GO:0006468, GO:0007169, GO:0007186, GO:0008283, GO:0009069, GO:0009855, GO:0010014, GO:0010075, GO:0010103, GO:0016021, GO:0016301, GO:0016491, GO:0016787, GO:0030244, GO:0032440, GO:0048443, GO:0051322, GO:0051567, GO:0055114
VIT_218s0001g13680	0.413122	4.42342	0.00587215	0.919153	9.94185	4.06656e-08	49.6201	1.77728e-08	1.67673e-07	histone h3	AT5G10980	274	3e-95	1	1	NA	NA	GO:0000786, GO:0003677, GO:0005634, GO:0005694, GO:0006007, GO:0006334, GO:0006605, GO:0046982
VIT_218s0001g14170	-1.34765	-6.90472	0.000107073	-2.17009	-9.37838	9.2179e-08	47.2494	2.66588e-08	2.3859e-07	NA	AT1G76310	563	0	0.66	0.77	CYCB2;4	core cell cycle genes	GO:0000079, GO:0000151, GO:0004842, GO:0005634, GO:0006270, GO:0006275, GO:0006306, GO:0006346, GO:0007049, GO:0007067, GO:0008283, GO:0010440, GO:0016246, GO:0016538, GO:0016567, GO:0019901, GO:0031048, GO:0051301, GO:0051567
VIT_218s0001g14440	-0.79196	-4.61815	0.00429141	-1.11062	-6.27142	1.87681e-05	21.1304	1.17466e-05	4.95627e-05	NA	AT4G36040	127	4e-36	0.5	0.61	J11	NA	GO:0006457, GO:0031072, GO:0051082
VIT_218s0001g15000	0.410623	4.29714	0.00722607	-0.115747	-1.18042	0.333408	16.6208	5.61249e-05	0.000201535	act domain-containing protein 3	AT1G76990	718	0	0.76	0.85	ACR3	NA	GO:0005829, GO:0006807, GO:0008152, GO:0008773, GO:0016597, GO:0019243, GO:0019344
VIT_218s0001g15310	-0.37614	-4.32396	0.00688196	-1.81717	-19.6185	2.94005e-12	212.502	3.42728e-14	5.59598e-12	thioredoxin m	AT4G03520	160	2e-49	0.48	0.74	ATHM2	chloroplast localized thioredoxin, similar to prokaryotic types.	GO:0003756, GO:0005515, GO:0006457, GO:0006662, GO:0009055, GO:0009507, GO:0015035, GO:0016853, GO:0022900, GO:0045454
VIT_218s0001g15450	0.647211	6.10176	0.000375677	1.09436	10.7124	1.39494e-08	57.7481	4.95591e-09	5.68103e-08	alcohol dehydrogenase 1	AT1G77120	665	0	0.82	0.91	ADH, ADH1, ATADH, ATADH1	Catalyzes the reduction of acetaldehyde using NADH as reductant. Requires zinc for activity. Dimer. Anaerobic response polypeptide (ANP). Fermentation. The protein undergoes thiolation following treatment with the oxidant tert-butylhydroperoxide.	GO:0000166, GO:0001666, GO:0003824, GO:0004022, GO:0005488, GO:0005829, GO:0005886, GO:0008152, GO:0008270, GO:0009651, GO:0016491, GO:0046686, GO:0046872, GO:0051903, GO:0055114
VIT_218s0001g15730	1.57736	4.86442	0.00292608	2.74001	9.11996	1.36946e-07	41.6486	7.4583e-08	5.72786e-07	f-box family protein	AT3G52440	147	6e-42	0.4	0.49	NA	NA	GO:0003677, GO:0006355, GO:0008270
VIT_218s0041g00350	0.488926	4.28523	0.00735988	-1.09555	-7.59056	1.66593e-06	72.338	7.05896e-10	1.1052e-08	alpha beta-hydrolase domain-containing protein	AT1G35420	336	5e-114	0.65	0.81	NA	NA	GO:0005739, GO:0009507, GO:0009570, GO:0010103, GO:0016787, GO:0019344
VIT_218s0041g00430	0.563385	4.28527	0.00735988	0.82491	6.34848	1.61995e-05	20.9745	1.2351e-05	5.18204e-05	patellin-5 isoform 1	AT4G09160	494	2e-166	0.65	0.79	NA	NA	GO:0005215, GO:0005622, GO:0005634, GO:0005773, GO:0005886, GO:0006810, GO:0009507, GO:0009860, GO:0016021, GO:0048046
VIT_218s0041g01040	0.535751	5.02986	0.00225643	-0.498278	-4.18151	0.00130139	42.5446	6.28052e-08	4.95558e-07	udp-glycosyltransferase 88a1-like	AT3G16520	402	2e-135	0.47	0.64	UGT88A1	NA	GO:0008152, GO:0016740, GO:0016757, GO:0016758
VIT_218s0041g01210	3.386	5.66083	0.000771398	5.47464	9.69001	5.83332e-08	47.3918	2.6005e-08	2.336e-07	probable l-type lectin-domain containing receptor kinase -like	AT5G06740	684	0	0.54	0.72	NA	NA	GO:0000041, GO:0000166, GO:0004672, GO:0004674, GO:0004713, GO:0004715, GO:0005488, GO:0005524, GO:0005886, GO:0006468, GO:0009069, GO:0016301, GO:0016740, GO:0030246
VIT_218s0041g01330	-1.29327	-4.09512	0.00987425	-0.662367	-2.43088	0.0447333	8.48294	0.00215223	0.00517739	tmv resistance protein n-like	AT5G36930	535	8e-169	0.39	0.57	NA	NA	GO:0004888, GO:0005515, GO:0005524, GO:0005622, GO:0006915, GO:0006952, GO:0007165, GO:0031224, GO:0043531, GO:0045087
VIT_218s0041g02060	2.92684	5.87224	0.000553686	4.90637	10.3443	2.29747e-08	53.8286	8.98968e-09	9.38579e-08	12-oxophytodienoate reductase	AT1G76690	623	0	0.78	0.89	ATOPR2, OPR2	Encodes one of the closely related 12-oxophytodienoic acid reductases. This enzyme is not expected to participate in jasmonic acid biosynthesis because during in vitro assays, it shows very little activity with the naturally occurring OPDA isomer. Shows activity towards 2,4,6-trinitrotoluene. Expressed predominately in root. Predicted to be a cytosolic protein.	GO:0003824, GO:0008152, GO:0009611, GO:0009751, GO:0010181, GO:0016491, GO:0016629, GO:0031407, GO:0046686, GO:0055114
VIT_218s0072g00160	1.41335	4.40007	0.00607465	4.06291	13.9398	3.09468e-10	101.562	3.39332e-11	9.33749e-10	peroxidase 12-like	AT1G71695	448	9e-157	0.6	0.76	NA	NA	GO:0004601, GO:0005506, GO:0005509, GO:0005773, GO:0006979, GO:0009055, GO:0009505, GO:0016020, GO:0016491, GO:0020037, GO:0046872, GO:0055114
VIT_218s0072g00360	-0.805142	-5.62908	0.000809337	-1.47916	-9.21123	1.18933e-07	43.1217	5.63111e-08	4.51931e-07	uncharacterized protein	AT1G76740	84	9e-16	0.44	0.57	NA	NA	GO:0048451, GO:0048453
VIT_218s0072g00800	-0.755071	-5.62631	0.000809788	-1.69106	-10.6661	1.48309e-08	56.9402	5.58712e-09	6.2932e-08	histone h3	AT5G65360	272	2e-94	1	1	NA	NA	GO:0000786, GO:0003677, GO:0005634, GO:0005694, GO:0006334, GO:0008283, GO:0009536, GO:0046982
VIT_218s0072g01220	-0.912547	-5.83685	0.000579375	-1.54783	-8.79765	2.24862e-07	40.078	1.01546e-07	7.49634e-07	white-brown-complex abc transporter family	AT1G71960	781	0	0.64	0.79	ABCG25, ATABCG25	Encodes a plasma membrane localized ABC transporter involved in abscisic acid transport and responses.	GO:0000166, GO:0005524, GO:0005886, GO:0006200, GO:0006810, GO:0009737, GO:0015412, GO:0015416, GO:0015689, GO:0015716, GO:0015748, GO:0016020, GO:0016021, GO:0016787, GO:0016887, GO:0017111, GO:0080168
VIT_218s0086g00220	0.727463	4.68098	0.00388949	-0.0327086	-0.196524	0.883565	15.2468	9.53201e-05	0.000321763	zinc finger	AT1G29670	228	1e-70	0.37	0.59	NA	NA	GO:0006629, GO:0016788
VIT_218s0122g00410	0.358293	4.85496	0.00297725	0.846445	11.7849	3.52607e-09	70.1598	9.22757e-10	1.37965e-08	uncharacterized protein	AT1G20970	481	3e-145	0.51	0.69	NA	NA	GO:0005773, GO:0005829, GO:0005886
VIT_218s0122g00470	-0.843156	-4.44664	0.00566109	-1.131	-5.71694	5.52966e-05	18.0232	3.35978e-05	0.000127079	checkpoint serine threonine-protein kinase	AT2G33560	439	2e-152	0.57	0.73	BUBR1	Encodes BUBR1. May have the spindle assembly checkpoint protein functions conserved from yeast to humans.	GO:0000226, GO:0000776, GO:0000911, GO:0005515, GO:0005634, GO:0006270, GO:0006275, GO:0007094, GO:0008283, GO:0010369, GO:0016301, GO:0016310, GO:0048451, GO:0048453
VIT_218s0122g00550	-0.815256	-4.38901	0.00618443	-1.45429	-7.02674	4.51826e-06	25.1987	3.44216e-06	1.65794e-05	cyclin-dependent kinase	AT1G76540	550	0	0.84	0.92	CDKB2;1	Encodes a cyclin-dependent protein kinase involved in regulation of the G2/M transition of the mitotic cell cycle. Specifically binds to the cyclin CYCD4;1, expressed in shoot meristem, young leaves and vascular tissue during the G2/M phase. Required for proper organization of the shoot apical meristem and for hormone signaling.	GO:0000087, GO:0000166, GO:0000280, GO:0000307, GO:0000911, GO:0004672, GO:0004674, GO:0004693, GO:0004713, GO:0005515, GO:0005524, GO:0005634, GO:0006275, GO:0006342, GO:0006468, GO:0008283, GO:0008353, GO:0009069, GO:0009755, GO:0009934, GO:0010389, GO:0010440, GO:0010583, GO:0016301, GO:0016572, GO:0016740, GO:0016773, GO:0042023, GO:0045736, GO:0046777, GO:0051225, GO:0051322, GO:0051567
[truncated: 50 more rows]
