# Supplementary material for: Comparative genome-wide transcriptome analysis of Vitis vinifera responses to adapted and non-adapted strains of two-spotted spider mite, Tetranyhus urticae
Source: BMC Genomics. 2016 Jan 22;17:74. doi: 10.1186/s12864-016-2401-3 (PMC4724079; doi:10.1186/s12864-016-2401-3)
Supplement: Additional file 6: — GSA results for the DEGs detected with an adjusted p < 0.01 in response to the feeding of London mites. (XLSX 36 kb) [file 12864_2016_2401_MOESM6_ESM.xlsx]

## Sheet: London
Node.Label	GO.ID	Term	Num.Genes.Universe	Num.Genes.Total	Num.Genes.Up	Num.Genes.Down	Distinct.Dir.Stat	p.Distinct.Up	p.Distinct.Down	Genes	Genes.Up	Genes.Down	GO.ID
Up-regulated processes
1	GO:0006355	regulation of transcription, DNA-templated	1706	68	50	18	1.8861	0.29773	1	VIT_200s0179g00150, VIT_200s0299g00100, VIT_200s0479g00020, VIT_200s0868g00010, VIT_201s0010g03930, VIT_201s0011g05810, VIT_201s0011g05970, VIT_201s0026g01050, VIT_201s0026g01590, VIT_201s0146g00360, VIT_201s0150g00120, VIT_202s0012g00570, VIT_202s0025g00200, VIT_202s0025g04000, VIT_202s0025g04630, VIT_203s0038g00340, VIT_203s0063g00310, VIT_204s0008g00880, VIT_204s0008g03780, VIT_204s0008g05760,…	VIT_200s0299g00100, VIT_200s0479g00020, VIT_200s0868g00010, VIT_201s0010g03930, VIT_201s0011g05810, VIT_201s0011g05970, VIT_201s0026g01590, VIT_201s0146g00360, VIT_201s0150g00120, VIT_202s0025g00200, VIT_202s0025g04630, VIT_203s0038g00340, VIT_204s0008g05760, VIT_206s0004g03590, VIT_206s0004g03650, VIT_206s0004g07210, VIT_206s0004g07500, VIT_207s0005g01520, VIT_207s0031g01710, VIT_207s0129g00210,…	VIT_200s0179g00150, VIT_201s0026g01050, VIT_202s0012g00570, VIT_202s0025g04000, VIT_203s0063g00310, VIT_204s0008g00880, VIT_204s0008g03780, VIT_205s0020g03880, VIT_209s0002g03660, VIT_214s0060g00260, VIT_214s0081g00630, VIT_215s0046g01440, VIT_215s0048g02270, VIT_216s0100g00400, VIT_217s0000g01930, VIT_217s0000g03580, VIT_218s0001g08090, VIT_218s0001g12120	GO:0006355
2	GO:0055114	oxidation-reduction process	3277	163	109	54	2.5506	0.08932	1	VIT_200s0252g00040, VIT_200s0301g00090, VIT_200s0323g00050, VIT_200s0389g00020, VIT_200s0441g00020, VIT_200s0480g00030, VIT_200s0480g00040, VIT_200s0480g00060, VIT_200s0480g00070, VIT_200s0480g00100, VIT_200s0615g00030, VIT_200s0705g00010, VIT_200s0790g00020, VIT_200s0824g00020, VIT_200s0927g00010, VIT_200s1937g00010, VIT_201s0010g01200, VIT_201s0010g02750, VIT_201s0011g00690, VIT_201s0011g04180,…	VIT_200s0252g00040, VIT_200s0301g00090, VIT_200s0389g00020, VIT_200s0480g00030, VIT_200s0480g00040, VIT_200s0480g00060, VIT_200s0480g00070, VIT_200s0480g00100, VIT_200s0705g00010, VIT_200s0790g00020, VIT_200s0824g00020, VIT_200s0927g00010, VIT_200s1937g00010, VIT_201s0010g02750, VIT_201s0026g00220, VIT_201s0026g01300, VIT_201s0127g00540, VIT_201s0127g00560, VIT_201s0146g00070, VIT_201s0146g00310,…	VIT_200s0323g00050, VIT_200s0441g00020, VIT_200s0615g00030, VIT_201s0010g01200, VIT_201s0011g00690, VIT_201s0011g04180, VIT_201s0011g06050, VIT_201s0127g00740, VIT_201s0244g00030, VIT_202s0025g00950, VIT_202s0025g03480, VIT_202s0025g03610, VIT_202s0154g00080, VIT_203s0017g02300, VIT_203s0038g02510, VIT_203s0063g02250, VIT_204s0008g01300, VIT_204s0008g01970, VIT_204s0008g06780, VIT_204s0023g00080,…	GO:0055114
3	GO:0009809	lignin biosynthetic process	178	14	12	2	1.7472	0.34056	1	VIT_200s0480g00030, VIT_200s0480g00040, VIT_200s0480g00060, VIT_200s0615g00030, VIT_201s0010g03510, VIT_208s0007g04520, VIT_212s0055g00800, VIT_216s0098g00850, VIT_216s0100g00860, VIT_216s0100g01020, VIT_216s0100g01040, VIT_216s0100g01170, VIT_217s0000g01790, VIT_218s0122g00630	VIT_200s0480g00030, VIT_200s0480g00040, VIT_200s0480g00060, VIT_208s0007g04520, VIT_212s0055g00800, VIT_216s0098g00850, VIT_216s0100g00860, VIT_216s0100g01020, VIT_216s0100g01040, VIT_216s0100g01170, VIT_217s0000g01790, VIT_218s0122g00630	VIT_200s0615g00030, VIT_201s0010g03510	GO:0009809
4	GO:0009058	biosynthetic process	285	14	13	1	2.3391	0.16555	1	VIT_201s0011g06260, VIT_204s0008g03770, VIT_206s0004g06320, VIT_209s0002g00340, VIT_210s0042g00840, VIT_211s0016g00470, VIT_211s0016g03720, VIT_216s0039g01100, VIT_216s0039g01110, VIT_216s0100g00860, VIT_216s0100g01020, VIT_216s0100g01040, VIT_216s0100g01170, VIT_219s0014g00290	VIT_201s0011g06260, VIT_204s0008g03770, VIT_206s0004g06320, VIT_209s0002g00340, VIT_210s0042g00840, VIT_211s0016g00470, VIT_211s0016g03720, VIT_216s0039g01100, VIT_216s0039g01110, VIT_216s0100g00860, VIT_216s0100g01020, VIT_216s0100g01040, VIT_216s0100g01170	VIT_219s0014g00290	GO:0009058
5	GO:0009811	stilbene biosynthetic process	115	13	11	2	1.6569	0.36249	1	VIT_200s0480g00030, VIT_200s0480g00040, VIT_200s0480g00060, VIT_200s0615g00030, VIT_201s0010g03510, VIT_208s0007g04520, VIT_216s0098g00850, VIT_216s0100g00860, VIT_216s0100g01020, VIT_216s0100g01040, VIT_216s0100g01170, VIT_217s0000g01790, VIT_218s0122g00630	VIT_200s0480g00030, VIT_200s0480g00040, VIT_200s0480g00060, VIT_208s0007g04520, VIT_216s0098g00850, VIT_216s0100g00860, VIT_216s0100g01020, VIT_216s0100g01040, VIT_216s0100g01170, VIT_217s0000g01790, VIT_218s0122g00630	VIT_200s0615g00030, VIT_201s0010g03510	GO:0009811
6	GO:0009805	coumarin biosynthetic process	148	18	15	3	1.7456	0.34056	1	VIT_200s0480g00030, VIT_200s0480g00040, VIT_200s0480g00060, VIT_200s0615g00030, VIT_201s0010g03510, VIT_205s0020g03280, VIT_208s0007g04520, VIT_212s0055g00800, VIT_215s0046g01190, VIT_216s0098g00850, VIT_216s0100g00860, VIT_216s0100g01020, VIT_216s0100g01040, VIT_216s0100g01170, VIT_217s0000g01790, VIT_218s0001g09140, VIT_218s0122g00630, VIT_219s0085g01030	VIT_200s0480g00030, VIT_200s0480g00040, VIT_200s0480g00060, VIT_205s0020g03280, VIT_208s0007g04520, VIT_212s0055g00800, VIT_215s0046g01190, VIT_216s0098g00850, VIT_216s0100g00860, VIT_216s0100g01020, VIT_216s0100g01040, VIT_216s0100g01170, VIT_217s0000g01790, VIT_218s0001g09140, VIT_218s0122g00630	VIT_200s0615g00030, VIT_201s0010g03510, VIT_219s0085g01030	GO:0009805
7	GO:0009877	nodulation	39	14	14	0	4.5499	0	1	VIT_205s0049g00610, VIT_205s0049g00660, VIT_205s0049g00690, VIT_205s0049g00720, VIT_205s0049g00730, VIT_205s0049g00740, VIT_205s0049g00750, VIT_205s0049g00770, VIT_205s0049g00780, VIT_205s0049g00790, VIT_205s0049g00800, VIT_205s0049g00810, VIT_205s0049g00840, VIT_211s0016g00470	VIT_205s0049g00610, VIT_205s0049g00660, VIT_205s0049g00690, VIT_205s0049g00720, VIT_205s0049g00730, VIT_205s0049g00740, VIT_205s0049g00750, VIT_205s0049g00770, VIT_205s0049g00780, VIT_205s0049g00790, VIT_205s0049g00800, VIT_205s0049g00810, VIT_205s0049g00840, VIT_211s0016g00470		GO:0009877
8	GO:0006865	amino acid transport	122	11	11	0	2.7867	0.08932	1	VIT_201s0011g02260, VIT_203s0017g00980, VIT_204s0069g01010, VIT_206s0061g01210, VIT_207s0031g02400, VIT_208s0007g02030, VIT_209s0002g02320, VIT_210s0003g04540, VIT_213s0019g04660, VIT_214s0108g00630, VIT_217s0000g00200	VIT_201s0011g02260, VIT_203s0017g00980, VIT_204s0069g01010, VIT_206s0061g01210, VIT_207s0031g02400, VIT_208s0007g02030, VIT_209s0002g02320, VIT_210s0003g04540, VIT_213s0019g04660, VIT_214s0108g00630, VIT_217s0000g00200		GO:0006865
9	GO:0006550	isoleucine catabolic process	90	10	9	1	1.986	0.26917	1	VIT_200s0531g00050, VIT_201s0026g00220, VIT_202s0025g04580, VIT_204s0023g02810, VIT_205s0051g00870, VIT_206s0004g02060, VIT_207s0005g05610, VIT_211s0016g03690, VIT_213s0047g00390, VIT_217s0000g02140	VIT_200s0531g00050, VIT_201s0026g00220, VIT_202s0025g04580, VIT_205s0051g00870, VIT_206s0004g02060, VIT_207s0005g05610, VIT_211s0016g03690, VIT_213s0047g00390, VIT_217s0000g02140	VIT_204s0023g02810	GO:0006550
10	GO:0006552	leucine catabolic process	93	10	9	1	1.986	0.26917	1	VIT_200s0531g00050, VIT_201s0026g00220, VIT_202s0025g04580, VIT_204s0023g02810, VIT_205s0051g00870, VIT_206s0004g02060, VIT_207s0005g05610, VIT_211s0016g03690, VIT_213s0047g00390, VIT_217s0000g02140	VIT_200s0531g00050, VIT_201s0026g00220, VIT_202s0025g04580, VIT_205s0051g00870, VIT_206s0004g02060, VIT_207s0005g05610, VIT_211s0016g03690, VIT_213s0047g00390, VIT_217s0000g02140	VIT_204s0023g02810	GO:0006552
11	GO:0006574	valine catabolic process	90	10	9	1	1.986	0.26917	1	VIT_200s0531g00050, VIT_201s0026g00220, VIT_202s0025g04580, VIT_204s0023g02810, VIT_205s0051g00870, VIT_206s0004g02060, VIT_207s0005g05610, VIT_211s0016g03690, VIT_213s0047g00390, VIT_217s0000g02140	VIT_200s0531g00050, VIT_201s0026g00220, VIT_202s0025g04580, VIT_205s0051g00870, VIT_206s0004g02060, VIT_207s0005g05610, VIT_211s0016g03690, VIT_213s0047g00390, VIT_217s0000g02140	VIT_204s0023g02810	GO:0006574
12	GO:0006952	defense response	1188	44	29	15	1.4354	0.44403	1	VIT_200s0160g00100, VIT_200s0265g00170, VIT_201s0010g02750, VIT_201s0011g05170, VIT_201s0011g05190, VIT_201s0146g00480, VIT_202s0025g04230, VIT_202s0025g04270, VIT_203s0097g00700, VIT_205s0077g01150, VIT_205s0077g01530, VIT_205s0077g01560, VIT_205s0077g01570, VIT_205s0077g01580, VIT_205s0077g01600, VIT_205s0077g01690, VIT_205s0094g01570, VIT_205s0102g01066, VIT_206s0004g01750, VIT_207s0130g00030,…	VIT_200s0265g00170, VIT_201s0010g02750, VIT_201s0146g00480, VIT_202s0025g04230, VIT_202s0025g04270, VIT_203s0097g00700, VIT_205s0077g01150, VIT_205s0077g01530, VIT_205s0077g01560, VIT_205s0077g01570, VIT_205s0077g01580, VIT_205s0077g01600, VIT_205s0077g01690, VIT_208s0007g06040, VIT_208s0007g07690, VIT_209s0002g01080, VIT_210s0003g03790, VIT_210s0003g05000, VIT_214s0030g00140, VIT_214s0030g00840,…	VIT_200s0160g00100, VIT_201s0011g05170, VIT_201s0011g05190, VIT_205s0094g01570, VIT_205s0102g01066, VIT_206s0004g01750, VIT_207s0130g00030, VIT_208s0007g05990, VIT_208s0007g08800, VIT_208s0040g00930, VIT_211s0016g02960, VIT_215s0046g03600, VIT_215s0048g02270, VIT_218s0041g01330, VIT_219s0027g01070	GO:0006952
13	GO:0009723	response to ethylene	241	18	16	2	2.0059	0.26917	1	VIT_200s0450g00010, VIT_200s0692g00020, VIT_200s1319g00010, VIT_201s0011g06260, VIT_201s0026g01050, VIT_203s0017g00980, VIT_204s0008g00420, VIT_206s0004g06320, VIT_206s0080g00090, VIT_209s0002g03410, VIT_210s0116g00750, VIT_211s0016g03080, VIT_212s0059g00270, VIT_214s0128g00390, VIT_216s0100g01280, VIT_218s0001g01960, VIT_218s0001g12900, VIT_219s0014g02240	VIT_200s0450g00010, VIT_200s0692g00020, VIT_200s1319g00010, VIT_201s0011g06260, VIT_203s0017g00980, VIT_204s0008g00420, VIT_206s0004g06320, VIT_206s0080g00090, VIT_209s0002g03410, VIT_210s0116g00750, VIT_211s0016g03080, VIT_214s0128g00390, VIT_216s0100g01280, VIT_218s0001g01960, VIT_218s0001g12900, VIT_219s0014g02240	VIT_201s0026g01050, VIT_212s0059g00270	GO:0009723
14	GO:0010200	response to chitin	390	25	20	5	1.9239	0.29773	1	VIT_200s0265g00170, VIT_201s0010g02750, VIT_202s0012g00740, VIT_202s0025g01610, VIT_203s0038g00340, VIT_204s0008g00420, VIT_204s0008g05760, VIT_205s0020g03710, VIT_205s0094g00220, VIT_206s0004g05050, VIT_206s0004g05080, VIT_206s0004g06220, VIT_206s0004g06710, VIT_207s0129g00210, VIT_209s0002g01080, VIT_209s0002g02320, VIT_210s0003g05430, VIT_211s0016g03080, VIT_213s0047g00210, VIT_214s0066g01210,…	VIT_200s0265g00170, VIT_201s0010g02750, VIT_203s0038g00340, VIT_204s0008g00420, VIT_204s0008g05760, VIT_205s0020g03710, VIT_205s0094g00220, VIT_206s0004g06220, VIT_206s0004g06710, VIT_207s0129g00210, VIT_209s0002g01080, VIT_209s0002g02320, VIT_210s0003g05430, VIT_211s0016g03080, VIT_213s0047g00210, VIT_214s0128g00390, VIT_216s0013g00890, VIT_216s0098g00860, VIT_217s0000g06860, VIT_219s0014g02240	VIT_202s0012g00740, VIT_202s0025g01610, VIT_206s0004g05050, VIT_206s0004g05080, VIT_214s0066g01210	GO:0010200
15	GO:0009753	response to jasmonic acid	300	21	18	3	2.7293	0.08932	1	VIT_200s0265g00170, VIT_200s0375g00060, VIT_200s0389g00020, VIT_200s0441g00020, VIT_200s0450g00010, VIT_200s0692g00020, VIT_201s0010g02750, VIT_201s0026g01050, VIT_201s0146g00480, VIT_205s0020g02200, VIT_205s0049g01550, VIT_206s0004g01510, VIT_207s0129g00210, VIT_208s0007g00410, VIT_209s0002g01080, VIT_209s0002g03410, VIT_210s0116g00750, VIT_211s0052g00100, VIT_212s0059g02720, VIT_218s0001g08310,…	VIT_200s0265g00170, VIT_200s0375g00060, VIT_200s0389g00020, VIT_200s0450g00010, VIT_200s0692g00020, VIT_201s0010g02750, VIT_201s0146g00480, VIT_205s0020g02200, VIT_205s0049g01550, VIT_206s0004g01510, VIT_207s0129g00210, VIT_209s0002g01080, VIT_209s0002g03410, VIT_210s0116g00750, VIT_211s0052g00100, VIT_212s0059g02720, VIT_218s0001g08310, VIT_218s0001g11630	VIT_200s0441g00020, VIT_201s0026g01050, VIT_208s0007g00410	GO:0009753
16	GO:0009620	response to fungus	118	20	19	1	3.9741	0	1	VIT_200s0265g00170, VIT_200s0450g00010, VIT_200s0692g00020, VIT_200s1319g00010, VIT_201s0010g02750, VIT_201s0011g03090, VIT_206s0004g01510, VIT_206s0080g00090, VIT_209s0002g01080, VIT_210s0116g00750, VIT_211s0016g01230, VIT_213s0047g00210, VIT_213s0067g01020, VIT_213s0147g00230, VIT_214s0083g00110, VIT_214s0128g00390, VIT_216s0098g00860, VIT_218s0001g08310, VIT_218s0001g11630, VIT_218s0001g12900	VIT_200s0265g00170, VIT_200s0450g00010, VIT_200s0692g00020, VIT_200s1319g00010, VIT_201s0010g02750, VIT_201s0011g03090, VIT_206s0004g01510, VIT_206s0080g00090, VIT_209s0002g01080, VIT_210s0116g00750, VIT_211s0016g01230, VIT_213s0047g00210, VIT_213s0067g01020, VIT_214s0083g00110, VIT_214s0128g00390, VIT_216s0098g00860, VIT_218s0001g08310, VIT_218s0001g11630, VIT_218s0001g12900	VIT_213s0147g00230	GO:0009620
17	GO:0009693	ethylene biosynthetic process	73	6	6	0	2.0712	0.23915	1	VIT_200s0265g00170, VIT_201s0010g02750, VIT_204s0008g03770, VIT_205s0020g03710, VIT_209s0002g01080, VIT_218s0001g01960	VIT_200s0265g00170, VIT_201s0010g02750, VIT_204s0008g03770, VIT_205s0020g03710, VIT_209s0002g01080, VIT_218s0001g01960		GO:0009693
18	GO:0009611	response to wounding	417	46	41	5	4.1088	0	1	VIT_200s0265g00170, VIT_200s0375g00060, VIT_200s0389g00020, VIT_200s0441g00020, VIT_200s0450g00010, VIT_200s0692g00020, VIT_200s1319g00010, VIT_201s0010g02750, VIT_201s0146g00480, VIT_202s0025g01610, VIT_204s0008g05760, VIT_204s0044g01620, VIT_205s0020g02200, VIT_205s0020g03280, VIT_205s0049g01550, VIT_206s0004g01510, VIT_206s0004g06320, VIT_206s0080g00090, VIT_207s0005g05610, VIT_207s0129g00210,…	VIT_200s0265g00170, VIT_200s0375g00060, VIT_200s0389g00020, VIT_200s0450g00010, VIT_200s0692g00020, VIT_200s1319g00010, VIT_201s0010g02750, VIT_201s0146g00480, VIT_204s0008g05760, VIT_204s0044g01620, VIT_205s0020g02200, VIT_205s0020g03280, VIT_205s0049g01550, VIT_206s0004g01510, VIT_206s0004g06320, VIT_206s0080g00090, VIT_207s0005g05610, VIT_207s0129g00210, VIT_207s0141g00060, VIT_209s0002g01080,…	VIT_200s0441g00020, VIT_202s0025g01610, VIT_211s0016g03180, VIT_213s0067g01980, VIT_219s0085g01030	GO:0009611
19	GO:0002679	respiratory burst involved in defense response	90	8	7	1	0.94044	0.7176	1	VIT_202s0025g01610, VIT_204s0008g00420, VIT_205s0020g03710, VIT_205s0094g00220, VIT_209s0002g02320, VIT_210s0003g05430, VIT_211s0016g03080, VIT_217s0000g06860	VIT_204s0008g00420, VIT_205s0020g03710, VIT_205s0094g00220, VIT_209s0002g02320, VIT_210s0003g05430, VIT_211s0016g03080, VIT_217s0000g06860	VIT_202s0025g01610	GO:0002679
20	GO:0008152	metabolic process	2377	156	109	47	2.7399	0.08932	1	VIT_200s0203g00180, VIT_200s0233g00010, VIT_200s0361g00060, VIT_200s0375g00060, VIT_200s0389g00020, VIT_200s0392g00030, VIT_200s0392g00060, VIT_200s0441g00020, VIT_200s0450g00010, VIT_200s0480g00030, VIT_200s0480g00040, VIT_200s0480g00060, VIT_200s0480g00100, VIT_200s0531g00050, VIT_200s0615g00030, VIT_200s0692g00020, VIT_200s2527g00010, VIT_201s0011g00690, VIT_201s0011g01110, VIT_201s0011g06260,…	VIT_200s0203g00180, VIT_200s0233g00010, VIT_200s0361g00060, VIT_200s0375g00060, VIT_200s0389g00020, VIT_200s0392g00030, VIT_200s0392g00060, VIT_200s0450g00010, VIT_200s0480g00030, VIT_200s0480g00040, VIT_200s0480g00060, VIT_200s0480g00100, VIT_200s0531g00050, VIT_200s0692g00020, VIT_200s2527g00010, VIT_201s0011g01110, VIT_201s0011g06260, VIT_201s0026g00220, VIT_201s0026g00630, VIT_201s0026g01660,…	VIT_200s0441g00020, VIT_200s0615g00030, VIT_201s0011g00690, VIT_201s0127g00070, VIT_201s0127g00400, VIT_201s0127g00740, VIT_202s0012g00750, VIT_202s0025g02650, VIT_203s0038g02510, VIT_203s0038g03250, VIT_204s0008g00120, VIT_204s0008g07400, VIT_204s0023g00050, VIT_204s0023g02810, VIT_205s0020g00420, VIT_205s0020g01840, VIT_205s0020g04430, VIT_205s0062g00630, VIT_205s0062g01430, VIT_205s0077g00280,…	GO:0008152
21	GO:0009695	jasmonic acid biosynthetic process	127	25	21	4	2.5655	0.11037	1	VIT_200s0265g00170, VIT_200s0389g00020, VIT_200s0450g00010, VIT_200s0692g00020, VIT_200s1319g00010, VIT_201s0010g02750, VIT_201s0127g00740, VIT_204s0008g01300, VIT_204s0043g01010, VIT_206s0004g01510, VIT_206s0080g00090, VIT_207s0005g05610, VIT_209s0002g01080, VIT_210s0116g00750, VIT_211s0016g01230, VIT_211s0016g02280, VIT_211s0016g03690, VIT_213s0067g01020, VIT_214s0128g00390, VIT_217s0000g01790,…	VIT_200s0265g00170, VIT_200s0389g00020, VIT_200s0450g00010, VIT_200s0692g00020, VIT_200s1319g00010, VIT_201s0010g02750, VIT_206s0004g01510, VIT_206s0080g00090, VIT_207s0005g05610, VIT_209s0002g01080, VIT_210s0116g00750, VIT_211s0016g01230, VIT_211s0016g03690, VIT_213s0067g01020, VIT_214s0128g00390, VIT_217s0000g01790, VIT_217s0000g06860, VIT_217s0000g08390, VIT_218s0001g08310, VIT_218s0001g12890,…	VIT_201s0127g00740, VIT_204s0008g01300, VIT_204s0043g01010, VIT_211s0016g02280	GO:0009695
Down-regulated processes
Photosynthesis
22	GO:0015979	photosynthesis	157	7	1	6	-2.3436	1	0.05929	VIT_204s0023g00600, VIT_207s0005g04400, VIT_208s0007g05000, VIT_212s0059g00270, VIT_214s0081g00060, VIT_219s0014g05080, VIT_219s0015g00140	VIT_204s0023g00600	VIT_207s0005g04400, VIT_208s0007g05000, VIT_212s0059g00270, VIT_214s0081g00060, VIT_219s0014g05080, VIT_219s0015g00140	GO:0015979
23	GO:0009416	response to light stimulus	192	18	8	10	-1.3169	1	0.36673	VIT_201s0127g00740, VIT_201s0244g00030, VIT_203s0091g00680, VIT_204s0008g02250, VIT_204s0008g06630, VIT_204s0043g01010, VIT_206s0004g05180, VIT_206s0004g06220, VIT_207s0129g00660, VIT_207s0141g00060, VIT_209s0002g05700, VIT_212s0035g00270, VIT_212s0059g02270, VIT_212s0134g00010, VIT_215s0046g02390, VIT_217s0000g08390, VIT_218s0001g08110, VIT_219s0014g05080	VIT_204s0008g02250, VIT_204s0008g06630, VIT_206s0004g06220, VIT_207s0129g00660, VIT_207s0141g00060, VIT_212s0059g02270, VIT_212s0134g00010, VIT_217s0000g08390	VIT_201s0127g00740, VIT_201s0244g00030, VIT_203s0091g00680, VIT_204s0043g01010, VIT_206s0004g05180, VIT_209s0002g05700, VIT_212s0035g00270, VIT_215s0046g02390, VIT_218s0001g08110, VIT_219s0014g05080	GO:0009416
24	GO:0000023	maltose metabolic process	166	15	5	10	-1.7272	1	0.18208	VIT_201s0011g05210, VIT_204s0008g01300, VIT_204s0023g00080, VIT_205s0049g01980, VIT_206s0004g06130, VIT_207s0005g00590, VIT_208s0040g00670, VIT_209s0002g05700, VIT_211s0016g02280, VIT_212s0059g00270, VIT_214s0060g01030, VIT_214s0128g00470, VIT_217s0000g08390, VIT_217s0000g08680, VIT_219s0014g05080	VIT_201s0011g05210, VIT_205s0049g01980, VIT_206s0004g06130, VIT_208s0040g00670, VIT_217s0000g08390	VIT_204s0008g01300, VIT_204s0023g00080, VIT_207s0005g00590, VIT_209s0002g05700, VIT_211s0016g02280, VIT_212s0059g00270, VIT_214s0060g01030, VIT_214s0128g00470, VIT_217s0000g08680, VIT_219s0014g05080	GO:0000023
25	GO:0019252	starch biosynthetic process	210	18	8	10	-0.96464	1	0.49825	VIT_201s0011g00730, VIT_201s0011g05210, VIT_204s0008g01300, VIT_204s0023g00080, VIT_205s0049g01980, VIT_205s0102g00710, VIT_206s0004g06020, VIT_206s0004g06130, VIT_207s0005g00590, VIT_208s0040g00670, VIT_209s0002g05700, VIT_211s0016g02280, VIT_212s0059g00270, VIT_214s0060g01030, VIT_214s0128g00470, VIT_217s0000g08390, VIT_217s0000g08680, VIT_219s0014g05080	VIT_201s0011g00730, VIT_201s0011g05210, VIT_205s0049g01980, VIT_205s0102g00710, VIT_206s0004g06020, VIT_206s0004g06130, VIT_208s0040g00670, VIT_217s0000g08390	VIT_204s0008g01300, VIT_204s0023g00080, VIT_207s0005g00590, VIT_209s0002g05700, VIT_211s0016g02280, VIT_212s0059g00270, VIT_214s0060g01030, VIT_214s0128g00470, VIT_217s0000g08680, VIT_219s0014g05080	GO:0019252
26	GO:0015995	chlorophyll biosynthetic process	149	13	3	10	-2.7108	1	0.028813	VIT_201s0127g00740, VIT_202s0025g02890, VIT_204s0008g01300, VIT_204s0023g00080, VIT_204s0023g00600, VIT_204s0043g01010, VIT_205s0020g01840, VIT_208s0040g03400, VIT_211s0016g02280, VIT_212s0059g00270, VIT_217s0000g08390, VIT_218s0001g08110, VIT_219s0015g00140	VIT_204s0023g00600, VIT_208s0040g03400, VIT_217s0000g08390	VIT_201s0127g00740, VIT_202s0025g02890, VIT_204s0008g01300, VIT_204s0023g00080, VIT_204s0043g01010, VIT_205s0020g01840, VIT_211s0016g02280, VIT_212s0059g00270, VIT_218s0001g08110, VIT_219s0015g00140	GO:0015995
27	GO:0019288	isopentenyl diphosphate biosynthetic process, methylerythritol 4-phosphate pathway	263	19	3	16	-3.5328	1	0.0044	VIT_201s0127g00740, VIT_202s0025g02890, VIT_203s0038g03250, VIT_204s0008g01300, VIT_204s0023g00080, VIT_204s0043g01010, VIT_205s0020g01840, VIT_205s0051g00870, VIT_206s0004g06130, VIT_206s0004g06140, VIT_206s0061g00770, VIT_207s0005g00590, VIT_207s0005g04400, VIT_211s0016g02280, VIT_212s0059g00270, VIT_214s0060g01030, VIT_217s0000g08390, VIT_218s0001g08630, VIT_219s0015g00140	VIT_205s0051g00870, VIT_206s0004g06130, VIT_217s0000g08390	VIT_201s0127g00740, VIT_202s0025g02890, VIT_203s0038g03250, VIT_204s0008g01300, VIT_204s0023g00080, VIT_204s0043g01010, VIT_205s0020g01840, VIT_206s0004g06140, VIT_206s0061g00770, VIT_207s0005g00590, VIT_207s0005g04400, VIT_211s0016g02280, VIT_212s0059g00270, VIT_214s0060g01030, VIT_218s0001g08630, VIT_219s0015g00140	GO:0019288
27	GO:0009902	chloroplast relocation	107	6	0	6	-2.4469	1	0.052123	VIT_202s0025g01710, VIT_212s0059g00270, VIT_214s0060g01030, VIT_216s0013g00240, VIT_217s0000g08680, VIT_219s0015g00140		VIT_202s0025g01710, VIT_212s0059g00270, VIT_214s0060g01030, VIT_216s0013g00240, VIT_217s0000g08680, VIT_219s0015g00140	GO:0009902
28	GO:0010027	thylakoid membrane organization	214	8	1	7	-2.3781	1	0.064533	VIT_202s0025g02890, VIT_208s0007g01640, VIT_212s0059g00270, VIT_214s0060g01030, VIT_216s0013g00240, VIT_218s0001g08630, VIT_219s0014g04710, VIT_219s0015g00140	VIT_219s0014g04710	VIT_202s0025g02890, VIT_208s0007g01640, VIT_212s0059g00270, VIT_214s0060g01030, VIT_216s0013g00240, VIT_218s0001g08630, VIT_219s0015g00140	GO:0010027
29	GO:0010114	response to red light	126	6	1	5	-1.9267	1	0.15994	VIT_203s0038g02510, VIT_203s0038g03250, VIT_203s0063g00380, VIT_206s0004g05050, VIT_208s0007g00780, VIT_212s0059g00270	VIT_203s0063g00380	VIT_203s0038g02510, VIT_203s0038g03250, VIT_206s0004g05050, VIT_208s0007g00780, VIT_212s0059g00270	GO:0010114
30	GO:0010207	photosystem II assembly	154	8	0	8	-2.991	1	0.012052	VIT_203s0038g02510, VIT_203s0038g03250, VIT_207s0005g04400, VIT_208s0007g00780, VIT_212s0059g00270, VIT_214s0128g00470, VIT_216s0013g00240, VIT_218s0001g11370		VIT_203s0038g02510, VIT_203s0038g03250, VIT_207s0005g04400, VIT_208s0007g00780, VIT_212s0059g00270, VIT_214s0128g00470, VIT_216s0013g00240, VIT_218s0001g11370	GO:0010207
31	GO:0010218	response to far red light	96	6	2	4	-1.2075	1	0.42342	VIT_200s0299g00100, VIT_203s0038g02510, VIT_203s0038g03250, VIT_208s0007g00780, VIT_212s0059g00270, VIT_218s0157g00020	VIT_200s0299g00100, VIT_218s0157g00020	VIT_203s0038g02510, VIT_203s0038g03250, VIT_208s0007g00780, VIT_212s0059g00270	GO:0010218
32	GO:0006364	rRNA processing	278	13	3	10	-2.5116	1	0.049114	VIT_201s0011g02180, VIT_202s0025g02890, VIT_203s0038g02510, VIT_203s0038g03250, VIT_204s0043g01010, VIT_205s0020g01840, VIT_208s0007g01640, VIT_212s0059g00270, VIT_212s0059g01670, VIT_216s0013g00240, VIT_218s0001g11370, VIT_219s0014g04710, VIT_219s0015g00140	VIT_201s0011g02180, VIT_212s0059g01670, VIT_219s0014g04710	VIT_202s0025g02890, VIT_203s0038g02510, VIT_203s0038g03250, VIT_204s0043g01010, VIT_205s0020g01840, VIT_208s0007g01640, VIT_212s0059g00270, VIT_216s0013g00240, VIT_218s0001g11370, VIT_219s0015g00140	GO:0006364
33	GO:0009073	aromatic amino acid family biosynthetic process	80	8	2	6	-1.8141	1	0.17551	VIT_204s0008g01300, VIT_204s0008g06570, VIT_205s0020g01840, VIT_211s0016g02280, VIT_212s0059g00270, VIT_216s0013g00240, VIT_218s0001g06250, VIT_219s0014g04710	VIT_218s0001g06250, VIT_219s0014g04710	VIT_204s0008g01300, VIT_204s0008g06570, VIT_205s0020g01840, VIT_211s0016g02280, VIT_212s0059g00270, VIT_216s0013g00240	GO:0009073
34	GO:0045893	positive regulation of transcription, DNA-templated	403	9	1	8	-2.7817	1	0.018055	VIT_201s0011g00410, VIT_204s0008g01300, VIT_204s0043g01010, VIT_205s0020g01840, VIT_208s0007g01640, VIT_211s0016g02280, VIT_212s0059g00270, VIT_218s0001g10540, VIT_219s0014g04710	VIT_219s0014g04710	VIT_201s0011g00410, VIT_204s0008g01300, VIT_204s0043g01010, VIT_205s0020g01840, VIT_208s0007g01640, VIT_211s0016g02280, VIT_212s0059g00270, VIT_218s0001g10540	GO:0045893
35	GO:0030154	cell differentiation	124	6	0	6	-3.0898	1	0.010267	VIT_201s0011g00830, VIT_204s0008g01300, VIT_204s0043g01010, VIT_205s0020g01840, VIT_211s0016g02280, VIT_212s0059g00270		VIT_201s0011g00830, VIT_204s0008g01300, VIT_204s0043g01010, VIT_205s0020g01840, VIT_211s0016g02280, VIT_212s0059g00270	GO:0030154
36	GO:0043085	positive regulation of catalytic activity	123	10	3	7	-1.6003	1	0.25204	VIT_204s0008g01300, VIT_204s0023g00080, VIT_206s0004g06130, VIT_208s0040g00670, VIT_211s0016g02280, VIT_212s0059g00270, VIT_214s0128g00470, VIT_217s0000g08390, VIT_217s0000g08680, VIT_219s0014g05080	VIT_206s0004g06130, VIT_208s0040g00670, VIT_217s0000g08390	VIT_204s0008g01300, VIT_204s0023g00080, VIT_211s0016g02280, VIT_212s0059g00270, VIT_214s0128g00470, VIT_217s0000g08680, VIT_219s0014g05080	GO:0043085
37	GO:0016117	carotenoid biosynthetic process	127	11	1	10	-3.3669	1	0.00462	VIT_200s0291g00060, VIT_201s0127g00740, VIT_203s0038g03250, VIT_204s0023g00080, VIT_204s0043g01010, VIT_205s0020g01840, VIT_207s0005g00590, VIT_209s0002g03930, VIT_212s0059g00270, VIT_214s0060g01030, VIT_217s0000g08390	VIT_217s0000g08390	VIT_200s0291g00060, VIT_201s0127g00740, VIT_203s0038g03250, VIT_204s0023g00080, VIT_204s0043g01010, VIT_205s0020g01840, VIT_207s0005g00590, VIT_209s0002g03930, VIT_212s0059g00270, VIT_214s0060g01030	GO:0016117
38	GO:0006636	unsaturated fatty acid biosynthetic process	71	10	2	8	-2.544	1	0.050253	VIT_201s0127g00740, VIT_204s0008g01300, VIT_204s0023g00080, VIT_204s0043g01010, VIT_205s0020g01840, VIT_206s0004g06730, VIT_211s0016g02280, VIT_212s0059g00270, VIT_213s0067g01120, VIT_217s0000g08390	VIT_213s0067g01120, VIT_217s0000g08390	VIT_201s0127g00740, VIT_204s0008g01300, VIT_204s0023g00080, VIT_204s0043g01010, VIT_205s0020g01840, VIT_206s0004g06730, VIT_211s0016g02280, VIT_212s0059g00270	GO:0006636
39	GO:0006766	vitamin metabolic process	37	5	1	4	-1.8801	1	0.15344	VIT_201s0127g00740, VIT_204s0008g01300, VIT_204s0043g01010, VIT_211s0016g02280, VIT_217s0000g08390	VIT_217s0000g08390	VIT_201s0127g00740, VIT_204s0008g01300, VIT_204s0043g01010, VIT_211s0016g02280	GO:0006766
40	GO:0009965	leaf morphogenesis	213	12	2	10	-2.8097	1	0.025667	VIT_203s0017g02300, VIT_204s0008g01300, VIT_204s0008g01970, VIT_204s0023g02650, VIT_204s0043g00740, VIT_204s0043g01010, VIT_205s0020g01840, VIT_207s0005g01030, VIT_211s0016g02280, VIT_212s0028g03720, VIT_212s0059g00270, VIT_216s0098g01080	VIT_204s0023g02650, VIT_216s0098g01080	VIT_203s0017g02300, VIT_204s0008g01300, VIT_204s0008g01970, VIT_204s0043g00740, VIT_204s0043g01010, VIT_205s0020g01840, VIT_207s0005g01030, VIT_211s0016g02280, VIT_212s0028g03720, VIT_212s0059g00270	GO:0009965
41	GO:0009106	lipoate metabolic process	32	5	1	4	-1.8801	1	0.15344	VIT_201s0127g00740, VIT_204s0008g01300, VIT_204s0043g01010, VIT_211s0016g02280, VIT_217s0000g08390	VIT_217s0000g08390	VIT_201s0127g00740, VIT_204s0008g01300, VIT_204s0043g01010, VIT_211s0016g02280	GO:0009106
42	GO:0009108	coenzyme biosynthetic process	31	5	1	4	-1.8801	1	0.15344	VIT_201s0127g00740, VIT_204s0008g01300, VIT_204s0043g01010, VIT_211s0016g02280, VIT_217s0000g08390	VIT_217s0000g08390	VIT_201s0127g00740, VIT_204s0008g01300, VIT_204s0043g01010, VIT_211s0016g02280	GO:0009108
43	GO:0006655	phosphatidylglycerol biosynthetic process	68	9	3	6	-1.823	1	0.17551	VIT_204s0023g00080, VIT_204s0043g01010, VIT_205s0077g00060, VIT_207s0005g00590, VIT_207s0005g04400, VIT_208s0007g02000, VIT_212s0059g00270, VIT_214s0060g02200, VIT_217s0000g08390	VIT_208s0007g02000, VIT_214s0060g02200, VIT_217s0000g08390	VIT_204s0023g00080, VIT_204s0043g01010, VIT_205s0077g00060, VIT_207s0005g00590, VIT_207s0005g04400, VIT_212s0059g00270	GO:0006655
45	GO:0005982	starch metabolic process	611	42	12	30	-3.4376	1	0	VIT_200s0233g00010, VIT_200s0323g00050, VIT_200s2527g00010, VIT_201s0010g01200, VIT_201s0011g00690, VIT_201s0127g00400, VIT_201s0127g00870, VIT_202s0025g02650, VIT_202s0154g00090, VIT_202s0154g00600, VIT_203s0063g02490, VIT_205s0020g00420, VIT_205s0062g01430, VIT_205s0077g01150, VIT_206s0004g01270, VIT_206s0061g00550, VIT_207s0005g00740, VIT_207s0005g01030, VIT_207s0005g01550, VIT_208s0007g01640,…	VIT_200s0233g00010, VIT_200s2527g00010, VIT_202s0154g00090, VIT_203s0063g02490, VIT_205s0077g01150, VIT_208s0007g06040, VIT_209s0002g00330, VIT_209s0002g02320, VIT_211s0016g00330, VIT_211s0016g00470, VIT_218s0157g00020, VIT_219s0090g01070	VIT_200s0323g00050, VIT_201s0010g01200, VIT_201s0011g00690, VIT_201s0127g00400, VIT_201s0127g00870, VIT_202s0025g02650, VIT_202s0154g00600, VIT_205s0020g00420, VIT_205s0062g01430, VIT_206s0004g01270, VIT_206s0061g00550, VIT_207s0005g00740, VIT_207s0005g01030, VIT_207s0005g01550, VIT_208s0007g01640, VIT_208s0007g05990, VIT_208s0007g06080, VIT_210s0003g02160, VIT_211s0016g02960, VIT_212s0028g03720,…	GO:0005982
46	GO:0005985	sucrose metabolic process	615	45	16	29	-2.6959	1	0.0308	VIT_200s0233g00010, VIT_200s0323g00050, VIT_200s2527g00010, VIT_201s0011g00690, VIT_201s0011g05210, VIT_201s0026g01660, VIT_201s0127g00400, VIT_201s0127g00870, VIT_202s0012g00170, VIT_202s0025g02650, VIT_202s0154g00090, VIT_202s0154g00600, VIT_203s0063g02490, VIT_205s0020g00420, VIT_205s0062g01430, VIT_205s0077g00280, VIT_205s0077g01150, VIT_205s0102g00710, VIT_206s0004g01270, VIT_206s0061g00550,…	VIT_200s0233g00010, VIT_200s2527g00010, VIT_201s0011g05210, VIT_201s0026g01660, VIT_202s0012g00170, VIT_202s0154g00090, VIT_203s0063g02490, VIT_205s0077g01150, VIT_205s0102g00710, VIT_208s0007g06040, VIT_208s0040g00670, VIT_209s0002g00330, VIT_209s0002g02320, VIT_211s0016g00330, VIT_211s0016g00470, VIT_219s0090g01070	VIT_200s0323g00050, VIT_201s0011g00690, VIT_201s0127g00400, VIT_201s0127g00870, VIT_202s0025g02650, VIT_202s0154g00600, VIT_205s0020g00420, VIT_205s0062g01430, VIT_205s0077g00280, VIT_206s0004g01270, VIT_206s0061g00550, VIT_207s0005g00740, VIT_207s0005g01030, VIT_207s0005g01550, VIT_208s0007g01640, VIT_208s0007g05990, VIT_208s0007g06080, VIT_210s0003g02160, VIT_211s0016g02960, VIT_212s0028g03720,…	GO:0005985
Growth
47	GO:0010075	regulation of meristem growth	181	17	3	14	-3.1036	1	0.013552	VIT_201s0010g01200, VIT_201s0026g01640, VIT_201s0127g00870, VIT_202s0012g02540, VIT_204s0008g00530, VIT_204s0008g01970, VIT_204s0008g06670, VIT_205s0020g01140, VIT_205s0077g00280, VIT_207s0031g00130, VIT_208s0040g00060, VIT_212s0055g00800, VIT_217s0000g02470, VIT_217s0000g05680, VIT_218s0001g04680, VIT_218s0001g13590, VIT_219s0090g01490	VIT_201s0026g01640, VIT_212s0055g00800, VIT_217s0000g05680	VIT_201s0010g01200, VIT_201s0127g00870, VIT_202s0012g02540, VIT_204s0008g00530, VIT_204s0008g01970, VIT_204s0008g06670, VIT_205s0020g01140, VIT_205s0077g00280, VIT_207s0031g00130, VIT_208s0040g00060, VIT_217s0000g02470, VIT_218s0001g04680, VIT_218s0001g13590, VIT_219s0090g01490	GO:0010075
48	GO:0048767	root hair elongation	203	14	5	9	-1.9911	1	0.14856	VIT_201s0010g01200, VIT_201s0011g00560, VIT_201s0026g00630, VIT_201s0127g00870, VIT_202s0154g00080, VIT_204s0008g03770, VIT_205s0077g00280, VIT_207s0005g01030, VIT_208s0007g06520, VIT_209s0002g03140, VIT_209s0070g00480, VIT_212s0055g00800, VIT_219s0085g01030, VIT_219s0090g01490	VIT_201s0011g00560, VIT_201s0026g00630, VIT_204s0008g03770, VIT_209s0002g03140, VIT_212s0055g00800	VIT_201s0010g01200, VIT_201s0127g00870, VIT_202s0154g00080, VIT_205s0077g00280, VIT_207s0005g01030, VIT_208s0007g06520, VIT_209s0070g00480, VIT_219s0085g01030, VIT_219s0090g01490	GO:0048767
49	GO:0009932	cell tip growth	90	7	2	5	-1.5766	1	0.25239	VIT_201s0010g01200, VIT_201s0127g00870, VIT_202s0154g00080, VIT_205s0077g00280, VIT_209s0002g03140, VIT_212s0055g00800, VIT_219s0090g01490	VIT_209s0002g03140, VIT_212s0055g00800	VIT_201s0010g01200, VIT_201s0127g00870, VIT_202s0154g00080, VIT_205s0077g00280, VIT_219s0090g01490	GO:0009932
50	GO:0009926	auxin polar transport	119	5	2	3	-0.90212	1	0.49825	VIT_201s0127g00870, VIT_205s0020g01140, VIT_208s0040g00060, VIT_209s0002g03140, VIT_212s0055g00800	VIT_209s0002g03140, VIT_212s0055g00800	VIT_201s0127g00870, VIT_205s0020g01140, VIT_208s0040g00060	GO:0009926
51	GO:0043481	anthocyanin accumulation in tissues in response to UV light	104	6	2	4	-1.2956	1	0.36673	VIT_201s0010g01200, VIT_201s0127g00870, VIT_202s0154g00080, VIT_205s0077g00280, VIT_209s0002g03140, VIT_212s0055g00800	VIT_209s0002g03140, VIT_212s0055g00800	VIT_201s0010g01200, VIT_201s0127g00870, VIT_202s0154g00080, VIT_205s0077g00280	GO:0043481
52	GO:0008361	regulation of cell size	44	5	2	3	-0.90212	1	0.49825	VIT_201s0127g00870, VIT_205s0020g01140, VIT_208s0040g00060, VIT_209s0002g03140, VIT_212s0055g00800	VIT_209s0002g03140, VIT_212s0055g00800	VIT_201s0127g00870, VIT_205s0020g01140, VIT_208s0040g00060	GO:0008361
53	GO:0007389	pattern specification process	47	7	3	4	-0.91311	1	0.49825	VIT_201s0011g06330, VIT_201s0127g00870, VIT_205s0020g01140, VIT_208s0040g00060, VIT_208s0058g01020, VIT_209s0002g03140, VIT_212s0055g00800	VIT_201s0011g06330, VIT_209s0002g03140, VIT_212s0055g00800	VIT_201s0127g00870, VIT_205s0020g01140, VIT_208s0040g00060, VIT_208s0058g01020	GO:0007389
54	GO:0009664	plant-type cell wall organization	136	11	3	8	-1.8522	1	0.17699	VIT_201s0010g01200, VIT_201s0127g00870, VIT_204s0008g01970, VIT_205s0020g01140, VIT_208s0040g00060, VIT_208s0040g00670, VIT_208s0040g02400, VIT_209s0002g03140, VIT_210s0003g02160, VIT_212s0059g00270, VIT_215s0046g00360	VIT_208s0040g00670, VIT_209s0002g03140, VIT_215s0046g00360	VIT_201s0010g01200, VIT_201s0127g00870, VIT_204s0008g01970, VIT_205s0020g01140, VIT_208s0040g00060, VIT_208s0040g02400, VIT_210s0003g02160, VIT_212s0059g00270	GO:0009664
55	GO:0006084	acetyl-CoA metabolic process	69	6	1	5	-2.5765	1	0.0385	VIT_201s0010g01200, VIT_202s0025g04580, VIT_204s0008g02770, VIT_204s0008g06670, VIT_208s0040g00060, VIT_208s0040g00470	VIT_202s0025g04580	VIT_201s0010g01200, VIT_204s0008g02770, VIT_204s0008g06670, VIT_208s0040g00060, VIT_208s0040g00470	GO:0006084
56	GO:0009825	multidimensional cell growth	107	6	2	4	-1.2956	1	0.36673	VIT_201s0010g01200, VIT_201s0127g00870, VIT_202s0154g00080, VIT_205s0077g00280, VIT_209s0002g03140, VIT_212s0055g00800	VIT_209s0002g03140, VIT_212s0055g00800	VIT_201s0010g01200, VIT_201s0127g00870, VIT_202s0154g00080, VIT_205s0077g00280	GO:0009825
Cell proliferation
57	GO:0000079	regulation of cyclin-dependent protein serine/threonine kinase activity	42	5	0	5	-2.5822	1	0.0308	VIT_203s0038g02800, VIT_203s0180g00040, VIT_208s0040g00930, VIT_218s0001g02060, VIT_218s0001g14170		VIT_203s0038g02800, VIT_203s0180g00040, VIT_208s0040g00930, VIT_218s0001g02060, VIT_218s0001g14170	GO:0000079
58	GO:0007049	cell cycle	136	11	1	10	-3.3267	1	0.00462	VIT_203s0038g02800, VIT_203s0180g00040, VIT_204s0008g01970, VIT_208s0040g00930, VIT_208s0058g00540, VIT_209s0002g05680, VIT_210s0003g05480, VIT_213s0019g01840, VIT_217s0000g06860, VIT_218s0001g02060, VIT_218s0001g14170	VIT_217s0000g06860	VIT_203s0038g02800, VIT_203s0180g00040, VIT_204s0008g01970, VIT_208s0040g00930, VIT_208s0058g00540, VIT_209s0002g05680, VIT_210s0003g05480, VIT_213s0019g01840, VIT_218s0001g02060, VIT_218s0001g14170	GO:0007049
59	GO:0051301	cell division	260	14	3	11	-2.933	1	0.018055	VIT_201s0010g02430, VIT_203s0038g02800, VIT_203s0180g00040, VIT_205s0020g03880, VIT_208s0040g00930, VIT_208s0105g00570, VIT_210s0003g02160, VIT_210s0003g05480, VIT_213s0019g01840, VIT_214s0083g00530, VIT_215s0107g00320, VIT_217s0000g06860, VIT_218s0001g02060, VIT_218s0001g14170	VIT_208s0105g00570, VIT_214s0083g00530, VIT_217s0000g06860	VIT_201s0010g02430, VIT_203s0038g02800, VIT_203s0180g00040, VIT_205s0020g03880, VIT_208s0040g00930, VIT_210s0003g02160, VIT_210s0003g05480, VIT_213s0019g01840, VIT_215s0107g00320, VIT_218s0001g02060, VIT_218s0001g14170	GO:0051301
60	GO:0000226	microtubule cytoskeleton organization	161	15	0	15	-4.4077	1	0	VIT_201s0026g00030, VIT_202s0025g03480, VIT_202s0025g04000, VIT_203s0017g02300, VIT_205s0020g03880, VIT_205s0049g01350, VIT_206s0004g01270, VIT_207s0005g01030, VIT_208s0007g08800, VIT_210s0092g00360, VIT_214s0128g00440, VIT_216s0022g01820, VIT_217s0000g02470, VIT_218s0001g13590, VIT_218s0122g00470		VIT_201s0026g00030, VIT_202s0025g03480, VIT_202s0025g04000, VIT_203s0017g02300, VIT_205s0020g03880, VIT_205s0049g01350, VIT_206s0004g01270, VIT_207s0005g01030, VIT_208s0007g08800, VIT_210s0092g00360, VIT_214s0128g00440, VIT_216s0022g01820, VIT_217s0000g02470, VIT_218s0001g13590, VIT_218s0122g00470	GO:0000226
61	GO:0006306	DNA methylation	217	18	1	17	-4.2255	1	0	VIT_202s0012g01240, VIT_202s0025g03480, VIT_203s0038g02800, VIT_204s0008g04200, VIT_204s0023g03720, VIT_204s0023g03740, VIT_205s0029g00400, VIT_208s0040g00070, VIT_209s0002g03660, VIT_210s0092g00360, VIT_213s0019g01840, VIT_216s0039g02400, VIT_218s0001g02060, VIT_218s0001g08700, VIT_218s0001g10540, VIT_218s0001g12030, VIT_218s0001g13590, VIT_218s0001g14170	VIT_202s0012g01240	VIT_202s0025g03480, VIT_203s0038g02800, VIT_204s0008g04200, VIT_204s0023g03720, VIT_204s0023g03740, VIT_205s0029g00400, VIT_208s0040g00070, VIT_209s0002g03660, VIT_210s0092g00360, VIT_213s0019g01840, VIT_216s0039g02400, VIT_218s0001g02060, VIT_218s0001g08700, VIT_218s0001g10540, VIT_218s0001g12030, VIT_218s0001g13590, VIT_218s0001g14170	GO:0006306
62	GO:0000911	cytokinesis by cell plate formation	236	28	1	27	-5.5734	1	0	VIT_201s0026g00030, VIT_202s0025g03480, VIT_202s0025g04000, VIT_203s0063g01120, VIT_203s0088g00490, VIT_204s0008g02770, VIT_204s0008g06670, VIT_205s0049g01350, VIT_206s0004g01270, VIT_206s0009g00820, VIT_207s0005g01030, VIT_208s0007g08800, VIT_210s0092g00170, VIT_210s0092g00360, VIT_211s0016g00460, VIT_213s0019g01840, VIT_216s0022g01820, VIT_216s0039g02220, VIT_216s0039g02400, VIT_217s0000g02470,…	VIT_217s0000g06860	VIT_201s0026g00030, VIT_202s0025g03480, VIT_202s0025g04000, VIT_203s0063g01120, VIT_203s0088g00490, VIT_204s0008g02770, VIT_204s0008g06670, VIT_205s0049g01350, VIT_206s0004g01270, VIT_206s0009g00820, VIT_207s0005g01030, VIT_208s0007g08800, VIT_210s0092g00170, VIT_210s0092g00360, VIT_211s0016g00460, VIT_213s0019g01840, VIT_216s0022g01820, VIT_216s0039g02220, VIT_216s0039g02400, VIT_217s0000g02470,…	GO:0000911
63	GO:0006184	GTP catabolic process	241	12	3	9	-2.2962	1	0.077358	VIT_202s0012g00740, VIT_202s0025g03540, VIT_202s0025g03680, VIT_203s0088g00380, VIT_206s0004g05870, VIT_207s0005g05860, VIT_211s0016g03640, VIT_211s0037g00300, VIT_212s0055g00490, VIT_214s0108g00440, VIT_216s0050g00380, VIT_217s0000g02450	VIT_202s0025g03540, VIT_207s0005g05860, VIT_211s0037g00300	VIT_202s0012g00740, VIT_202s0025g03680, VIT_203s0088g00380, VIT_206s0004g05870, VIT_211s0016g03640, VIT_212s0055g00490, VIT_214s0108g00440, VIT_216s0050g00380, VIT_217s0000g02450	GO:0006184
64	GO:0007018	microtubule-based movement	156	26	1	25	-5.293	1	0	VIT_202s0025g03480, VIT_202s0025g03540, VIT_202s0025g03680, VIT_203s0063g01120, VIT_203s0088g00380, VIT_204s0023g03060, VIT_205s0029g00400, VIT_205s0049g01350, VIT_206s0004g05870, VIT_206s0009g00820, VIT_207s0031g00130, VIT_207s0205g00140, VIT_208s0007g08800, VIT_208s0040g02590, VIT_211s0016g00460, VIT_214s0108g00440, VIT_214s0128g00440, VIT_214s0128g00450, VIT_214s0128g00460, VIT_216s0050g00380,…	VIT_202s0025g03540	VIT_202s0025g03480, VIT_202s0025g03680, VIT_203s0063g01120, VIT_203s0088g00380, VIT_204s0023g03060, VIT_205s0029g00400, VIT_205s0049g01350, VIT_206s0004g05870, VIT_206s0009g00820, VIT_207s0031g00130, VIT_207s0205g00140, VIT_208s0007g08800, VIT_208s0040g02590, VIT_211s0016g00460, VIT_214s0108g00440, VIT_214s0128g00440, VIT_214s0128g00450, VIT_214s0128g00460, VIT_216s0050g00380, VIT_217s0000g02450,…	GO:0007018
65	GO:0042127	regulation of cell proliferation	45	7	0	7	-3.0322	1	0.00462	VIT_203s0180g00040, VIT_204s0008g00530, VIT_207s0005g01030, VIT_207s0005g04410, VIT_213s0019g01840, VIT_216s0039g02400, VIT_218s0001g02060		VIT_203s0180g00040, VIT_204s0008g00530, VIT_207s0005g01030, VIT_207s0005g04410, VIT_213s0019g01840, VIT_216s0039g02400, VIT_218s0001g02060	GO:0042127
66	GO:0016556	mRNA modification	119	6	2	4	-1.1418	1	0.45289	VIT_201s0127g00400, VIT_202s0012g02540, VIT_205s0049g02140, VIT_212s0059g01670, VIT_214s0060g02250, VIT_217s0000g08680	VIT_212s0059g01670, VIT_214s0060g02250	VIT_201s0127g00400, VIT_202s0012g02540, VIT_205s0049g02140, VIT_217s0000g08680	GO:0016556
67	GO:0016132	brassinosteroid biosynthetic process	105	5	1	4	-1.8817	1	0.15344	VIT_201s0010g01200, VIT_204s0023g02650, VIT_208s0040g00060, VIT_212s0028g02990, VIT_213s0067g00110	VIT_204s0023g02650	VIT_201s0010g01200, VIT_208s0040g00060, VIT_212s0028g02990, VIT_213s0067g00110	GO:0016132
68	GO:0008283	cell proliferation	178	29	4	25	-4.6669	1	0	VIT_200s0179g00340, VIT_200s0299g00100, VIT_200s1328g00020, VIT_201s0010g02430, VIT_201s0011g00830, VIT_201s0026g00030, VIT_203s0038g02800, VIT_204s0008g02770, VIT_204s0023g03720, VIT_204s0023g03740, VIT_204s0044g00560, VIT_205s0029g00400, VIT_206s0004g01710, VIT_208s0007g03870, VIT_210s0092g00360, VIT_211s0016g00460, VIT_212s0028g03330, VIT_216s0022g01820, VIT_217s0000g02470, VIT_217s0000g03290,…	VIT_200s0299g00100, VIT_200s1328g00020, VIT_208s0007g03870, VIT_218s0001g08760	VIT_200s0179g00340, VIT_201s0010g02430, VIT_201s0011g00830, VIT_201s0026g00030, VIT_203s0038g02800, VIT_204s0008g02770, VIT_204s0023g03720, VIT_204s0023g03740, VIT_204s0044g00560, VIT_205s0029g00400, VIT_206s0004g01710, VIT_210s0092g00360, VIT_211s0016g00460, VIT_212s0028g03330, VIT_216s0022g01820, VIT_217s0000g02470, VIT_217s0000g03290, VIT_218s0001g07550, VIT_218s0001g08700, VIT_218s0001g10540,…	GO:0008283
69	GO:0009616	virus induced gene silencing	140	6	2	4	-1.4568	1	0.29052	VIT_201s0011g06330, VIT_202s0012g01240, VIT_202s0025g03480, VIT_204s0043g00160, VIT_206s0004g01270, VIT_211s0016g04620	VIT_201s0011g06330, VIT_202s0012g01240	VIT_202s0025g03480, VIT_204s0043g00160, VIT_206s0004g01270, VIT_211s0016g04620	GO:0009616
70	GO:0048449	floral organ formation	103	9	1	8	-2.8518	1	0.012833	VIT_200s0179g00340, VIT_202s0025g03480, VIT_203s0091g00550, VIT_204s0008g03780, VIT_204s0008g04200, VIT_204s0023g03360, VIT_209s0002g05680, VIT_217s0000g03750, VIT_218s0001g08700	VIT_217s0000g03750	VIT_200s0179g00340, VIT_202s0025g03480, VIT_203s0091g00550, VIT_204s0008g03780, VIT_204s0008g04200, VIT_204s0023g03360, VIT_209s0002g05680, VIT_218s0001g08700	GO:0048449
71	GO:0006270	DNA replication initiation	93	9	0	9	-3.1916	1	0.00462	VIT_203s0038g02800, VIT_204s0023g03720, VIT_204s0023g03740, VIT_205s0029g00400, VIT_216s0039g02400, VIT_218s0001g02060, VIT_218s0001g08700, VIT_218s0001g14170, VIT_218s0122g00470		VIT_203s0038g02800, VIT_204s0023g03720, VIT_204s0023g03740, VIT_205s0029g00400, VIT_216s0039g02400, VIT_218s0001g02060, VIT_218s0001g08700, VIT_218s0001g14170, VIT_218s0122g00470	GO:0006270
72	GO:0006869	lipid transport	137	8	2	6	-1.9744	1	0.1423	VIT_200s0333g00050, VIT_201s0010g03685, VIT_202s0154g00600, VIT_204s0023g00730, VIT_208s0058g01230, VIT_212s0055g00800, VIT_213s0067g02910, VIT_214s0006g02915	VIT_208s0058g01230, VIT_212s0055g00800	VIT_200s0333g00050, VIT_201s0010g03685, VIT_202s0154g00600, VIT_204s0023g00730, VIT_213s0067g02910, VIT_214s0006g02915	GO:0006869
73	GO:0006346	methylation-dependent chromatin silencing	152	13	1	12	-3.5718	1	0	VIT_202s0012g01240, VIT_202s0025g03480, VIT_203s0038g02800, VIT_204s0008g04200, VIT_205s0029g00400, VIT_205s0049g01350, VIT_206s0004g01270, VIT_206s0009g00820, VIT_209s0002g03660, VIT_211s0016g04620, VIT_216s0039g02400, VIT_218s0001g08700, VIT_218s0001g14170	VIT_202s0012g01240	VIT_202s0025g03480, VIT_203s0038g02800, VIT_204s0008g04200, VIT_205s0029g00400, VIT_205s0049g01350, VIT_206s0004g01270, VIT_206s0009g00820, VIT_209s0002g03660, VIT_211s0016g04620, VIT_216s0039g02400, VIT_218s0001g08700, VIT_218s0001g14170	GO:0006346
74	GO:0051567	histone H3-K9 methylation	221	24	0	24	-5.4083	1	0	VIT_202s0025g03480, VIT_203s0038g02800, VIT_204s0008g00530, VIT_204s0008g04200, VIT_204s0023g03720, VIT_204s0023g03740, VIT_204s0043g00740, VIT_205s0029g00400, VIT_205s0049g01350, VIT_206s0004g01270, VIT_206s0009g00820, VIT_208s0007g08800, VIT_208s0040g00070, VIT_210s0092g00360, VIT_212s0057g01510, VIT_213s0019g01840, VIT_216s0022g01820, VIT_216s0039g02400, VIT_218s0001g02060, VIT_218s0001g08700,…		VIT_202s0025g03480, VIT_203s0038g02800, VIT_204s0008g00530, VIT_204s0008g04200, VIT_204s0023g03720, VIT_204s0023g03740, VIT_204s0043g00740, VIT_205s0029g00400, VIT_205s0049g01350, VIT_206s0004g01270, VIT_206s0009g00820, VIT_208s0007g08800, VIT_208s0040g00070, VIT_210s0092g00360, VIT_212s0057g01510, VIT_213s0019g01840, VIT_216s0022g01820, VIT_216s0039g02400, VIT_218s0001g02060, VIT_218s0001g08700,…	GO:0051567
75	GO:0006342	chromatin silencing	107	11	0	11	-3.6447	1	0	VIT_204s0008g00530, VIT_204s0043g00740, VIT_208s0007g08800, VIT_208s0040g00070, VIT_209s0002g05680, VIT_212s0057g01510, VIT_213s0019g01840, VIT_216s0022g01820, VIT_218s0001g10540, VIT_218s0122g00550, VIT_219s0090g01600		VIT_204s0008g00530, VIT_204s0043g00740, VIT_208s0007g08800, VIT_208s0040g00070, VIT_209s0002g05680, VIT_212s0057g01510, VIT_213s0019g01840, VIT_216s0022g01820, VIT_218s0001g10540, VIT_218s0122g00550, VIT_219s0090g01600	GO:0006342
76	GO:0031048	chromatin silencing by small RNA	140	10	0	10	-3.6512	1	0.00462	VIT_202s0025g03480, VIT_203s0038g02800, VIT_204s0008g04200, VIT_205s0029g00400, VIT_205s0049g01350, VIT_206s0004g01270, VIT_206s0009g00820, VIT_216s0039g02400, VIT_218s0001g08700, VIT_218s0001g14170		VIT_202s0025g03480, VIT_203s0038g02800, VIT_204s0008g04200, VIT_205s0029g00400, VIT_205s0049g01350, VIT_206s0004g01270, VIT_206s0009g00820, VIT_216s0039g02400, VIT_218s0001g08700, VIT_218s0001g14170	GO:0031048
77	GO:0022900	electron transport chain	177	6	2	4	-1.3415	1	0.35223	VIT_200s0252g00040, VIT_206s0004g05050, VIT_212s0035g00270, VIT_213s0067g00110, VIT_215s0046g01680, VIT_218s0001g15310	VIT_200s0252g00040, VIT_215s0046g01680	VIT_206s0004g05050, VIT_212s0035g00270, VIT_213s0067g00110, VIT_218s0001g15310	GO:0022900
78	GO:0006730	one-carbon metabolic process	56	5	1	4	-1.5146	1	0.33018	VIT_201s0127g00720, VIT_208s0007g03240, VIT_208s0007g05000, VIT_214s0066g01210, VIT_217s0000g08450	VIT_217s0000g08450	VIT_201s0127g00720, VIT_208s0007g03240, VIT_208s0007g05000, VIT_214s0066g01210	GO:0006730
79	GO:0016572	histone phosphorylation	74	18	0	18	-4.8604	1	0	VIT_200s0499g00020, VIT_201s0010g02430, VIT_202s0025g03480, VIT_202s0154g00600, VIT_204s0008g00530, VIT_204s0008g06670, VIT_204s0043g00740, VIT_206s0009g00820, VIT_210s0092g00360, VIT_211s0016g00460, VIT_214s0128g00440, VIT_216s0022g01820, VIT_216s0039g02400, VIT_217s0000g03290, VIT_218s0001g02060, VIT_218s0001g08700, VIT_218s0001g10540, VIT_218s0122g00550		VIT_200s0499g00020, VIT_201s0010g02430, VIT_202s0025g03480, VIT_202s0154g00600, VIT_204s0008g00530, VIT_204s0008g06670, VIT_204s0043g00740, VIT_206s0009g00820, VIT_210s0092g00360, VIT_211s0016g00460, VIT_214s0128g00440, VIT_216s0022g01820, VIT_216s0039g02400, VIT_217s0000g03290, VIT_218s0001g02060, VIT_218s0001g08700, VIT_218s0001g10540, VIT_218s0122g00550	GO:0016572
80	GO:0048451	petal formation	59	6	0	6	-2.7906	1	0.018055	VIT_201s0026g00030, VIT_202s0025g04000, VIT_205s0029g00400, VIT_205s0049g01350, VIT_218s0072g00360, VIT_218s0122g00470		VIT_201s0026g00030, VIT_202s0025g04000, VIT_205s0029g00400, VIT_205s0049g01350, VIT_218s0072g00360, VIT_218s0122g00470	GO:0048451
81	GO:0048453	sepal formation	55	6	0	6	-2.7906	1	0.018055	VIT_201s0026g00030, VIT_202s0025g04000, VIT_205s0029g00400, VIT_205s0049g01350, VIT_218s0072g00360, VIT_218s0122g00470		VIT_201s0026g00030, VIT_202s0025g04000, VIT_205s0029g00400, VIT_205s0049g01350, VIT_218s0072g00360, VIT_218s0122g00470	GO:0048453
82	GO:0051322	anaphase	118	23	1	22	-4.8759	1	0	VIT_201s0011g06330, VIT_201s0026g00030, VIT_202s0025g03480, VIT_202s0025g04000, VIT_203s0088g00490, VIT_204s0008g02770, VIT_204s0008g06670, VIT_204s0043g00740, VIT_205s0029g00400, VIT_206s0009g00820, VIT_210s0092g00170, VIT_210s0092g00360, VIT_211s0016g00460, VIT_213s0019g01840, VIT_216s0022g01820, VIT_216s0039g02400, VIT_217s0000g02470, VIT_217s0000g03290, VIT_218s0001g02060, VIT_218s0001g07550,…	VIT_201s0011g06330	VIT_201s0026g00030, VIT_202s0025g03480, VIT_202s0025g04000, VIT_203s0088g00490, VIT_204s0008g02770, VIT_204s0008g06670, VIT_204s0043g00740, VIT_205s0029g00400, VIT_206s0009g00820, VIT_210s0092g00170, VIT_210s0092g00360, VIT_211s0016g00460, VIT_213s0019g01840, VIT_216s0022g01820, VIT_216s0039g02400, VIT_217s0000g02470, VIT_217s0000g03290, VIT_218s0001g02060, VIT_218s0001g07550, VIT_218s0001g08700,…	GO:0051322
83	GO:0007067	mitotic nuclear division	80	8	0	8	-3.0378	1	0.0112	VIT_201s0010g02430, VIT_203s0038g02800, VIT_208s0040g00930, VIT_212s0028g03330, VIT_213s0019g01840, VIT_214s0108g01630, VIT_216s0022g01820, VIT_218s0001g14170		VIT_201s0010g02430, VIT_203s0038g02800, VIT_208s0040g00930, VIT_212s0028g03330, VIT_213s0019g01840, VIT_214s0108g01630, VIT_216s0022g01820, VIT_218s0001g14170	GO:0007067
84	GO:0007017	microtubule-based process	58	8	1	7	-2.5692	1	0.03608	VIT_202s0025g03540, VIT_202s0025g03680, VIT_203s0088g00380, VIT_206s0004g05870, VIT_214s0108g00440, VIT_216s0050g00380, VIT_217s0000g02450, VIT_219s0014g03710	VIT_202s0025g03540	VIT_202s0025g03680, VIT_203s0088g00380, VIT_206s0004g05870, VIT_214s0108g00440, VIT_216s0050g00380, VIT_217s0000g02450, VIT_219s0014g03710	GO:0007017
85	GO:0051258	protein polymerization	53	8	1	7	-2.2715	1	0.080764	VIT_202s0025g03540, VIT_202s0025g03680, VIT_203s0088g00380, VIT_206s0004g05870, VIT_212s0028g03330, VIT_214s0108g00440, VIT_216s0050g00380, VIT_217s0000g02450	VIT_202s0025g03540	VIT_202s0025g03680, VIT_203s0088g00380, VIT_206s0004g05870, VIT_212s0028g03330, VIT_214s0108g00440, VIT_216s0050g00380, VIT_217s0000g02450	GO:0051258
86	GO:0006275	regulation of DNA replication	132	14	0	14	-3.9523	1	0	VIT_203s0038g02800, VIT_203s0063g01120, VIT_204s0023g03720, VIT_204s0023g03740, VIT_205s0029g00400, VIT_212s0057g01510, VIT_216s0022g01820, VIT_216s0039g02400, VIT_218s0001g02060, VIT_218s0001g08700, VIT_218s0001g10540, VIT_218s0001g14170, VIT_218s0122g00470, VIT_218s0122g00550		VIT_203s0038g02800, VIT_203s0063g01120, VIT_204s0023g03720, VIT_204s0023g03740, VIT_205s0029g00400, VIT_212s0057g01510, VIT_216s0022g01820, VIT_216s0039g02400, VIT_218s0001g02060, VIT_218s0001g08700, VIT_218s0001g10540, VIT_218s0001g14170, VIT_218s0122g00470, VIT_218s0122g00550	GO:0006275
87	GO:0010389	regulation of G2/M transition of mitotic cell cycle	72	9	0	9	-3.1498	1	0.00462	VIT_203s0063g01120, VIT_205s0029g00400, VIT_212s0057g01510, VIT_216s0022g01820, VIT_216s0039g02400, VIT_218s0001g02060, VIT_218s0001g08700, VIT_218s0001g10540, VIT_218s0122g00550		VIT_203s0063g01120, VIT_205s0029g00400, VIT_212s0057g01510, VIT_216s0022g01820, VIT_216s0039g02400, VIT_218s0001g02060, VIT_218s0001g08700, VIT_218s0001g10540, VIT_218s0122g00550	GO:0010389
88	GO:0051225	spindle assembly	48	12	0	12	-3.7515	1	0	VIT_203s0088g00490, VIT_204s0008g02770, VIT_204s0008g06670, VIT_204s0043g00740, VIT_205s0029g00400, VIT_206s0009g00820, VIT_212s0028g03330, VIT_213s0019g01840, VIT_216s0022g01820, VIT_216s0039g02400, VIT_218s0001g08700, VIT_218s0122g00550		VIT_203s0088g00490, VIT_204s0008g02770, VIT_204s0008g06670, VIT_204s0043g00740, VIT_205s0029g00400, VIT_206s0009g00820, VIT_212s0028g03330, VIT_213s0019g01840, VIT_216s0022g01820, VIT_216s0039g02400, VIT_218s0001g08700, VIT_218s0122g00550	GO:0051225
89	GO:0000280	nuclear division	44	6	0	6	-2.6032	1	0.03608	VIT_203s0063g01120, VIT_205s0029g00400, VIT_216s0022g01820, VIT_216s0039g02400, VIT_218s0001g08700, VIT_218s0122g00550		VIT_203s0063g01120, VIT_205s0029g00400, VIT_216s0022g01820, VIT_216s0039g02400, VIT_218s0001g08700, VIT_218s0122g00550	GO:0000280

## Sheet: Murcia
Node.Label	GO.ID	Term	Num.Genes.Universe	Num.Genes.Total	Num.Genes.Up	Num.Genes.Down	Distinct.Dir.Stat	p.Distinct.Up	p.Distinct.Down	Genes	Genes.Up	Genes.Down
Up-regulated processes
1	GO:0006355	regulation of transcription, DNA-templated	1706	68	50	18	2.6979	0.046933	1	VIT_200s0179g00150, VIT_200s0299g00100, VIT_200s0479g00020, VIT_200s0868g00010, VIT_201s0010g03930, VIT_201s0011g05810, VIT_201s0011g05970, VIT_201s0026g01050, VIT_201s0026g01590, VIT_201s0146g00360, VIT_201s0150g00120, VIT_202s0012g00570, VIT_202s0025g00200, VIT_202s0025g04000, VIT_202s0025g04630, VIT_203s0038g00340, VIT_203s0063g00310, VIT_204s0008g00880, VIT_204s0008g03780, VIT_204s0008g05760,…	VIT_200s0299g00100, VIT_200s0479g00020, VIT_200s0868g00010, VIT_201s0010g03930, VIT_201s0011g05810, VIT_201s0011g05970, VIT_201s0026g01590, VIT_201s0146g00360, VIT_201s0150g00120, VIT_202s0025g00200, VIT_202s0025g04630, VIT_203s0038g00340, VIT_204s0008g05760, VIT_206s0004g03650, VIT_206s0004g07210, VIT_206s0004g07500, VIT_207s0005g01520, VIT_207s0031g01710, VIT_207s0129g00210, VIT_207s0191g00180,…	VIT_200s0179g00150, VIT_201s0026g01050, VIT_202s0012g00570, VIT_202s0025g04000, VIT_203s0063g00310, VIT_204s0008g00880, VIT_204s0008g03780, VIT_205s0020g03880, VIT_206s0004g03590, VIT_209s0002g03660, VIT_211s0103g00760, VIT_214s0081g00630, VIT_215s0048g02270, VIT_216s0100g00400, VIT_217s0000g01930, VIT_217s0000g03580, VIT_218s0001g08090, VIT_218s0001g12120
2	GO:0055114	oxidation-reduction process	3277	163	102	61	2.7	0.034424	1	VIT_200s0252g00040, VIT_200s0301g00090, VIT_200s0323g00050, VIT_200s0389g00020, VIT_200s0441g00020, VIT_200s0480g00030, VIT_200s0480g00040, VIT_200s0480g00060, VIT_200s0480g00070, VIT_200s0480g00100, VIT_200s0615g00030, VIT_200s0705g00010, VIT_200s0790g00020, VIT_200s0824g00020, VIT_200s0927g00010, VIT_200s1937g00010, VIT_201s0010g01200, VIT_201s0010g02750, VIT_201s0011g00690, VIT_201s0011g04180,…	VIT_200s0252g00040, VIT_200s0301g00090, VIT_200s0389g00020, VIT_200s0480g00030, VIT_200s0480g00040, VIT_200s0480g00060, VIT_200s0480g00070, VIT_200s0480g00100, VIT_200s0705g00010, VIT_200s0790g00020, VIT_200s0824g00020, VIT_200s0927g00010, VIT_200s1937g00010, VIT_201s0010g02750, VIT_201s0026g00220, VIT_201s0026g01300, VIT_201s0127g00540, VIT_201s0127g00560, VIT_201s0146g00070, VIT_201s0146g00310,…	VIT_200s0323g00050, VIT_200s0441g00020, VIT_200s0615g00030, VIT_201s0010g01200, VIT_201s0011g00690, VIT_201s0011g04180, VIT_201s0011g06050, VIT_201s0127g00740, VIT_201s0244g00030, VIT_202s0025g00950, VIT_202s0025g03480, VIT_202s0025g03610, VIT_202s0154g00080, VIT_203s0017g02300, VIT_203s0038g02510, VIT_203s0063g02250, VIT_204s0008g01300, VIT_204s0008g01970, VIT_204s0008g06780, VIT_204s0023g00080,…
3	GO:0009809	lignin biosynthetic process	178	14	12	2	2.9398	0.034424	1	VIT_200s0480g00030, VIT_200s0480g00040, VIT_200s0480g00060, VIT_200s0615g00030, VIT_201s0010g03510, VIT_208s0007g04520, VIT_212s0055g00800, VIT_216s0098g00850, VIT_216s0100g00860, VIT_216s0100g01020, VIT_216s0100g01040, VIT_216s0100g01170, VIT_217s0000g01790, VIT_218s0122g00630	VIT_200s0480g00030, VIT_200s0480g00040, VIT_200s0480g00060, VIT_208s0007g04520, VIT_212s0055g00800, VIT_216s0098g00850, VIT_216s0100g00860, VIT_216s0100g01020, VIT_216s0100g01040, VIT_216s0100g01170, VIT_217s0000g01790, VIT_218s0122g00630	VIT_200s0615g00030, VIT_201s0010g03510
4	GO:0009058	biosynthetic process	285	14	13	1	3.5342	0.00385	1	VIT_201s0011g06260, VIT_204s0008g03770, VIT_206s0004g06320, VIT_209s0002g00340, VIT_210s0042g00840, VIT_211s0016g00470, VIT_211s0016g03720, VIT_216s0039g01100, VIT_216s0039g01110, VIT_216s0100g00860, VIT_216s0100g01020, VIT_216s0100g01040, VIT_216s0100g01170, VIT_219s0014g00290	VIT_201s0011g06260, VIT_204s0008g03770, VIT_206s0004g06320, VIT_209s0002g00340, VIT_210s0042g00840, VIT_211s0016g00470, VIT_211s0016g03720, VIT_216s0039g01100, VIT_216s0039g01110, VIT_216s0100g00860, VIT_216s0100g01020, VIT_216s0100g01040, VIT_216s0100g01170	VIT_219s0014g00290
5	GO:0009811	stilbene biosynthetic process	115	13	11	2	3.0844	0.022	1	VIT_200s0480g00030, VIT_200s0480g00040, VIT_200s0480g00060, VIT_200s0615g00030, VIT_201s0010g03510, VIT_208s0007g04520, VIT_216s0098g00850, VIT_216s0100g00860, VIT_216s0100g01020, VIT_216s0100g01040, VIT_216s0100g01170, VIT_217s0000g01790, VIT_218s0122g00630	VIT_200s0480g00030, VIT_200s0480g00040, VIT_200s0480g00060, VIT_208s0007g04520, VIT_216s0098g00850, VIT_216s0100g00860, VIT_216s0100g01020, VIT_216s0100g01040, VIT_216s0100g01170, VIT_217s0000g01790, VIT_218s0122g00630	VIT_200s0615g00030, VIT_201s0010g03510
6	GO:0009805	coumarin biosynthetic process	148	18	15	3	2.7896	0.038905	1	VIT_200s0480g00030, VIT_200s0480g00040, VIT_200s0480g00060, VIT_200s0615g00030, VIT_201s0010g03510, VIT_205s0020g03280, VIT_208s0007g04520, VIT_212s0055g00800, VIT_215s0046g01190, VIT_216s0098g00850, VIT_216s0100g00860, VIT_216s0100g01020, VIT_216s0100g01040, VIT_216s0100g01170, VIT_217s0000g01790, VIT_218s0001g09140, VIT_218s0122g00630, VIT_219s0085g01030	VIT_200s0480g00030, VIT_200s0480g00040, VIT_200s0480g00060, VIT_205s0020g03280, VIT_208s0007g04520, VIT_212s0055g00800, VIT_215s0046g01190, VIT_216s0098g00850, VIT_216s0100g00860, VIT_216s0100g01020, VIT_216s0100g01040, VIT_216s0100g01170, VIT_217s0000g01790, VIT_218s0001g09140, VIT_218s0122g00630	VIT_200s0615g00030, VIT_201s0010g03510, VIT_219s0085g01030
7	GO:0009877	nodulation	39	14	14	0	2.8466	0.037644	1	VIT_205s0049g00610, VIT_205s0049g00660, VIT_205s0049g00690, VIT_205s0049g00720, VIT_205s0049g00730, VIT_205s0049g00740, VIT_205s0049g00750, VIT_205s0049g00770, VIT_205s0049g00780, VIT_205s0049g00790, VIT_205s0049g00800, VIT_205s0049g00810, VIT_205s0049g00840, VIT_211s0016g00470	VIT_205s0049g00610, VIT_205s0049g00660, VIT_205s0049g00690, VIT_205s0049g00720, VIT_205s0049g00730, VIT_205s0049g00740, VIT_205s0049g00750, VIT_205s0049g00770, VIT_205s0049g00780, VIT_205s0049g00790, VIT_205s0049g00800, VIT_205s0049g00810, VIT_205s0049g00840, VIT_211s0016g00470
8	GO:0006865	amino acid transport	122	11	11	0	3.2997	0.00616	1	VIT_201s0011g02260, VIT_203s0017g00980, VIT_204s0069g01010, VIT_206s0061g01210, VIT_207s0031g02400, VIT_208s0007g02030, VIT_209s0002g02320, VIT_210s0003g04540, VIT_213s0019g04660, VIT_214s0108g00630, VIT_217s0000g00200	VIT_201s0011g02260, VIT_203s0017g00980, VIT_204s0069g01010, VIT_206s0061g01210, VIT_207s0031g02400, VIT_208s0007g02030, VIT_209s0002g02320, VIT_210s0003g04540, VIT_213s0019g04660, VIT_214s0108g00630, VIT_217s0000g00200
9	GO:0006550	isoleucine catabolic process	90	10	9	1	3.2742	0.0094769	1	VIT_200s0531g00050, VIT_201s0026g00220, VIT_202s0025g04580, VIT_204s0023g02810, VIT_205s0051g00870, VIT_206s0004g02060, VIT_207s0005g05610, VIT_211s0016g03690, VIT_213s0047g00390, VIT_217s0000g02140	VIT_200s0531g00050, VIT_201s0026g00220, VIT_202s0025g04580, VIT_205s0051g00870, VIT_206s0004g02060, VIT_207s0005g05610, VIT_211s0016g03690, VIT_213s0047g00390, VIT_217s0000g02140	VIT_204s0023g02810
10	GO:0006552	leucine catabolic process	93	10	9	1	3.2742	0.0094769	1	VIT_200s0531g00050, VIT_201s0026g00220, VIT_202s0025g04580, VIT_204s0023g02810, VIT_205s0051g00870, VIT_206s0004g02060, VIT_207s0005g05610, VIT_211s0016g03690, VIT_213s0047g00390, VIT_217s0000g02140	VIT_200s0531g00050, VIT_201s0026g00220, VIT_202s0025g04580, VIT_205s0051g00870, VIT_206s0004g02060, VIT_207s0005g05610, VIT_211s0016g03690, VIT_213s0047g00390, VIT_217s0000g02140	VIT_204s0023g02810
11	GO:0006574	valine catabolic process	90	10	9	1	3.2742	0.0094769	1	VIT_200s0531g00050, VIT_201s0026g00220, VIT_202s0025g04580, VIT_204s0023g02810, VIT_205s0051g00870, VIT_206s0004g02060, VIT_207s0005g05610, VIT_211s0016g03690, VIT_213s0047g00390, VIT_217s0000g02140	VIT_200s0531g00050, VIT_201s0026g00220, VIT_202s0025g04580, VIT_205s0051g00870, VIT_206s0004g02060, VIT_207s0005g05610, VIT_211s0016g03690, VIT_213s0047g00390, VIT_217s0000g02140	VIT_204s0023g02810
12	GO:0006952	defense response	1188	44	29	15	3.3351	0.00385	1	VIT_200s0160g00100, VIT_200s0265g00170, VIT_201s0010g02750, VIT_201s0011g05170, VIT_201s0011g05190, VIT_201s0146g00480, VIT_202s0025g04230, VIT_202s0025g04270, VIT_203s0097g00700, VIT_205s0077g01150, VIT_205s0077g01530, VIT_205s0077g01560, VIT_205s0077g01570, VIT_205s0077g01580, VIT_205s0077g01600, VIT_205s0077g01690, VIT_205s0094g01570, VIT_205s0102g01066, VIT_206s0004g01750, VIT_207s0130g00030,…	VIT_200s0265g00170, VIT_201s0010g02750, VIT_201s0146g00480, VIT_202s0025g04230, VIT_202s0025g04270, VIT_203s0097g00700, VIT_205s0077g01150, VIT_205s0077g01530, VIT_205s0077g01560, VIT_205s0077g01570, VIT_205s0077g01580, VIT_205s0077g01600, VIT_205s0077g01690, VIT_208s0007g06040, VIT_208s0007g07690, VIT_209s0002g01080, VIT_210s0003g03790, VIT_210s0003g05000, VIT_214s0030g00140, VIT_214s0030g00840,…	VIT_200s0160g00100, VIT_201s0011g05170, VIT_201s0011g05190, VIT_205s0094g01570, VIT_205s0102g01066, VIT_206s0004g01750, VIT_207s0130g00030, VIT_208s0007g05990, VIT_208s0007g08800, VIT_208s0040g00930, VIT_211s0016g02960, VIT_215s0046g03600, VIT_215s0048g02270, VIT_218s0041g01330, VIT_219s0027g01070
13	GO:0009723	response to ethylene	241	18	16	2	2.8866	0.032853	1	VIT_200s0450g00010, VIT_200s0692g00020, VIT_200s1319g00010, VIT_201s0011g06260, VIT_201s0026g01050, VIT_203s0017g00980, VIT_204s0008g00420, VIT_206s0004g06320, VIT_206s0080g00090, VIT_209s0002g03410, VIT_210s0116g00750, VIT_211s0016g03080, VIT_212s0059g00270, VIT_214s0128g00390, VIT_216s0100g01280, VIT_218s0001g01960, VIT_218s0001g12900, VIT_219s0014g02240	VIT_200s0450g00010, VIT_200s0692g00020, VIT_200s1319g00010, VIT_201s0011g06260, VIT_203s0017g00980, VIT_204s0008g00420, VIT_206s0004g06320, VIT_206s0080g00090, VIT_209s0002g03410, VIT_210s0116g00750, VIT_211s0016g03080, VIT_214s0128g00390, VIT_216s0100g01280, VIT_218s0001g01960, VIT_218s0001g12900, VIT_219s0014g02240	VIT_201s0026g01050, VIT_212s0059g00270
14	GO:0010200	response to chitin	390	25	19	6	3.4946	0.00385	1	VIT_200s0265g00170, VIT_201s0010g02750, VIT_202s0012g00740, VIT_202s0025g01610, VIT_203s0038g00340, VIT_204s0008g00420, VIT_204s0008g05760, VIT_205s0020g03710, VIT_205s0094g00220, VIT_206s0004g05050, VIT_206s0004g05080, VIT_206s0004g06220, VIT_206s0004g06710, VIT_207s0129g00210, VIT_209s0002g01080, VIT_209s0002g02320, VIT_210s0003g05430, VIT_211s0016g03080, VIT_213s0047g00210, VIT_214s0066g01210,…	VIT_200s0265g00170, VIT_201s0010g02750, VIT_203s0038g00340, VIT_204s0008g00420, VIT_204s0008g05760, VIT_205s0020g03710, VIT_205s0094g00220, VIT_206s0004g06710, VIT_207s0129g00210, VIT_209s0002g01080, VIT_209s0002g02320, VIT_210s0003g05430, VIT_211s0016g03080, VIT_213s0047g00210, VIT_214s0128g00390, VIT_216s0013g00890, VIT_216s0098g00860, VIT_217s0000g06860, VIT_219s0014g02240	VIT_202s0012g00740, VIT_202s0025g01610, VIT_206s0004g05050, VIT_206s0004g05080, VIT_206s0004g06220, VIT_214s0066g01210
15	GO:0009753	response to jasmonic acid	300	21	18	3	3.499	0	1	VIT_200s0265g00170, VIT_200s0375g00060, VIT_200s0389g00020, VIT_200s0441g00020, VIT_200s0450g00010, VIT_200s0692g00020, VIT_201s0010g02750, VIT_201s0026g01050, VIT_201s0146g00480, VIT_205s0020g02200, VIT_205s0049g01550, VIT_206s0004g01510, VIT_207s0129g00210, VIT_208s0007g00410, VIT_209s0002g01080, VIT_209s0002g03410, VIT_210s0116g00750, VIT_211s0052g00100, VIT_212s0059g02720, VIT_218s0001g08310,…	VIT_200s0265g00170, VIT_200s0375g00060, VIT_200s0389g00020, VIT_200s0450g00010, VIT_200s0692g00020, VIT_201s0010g02750, VIT_201s0146g00480, VIT_205s0020g02200, VIT_205s0049g01550, VIT_206s0004g01510, VIT_207s0129g00210, VIT_209s0002g01080, VIT_209s0002g03410, VIT_210s0116g00750, VIT_211s0052g00100, VIT_212s0059g02720, VIT_218s0001g08310, VIT_218s0001g11630	VIT_200s0441g00020, VIT_201s0026g01050, VIT_208s0007g00410
16	GO:0009620	response to fungus	118	20	19	1	4.078	0	1	VIT_200s0265g00170, VIT_200s0450g00010, VIT_200s0692g00020, VIT_200s1319g00010, VIT_201s0010g02750, VIT_201s0011g03090, VIT_206s0004g01510, VIT_206s0080g00090, VIT_209s0002g01080, VIT_210s0116g00750, VIT_211s0016g01230, VIT_213s0047g00210, VIT_213s0067g01020, VIT_213s0147g00230, VIT_214s0083g00110, VIT_214s0128g00390, VIT_216s0098g00860, VIT_218s0001g08310, VIT_218s0001g11630, VIT_218s0001g12900	VIT_200s0265g00170, VIT_200s0450g00010, VIT_200s0692g00020, VIT_200s1319g00010, VIT_201s0010g02750, VIT_201s0011g03090, VIT_206s0004g01510, VIT_206s0080g00090, VIT_209s0002g01080, VIT_210s0116g00750, VIT_211s0016g01230, VIT_213s0047g00210, VIT_213s0067g01020, VIT_214s0083g00110, VIT_214s0128g00390, VIT_216s0098g00860, VIT_218s0001g08310, VIT_218s0001g11630, VIT_218s0001g12900	VIT_213s0147g00230
17	GO:0009693	ethylene biosynthetic process	73	6	6	0	3.3049	0.00616	1	VIT_200s0265g00170, VIT_201s0010g02750, VIT_204s0008g03770, VIT_205s0020g03710, VIT_209s0002g01080, VIT_218s0001g01960	VIT_200s0265g00170, VIT_201s0010g02750, VIT_204s0008g03770, VIT_205s0020g03710, VIT_209s0002g01080, VIT_218s0001g01960
18	GO:0009611	response to wounding	417	46	41	5	5.5131	0	1	VIT_200s0265g00170, VIT_200s0375g00060, VIT_200s0389g00020, VIT_200s0441g00020, VIT_200s0450g00010, VIT_200s0692g00020, VIT_200s1319g00010, VIT_201s0010g02750, VIT_201s0146g00480, VIT_202s0025g01610, VIT_204s0008g05760, VIT_204s0044g01620, VIT_205s0020g02200, VIT_205s0020g03280, VIT_205s0049g01550, VIT_206s0004g01510, VIT_206s0004g06320, VIT_206s0080g00090, VIT_207s0005g05610, VIT_207s0129g00210,…	VIT_200s0265g00170, VIT_200s0375g00060, VIT_200s0389g00020, VIT_200s0450g00010, VIT_200s0692g00020, VIT_200s1319g00010, VIT_201s0010g02750, VIT_201s0146g00480, VIT_204s0008g05760, VIT_204s0044g01620, VIT_205s0020g02200, VIT_205s0020g03280, VIT_205s0049g01550, VIT_206s0004g01510, VIT_206s0004g06320, VIT_206s0080g00090, VIT_207s0005g05610, VIT_207s0129g00210, VIT_207s0141g00060, VIT_209s0002g01080,…	VIT_200s0441g00020, VIT_202s0025g01610, VIT_211s0016g03180, VIT_213s0067g01980, VIT_219s0085g01030
19	GO:0002679	respiratory burst involved in defense response	90	8	7	1	3.7119	0.00385	1	VIT_202s0025g01610, VIT_204s0008g00420, VIT_205s0020g03710, VIT_205s0094g00220, VIT_209s0002g02320, VIT_210s0003g05430, VIT_211s0016g03080, VIT_217s0000g06860	VIT_204s0008g00420, VIT_205s0020g03710, VIT_205s0094g00220, VIT_209s0002g02320, VIT_210s0003g05430, VIT_211s0016g03080, VIT_217s0000g06860	VIT_202s0025g01610
20	GO:0008152	metabolic process	2377	156	107	49	3.8441	0	1	VIT_200s0203g00180, VIT_200s0233g00010, VIT_200s0361g00060, VIT_200s0375g00060, VIT_200s0389g00020, VIT_200s0392g00030, VIT_200s0392g00060, VIT_200s0441g00020, VIT_200s0450g00010, VIT_200s0480g00030, VIT_200s0480g00040, VIT_200s0480g00060, VIT_200s0480g00100, VIT_200s0531g00050, VIT_200s0615g00030, VIT_200s0692g00020, VIT_200s2527g00010, VIT_201s0011g00690, VIT_201s0011g01110, VIT_201s0011g06260,…	VIT_200s0203g00180, VIT_200s0233g00010, VIT_200s0361g00060, VIT_200s0375g00060, VIT_200s0389g00020, VIT_200s0392g00030, VIT_200s0392g00060, VIT_200s0450g00010, VIT_200s0480g00030, VIT_200s0480g00040, VIT_200s0480g00060, VIT_200s0480g00100, VIT_200s0531g00050, VIT_200s0692g00020, VIT_200s2527g00010, VIT_201s0011g01110, VIT_201s0011g06260, VIT_201s0026g00220, VIT_201s0026g00630, VIT_201s0026g01660,…	VIT_200s0441g00020, VIT_200s0615g00030, VIT_201s0011g00690, VIT_201s0127g00400, VIT_201s0127g00740, VIT_202s0012g00750, VIT_202s0025g02650, VIT_203s0038g02510, VIT_203s0038g03250, VIT_204s0008g07400, VIT_204s0023g00050, VIT_204s0023g02810, VIT_205s0020g00420, VIT_205s0020g01840, VIT_205s0020g04430, VIT_205s0062g00630, VIT_205s0062g01430, VIT_205s0094g00990, VIT_206s0004g05020, VIT_206s0009g00810,…
21	GO:0009695	jasmonic acid biosynthetic process	127	25	21	4	2.7105	0.046933	1	VIT_200s0265g00170, VIT_200s0389g00020, VIT_200s0450g00010, VIT_200s0692g00020, VIT_200s1319g00010, VIT_201s0010g02750, VIT_201s0127g00740, VIT_204s0008g01300, VIT_204s0043g01010, VIT_206s0004g01510, VIT_206s0080g00090, VIT_207s0005g05610, VIT_209s0002g01080, VIT_210s0116g00750, VIT_211s0016g01230, VIT_211s0016g02280, VIT_211s0016g03690, VIT_213s0067g01020, VIT_214s0128g00390, VIT_217s0000g01790,…	VIT_200s0265g00170, VIT_200s0389g00020, VIT_200s0450g00010, VIT_200s0692g00020, VIT_200s1319g00010, VIT_201s0010g02750, VIT_206s0004g01510, VIT_206s0080g00090, VIT_207s0005g05610, VIT_209s0002g01080, VIT_210s0116g00750, VIT_211s0016g01230, VIT_211s0016g03690, VIT_213s0067g01020, VIT_214s0128g00390, VIT_217s0000g01790, VIT_217s0000g06860, VIT_217s0000g08390, VIT_218s0001g08310, VIT_218s0001g12890,…	VIT_201s0127g00740, VIT_204s0008g01300, VIT_204s0043g01010, VIT_211s0016g02280
Down-regulated processes
Photosynthesis
22	GO:0015979	photosynthesis	157	7	1	6	-3.4476	1	0.0014	VIT_204s0023g00600, VIT_207s0005g04400, VIT_208s0007g05000, VIT_212s0059g00270, VIT_214s0081g00060, VIT_219s0014g05080, VIT_219s0015g00140	VIT_204s0023g00600	VIT_207s0005g04400, VIT_208s0007g05000, VIT_212s0059g00270, VIT_214s0081g00060, VIT_219s0014g05080, VIT_219s0015g00140
23	GO:0009416	response to light stimulus	192	18	6	12	-3.4913	1	0	VIT_201s0127g00740, VIT_201s0244g00030, VIT_203s0091g00680, VIT_204s0008g02250, VIT_204s0008g06630, VIT_204s0043g01010, VIT_206s0004g05180, VIT_206s0004g06220, VIT_207s0129g00660, VIT_207s0141g00060, VIT_209s0002g05700, VIT_212s0035g00270, VIT_212s0059g02270, VIT_212s0134g00010, VIT_215s0046g02390, VIT_217s0000g08390, VIT_218s0001g08110, VIT_219s0014g05080	VIT_204s0008g02250, VIT_207s0129g00660, VIT_207s0141g00060, VIT_212s0059g02270, VIT_212s0134g00010, VIT_217s0000g08390	VIT_201s0127g00740, VIT_201s0244g00030, VIT_203s0091g00680, VIT_204s0008g06630, VIT_204s0043g01010, VIT_206s0004g05180, VIT_206s0004g06220, VIT_209s0002g05700, VIT_212s0035g00270, VIT_215s0046g02390, VIT_218s0001g08110, VIT_219s0014g05080
24	GO:0000023	maltose metabolic process	166	15	3	12	-3.4134	1	0.0026783	VIT_201s0011g05210, VIT_204s0008g01300, VIT_204s0023g00080, VIT_205s0049g01980, VIT_206s0004g06130, VIT_207s0005g00590, VIT_208s0040g00670, VIT_209s0002g05700, VIT_211s0016g02280, VIT_212s0059g00270, VIT_214s0060g01030, VIT_214s0128g00470, VIT_217s0000g08390, VIT_217s0000g08680, VIT_219s0014g05080	VIT_205s0049g01980, VIT_208s0040g00670, VIT_217s0000g08390	VIT_201s0011g05210, VIT_204s0008g01300, VIT_204s0023g00080, VIT_206s0004g06130, VIT_207s0005g00590, VIT_209s0002g05700, VIT_211s0016g02280, VIT_212s0059g00270, VIT_214s0060g01030, VIT_214s0128g00470, VIT_217s0000g08680, VIT_219s0014g05080
25	GO:0019252	starch biosynthetic process	210	18	5	13	-2.9197	1	0.0099647	VIT_201s0011g00730, VIT_201s0011g05210, VIT_204s0008g01300, VIT_204s0023g00080, VIT_205s0049g01980, VIT_205s0102g00710, VIT_206s0004g06020, VIT_206s0004g06130, VIT_207s0005g00590, VIT_208s0040g00670, VIT_209s0002g05700, VIT_211s0016g02280, VIT_212s0059g00270, VIT_214s0060g01030, VIT_214s0128g00470, VIT_217s0000g08390, VIT_217s0000g08680, VIT_219s0014g05080	VIT_205s0049g01980, VIT_205s0102g00710, VIT_206s0004g06020, VIT_208s0040g00670, VIT_217s0000g08390	VIT_201s0011g00730, VIT_201s0011g05210, VIT_204s0008g01300, VIT_204s0023g00080, VIT_206s0004g06130, VIT_207s0005g00590, VIT_209s0002g05700, VIT_211s0016g02280, VIT_212s0059g00270, VIT_214s0060g01030, VIT_214s0128g00470, VIT_217s0000g08680, VIT_219s0014g05080
26	GO:0015995	chlorophyll biosynthetic process	149	13	3	10	-3.8834	1	0	VIT_201s0127g00740, VIT_202s0025g02890, VIT_204s0008g01300, VIT_204s0023g00080, VIT_204s0023g00600, VIT_204s0043g01010, VIT_205s0020g01840, VIT_208s0040g03400, VIT_211s0016g02280, VIT_212s0059g00270, VIT_217s0000g08390, VIT_218s0001g08110, VIT_219s0015g00140	VIT_204s0023g00600, VIT_208s0040g03400, VIT_217s0000g08390	VIT_201s0127g00740, VIT_202s0025g02890, VIT_204s0008g01300, VIT_204s0023g00080, VIT_204s0043g01010, VIT_205s0020g01840, VIT_211s0016g02280, VIT_212s0059g00270, VIT_218s0001g08110, VIT_219s0015g00140
27	GO:0019288	isopentenyl diphosphate biosynthetic process, methylerythritol 4-phosphate pathway	263	19	2	17	-5.1941	1	0	VIT_201s0127g00740, VIT_202s0025g02890, VIT_203s0038g03250, VIT_204s0008g01300, VIT_204s0023g00080, VIT_204s0043g01010, VIT_205s0020g01840, VIT_205s0051g00870, VIT_206s0004g06130, VIT_206s0004g06140, VIT_206s0061g00770, VIT_207s0005g00590, VIT_207s0005g04400, VIT_211s0016g02280, VIT_212s0059g00270, VIT_214s0060g01030, VIT_217s0000g08390, VIT_218s0001g08630, VIT_219s0015g00140	VIT_205s0051g00870, VIT_217s0000g08390	VIT_201s0127g00740, VIT_202s0025g02890, VIT_203s0038g03250, VIT_204s0008g01300, VIT_204s0023g00080, VIT_204s0043g01010, VIT_205s0020g01840, VIT_206s0004g06130, VIT_206s0004g06140, VIT_206s0061g00770, VIT_207s0005g00590, VIT_207s0005g04400, VIT_211s0016g02280, VIT_212s0059g00270, VIT_214s0060g01030, VIT_218s0001g08630, VIT_219s0015g00140
27	GO:0009902	chloroplast relocation	107	6	0	6	-3.8441	1	0	VIT_202s0025g01710, VIT_212s0059g00270, VIT_214s0060g01030, VIT_216s0013g00240, VIT_217s0000g08680, VIT_219s0015g00140		VIT_202s0025g01710, VIT_212s0059g00270, VIT_214s0060g01030, VIT_216s0013g00240, VIT_217s0000g08680, VIT_219s0015g00140
28	GO:0010027	thylakoid membrane organization	214	8	0	8	-3.5276	1	0	VIT_202s0025g02890, VIT_208s0007g01640, VIT_212s0059g00270, VIT_214s0060g01030, VIT_216s0013g00240, VIT_218s0001g08630, VIT_219s0014g04710, VIT_219s0015g00140		VIT_202s0025g02890, VIT_208s0007g01640, VIT_212s0059g00270, VIT_214s0060g01030, VIT_216s0013g00240, VIT_218s0001g08630, VIT_219s0014g04710, VIT_219s0015g00140
29	GO:0010114	response to red light	126	6	1	5	-2.78	1	0.012158	VIT_203s0038g02510, VIT_203s0038g03250, VIT_203s0063g00380, VIT_206s0004g05050, VIT_208s0007g00780, VIT_212s0059g00270	VIT_203s0063g00380	VIT_203s0038g02510, VIT_203s0038g03250, VIT_206s0004g05050, VIT_208s0007g00780, VIT_212s0059g00270
30	GO:0010207	photosystem II assembly	154	8	0	8	-4.3717	1	0	VIT_203s0038g02510, VIT_203s0038g03250, VIT_207s0005g04400, VIT_208s0007g00780, VIT_212s0059g00270, VIT_214s0128g00470, VIT_216s0013g00240, VIT_218s0001g11370		VIT_203s0038g02510, VIT_203s0038g03250, VIT_207s0005g04400, VIT_208s0007g00780, VIT_212s0059g00270, VIT_214s0128g00470, VIT_216s0013g00240, VIT_218s0001g11370
31	GO:0010218	response to far red light	96	6	2	4	-2.3067	1	0.043716	VIT_200s0299g00100, VIT_203s0038g02510, VIT_203s0038g03250, VIT_208s0007g00780, VIT_212s0059g00270, VIT_218s0157g00020	VIT_200s0299g00100, VIT_218s0157g00020	VIT_203s0038g02510, VIT_203s0038g03250, VIT_208s0007g00780, VIT_212s0059g00270
32	GO:0006364	rRNA processing	278	13	2	11	-4.238	1	0	VIT_201s0011g02180, VIT_202s0025g02890, VIT_203s0038g02510, VIT_203s0038g03250, VIT_204s0043g01010, VIT_205s0020g01840, VIT_208s0007g01640, VIT_212s0059g00270, VIT_212s0059g01670, VIT_216s0013g00240, VIT_218s0001g11370, VIT_219s0014g04710, VIT_219s0015g00140	VIT_201s0011g02180, VIT_212s0059g01670	VIT_202s0025g02890, VIT_203s0038g02510, VIT_203s0038g03250, VIT_204s0043g01010, VIT_205s0020g01840, VIT_208s0007g01640, VIT_212s0059g00270, VIT_216s0013g00240, VIT_218s0001g11370, VIT_219s0014g04710, VIT_219s0015g00140
33	GO:0009073	aromatic amino acid family biosynthetic process	80	8	1	7	-2.4437	1	0.03192	VIT_204s0008g01300, VIT_204s0008g06570, VIT_205s0020g01840, VIT_211s0016g02280, VIT_212s0059g00270, VIT_216s0013g00240, VIT_218s0001g06250, VIT_219s0014g04710	VIT_218s0001g06250	VIT_204s0008g01300, VIT_204s0008g06570, VIT_205s0020g01840, VIT_211s0016g02280, VIT_212s0059g00270, VIT_216s0013g00240, VIT_219s0014g04710
34	GO:0045893	positive regulation of transcription, DNA-templated	403	9	0	9	-3.2417	1	0.0044	VIT_201s0011g00410, VIT_204s0008g01300, VIT_204s0043g01010, VIT_205s0020g01840, VIT_208s0007g01640, VIT_211s0016g02280, VIT_212s0059g00270, VIT_218s0001g10540, VIT_219s0014g04710		VIT_201s0011g00410, VIT_204s0008g01300, VIT_204s0043g01010, VIT_205s0020g01840, VIT_208s0007g01640, VIT_211s0016g02280, VIT_212s0059g00270, VIT_218s0001g10540, VIT_219s0014g04710
35	GO:0030154	cell differentiation	124	6	0	6	-3.4977	1	0.0014	VIT_201s0011g00830, VIT_204s0008g01300, VIT_204s0043g01010, VIT_205s0020g01840, VIT_211s0016g02280, VIT_212s0059g00270		VIT_201s0011g00830, VIT_204s0008g01300, VIT_204s0043g01010, VIT_205s0020g01840, VIT_211s0016g02280, VIT_212s0059g00270
36	GO:0043085	positive regulation of catalytic activity	123	10	2	8	-2.9863	1	0.010822	VIT_204s0008g01300, VIT_204s0023g00080, VIT_206s0004g06130, VIT_208s0040g00670, VIT_211s0016g02280, VIT_212s0059g00270, VIT_214s0128g00470, VIT_217s0000g08390, VIT_217s0000g08680, VIT_219s0014g05080	VIT_208s0040g00670, VIT_217s0000g08390	VIT_204s0008g01300, VIT_204s0023g00080, VIT_206s0004g06130, VIT_211s0016g02280, VIT_212s0059g00270, VIT_214s0128g00470, VIT_217s0000g08680, VIT_219s0014g05080
37	GO:0016117	carotenoid biosynthetic process	127	11	1	10	-4.7866	1	0	VIT_200s0291g00060, VIT_201s0127g00740, VIT_203s0038g03250, VIT_204s0023g00080, VIT_204s0043g01010, VIT_205s0020g01840, VIT_207s0005g00590, VIT_209s0002g03930, VIT_212s0059g00270, VIT_214s0060g01030, VIT_217s0000g08390	VIT_217s0000g08390	VIT_200s0291g00060, VIT_201s0127g00740, VIT_203s0038g03250, VIT_204s0023g00080, VIT_204s0043g01010, VIT_205s0020g01840, VIT_207s0005g00590, VIT_209s0002g03930, VIT_212s0059g00270, VIT_214s0060g01030
38	GO:0006636	unsaturated fatty acid biosynthetic process	71	10	2	8	-3.2787	1	0.0044	VIT_201s0127g00740, VIT_204s0008g01300, VIT_204s0023g00080, VIT_204s0043g01010, VIT_205s0020g01840, VIT_206s0004g06730, VIT_211s0016g02280, VIT_212s0059g00270, VIT_213s0067g01120, VIT_217s0000g08390	VIT_213s0067g01120, VIT_217s0000g08390	VIT_201s0127g00740, VIT_204s0008g01300, VIT_204s0023g00080, VIT_204s0043g01010, VIT_205s0020g01840, VIT_206s0004g06730, VIT_211s0016g02280, VIT_212s0059g00270
39	GO:0006766	vitamin metabolic process	37	5	1	4	-2.4866	1	0.03137	VIT_201s0127g00740, VIT_204s0008g01300, VIT_204s0043g01010, VIT_211s0016g02280, VIT_217s0000g08390	VIT_217s0000g08390	VIT_201s0127g00740, VIT_204s0008g01300, VIT_204s0043g01010, VIT_211s0016g02280
40	GO:0009965	leaf morphogenesis	213	12	2	10	-3.6878	1	0	VIT_203s0017g02300, VIT_204s0008g01300, VIT_204s0008g01970, VIT_204s0023g02650, VIT_204s0043g00740, VIT_204s0043g01010, VIT_205s0020g01840, VIT_207s0005g01030, VIT_211s0016g02280, VIT_212s0028g03720, VIT_212s0059g00270, VIT_216s0098g01080	VIT_204s0023g02650, VIT_216s0098g01080	VIT_203s0017g02300, VIT_204s0008g01300, VIT_204s0008g01970, VIT_204s0043g00740, VIT_204s0043g01010, VIT_205s0020g01840, VIT_207s0005g01030, VIT_211s0016g02280, VIT_212s0028g03720, VIT_212s0059g00270
41	GO:0009106	lipoate metabolic process	32	5	1	4	-2.4866	1	0.03137	VIT_201s0127g00740, VIT_204s0008g01300, VIT_204s0043g01010, VIT_211s0016g02280, VIT_217s0000g08390	VIT_217s0000g08390	VIT_201s0127g00740, VIT_204s0008g01300, VIT_204s0043g01010, VIT_211s0016g02280
42	GO:0009108	coenzyme biosynthetic process	31	5	1	4	-2.4866	1	0.03137	VIT_201s0127g00740, VIT_204s0008g01300, VIT_204s0043g01010, VIT_211s0016g02280, VIT_217s0000g08390	VIT_217s0000g08390	VIT_201s0127g00740, VIT_204s0008g01300, VIT_204s0043g01010, VIT_211s0016g02280
43	GO:0006655	phosphatidylglycerol biosynthetic process	68	9	3	6	-2.906	1	0.010822	VIT_204s0023g00080, VIT_204s0043g01010, VIT_205s0077g00060, VIT_207s0005g00590, VIT_207s0005g04400, VIT_208s0007g02000, VIT_212s0059g00270, VIT_214s0060g02200, VIT_217s0000g08390	VIT_208s0007g02000, VIT_214s0060g02200, VIT_217s0000g08390	VIT_204s0023g00080, VIT_204s0043g01010, VIT_205s0077g00060, VIT_207s0005g00590, VIT_207s0005g04400, VIT_212s0059g00270
45	GO:0005982	starch metabolic process	611	42	12	30	-2.9797	1	0.0093333	VIT_200s0233g00010, VIT_200s0323g00050, VIT_200s2527g00010, VIT_201s0010g01200, VIT_201s0011g00690, VIT_201s0127g00400, VIT_201s0127g00870, VIT_202s0025g02650, VIT_202s0154g00090, VIT_202s0154g00600, VIT_203s0063g02490, VIT_205s0020g00420, VIT_205s0062g01430, VIT_205s0077g01150, VIT_206s0004g01270, VIT_206s0061g00550, VIT_207s0005g00740, VIT_207s0005g01030, VIT_207s0005g01550, VIT_208s0007g01640,…	VIT_200s0233g00010, VIT_200s2527g00010, VIT_202s0154g00090, VIT_203s0063g02490, VIT_205s0077g01150, VIT_208s0007g06040, VIT_209s0002g00330, VIT_209s0002g02320, VIT_211s0016g00470, VIT_213s0139g00110, VIT_218s0157g00020, VIT_219s0090g01070	VIT_200s0323g00050, VIT_201s0010g01200, VIT_201s0011g00690, VIT_201s0127g00400, VIT_201s0127g00870, VIT_202s0025g02650, VIT_202s0154g00600, VIT_205s0020g00420, VIT_205s0062g01430, VIT_206s0004g01270, VIT_206s0061g00550, VIT_207s0005g00740, VIT_207s0005g01030, VIT_207s0005g01550, VIT_208s0007g01640, VIT_208s0007g05990, VIT_208s0007g06080, VIT_210s0003g02160, VIT_211s0016g00330, VIT_211s0016g02960,…
46	GO:0005985	sucrose metabolic process	615	45	16	29	-2.197	1	0.05236	VIT_200s0233g00010, VIT_200s0323g00050, VIT_200s2527g00010, VIT_201s0011g00690, VIT_201s0011g05210, VIT_201s0026g01660, VIT_201s0127g00400, VIT_201s0127g00870, VIT_202s0012g00170, VIT_202s0025g02650, VIT_202s0154g00090, VIT_202s0154g00600, VIT_203s0063g02490, VIT_205s0020g00420, VIT_205s0062g01430, VIT_205s0077g00280, VIT_205s0077g01150, VIT_205s0102g00710, VIT_206s0004g01270, VIT_206s0061g00550,…	VIT_200s0233g00010, VIT_200s2527g00010, VIT_201s0026g01660, VIT_202s0012g00170, VIT_202s0154g00090, VIT_203s0063g02490, VIT_205s0077g00280, VIT_205s0077g01150, VIT_205s0102g00710, VIT_208s0007g06040, VIT_208s0040g00670, VIT_209s0002g00330, VIT_209s0002g02320, VIT_211s0016g00470, VIT_213s0139g00110, VIT_219s0090g01070	VIT_200s0323g00050, VIT_201s0011g00690, VIT_201s0011g05210, VIT_201s0127g00400, VIT_201s0127g00870, VIT_202s0025g02650, VIT_202s0154g00600, VIT_205s0020g00420, VIT_205s0062g01430, VIT_206s0004g01270, VIT_206s0061g00550, VIT_207s0005g00740, VIT_207s0005g01030, VIT_207s0005g01550, VIT_208s0007g01640, VIT_208s0007g05990, VIT_208s0007g06080, VIT_210s0003g02160, VIT_211s0016g00330, VIT_211s0016g02960,…
Growth
47	GO:0010075	regulation of meristem growth	181	17	4	13	-3.3357	1	0.0035538	VIT_201s0010g01200, VIT_201s0026g01640, VIT_201s0127g00870, VIT_202s0012g02540, VIT_204s0008g00530, VIT_204s0008g01970, VIT_204s0008g06670, VIT_205s0020g01140, VIT_205s0077g00280, VIT_207s0031g00130, VIT_208s0040g00060, VIT_212s0055g00800, VIT_217s0000g02470, VIT_217s0000g05680, VIT_218s0001g04680, VIT_218s0001g13590, VIT_219s0090g01490	VIT_201s0026g01640, VIT_205s0077g00280, VIT_212s0055g00800, VIT_217s0000g05680	VIT_201s0010g01200, VIT_201s0127g00870, VIT_202s0012g02540, VIT_204s0008g00530, VIT_204s0008g01970, VIT_204s0008g06670, VIT_205s0020g01140, VIT_207s0031g00130, VIT_208s0040g00060, VIT_217s0000g02470, VIT_218s0001g04680, VIT_218s0001g13590, VIT_219s0090g01490
48	GO:0048767	root hair elongation	203	14	5	9	-2.5176	1	0.029543	VIT_201s0010g01200, VIT_201s0011g00560, VIT_201s0026g00630, VIT_201s0127g00870, VIT_202s0154g00080, VIT_204s0008g03770, VIT_205s0077g00280, VIT_207s0005g01030, VIT_208s0007g06520, VIT_209s0002g03140, VIT_209s0070g00480, VIT_212s0055g00800, VIT_219s0085g01030, VIT_219s0090g01490	VIT_201s0011g00560, VIT_201s0026g00630, VIT_204s0008g03770, VIT_205s0077g00280, VIT_212s0055g00800	VIT_201s0010g01200, VIT_201s0127g00870, VIT_202s0154g00080, VIT_207s0005g01030, VIT_208s0007g06520, VIT_209s0002g03140, VIT_209s0070g00480, VIT_219s0085g01030, VIT_219s0090g01490
49	GO:0009932	cell tip growth	90	7	2	5	-2.4731	1	0.029517	VIT_201s0010g01200, VIT_201s0127g00870, VIT_202s0154g00080, VIT_205s0077g00280, VIT_209s0002g03140, VIT_212s0055g00800, VIT_219s0090g01490	VIT_205s0077g00280, VIT_212s0055g00800	VIT_201s0010g01200, VIT_201s0127g00870, VIT_202s0154g00080, VIT_209s0002g03140, VIT_219s0090g01490
50	GO:0009926	auxin polar transport	119	5	1	4	-2.5177	1	0.030196	VIT_201s0127g00870, VIT_205s0020g01140, VIT_208s0040g00060, VIT_209s0002g03140, VIT_212s0055g00800	VIT_212s0055g00800	VIT_201s0127g00870, VIT_205s0020g01140, VIT_208s0040g00060, VIT_209s0002g03140
51	GO:0043481	anthocyanin accumulation in tissues in response to UV light	104	6	2	4	-2.306	1	0.043716	VIT_201s0010g01200, VIT_201s0127g00870, VIT_202s0154g00080, VIT_205s0077g00280, VIT_209s0002g03140, VIT_212s0055g00800	VIT_205s0077g00280, VIT_212s0055g00800	VIT_201s0010g01200, VIT_201s0127g00870, VIT_202s0154g00080, VIT_209s0002g03140
52	GO:0008361	regulation of cell size	44	5	1	4	-2.5177	1	0.030196	VIT_201s0127g00870, VIT_205s0020g01140, VIT_208s0040g00060, VIT_209s0002g03140, VIT_212s0055g00800	VIT_212s0055g00800	VIT_201s0127g00870, VIT_205s0020g01140, VIT_208s0040g00060, VIT_209s0002g03140
53	GO:0007389	pattern specification process	47	7	1	6	-2.7036	1	0.014273	VIT_201s0011g06330, VIT_201s0127g00870, VIT_205s0020g01140, VIT_208s0040g00060, VIT_208s0058g01020, VIT_209s0002g03140, VIT_212s0055g00800	VIT_212s0055g00800	VIT_201s0011g06330, VIT_201s0127g00870, VIT_205s0020g01140, VIT_208s0040g00060, VIT_208s0058g01020, VIT_209s0002g03140
54	GO:0009664	plant-type cell wall organization	136	11	2	9	-3.3965	1	0.0014	VIT_201s0010g01200, VIT_201s0127g00870, VIT_204s0008g01970, VIT_205s0020g01140, VIT_208s0040g00060, VIT_208s0040g00670, VIT_208s0040g02400, VIT_209s0002g03140, VIT_210s0003g02160, VIT_212s0059g00270, VIT_215s0046g00360	VIT_208s0040g00670, VIT_215s0046g00360	VIT_201s0010g01200, VIT_201s0127g00870, VIT_204s0008g01970, VIT_205s0020g01140, VIT_208s0040g00060, VIT_208s0040g02400, VIT_209s0002g03140, VIT_210s0003g02160, VIT_212s0059g00270
55	GO:0006084	acetyl-CoA metabolic process	69	6	1	5	-1.9379	1	0.094374	VIT_201s0010g01200, VIT_202s0025g04580, VIT_204s0008g02770, VIT_204s0008g06670, VIT_208s0040g00060, VIT_208s0040g00470	VIT_202s0025g04580	VIT_201s0010g01200, VIT_204s0008g02770, VIT_204s0008g06670, VIT_208s0040g00060, VIT_208s0040g00470
56	GO:0009825	multidimensional cell growth	107	6	2	4	-2.306	1	0.043716	VIT_201s0010g01200, VIT_201s0127g00870, VIT_202s0154g00080, VIT_205s0077g00280, VIT_209s0002g03140, VIT_212s0055g00800	VIT_205s0077g00280, VIT_212s0055g00800	VIT_201s0010g01200, VIT_201s0127g00870, VIT_202s0154g00080, VIT_209s0002g03140
Cell proliferation
57	GO:0000079	regulation of cyclin-dependent protein serine/threonine kinase activity	42	5	0	5	-2.4311	1	0.035663	VIT_203s0038g02800, VIT_203s0180g00040, VIT_208s0040g00930, VIT_218s0001g02060, VIT_218s0001g14170		VIT_203s0038g02800, VIT_203s0180g00040, VIT_208s0040g00930, VIT_218s0001g02060, VIT_218s0001g14170
58	GO:0007049	cell cycle	136	11	1	10	-2.8185	1	0.013426	VIT_203s0038g02800, VIT_203s0180g00040, VIT_204s0008g01970, VIT_208s0040g00930, VIT_208s0058g00540, VIT_209s0002g05680, VIT_210s0003g05480, VIT_213s0019g01840, VIT_217s0000g06860, VIT_218s0001g02060, VIT_218s0001g14170	VIT_217s0000g06860	VIT_203s0038g02800, VIT_203s0180g00040, VIT_204s0008g01970, VIT_208s0040g00930, VIT_208s0058g00540, VIT_209s0002g05680, VIT_210s0003g05480, VIT_213s0019g01840, VIT_218s0001g02060, VIT_218s0001g14170
59	GO:0051301	cell division	260	14	1	13	-2.7167	1	0.01386	VIT_201s0010g02430, VIT_203s0038g02800, VIT_203s0180g00040, VIT_205s0020g03880, VIT_208s0040g00930, VIT_208s0105g00570, VIT_210s0003g02160, VIT_210s0003g05480, VIT_213s0019g01840, VIT_214s0083g00530, VIT_215s0107g00320, VIT_217s0000g06860, VIT_218s0001g02060, VIT_218s0001g14170	VIT_217s0000g06860	VIT_201s0010g02430, VIT_203s0038g02800, VIT_203s0180g00040, VIT_205s0020g03880, VIT_208s0040g00930, VIT_208s0105g00570, VIT_210s0003g02160, VIT_210s0003g05480, VIT_213s0019g01840, VIT_214s0083g00530, VIT_215s0107g00320, VIT_218s0001g02060, VIT_218s0001g14170
60	GO:0000226	microtubule cytoskeleton organization	161	15	0	15	-3.8358	1	0	VIT_201s0026g00030, VIT_202s0025g03480, VIT_202s0025g04000, VIT_203s0017g02300, VIT_205s0020g03880, VIT_205s0049g01350, VIT_206s0004g01270, VIT_207s0005g01030, VIT_208s0007g08800, VIT_210s0092g00360, VIT_214s0128g00440, VIT_216s0022g01820, VIT_217s0000g02470, VIT_218s0001g13590, VIT_218s0122g00470		VIT_201s0026g00030, VIT_202s0025g03480, VIT_202s0025g04000, VIT_203s0017g02300, VIT_205s0020g03880, VIT_205s0049g01350, VIT_206s0004g01270, VIT_207s0005g01030, VIT_208s0007g08800, VIT_210s0092g00360, VIT_214s0128g00440, VIT_216s0022g01820, VIT_217s0000g02470, VIT_218s0001g13590, VIT_218s0122g00470
61	GO:0006306	DNA methylation	217	18	1	17	-3.7309	1	0	VIT_202s0012g01240, VIT_202s0025g03480, VIT_203s0038g02800, VIT_204s0008g04200, VIT_204s0023g03720, VIT_204s0023g03740, VIT_205s0029g00400, VIT_208s0040g00070, VIT_209s0002g03660, VIT_210s0092g00360, VIT_213s0019g01840, VIT_216s0039g02400, VIT_218s0001g02060, VIT_218s0001g08700, VIT_218s0001g10540, VIT_218s0001g12030, VIT_218s0001g13590, VIT_218s0001g14170	VIT_202s0012g01240	VIT_202s0025g03480, VIT_203s0038g02800, VIT_204s0008g04200, VIT_204s0023g03720, VIT_204s0023g03740, VIT_205s0029g00400, VIT_208s0040g00070, VIT_209s0002g03660, VIT_210s0092g00360, VIT_213s0019g01840, VIT_216s0039g02400, VIT_218s0001g02060, VIT_218s0001g08700, VIT_218s0001g10540, VIT_218s0001g12030, VIT_218s0001g13590, VIT_218s0001g14170
62	GO:0000911	cytokinesis by cell plate formation	236	28	1	27	-4.4891	1	0	VIT_201s0026g00030, VIT_202s0025g03480, VIT_202s0025g04000, VIT_203s0063g01120, VIT_203s0088g00490, VIT_204s0008g02770, VIT_204s0008g06670, VIT_205s0049g01350, VIT_206s0004g01270, VIT_206s0009g00820, VIT_207s0005g01030, VIT_208s0007g08800, VIT_210s0092g00170, VIT_210s0092g00360, VIT_211s0016g00460, VIT_213s0019g01840, VIT_216s0022g01820, VIT_216s0039g02220, VIT_216s0039g02400, VIT_217s0000g02470,…	VIT_217s0000g06860	VIT_201s0026g00030, VIT_202s0025g03480, VIT_202s0025g04000, VIT_203s0063g01120, VIT_203s0088g00490, VIT_204s0008g02770, VIT_204s0008g06670, VIT_205s0049g01350, VIT_206s0004g01270, VIT_206s0009g00820, VIT_207s0005g01030, VIT_208s0007g08800, VIT_210s0092g00170, VIT_210s0092g00360, VIT_211s0016g00460, VIT_213s0019g01840, VIT_216s0022g01820, VIT_216s0039g02220, VIT_216s0039g02400, VIT_217s0000g02470,…
63	GO:0006184	GTP catabolic process	241	12	2	10	-3.1145	1	0.0059613	VIT_202s0012g00740, VIT_202s0025g03540, VIT_202s0025g03680, VIT_203s0088g00380, VIT_206s0004g05870, VIT_207s0005g05860, VIT_211s0016g03640, VIT_211s0037g00300, VIT_212s0055g00490, VIT_214s0108g00440, VIT_216s0050g00380, VIT_217s0000g02450	VIT_207s0005g05860, VIT_211s0037g00300	VIT_202s0012g00740, VIT_202s0025g03540, VIT_202s0025g03680, VIT_203s0088g00380, VIT_206s0004g05870, VIT_211s0016g03640, VIT_212s0055g00490, VIT_214s0108g00440, VIT_216s0050g00380, VIT_217s0000g02450
64	GO:0007018	microtubule-based movement	156	26	0	26	-5.4169	1	0	VIT_202s0025g03480, VIT_202s0025g03540, VIT_202s0025g03680, VIT_203s0063g01120, VIT_203s0088g00380, VIT_204s0023g03060, VIT_205s0029g00400, VIT_205s0049g01350, VIT_206s0004g05870, VIT_206s0009g00820, VIT_207s0031g00130, VIT_207s0205g00140, VIT_208s0007g08800, VIT_208s0040g02590, VIT_211s0016g00460, VIT_214s0108g00440, VIT_214s0128g00440, VIT_214s0128g00450, VIT_214s0128g00460, VIT_216s0050g00380,…		VIT_202s0025g03480, VIT_202s0025g03540, VIT_202s0025g03680, VIT_203s0063g01120, VIT_203s0088g00380, VIT_204s0023g03060, VIT_205s0029g00400, VIT_205s0049g01350, VIT_206s0004g05870, VIT_206s0009g00820, VIT_207s0031g00130, VIT_207s0205g00140, VIT_208s0007g08800, VIT_208s0040g02590, VIT_211s0016g00460, VIT_214s0108g00440, VIT_214s0128g00440, VIT_214s0128g00450, VIT_214s0128g00460, VIT_216s0050g00380,…
65	GO:0042127	regulation of cell proliferation	45	7	0	7	-2.6287	1	0.016133	VIT_203s0180g00040, VIT_204s0008g00530, VIT_207s0005g01030, VIT_207s0005g04410, VIT_213s0019g01840, VIT_216s0039g02400, VIT_218s0001g02060		VIT_203s0180g00040, VIT_204s0008g00530, VIT_207s0005g01030, VIT_207s0005g04410, VIT_213s0019g01840, VIT_216s0039g02400, VIT_218s0001g02060
66	GO:0016556	mRNA modification	119	6	2	4	-2.2532	1	0.049569	VIT_201s0127g00400, VIT_202s0012g02540, VIT_205s0049g02140, VIT_212s0059g01670, VIT_214s0060g02250, VIT_217s0000g08680	VIT_212s0059g01670, VIT_214s0060g02250	VIT_201s0127g00400, VIT_202s0012g02540, VIT_205s0049g02140, VIT_217s0000g08680
67	GO:0016132	brassinosteroid biosynthetic process	105	5	1	4	-2.4093	1	0.03602	VIT_201s0010g01200, VIT_204s0023g02650, VIT_208s0040g00060, VIT_212s0028g02990, VIT_213s0067g00110	VIT_204s0023g02650	VIT_201s0010g01200, VIT_208s0040g00060, VIT_212s0028g02990, VIT_213s0067g00110
68	GO:0008283	cell proliferation	178	29	4	25	-3.5686	1	0	VIT_200s0179g00340, VIT_200s0299g00100, VIT_200s1328g00020, VIT_201s0010g02430, VIT_201s0011g00830, VIT_201s0026g00030, VIT_203s0038g02800, VIT_204s0008g02770, VIT_204s0023g03720, VIT_204s0023g03740, VIT_204s0044g00560, VIT_205s0029g00400, VIT_206s0004g01710, VIT_208s0007g03870, VIT_210s0092g00360, VIT_211s0016g00460, VIT_212s0028g03330, VIT_216s0022g01820, VIT_217s0000g02470, VIT_217s0000g03290,…	VIT_200s0299g00100, VIT_200s1328g00020, VIT_208s0007g03870, VIT_218s0001g08760	VIT_200s0179g00340, VIT_201s0010g02430, VIT_201s0011g00830, VIT_201s0026g00030, VIT_203s0038g02800, VIT_204s0008g02770, VIT_204s0023g03720, VIT_204s0023g03740, VIT_204s0044g00560, VIT_205s0029g00400, VIT_206s0004g01710, VIT_210s0092g00360, VIT_211s0016g00460, VIT_212s0028g03330, VIT_216s0022g01820, VIT_217s0000g02470, VIT_217s0000g03290, VIT_218s0001g07550, VIT_218s0001g08700, VIT_218s0001g10540,…
69	GO:0009616	virus induced gene silencing	140	6	1	5	-2.3848	1	0.03602	VIT_201s0011g06330, VIT_202s0012g01240, VIT_202s0025g03480, VIT_204s0043g00160, VIT_206s0004g01270, VIT_211s0016g04620	VIT_202s0012g01240	VIT_201s0011g06330, VIT_202s0025g03480, VIT_204s0043g00160, VIT_206s0004g01270, VIT_211s0016g04620
70	GO:0048449	floral organ formation	103	9	1	8	-2.4218	1	0.0341	VIT_200s0179g00340, VIT_202s0025g03480, VIT_203s0091g00550, VIT_204s0008g03780, VIT_204s0008g04200, VIT_204s0023g03360, VIT_209s0002g05680, VIT_217s0000g03750, VIT_218s0001g08700	VIT_217s0000g03750	VIT_200s0179g00340, VIT_202s0025g03480, VIT_203s0091g00550, VIT_204s0008g03780, VIT_204s0008g04200, VIT_204s0023g03360, VIT_209s0002g05680, VIT_218s0001g08700
71	GO:0006270	DNA replication initiation	93	9	0	9	-2.5642	1	0.024902	VIT_203s0038g02800, VIT_204s0023g03720, VIT_204s0023g03740, VIT_205s0029g00400, VIT_216s0039g02400, VIT_218s0001g02060, VIT_218s0001g08700, VIT_218s0001g14170, VIT_218s0122g00470		VIT_203s0038g02800, VIT_204s0023g03720, VIT_204s0023g03740, VIT_205s0029g00400, VIT_216s0039g02400, VIT_218s0001g02060, VIT_218s0001g08700, VIT_218s0001g14170, VIT_218s0122g00470
72	GO:0006869	lipid transport	137	8	2	6	-2.6431	1	0.024774	VIT_200s0333g00050, VIT_201s0010g03685, VIT_202s0154g00600, VIT_204s0023g00730, VIT_208s0058g01230, VIT_212s0055g00800, VIT_213s0067g02910, VIT_214s0006g02915	VIT_208s0058g01230, VIT_212s0055g00800	VIT_200s0333g00050, VIT_201s0010g03685, VIT_202s0154g00600, VIT_204s0023g00730, VIT_213s0067g02910, VIT_214s0006g02915
73	GO:0006346	methylation-dependent chromatin silencing	152	13	1	12	-3.3098	1	0.0035538	VIT_202s0012g01240, VIT_202s0025g03480, VIT_203s0038g02800, VIT_204s0008g04200, VIT_205s0029g00400, VIT_205s0049g01350, VIT_206s0004g01270, VIT_206s0009g00820, VIT_209s0002g03660, VIT_211s0016g04620, VIT_216s0039g02400, VIT_218s0001g08700, VIT_218s0001g14170	VIT_202s0012g01240	VIT_202s0025g03480, VIT_203s0038g02800, VIT_204s0008g04200, VIT_205s0029g00400, VIT_205s0049g01350, VIT_206s0004g01270, VIT_206s0009g00820, VIT_209s0002g03660, VIT_211s0016g04620, VIT_216s0039g02400, VIT_218s0001g08700, VIT_218s0001g14170
74	GO:0051567	histone H3-K9 methylation	221	24	0	24	-4.4911	1	0	VIT_202s0025g03480, VIT_203s0038g02800, VIT_204s0008g00530, VIT_204s0008g04200, VIT_204s0023g03720, VIT_204s0023g03740, VIT_204s0043g00740, VIT_205s0029g00400, VIT_205s0049g01350, VIT_206s0004g01270, VIT_206s0009g00820, VIT_208s0007g08800, VIT_208s0040g00070, VIT_210s0092g00360, VIT_212s0057g01510, VIT_213s0019g01840, VIT_216s0022g01820, VIT_216s0039g02400, VIT_218s0001g02060, VIT_218s0001g08700,…		VIT_202s0025g03480, VIT_203s0038g02800, VIT_204s0008g00530, VIT_204s0008g04200, VIT_204s0023g03720, VIT_204s0023g03740, VIT_204s0043g00740, VIT_205s0029g00400, VIT_205s0049g01350, VIT_206s0004g01270, VIT_206s0009g00820, VIT_208s0007g08800, VIT_208s0040g00070, VIT_210s0092g00360, VIT_212s0057g01510, VIT_213s0019g01840, VIT_216s0022g01820, VIT_216s0039g02400, VIT_218s0001g02060, VIT_218s0001g08700,…
75	GO:0006342	chromatin silencing	107	11	0	11	-2.9822	1	0.0086625	VIT_204s0008g00530, VIT_204s0043g00740, VIT_208s0007g08800, VIT_208s0040g00070, VIT_209s0002g05680, VIT_212s0057g01510, VIT_213s0019g01840, VIT_216s0022g01820, VIT_218s0001g10540, VIT_218s0122g00550, VIT_219s0090g01600		VIT_204s0008g00530, VIT_204s0043g00740, VIT_208s0007g08800, VIT_208s0040g00070, VIT_209s0002g05680, VIT_212s0057g01510, VIT_213s0019g01840, VIT_216s0022g01820, VIT_218s0001g10540, VIT_218s0122g00550, VIT_219s0090g01600
76	GO:0031048	chromatin silencing by small RNA	140	10	0	10	-3.1631	1	0.0059613	VIT_202s0025g03480, VIT_203s0038g02800, VIT_204s0008g04200, VIT_205s0029g00400, VIT_205s0049g01350, VIT_206s0004g01270, VIT_206s0009g00820, VIT_216s0039g02400, VIT_218s0001g08700, VIT_218s0001g14170		VIT_202s0025g03480, VIT_203s0038g02800, VIT_204s0008g04200, VIT_205s0029g00400, VIT_205s0049g01350, VIT_206s0004g01270, VIT_206s0009g00820, VIT_216s0039g02400, VIT_218s0001g08700, VIT_218s0001g14170
77	GO:0022900	electron transport chain	177	6	1	5	-2.8208	1	0.01056	VIT_200s0252g00040, VIT_206s0004g05050, VIT_212s0035g00270, VIT_213s0067g00110, VIT_215s0046g01680, VIT_218s0001g15310	VIT_200s0252g00040	VIT_206s0004g05050, VIT_212s0035g00270, VIT_213s0067g00110, VIT_215s0046g01680, VIT_218s0001g15310
78	GO:0006730	one-carbon metabolic process	56	5	1	4	-2.6949	1	0.017191	VIT_201s0127g00720, VIT_208s0007g03240, VIT_208s0007g05000, VIT_214s0066g01210, VIT_217s0000g08450	VIT_217s0000g08450	VIT_201s0127g00720, VIT_208s0007g03240, VIT_208s0007g05000, VIT_214s0066g01210
79	GO:0016572	histone phosphorylation	74	18	0	18	-4.0264	1	0	VIT_200s0499g00020, VIT_201s0010g02430, VIT_202s0025g03480, VIT_202s0154g00600, VIT_204s0008g00530, VIT_204s0008g06670, VIT_204s0043g00740, VIT_206s0009g00820, VIT_210s0092g00360, VIT_211s0016g00460, VIT_214s0128g00440, VIT_216s0022g01820, VIT_216s0039g02400, VIT_217s0000g03290, VIT_218s0001g02060, VIT_218s0001g08700, VIT_218s0001g10540, VIT_218s0122g00550		VIT_200s0499g00020, VIT_201s0010g02430, VIT_202s0025g03480, VIT_202s0154g00600, VIT_204s0008g00530, VIT_204s0008g06670, VIT_204s0043g00740, VIT_206s0009g00820, VIT_210s0092g00360, VIT_211s0016g00460, VIT_214s0128g00440, VIT_216s0022g01820, VIT_216s0039g02400, VIT_217s0000g03290, VIT_218s0001g02060, VIT_218s0001g08700, VIT_218s0001g10540, VIT_218s0122g00550
80	GO:0048451	petal formation	59	6	0	6	-2.2339	1	0.050567	VIT_201s0026g00030, VIT_202s0025g04000, VIT_205s0029g00400, VIT_205s0049g01350, VIT_218s0072g00360, VIT_218s0122g00470		VIT_201s0026g00030, VIT_202s0025g04000, VIT_205s0029g00400, VIT_205s0049g01350, VIT_218s0072g00360, VIT_218s0122g00470
81	GO:0048453	sepal formation	55	6	0	6	-2.2339	1	0.050567	VIT_201s0026g00030, VIT_202s0025g04000, VIT_205s0029g00400, VIT_205s0049g01350, VIT_218s0072g00360, VIT_218s0122g00470		VIT_201s0026g00030, VIT_202s0025g04000, VIT_205s0029g00400, VIT_205s0049g01350, VIT_218s0072g00360, VIT_218s0122g00470
82	GO:0051322	anaphase	118	23	0	23	-4.3079	1	0	VIT_201s0011g06330, VIT_201s0026g00030, VIT_202s0025g03480, VIT_202s0025g04000, VIT_203s0088g00490, VIT_204s0008g02770, VIT_204s0008g06670, VIT_204s0043g00740, VIT_205s0029g00400, VIT_206s0009g00820, VIT_210s0092g00170, VIT_210s0092g00360, VIT_211s0016g00460, VIT_213s0019g01840, VIT_216s0022g01820, VIT_216s0039g02400, VIT_217s0000g02470, VIT_217s0000g03290, VIT_218s0001g02060, VIT_218s0001g07550,…		VIT_201s0011g06330, VIT_201s0026g00030, VIT_202s0025g03480, VIT_202s0025g04000, VIT_203s0088g00490, VIT_204s0008g02770, VIT_204s0008g06670, VIT_204s0043g00740, VIT_205s0029g00400, VIT_206s0009g00820, VIT_210s0092g00170, VIT_210s0092g00360, VIT_211s0016g00460, VIT_213s0019g01840, VIT_216s0022g01820, VIT_216s0039g02400, VIT_217s0000g02470, VIT_217s0000g03290, VIT_218s0001g02060, VIT_218s0001g07550,…
83	GO:0007067	mitotic nuclear division	80	8	0	8	-2.6221	1	0.024774	VIT_201s0010g02430, VIT_203s0038g02800, VIT_208s0040g00930, VIT_212s0028g03330, VIT_213s0019g01840, VIT_214s0108g01630, VIT_216s0022g01820, VIT_218s0001g14170		VIT_201s0010g02430, VIT_203s0038g02800, VIT_208s0040g00930, VIT_212s0028g03330, VIT_213s0019g01840, VIT_214s0108g01630, VIT_216s0022g01820, VIT_218s0001g14170
84	GO:0007017	microtubule-based process	58	8	0	8	-3.5363	1	0	VIT_202s0025g03540, VIT_202s0025g03680, VIT_203s0088g00380, VIT_206s0004g05870, VIT_214s0108g00440, VIT_216s0050g00380, VIT_217s0000g02450, VIT_219s0014g03710		VIT_202s0025g03540, VIT_202s0025g03680, VIT_203s0088g00380, VIT_206s0004g05870, VIT_214s0108g00440, VIT_216s0050g00380, VIT_217s0000g02450, VIT_219s0014g03710
85	GO:0051258	protein polymerization	53	8	0	8	-3.4583	1	0	VIT_202s0025g03540, VIT_202s0025g03680, VIT_203s0088g00380, VIT_206s0004g05870, VIT_212s0028g03330, VIT_214s0108g00440, VIT_216s0050g00380, VIT_217s0000g02450		VIT_202s0025g03540, VIT_202s0025g03680, VIT_203s0088g00380, VIT_206s0004g05870, VIT_212s0028g03330, VIT_214s0108g00440, VIT_216s0050g00380, VIT_217s0000g02450
86	GO:0006275	regulation of DNA replication	132	14	0	14	-3.2335	1	0.0035538	VIT_203s0038g02800, VIT_203s0063g01120, VIT_204s0023g03720, VIT_204s0023g03740, VIT_205s0029g00400, VIT_212s0057g01510, VIT_216s0022g01820, VIT_216s0039g02400, VIT_218s0001g02060, VIT_218s0001g08700, VIT_218s0001g10540, VIT_218s0001g14170, VIT_218s0122g00470, VIT_218s0122g00550		VIT_203s0038g02800, VIT_203s0063g01120, VIT_204s0023g03720, VIT_204s0023g03740, VIT_205s0029g00400, VIT_212s0057g01510, VIT_216s0022g01820, VIT_216s0039g02400, VIT_218s0001g02060, VIT_218s0001g08700, VIT_218s0001g10540, VIT_218s0001g14170, VIT_218s0122g00470, VIT_218s0122g00550
87	GO:0010389	regulation of G2/M transition of mitotic cell cycle	72	9	0	9	-2.6948	1	0.0196	VIT_203s0063g01120, VIT_205s0029g00400, VIT_212s0057g01510, VIT_216s0022g01820, VIT_216s0039g02400, VIT_218s0001g02060, VIT_218s0001g08700, VIT_218s0001g10540, VIT_218s0122g00550		VIT_203s0063g01120, VIT_205s0029g00400, VIT_212s0057g01510, VIT_216s0022g01820, VIT_216s0039g02400, VIT_218s0001g02060, VIT_218s0001g08700, VIT_218s0001g10540, VIT_218s0122g00550
88	GO:0051225	spindle assembly	48	12	0	12	-3.1598	1	0.0059613	VIT_203s0088g00490, VIT_204s0008g02770, VIT_204s0008g06670, VIT_204s0043g00740, VIT_205s0029g00400, VIT_206s0009g00820, VIT_212s0028g03330, VIT_213s0019g01840, VIT_216s0022g01820, VIT_216s0039g02400, VIT_218s0001g08700, VIT_218s0122g00550		VIT_203s0088g00490, VIT_204s0008g02770, VIT_204s0008g06670, VIT_204s0043g00740, VIT_205s0029g00400, VIT_206s0009g00820, VIT_212s0028g03330, VIT_213s0019g01840, VIT_216s0022g01820, VIT_216s0039g02400, VIT_218s0001g08700, VIT_218s0122g00550
89	GO:0000280	nuclear division	44	6	0	6	-2.2653	1	0.049569	VIT_203s0063g01120, VIT_205s0029g00400, VIT_216s0022g01820, VIT_216s0039g02400, VIT_218s0001g08700, VIT_218s0122g00550		VIT_203s0063g01120, VIT_205s0029g00400, VIT_216s0022g01820, VIT_216s0039g02400, VIT_218s0001g08700, VIT_218s0122g00550
