# Supplementary material for: Comparative genome-wide transcriptome analysis of Vitis vinifera responses to adapted and non-adapted strains of two-spotted spider mite, Tetranyhus urticae
Source: BMC Genomics. 2016 Jan 22;17:74. doi: 10.1186/s12864-016-2401-3 (PMC4724079; doi:10.1186/s12864-016-2401-3)
Supplement: Additional file 7: — List of DEGs and their FC values associated with the hormone and phenylpropanoid metabolism and defense. (XLSX 150 kb) [file 12864_2016_2401_MOESM7_ESM.xlsx]

## Sheet: JA
ID	london.resp.logFC	murcia.resp.logFC	CRIBI.Description	TAIR.Match	TAIR.Match.Score	TAIR.Match.E	TAIR.Match.Identity	TAIR.Match.Positives	TAIR.Match.Symbol	TAIR.Match.Description	GO
VIT_200s0199g00270	0.414415	1.49451	uncharacterized protein	AT4G24380	181	1e-57	0.68	0.82	NA	NA	GO:0004733, GO:0005777, GO:0008615, GO:0009507, GO:0009611, GO:0009620, GO:0009693, GO:0009695, GO:0009753, GO:0010181, GO:0015824, GO:0016787, GO:0042823, GO:0055114
VIT_200s0225g00050	0.324252	1.8278	protein transparent testa 12-like	AT3G26590	706	0	0.71	0.83	NA	NA	GO:0005773, GO:0005774, GO:0005886, GO:0006144, GO:0006855, GO:0008081, GO:0008728, GO:0009414, GO:0009507, GO:0009611, GO:0009620, GO:0009624, GO:0009695, GO:0009723, GO:0009733, GO:0009738, GO:0009753, GO:0015238, GO:0015297, GO:0015969, GO:0016020, GO:0042538, GO:0046872, GO:0048765
VIT_200s0253g00150	0.659977	1.79875	polyneuridine-aldehyde esterase	AT2G23620	166	3e-50	0.49	0.67	ATMES1, MES1	Encodes a protein shown to have carboxylesterase activity, methyl salicylate esterase activity, methyl jasmonate esterase activity, and methyl IAA esterase activity in vitro. MES1 appears to be involved in MeSA hydrolysis in planta. Expression of MES1 can restore systemic acquired resistance in SAR-deficient tobacco plants. This protein does not act on MeGA4, or MEGA9 in vitro.	GO:0005506, GO:0016706, GO:0016787, GO:0042432, GO:0050529, GO:0055114
VIT_200s0265g00170	3.92092	5.62483	lipoxygenase 2	AT1G17420	684	0	0.7	0.84	ATLOX3, LOX3	Lipoxygenase	GO:0005506, GO:0006952, GO:0009534, GO:0009555, GO:0009570, GO:0009611, GO:0009620, GO:0009644, GO:0009693, GO:0009695, GO:0009753, GO:0009901, GO:0010200, GO:0016165, GO:0031408, GO:0034440, GO:0040007, GO:0080086
VIT_200s0283g00030	0.0196541	1.32165	calnexin homolog	AT5G61790	777	0	0.74	0.84	ATCNX1, CNX1	NA	GO:0000165, GO:0005509, GO:0005739, GO:0005774, GO:0005783, GO:0005789, GO:0005794, GO:0005829, GO:0005886, GO:0006457, GO:0006612, GO:0006777, GO:0009408, GO:0009409, GO:0009505, GO:0009506, GO:0009507, GO:0009644, GO:0009734, GO:0009738, GO:0009862, GO:0009867, GO:0010363, GO:0016020, GO:0016021, GO:0030151, GO:0030968, GO:0031348, GO:0042542, GO:0043069, GO:0050832, GO:0051082
VIT_200s0389g00020	0.323012	1.11533	peroxisomal acyl- oxidase 1a	AT4G16760	884	0	0.81	0.91	ACX1, ATACX1	Encodes a medium to long-chain acyl-CoA oxidase. Catalyzes the first step of fatty acid beta-oxidation. Involved in jasmonate biosynthesis. Gene expression is induced by wounding, drought stress, abscisic acid, and jasmonate.	GO:0001676, GO:0002213, GO:0003995, GO:0003997, GO:0004129, GO:0005777, GO:0005829, GO:0006612, GO:0006631, GO:0006633, GO:0006635, GO:0006637, GO:0008152, GO:0009055, GO:0009506, GO:0009555, GO:0009611, GO:0009695, GO:0009753, GO:0009863, GO:0010363, GO:0016491, GO:0016627, GO:0043069, GO:0046686, GO:0050660, GO:0050832, GO:0055114
VIT_200s0450g00010	3.16954	5.9508	s-linalool synthase	AT1G61120	467	2e-154	0.46	0.63	GES, TPS04, TPS4	Encodes a geranyllinalool synthase that produces a precursor to TMTT, a volatile plant defense C16-homoterpene. GES transcript levels rise in response to alamethicin, a fungal peptide mixture that damages membranes. This transcriptional response is blocked in JA biosynthetic and JA signaling mutants, but GES transcript levels still rise in response to alamethicin in mutants with salicylic acid an…	GO:0000287, GO:0000304, GO:0008152, GO:0009414, GO:0009536, GO:0009611, GO:0009617, GO:0009620, GO:0009695, GO:0009723, GO:0009733, GO:0009738, GO:0009753, GO:0009867, GO:0010333, GO:0016102, GO:0016829, GO:0030145, GO:0034007, GO:0042538, GO:0046872, GO:0050554, GO:0080013, GO:0080027
VIT_200s0692g00020	2.69894	5.50135	s-linalool synthase	AT1G61120	466	7e-155	0.5	0.67	GES, TPS04, TPS4	Encodes a geranyllinalool synthase that produces a precursor to TMTT, a volatile plant defense C16-homoterpene. GES transcript levels rise in response to alamethicin, a fungal peptide mixture that damages membranes. This transcriptional response is blocked in JA biosynthetic and JA signaling mutants, but GES transcript levels still rise in response to alamethicin in mutants with salicylic acid an…	GO:0000287, GO:0000304, GO:0008152, GO:0009414, GO:0009536, GO:0009611, GO:0009617, GO:0009620, GO:0009695, GO:0009723, GO:0009733, GO:0009738, GO:0009753, GO:0009867, GO:0010333, GO:0016102, GO:0016829, GO:0030145, GO:0034007, GO:0042538, GO:0046872, GO:0080013, GO:0080027
VIT_200s1319g00010	3.42361	5.91455	s-linalool synthase	AT1G61120	380	4e-123	0.49	0.66	GES, TPS04, TPS4	Encodes a geranyllinalool synthase that produces a precursor to TMTT, a volatile plant defense C16-homoterpene. GES transcript levels rise in response to alamethicin, a fungal peptide mixture that damages membranes. This transcriptional response is blocked in JA biosynthetic and JA signaling mutants, but GES transcript levels still rise in response to alamethicin in mutants with salicylic acid an…	GO:0000287, GO:0000304, GO:0009414, GO:0009536, GO:0009611, GO:0009617, GO:0009620, GO:0009695, GO:0009723, GO:0009733, GO:0009738, GO:0009867, GO:0009899, GO:0016102, GO:0042538, GO:0080013, GO:0080027
VIT_201s0010g02750	0.691122	1.95916	lipoxygenase	AT1G67560	1174	0	0.65	0.77	ATLOX6, LOX6	NA	GO:0005506, GO:0005515, GO:0005886, GO:0006633, GO:0006952, GO:0008610, GO:0009055, GO:0009507, GO:0009536, GO:0009555, GO:0009611, GO:0009617, GO:0009620, GO:0009644, GO:0009693, GO:0009695, GO:0009753, GO:0009873, GO:0009901, GO:0010193, GO:0010200, GO:0016165, GO:0016491, GO:0016702, GO:0031408, GO:0034440, GO:0040007, GO:0046872, GO:0052542, GO:0055114, GO:0080086
VIT_201s0011g00670	-0.511592	-2.39905	snap25 homologous protein snap33	AT5G61210	332	3e-113	0.58	0.7	ATSNAP33, ATSNAP33B, SNAP33, SNP33	membrane localized t-SNARE SNAP25 homologue, probably involved in cytokinesis and cell plate formation	GO:0000165, GO:0000911, GO:0002679, GO:0005484, GO:0005515, GO:0005634, GO:0005737, GO:0005886, GO:0006499, GO:0006612, GO:0006810, GO:0006862, GO:0006888, GO:0007049, GO:0009504, GO:0009507, GO:0009595, GO:0009611, GO:0009612, GO:0009625, GO:0009695, GO:0009697, GO:0009737, GO:0009827, GO:0009860, GO:0009862, GO:0009867, GO:0009898, GO:0010200, GO:0010310, GO:0010363, GO:0015031, GO:0015696, GO:…
VIT_201s0011g03090	4.05104	4.66736	allene oxide cyclase	AT1G13280	272	6e-91	0.6	0.74	AOC4	Encodes allene oxide cyclase. One of four genes in Arabidopsis that encode this enzyme, which catalyzes an essential step in jasmonic acid biosynthesis. Gene expression is reduced during senescence, a process that involves jasmonic acid signalling pathway.	GO:0005886, GO:0009269, GO:0009409, GO:0009507, GO:0009535, GO:0009570, GO:0009620, GO:0009651, GO:0009941, GO:0010319, GO:0016853, GO:0046423
VIT_201s0011g03390	0.279664	1.24801	glycolipid transfer protein	AT4G39670	288	4e-98	0.65	0.82	NA	NA	GO:0002679, GO:0005634, GO:0005737, GO:0006612, GO:0006984, GO:0009697, GO:0009723, GO:0009738, GO:0009755, GO:0009863, GO:0009867, GO:0010200, GO:0010286, GO:0010363, GO:0017089, GO:0030968, GO:0031347, GO:0031348, GO:0034976, GO:0035556, GO:0044710, GO:0045087, GO:0046836, GO:0050832, GO:0051861, GO:0052542, GO:1901701
VIT_201s0011g03490	-0.232048	-1.23719	3-ketoacyl- synthase	AT1G68530	865	0	0.81	0.9	CER6, CUT1, G2, KCS6, POP1	Encodes KCS6, a member of the 3-ketoacyl-CoA synthase family involved in the biosynthesis of VLCFA (very long chain fatty acids).	GO:0000038, GO:0000096, GO:0000271, GO:0003824, GO:0006546, GO:0006633, GO:0006636, GO:0006733, GO:0006766, GO:0008152, GO:0008652, GO:0009072, GO:0009106, GO:0009108, GO:0009117, GO:0009409, GO:0009637, GO:0009644, GO:0009695, GO:0009744, GO:0009793, GO:0009825, GO:0009922, GO:0009923, GO:0009932, GO:0010025, GO:0010027, GO:0010114, GO:0010155, GO:0010218, GO:0010228, GO:0010817, GO:0015995, GO:…
VIT_201s0127g00740	-0.559998	-1.87363	quinone oxidoreductase-like protein chloroplastic-like	AT1G23740	534	0	0.82	0.92	AOR	NA	GO:0000096, GO:0000166, GO:0003824, GO:0003960, GO:0004156, GO:0005488, GO:0006546, GO:0006636, GO:0006733, GO:0006766, GO:0008152, GO:0008270, GO:0008652, GO:0009072, GO:0009106, GO:0009108, GO:0009117, GO:0009396, GO:0009409, GO:0009416, GO:0009507, GO:0009536, GO:0009570, GO:0009579, GO:0009695, GO:0009941, GO:0010264, GO:0010319, GO:0015995, GO:0016117, GO:0016491, GO:0019216, GO:0019288, GO:…
VIT_201s0146g00480	0.981859	2.90682	protein tify 9	AT5G13220	159	3e-48	0.47	0.64	JAS1, JAZ10, TIFY9, JAS1, JAZ10, TIFY9, JAS1, JAZ10, TIFY9	Plants overexpressing At5g13220.3, but not At5g13220.1 showed enhanced insensitivity to MeJa.	GO:0005515, GO:0005634, GO:0006952, GO:0009611, GO:0009628, GO:0009694, GO:0009733, GO:0009751, GO:0009753, GO:0009867, GO:0010112, GO:0042803, GO:2000022
VIT_202s0012g00740	-1.0446	-2.13164	dynamin-related protein 1e	AT3G60190	1065	0	0.8	0.93	ADL1E, ADL4, ADLP2, DL1E, DRP1E, EDR3	At3g60190 encodes Arabidopsis dynamin-related protein 1E, DRP1E, also known as EDR3, ADL4 and ADL1E, which is 624 amino acid residues long, has a predicted mass of 69.8 kDa and a pI of 7.5. Dynamin-related protein 1E belongs to a plant-specific subclass of dynamin-related proteins (DRP1), consisting of five members in Arabidopsis (A, B, C, D, E). This class is characterized by having an N-termina…	GO:0000165, GO:0000166, GO:0000266, GO:0003924, GO:0005525, GO:0005739, GO:0005773, GO:0005774, GO:0005886, GO:0005938, GO:0006184, GO:0006612, GO:0009504, GO:0009506, GO:0009595, GO:0009697, GO:0009862, GO:0009867, GO:0010152, GO:0010200, GO:0010310, GO:0010363, GO:0016192, GO:0031348, GO:0042742, GO:0043900, GO:0046686, GO:0050832
VIT_202s0012g01800	-0.209615	-1.19626	shikimate kinase-like protein	AT2G35500	458	4e-160	0.73	0.86	SKL2	NA	GO:0000162, GO:0003676, GO:0004765, GO:0005524, GO:0006546, GO:0006571, GO:0006636, GO:0006733, GO:0006766, GO:0009094, GO:0009106, GO:0009108, GO:0009117, GO:0009507, GO:0009695, GO:0009965, GO:0010207, GO:0015074, GO:0015995, GO:0016226, GO:0016301, GO:0016310, GO:0016740, GO:0019288, GO:0019344, GO:0019748, GO:0030154, GO:0042545, GO:0045893
VIT_202s0025g01720	0.102574	1.39063	n-rich protein	AT5G42050	305	2e-102	0.65	0.75	NA	NA	GO:0000165, GO:0005634, GO:0006499, GO:0006612, GO:0009409, GO:0009738, GO:0009862, GO:0009867, GO:0010363, GO:0030968, GO:0031348, GO:0043069, GO:0050832
VIT_202s0109g00080	-0.183451	-1.057	phosphoribulokinase precursor	AT1G32060	686	0	0.81	0.9	PRK	NA	GO:0000165, GO:0000166, GO:0005515, GO:0005524, GO:0005829, GO:0005975, GO:0006098, GO:0006364, GO:0006612, GO:0008152, GO:0008974, GO:0009409, GO:0009507, GO:0009535, GO:0009536, GO:0009570, GO:0009595, GO:0009637, GO:0009697, GO:0009773, GO:0009862, GO:0009867, GO:0009902, GO:0009941, GO:0010103, GO:0010114, GO:0010200, GO:0010207, GO:0010218, GO:0010310, GO:0010319, GO:0010363, GO:0015976, GO:…
VIT_203s0017g00940	-0.218544	-1.36648	rieske iron-sulphur protein precursor	AT4G03280	294	1e-100	0.84	0.92	PETC, PGR1	Encodes the Rieske FeS center of cytochrome b6f complex. Gene is expressed in shoot but not in root. Mutant has reduced electron transport at saturating light intensities and Q-cycle activity is hypersensitive to acidification of the thylakoid lumen.	GO:0000165, GO:0005506, GO:0005515, GO:0005886, GO:0006098, GO:0006119, GO:0006364, GO:0006612, GO:0006810, GO:0008121, GO:0009055, GO:0009409, GO:0009496, GO:0009507, GO:0009512, GO:0009523, GO:0009535, GO:0009536, GO:0009579, GO:0009595, GO:0009657, GO:0009697, GO:0009767, GO:0009862, GO:0009867, GO:0009941, GO:0010196, GO:0010200, GO:0010207, GO:0010310, GO:0010363, GO:0015992, GO:0016020, GO:…
VIT_203s0088g01190	-0.249092	-1.49488	malate dehydrogenase	AT2G22780	605	0	0.84	0.91	PMDH1	encodes an peroxisomal NAD-malate dehydrogenase that is involved in fatty acid beta-oxidation through providing NAD to the process of converting fatty acyl CoA to acetyl CoA.	GO:0000096, GO:0000165, GO:0000166, GO:0003824, GO:0005488, GO:0005773, GO:0005975, GO:0006090, GO:0006096, GO:0006097, GO:0006098, GO:0006099, GO:0006108, GO:0006364, GO:0006546, GO:0006612, GO:0006636, GO:0006655, GO:0006766, GO:0008152, GO:0008652, GO:0009072, GO:0009106, GO:0009108, GO:0009416, GO:0009514, GO:0009617, GO:0009695, GO:0009862, GO:0009867, GO:0009902, GO:0009941, GO:0009965, GO:…
VIT_204s0008g01070	0.00759788	1.42077	calmodulin-binding protein	AT4G33050	607	0	0.58	0.69	AtIQM1, EDA39, IQM1	NA	GO:0000165, GO:0002237, GO:0002679, GO:0005385, GO:0005516, GO:0005634, GO:0005737, GO:0006569, GO:0006612, GO:0009581, GO:0009595, GO:0009625, GO:0009646, GO:0009684, GO:0009697, GO:0009862, GO:0009867, GO:0010119, GO:0010197, GO:0010200, GO:0010310, GO:0010363, GO:0030968, GO:0031348, GO:0042742, GO:0043069, GO:0043900, GO:0050832, GO:0071577
VIT_204s0008g01300	-0.382966	-1.25777	glycine dehydrogenase	AT4G33010	1838	0	0.85	0.91	AtGLDP1, GLDP1	NA	GO:0000023, GO:0003824, GO:0004375, GO:0005515, GO:0005524, GO:0005739, GO:0005960, GO:0006098, GO:0006544, GO:0006563, GO:0006566, GO:0006636, GO:0006766, GO:0009073, GO:0009106, GO:0009108, GO:0009534, GO:0009570, GO:0009695, GO:0009941, GO:0009965, GO:0010304, GO:0015995, GO:0016491, GO:0019252, GO:0019288, GO:0019344, GO:0019464, GO:0019748, GO:0030154, GO:0030170, GO:0032440, GO:0042545, GO:…
VIT_204s0008g05590	-0.0613575	-1.21304	NA	AT4G32260	219	5e-71	0.64	0.77	PDE334	NA	GO:0000165, GO:0000166, GO:0005524, GO:0006098, GO:0006364, GO:0006612, GO:0006810, GO:0006811, GO:0009409, GO:0009507, GO:0009535, GO:0009536, GO:0009595, GO:0009657, GO:0009697, GO:0009853, GO:0009862, GO:0009867, GO:0009941, GO:0010200, GO:0010207, GO:0010310, GO:0010363, GO:0015078, GO:0015986, GO:0015992, GO:0016020, GO:0016021, GO:0019761, GO:0031348, GO:0035304, GO:0042742, GO:0043085, GO:…
VIT_204s0043g01010	-0.716808	-2.04273	violaxanthin de-epoxidase	AT1G08550	378	6e-128	0.82	0.92	AVDE1, NPQ1	Violaxanthin deepoxidase involved in xanthophyll cycle.Two major consequences of the npq1 mutation are the absence of zeaxanthin formation in strong light and the partial inhibition of the quenching of singlet excited chlorophylls in the photosystem II light-harvesting complex	GO:0000096, GO:0005215, GO:0005488, GO:0005515, GO:0006098, GO:0006364, GO:0006546, GO:0006636, GO:0006655, GO:0006766, GO:0006810, GO:0008652, GO:0009072, GO:0009106, GO:0009108, GO:0009408, GO:0009416, GO:0009507, GO:0009543, GO:0009695, GO:0009965, GO:0010028, GO:0015995, GO:0016117, GO:0019216, GO:0019288, GO:0019748, GO:0030095, GO:0030154, GO:0031408, GO:0044272, GO:0045893, GO:0046422, GO:…
VIT_204s0044g01620	0.477021	1.72751	copine (calcium-dependent phospholipid-binding protein) family	AT5G63970	429	1e-149	0.68	0.8	RGLG3	NA	GO:0004842, GO:0005515, GO:0005886, GO:0008270, GO:0009536, GO:0009611, GO:0009690, GO:0009850, GO:0009867, GO:0016023, GO:0016567, GO:0016874, GO:0042742, GO:0046872
VIT_204s0069g00970	0.507222	5.60264	probable wrky transcription factor 51-like	AT5G64810	137	8e-40	0.48	0.59	ATWRKY51, WRKY51	member of WRKY Transcription Factor; Group II-c	GO:0003677, GO:0003700, GO:0005634, GO:0005667, GO:0006355, GO:0009867, GO:0042742, GO:0043565, GO:0050832
VIT_204s0069g00980	-0.00716778	4.68333	wrky transcription factor	AT5G64810	117	1e-33	0.72	0.82	ATWRKY51, WRKY51	member of WRKY Transcription Factor; Group II-c	GO:0003700, GO:0005667, GO:0006355, GO:0009867, GO:0042742, GO:0043565, GO:0050832
VIT_205s0051g00720	0.285391	1.17403	3-ketoacyl- thiolase	AT2G33150	825	0	0.87	0.94	KAT2, PED1, PKT3	Encodes an organellar (peroxisome, glyoxysome) 3-ketoacyl-CoA thiolase, involved in fatty acid b-oxidation during germination and subsequent seedling growth. Mutants have defects in glyoxysomal fatty acid beta-oxidation. EC2.3.1.16 thiolase.	GO:0003824, GO:0003988, GO:0005730, GO:0005739, GO:0005774, GO:0005777, GO:0005829, GO:0005886, GO:0006550, GO:0006552, GO:0006574, GO:0006629, GO:0006631, GO:0006633, GO:0006635, GO:0006699, GO:0008152, GO:0008610, GO:0009407, GO:0009507, GO:0009514, GO:0009611, GO:0009695, GO:0009789, GO:0010111, GO:0016020, GO:0016740, GO:0016747, GO:0018874, GO:0031408, GO:0042967, GO:0043161, GO:0051788, GO:…
VIT_206s0004g01510	1.22187	1.41236	linoleate 13s-lipoxygenase 2- chloroplastic-like	AT3G45140	1023	0	0.57	0.72	ATLOX2, LOX2	Chloroplast lipoxygenase required for wound-induced jasmonic acid accumulation in Arabidopsis.Mutants are resistant to Staphylococcus aureus and accumulate salicylic acid upon infection.	GO:0005506, GO:0005515, GO:0006633, GO:0008610, GO:0009055, GO:0009535, GO:0009570, GO:0009611, GO:0009620, GO:0009695, GO:0009753, GO:0009941, GO:0016165, GO:0016491, GO:0016702, GO:0031408, GO:0046872, GO:0055114
VIT_206s0061g00450	0.27733	1.53275	amp dependent	AT4G05160	791	0	0.68	0.84	NA	Encodes a peroxisomal protein involved in the activation of fatty acids through esterification with CoA. At4g05160 preferentially activates fatty acids with medium chain length (C6:0 and C7:0) as well as even-numbered long-chain fatty acids (C14:0, C16:0 and C18:0). At4g05160 was also able to catalyze the conversion of OPC-6:0 to its CoA ester and is therefore thought to be involved in the peroxi…	GO:0000166, GO:0003824, GO:0004321, GO:0005524, GO:0005777, GO:0005836, GO:0006633, GO:0008152, GO:0008610, GO:0009695, GO:0009805, GO:0009809, GO:0009811, GO:0009851, GO:0016207, GO:0016491, GO:0016874, GO:0031408, GO:0042967, GO:0047077, GO:0055114
VIT_206s0080g00030	-0.155648	-1.39915	aryl-alcohol dehydrogenase -like	AT2G27680	467	2e-164	0.85	0.94	NA	NA	GO:0000096, GO:0004033, GO:0006098, GO:0006546, GO:0006636, GO:0006766, GO:0008652, GO:0009072, GO:0009106, GO:0009108, GO:0009505, GO:0009507, GO:0009570, GO:0009695, GO:0009902, GO:0009941, GO:0010027, GO:0015995, GO:0016117, GO:0016491, GO:0019288, GO:0019761, GO:0034660, GO:0042793, GO:0055114
VIT_206s0080g00090	1.84348	1.86891	cytochrome p450	AT2G27690	608	0	0.65	0.8	CYP94C1	Encodes a CYP94C1. Has highest omega-hydroxylase activity with 9,10-epoxystearic acid, while also metabolized lauric acid (C12:0) and C18 unsaturated fatty acids. Gene expression is induced in response to wounding and jasmonic acid treatment.	GO:0004497, GO:0005506, GO:0005576, GO:0006631, GO:0009055, GO:0009414, GO:0009611, GO:0009620, GO:0009695, GO:0009723, GO:0009733, GO:0009738, GO:0009867, GO:0016023, GO:0016491, GO:0018685, GO:0019825, GO:0020037, GO:0042538, GO:0046872, GO:0055114, GO:0070330
VIT_207s0031g00020	-0.0581125	-1.46883	phosphatidylinositol- -trisphosphate 3-phosphatase and dual-specificity protein phosphatase	AT3G19420	778	0	0.64	0.77	ATPEN2, PEN2, PTEN2A	NA	GO:0004725, GO:0005515, GO:0005777, GO:0005829, GO:0005975, GO:0006470, GO:0006569, GO:0006570, GO:0006612, GO:0008138, GO:0009409, GO:0009595, GO:0009682, GO:0009684, GO:0009697, GO:0009817, GO:0009862, GO:0009867, GO:0009941, GO:0010167, GO:0010200, GO:0010310, GO:0010363, GO:0010686, GO:0015706, GO:0016020, GO:0016311, GO:0016314, GO:0016787, GO:0016791, GO:0019137, GO:0019684, GO:0019745, GO:…
VIT_207s0031g01710	0.662811	3.25381	probable wrky transcription factor 51-like	AT5G64810	150	8e-45	0.56	0.72	ATWRKY51, WRKY51	member of WRKY Transcription Factor; Group II-c	GO:0003677, GO:0003700, GO:0005634, GO:0005667, GO:0006355, GO:0009867, GO:0042742, GO:0043565, GO:0050832
VIT_207s0104g00800	0.227169	1.71382	indole-3-acetic acid-amido synthetase	AT1G23160	305	6e-95	0.31	0.52	NA	NA	GO:0002252, GO:0005739, GO:0005773, GO:0007165, GO:0009416, GO:0009507, GO:0009536, GO:0009581, GO:0009585, GO:0009595, GO:0009611, GO:0009620, GO:0009627, GO:0009639, GO:0009640, GO:0009694, GO:0009733, GO:0009753, GO:0009814, GO:0009861, GO:0009863, GO:0009864, GO:0009867, GO:0010119, GO:0010193, GO:0010363, GO:0016874, GO:0016881, GO:0031323, GO:0031347, GO:0031348, GO:0032787, GO:0042537, GO:…
VIT_207s0141g00360	1.39183	3.82732	phospholipase a1- chloroplastic-like	AT2G30550	675	0	0.67	0.78	NA	Encodes a lipase that hydrolyzes phosphatidylcholine, glycolipids as well as triacylglycerols.	GO:0003824, GO:0004806, GO:0006612, GO:0006629, GO:0008970, GO:0009395, GO:0009507, GO:0009697, GO:0009863, GO:0009867, GO:0010363, GO:0016036, GO:0019375, GO:0031348, GO:0042631, GO:0046486, GO:0047714
VIT_208s0007g00310	-0.220111	1.52901	protein phosphatase	AT1G07630	801	0	0.59	0.72	PLL5	Encodes a protein phosphatase 2C like gene, similar to POL. Involved in leaf development. Knockout mutants have abnormally shaped leaves.	GO:0000165, GO:0000287, GO:0003824, GO:0004721, GO:0004722, GO:0005634, GO:0005886, GO:0006470, GO:0006499, GO:0006612, GO:0006857, GO:0007275, GO:0008287, GO:0009409, GO:0009738, GO:0009862, GO:0009867, GO:0010359, GO:0010363, GO:0016787, GO:0030145, GO:0030968, GO:0031348, GO:0043069, GO:0046872, GO:0048193, GO:0048366, GO:0048527, GO:0050832
VIT_208s0007g00700	-0.321419	-2.87581	aspartic proteinase nepenthesin-2-like	AT5G02190	572	0	0.71	0.83	ATASP38, EMB24, PCS1	encodes an aspartic protease, has an important role in determining cell fate during embryonic development and in reproduction processes. The loss-of-function mutation of PCS1 causes degeneration of both male and female gametophytes and excessive cell death of developing embryos during torpedo stage.	GO:0000165, GO:0004190, GO:0005507, GO:0005576, GO:0005783, GO:0005829, GO:0006508, GO:0006612, GO:0006812, GO:0008233, GO:0009409, GO:0009507, GO:0009595, GO:0009697, GO:0009793, GO:0009862, GO:0009867, GO:0010200, GO:0010310, GO:0010363, GO:0012501, GO:0015446, GO:0015700, GO:0016756, GO:0016787, GO:0019684, GO:0031348, GO:0042344, GO:0042742, GO:0043900, GO:0046685, GO:0046686, GO:0046870, GO:…
VIT_208s0007g00810	-0.937259	1.33729	concanavalin a-like lectin kinase-like protein	AT3G53810	855	0	0.63	0.79	NA	NA	GO:0000165, GO:0000166, GO:0002943, GO:0004672, GO:0004674, GO:0004675, GO:0004713, GO:0004715, GO:0004872, GO:0005488, GO:0005524, GO:0005576, GO:0005739, GO:0005886, GO:0006355, GO:0006468, GO:0006612, GO:0006995, GO:0007169, GO:0007178, GO:0009069, GO:0009555, GO:0009625, GO:0009697, GO:0009751, GO:0009862, GO:0009867, GO:0009986, GO:0010310, GO:0010363, GO:0016023, GO:0016301, GO:0016740, GO:…
VIT_208s0007g02100	0.334624	3.37779	lactosylceramide 4-alpha-galactosyltransferase	AT3G09020	396	1e-134	0.48	0.66	NA	NA	GO:0000165, GO:0001575, GO:0002679, GO:0005795, GO:0006612, GO:0008378, GO:0009595, GO:0009697, GO:0009862, GO:0009867, GO:0010200, GO:0010310, GO:0010363, GO:0016740, GO:0016757, GO:0031348, GO:0042742, GO:0043900, GO:0050512, GO:0050832
VIT_208s0007g02490	-0.237378	-1.09895	2-cys peroxiredoxin	AT5G06290	398	1e-139	0.88	0.94	2-Cys, 2CPB	Encodes a 2-Cys peroxiredoxin (2-Cys PrxB) that contains two catalytic Cys residues.	GO:0000165, GO:0004601, GO:0005515, GO:0005739, GO:0006098, GO:0006612, GO:0006833, GO:0009409, GO:0009570, GO:0009579, GO:0009595, GO:0009651, GO:0009697, GO:0009750, GO:0009862, GO:0009867, GO:0009941, GO:0010027, GO:0010200, GO:0010310, GO:0010319, GO:0010363, GO:0016209, GO:0016491, GO:0019684, GO:0019761, GO:0031348, GO:0042742, GO:0042744, GO:0043900, GO:0045454, GO:0048046, GO:0050832, GO:…
VIT_208s0032g01150	0.522448	1.97832	syntaxin-related protein nt-syr1	AT3G11820	416	1e-144	0.68	0.8	AT-SYR1, ATSYP121, ATSYR1, PEN1, SYP121, SYR1	Encodes a syntaxin localized at the plasma membrane (SYR1, Syntaxin Related Protein 1, also known as SYP121, PENETRATION1/PEN1). SYR1/PEN1 is a member of the SNARE superfamily proteins. SNARE proteins are involved in cell signaling, vesicle traffic, growth and development. SYR1/PEN1 functions in positioning anchoring of the KAT1 K+ channel protein at the plasma membrane. Transcription is upregula…	GO:0000165, GO:0002679, GO:0005484, GO:0005515, GO:0005802, GO:0005886, GO:0006355, GO:0006612, GO:0006810, GO:0006862, GO:0006886, GO:0006888, GO:0006952, GO:0009409, GO:0009414, GO:0009504, GO:0009506, GO:0009595, GO:0009611, GO:0009620, GO:0009625, GO:0009697, GO:0009723, GO:0009733, GO:0009737, GO:0009738, GO:0009862, GO:0009863, GO:0009867, GO:0009963, GO:0010119, GO:0010148, GO:0010200, GO:…
VIT_208s0058g00150	-0.218155	1.67238	ammonium transporter amt2	AT2G38290	642	0	0.67	0.78	AMT2, AMT2;1, ATAMT2	encodes a high-affinity ammonium transporter, which is expressed in shoot and root. Expression in root and shoot is under nitrogen and carbon dioxide regulation, respectively.	GO:0000165, GO:0002237, GO:0005737, GO:0005886, GO:0006612, GO:0006810, GO:0006862, GO:0006888, GO:0006995, GO:0008519, GO:0009409, GO:0009506, GO:0009581, GO:0009595, GO:0009624, GO:0009697, GO:0009738, GO:0009744, GO:0009749, GO:0009750, GO:0009862, GO:0009867, GO:0010200, GO:0010310, GO:0010363, GO:0015398, GO:0015695, GO:0015802, GO:0016020, GO:0016021, GO:0030968, GO:0031348, GO:0042742, GO:…
VIT_208s0105g00460	0.353771	1.3336	glutaryl- dehydrogenase	AT3G51840	764	0	0.83	0.91	ACX4, ATG6, ATSCX	Encodes a short-chain acyl-CoA oxidase, which catalyzes the first step of peroxisomal fatty acid beta-oxidation during early, post-germinative growth in oilseed species. Null mutants virtually lack short-chain acyl-CoA and are resistant to 2,4-dichlorophenoxybutyric acid, which is converted to the herbicide and auxin analogue 2,4-dichlorophenoxyacetic acid by beta-oxidation. Despite the almost co…	GO:0003995, GO:0003997, GO:0004361, GO:0005739, GO:0005777, GO:0005829, GO:0006623, GO:0006629, GO:0006631, GO:0006635, GO:0006637, GO:0007030, GO:0007033, GO:0008152, GO:0009055, GO:0009514, GO:0009793, GO:0016192, GO:0016491, GO:0016558, GO:0016627, GO:0044265, GO:0046459, GO:0050660, GO:0055114
VIT_209s0002g00790	-0.108927	-1.28664	beta-ketoacyl-acp synthase ii	AT1G74960	806	0	0.73	0.82	ATKAS2, FAB1, KAS2	Encodes a plastidic beta-ketoacyl-ACP synthase II, involved in fatty acid elongation from 16:0-ACP to 18:0-ACP. Homozygous knock-out mutants are embryo lethal, indicating early embryo development is sensitive to elevated 16:0.	GO:0000038, GO:0000096, GO:0003824, GO:0004315, GO:0005835, GO:0006546, GO:0006633, GO:0006636, GO:0006733, GO:0006766, GO:0008152, GO:0008652, GO:0009058, GO:0009072, GO:0009106, GO:0009108, GO:0009117, GO:0009416, GO:0009507, GO:0009570, GO:0009631, GO:0009695, GO:0009793, GO:0009832, GO:0015995, GO:0016049, GO:0016117, GO:0016740, GO:0016747, GO:0019216, GO:0019288, GO:0019684, GO:0019748, GO:…
VIT_209s0002g00890	0.918326	1.9439	protein tify 10a-like	AT1G19180	157	6e-46	0.43	0.57	JAZ1, TIFY10A	JAZ1 is a nuclear-localized protein involved in jasmonate signaling. JAZ1 transcript levels rise in response to a jasmonate stimulus. JAZ1 can interact with the COI1 F-box subunit of an SCF E3 ubiquitin ligase in a yeast-two-hybrid assay only in the presence of jasmonate-isoleucine (JA-ILE) or coronatine. Application of jasmonate methyl ester to Arabidopsis roots reduces the levels of a JAZ1:GUS …	GO:0005515
VIT_209s0002g01080	0.821124	1.94149	lipoxygenase	AT1G17420	1382	0	0.71	0.84	ATLOX3, LOX3	Lipoxygenase	GO:0005506, GO:0005515, GO:0006633, GO:0006952, GO:0008610, GO:0009055, GO:0009534, GO:0009555, GO:0009570, GO:0009611, GO:0009620, GO:0009644, GO:0009693, GO:0009695, GO:0009753, GO:0009901, GO:0010200, GO:0016165, GO:0016491, GO:0016702, GO:0031408, GO:0034440, GO:0040007, GO:0046872, GO:0055114, GO:0080086
VIT_209s0002g01110	0.386362	2.36613	protein kinase chloroplast	AT2G05940	486	1e-168	0.71	0.81	RIPK	NA	GO:0000165, GO:0000166, GO:0004672, GO:0004674, GO:0004713, GO:0004715, GO:0005524, GO:0005886, GO:0006468, GO:0006499, GO:0006612, GO:0009069, GO:0009409, GO:0009611, GO:0009625, GO:0009697, GO:0009738, GO:0009862, GO:0009867, GO:0009963, GO:0010363, GO:0016036, GO:0016301, GO:0016740, GO:0019375, GO:0030968, GO:0031348, GO:0042538, GO:0042631, GO:0042742, GO:0043069, GO:0050832
VIT_209s0002g03640	0.36546	2.12413	atp-binding cassette	AT3G16340	2058	0	0.75	0.86	ABCG29, AtABCG29, ATPDR1, PDR1	NA	GO:0000166, GO:0004725, GO:0005524, GO:0005739, GO:0005774, GO:0005829, GO:0005886, GO:0006200, GO:0006470, GO:0006570, GO:0006612, GO:0006855, GO:0006995, GO:0008138, GO:0009506, GO:0009595, GO:0009627, GO:0009697, GO:0009737, GO:0009817, GO:0009862, GO:0009867, GO:0009941, GO:0009963, GO:0010200, GO:0010310, GO:0010363, GO:0015086, GO:0015416, GO:0015716, GO:0015748, GO:0016020, GO:0016021, GO:…
VIT_209s0002g04560	0.0229051	3.93961	calmodulin-binding protein	AT2G26190	404	1e-137	0.68	0.84	NA	NA	GO:0000165, GO:0002237, GO:0002679, GO:0005385, GO:0005516, GO:0005634, GO:0005737, GO:0006569, GO:0006612, GO:0009581, GO:0009595, GO:0009625, GO:0009646, GO:0009684, GO:0009697, GO:0009862, GO:0009867, GO:0010119, GO:0010197, GO:0010200, GO:0010310, GO:0010363, GO:0030968, GO:0031348, GO:0042742, GO:0043069, GO:0043900, GO:0050832, GO:0071577
VIT_210s0003g00150	0.0807999	1.38723	mac perforin domain-containing protein	AT1G28380	825	0	0.65	0.8	NSL1	This gene is predicted to encode a protein involved in negatively regulating salicylic acid-related defense responses and cell death programs. nsl1 mutants develop necrotic lesions spontaneously and show other features of a defense response, such as higher levels of SA and disease resistance-related transcripts, in the absence of a biotic stimulus. The NSL1 protein is predicted to have a MACPF do…	GO:0000165, GO:0002679, GO:0005576, GO:0005634, GO:0005886, GO:0006612, GO:0006862, GO:0006888, GO:0006984, GO:0009595, GO:0009626, GO:0009651, GO:0009697, GO:0009862, GO:0009867, GO:0010200, GO:0010310, GO:0010337, GO:0010363, GO:0015696, GO:0015802, GO:0031348, GO:0034976, GO:0042742, GO:0043069, GO:0043090, GO:0043269, GO:0043900, GO:0050832, GO:0052542
VIT_210s0003g00390	0.359414	1.36	glutaredoxin c9	AT1G28480	141	9e-43	0.68	0.77	GRX480, roxy19	Encodes GRX480, a member of the glutaredoxin family that regulates protein redox state. GRX480 interacts with TGA factors and suppresses JA-responsive PDF1.2 transcription. GRX480 transcription is SA-inducible and requires NPR1. Maybe involved in SA/JA cross-talk.	GO:0009055, GO:0009863, GO:0009867, GO:0015035, GO:0045454
VIT_210s0003g02680	-0.308754	-1.69146	phytochrome e	AT4G18130	1529	0	0.67	0.8	PHYE	member of Histidine Kinase	GO:0000155, GO:0000160, GO:0004673, GO:0004871, GO:0004872, GO:0005524, GO:0005634, GO:0006325, GO:0006346, GO:0006355, GO:0007165, GO:0007187, GO:0007600, GO:0008020, GO:0009365, GO:0009409, GO:0009584, GO:0009585, GO:0009630, GO:0009638, GO:0009649, GO:0009687, GO:0009867, GO:0009881, GO:0009883, GO:0010029, GO:0010148, GO:0010155, GO:0010161, GO:0010202, GO:0010374, GO:0010617, GO:0015979, GO:…
VIT_210s0003g03790	2.107	2.18046	protein tify 5a-like	AT1G30135	106	8e-30	0.48	0.65	JAZ8, TIFY5A	NA	GO:0005515, GO:0005634, GO:0006952
VIT_210s0003g03820	0.68797	2.31756	protein tify 5a-like	AT1G30135	58	5e-12	0.58	0.73	JAZ8, TIFY5A	NA	GO:0005515, GO:0005634, GO:0006952, GO:0009611, GO:0009620, GO:0009693, GO:0009695, GO:0009867
VIT_210s0071g00300	-0.0369052	1.3183	transmembrane protein 53-like	AT3G19970	559	0	0.62	0.77	NA	NA	GO:0006612, GO:0009414, GO:0009611, GO:0009620, GO:0009695, GO:0009863, GO:0009867, GO:0010200, GO:0010363, GO:0042538, GO:0052542
VIT_210s0116g00750	3.0662	6.10916	s-linalool synthase	AT1G61120	723	0	0.49	0.65	GES, TPS04, TPS4	Encodes a geranyllinalool synthase that produces a precursor to TMTT, a volatile plant defense C16-homoterpene. GES transcript levels rise in response to alamethicin, a fungal peptide mixture that damages membranes. This transcriptional response is blocked in JA biosynthetic and JA signaling mutants, but GES transcript levels still rise in response to alamethicin in mutants with salicylic acid an…	GO:0000287, GO:0000304, GO:0008152, GO:0009414, GO:0009536, GO:0009611, GO:0009617, GO:0009620, GO:0009695, GO:0009723, GO:0009733, GO:0009738, GO:0009753, GO:0009867, GO:0010333, GO:0016102, GO:0016829, GO:0042538, GO:0080013, GO:0080027
VIT_210s0116g01735	-0.0500545	-1.18615	atp synthase gamma chloroplastic-like isoform 1	AT4G04640	536	0	0.77	0.83	ATPC1	One of two genes (with ATPC2) encoding the gamma subunit of Arabidopsis chloroplast ATP synthase.	GO:0000023, GO:0006119, GO:0006364, GO:0006546, GO:0006636, GO:0006733, GO:0006766, GO:0009072, GO:0009106, GO:0009108, GO:0009544, GO:0009657, GO:0009695, GO:0009772, GO:0009773, GO:0009941, GO:0009965, GO:0010207, GO:0015986, GO:0015995, GO:0019252, GO:0019288, GO:0019344, GO:0019748, GO:0030154, GO:0030234, GO:0035304, GO:0043085, GO:0045261, GO:0045893, GO:0046933, GO:0046961
VIT_211s0016g00120	-0.220278	-1.00881	chloroplast omega-6 fatty acid desaturase	AT4G30950	74	2e-17	0.73	0.9	FAD6, FADC, SFD4	Chloroplastic enzyme responsible for the synthesis of 16:2 and 18:2 fatty acids from galactolipids, sulpholipids and phosphatidylglycerol. Uses ferredoxin as electron donor. Gene mutation resulted in reduced level of unsaturated fatty acids leading to susceptibility to photoinhibition.	GO:0000096, GO:0006546, GO:0006636, GO:0006655, GO:0006733, GO:0006766, GO:0008652, GO:0009072, GO:0009106, GO:0009108, GO:0009117, GO:0009695, GO:0010205, GO:0015995, GO:0016117, GO:0016720, GO:0019216, GO:0019288, GO:0019748, GO:0031408, GO:0031969, GO:0035304, GO:0044272, GO:0045485
VIT_211s0016g00130	-0.308725	-1.03872	chloroplast omega-6 fatty acid desaturase	AT4G30950	600	0	0.78	0.89	FAD6, FADC, SFD4	Chloroplastic enzyme responsible for the synthesis of 16:2 and 18:2 fatty acids from galactolipids, sulpholipids and phosphatidylglycerol. Uses ferredoxin as electron donor. Gene mutation resulted in reduced level of unsaturated fatty acids leading to susceptibility to photoinhibition.	GO:0000096, GO:0006546, GO:0006629, GO:0006636, GO:0006655, GO:0006733, GO:0006766, GO:0008652, GO:0009072, GO:0009106, GO:0009108, GO:0009117, GO:0009695, GO:0010205, GO:0015995, GO:0016117, GO:0016491, GO:0016717, GO:0019216, GO:0019288, GO:0019748, GO:0031408, GO:0031969, GO:0035304, GO:0044272, GO:0045485, GO:0055114
VIT_211s0016g00710	0.701872	2.00678	protein tify 10a	AT1G19180	191	5e-59	0.47	0.6	JAZ1, TIFY10A	JAZ1 is a nuclear-localized protein involved in jasmonate signaling. JAZ1 transcript levels rise in response to a jasmonate stimulus. JAZ1 can interact with the COI1 F-box subunit of an SCF E3 ubiquitin ligase in a yeast-two-hybrid assay only in the presence of jasmonate-isoleucine (JA-ILE) or coronatine. Application of jasmonate methyl ester to Arabidopsis roots reduces the levels of a JAZ1:GUS …	GO:0005515, GO:0005634, GO:0006952, GO:0009555, GO:0009620, GO:0009628, GO:0009753, GO:0009863, GO:0009867, GO:0009908, GO:0031347, GO:0033554, GO:0035556, GO:0042742, GO:0043067, GO:0045087, GO:0048519
VIT_211s0016g01060	0.911281	2.7802	kinase-like protein	AT2G05940	648	0	0.71	0.8	RIPK	NA	GO:0000165, GO:0004672, GO:0004674, GO:0004713, GO:0004715, GO:0005524, GO:0005886, GO:0006468, GO:0006499, GO:0006612, GO:0009069, GO:0009409, GO:0009611, GO:0009625, GO:0009697, GO:0009738, GO:0009862, GO:0009867, GO:0009963, GO:0010363, GO:0016036, GO:0016301, GO:0016740, GO:0019375, GO:0030968, GO:0031348, GO:0042538, GO:0042631, GO:0042742, GO:0043069, GO:0050832
VIT_211s0016g01230	0.4997	1.1781	12-oxophytodienoate reductase	AT2G06050	605	0	0.73	0.83	AtOPR3, DDE1, OPR3	Encodes a 12-oxophytodienoate reductase that is required for jasmonate biosynthesis. Mutants are male sterile and defective in pollen dehiscence. Shows activity towards 2,4,6-trinitrotoluene.	GO:0003824, GO:0005777, GO:0005829, GO:0006633, GO:0008152, GO:0008610, GO:0009611, GO:0009620, GO:0009695, GO:0010181, GO:0010193, GO:0016491, GO:0016629, GO:0031408, GO:0055114
VIT_211s0016g01860	0.703651	2.19794	disease resistance protein rps2	AT4G26090	331	3e-102	0.66	0.82	RPS2	Encodes a plasma membrane protein with leucine-rich repeat, leucine zipper, and P loop domains that confers resistance to Pseudomonas syringae infection by interacting with the avirulence gene avrRpt2. RPS2 protein interacts directly with plasma membrane associated protein RIN4 and this interaction is disrupted by avrRpt2.	GO:0000165, GO:0000312, GO:0003735, GO:0004721, GO:0005515, GO:0005524, GO:0005763, GO:0005886, GO:0006091, GO:0006354, GO:0006412, GO:0006470, GO:0006612, GO:0006626, GO:0009570, GO:0009697, GO:0009862, GO:0009867, GO:0009963, GO:0010200, GO:0010310, GO:0010363, GO:0015979, GO:0016045, GO:0017111, GO:0019408, GO:0031348, GO:0042254, GO:0042742, GO:0043069, GO:0043531, GO:0043900, GO:0050832
VIT_211s0016g01970	0.585717	2.75327	calmodulin-binding protein	AT4G33050	587	0	0.57	0.68	AtIQM1, EDA39, IQM1	NA	GO:0000165, GO:0002237, GO:0002679, GO:0005385, GO:0005516, GO:0005634, GO:0005737, GO:0006569, GO:0006612, GO:0009581, GO:0009595, GO:0009625, GO:0009646, GO:0009684, GO:0009697, GO:0009862, GO:0009867, GO:0010119, GO:0010197, GO:0010200, GO:0010310, GO:0010363, GO:0030968, GO:0031348, GO:0042742, GO:0043069, GO:0043900, GO:0050832, GO:0071577
VIT_211s0016g03180	-1.19201	-0.899332	probable protein phosphatase 2c 6-like	AT4G26080	305	6e-99	0.52	0.66	ABI1, AtABI1	Involved in abscisic acid (ABA) signal transduction. Negative regulator of ABA promotion of stomatal closure.	GO:0000165, GO:0000287, GO:0000303, GO:0003824, GO:0004721, GO:0004722, GO:0005509, GO:0005634, GO:0006470, GO:0006612, GO:0006914, GO:0008287, GO:0009408, GO:0009409, GO:0009414, GO:0009611, GO:0009733, GO:0009788, GO:0009862, GO:0009867, GO:0009873, GO:0010029, GO:0010119, GO:0010205, GO:0010363, GO:0016787, GO:0019901, GO:0030968, GO:0031348, GO:0042538, GO:0043069, GO:0046872, GO:0050832
VIT_211s0016g03690	0.720164	1.9893	aim1 protein	AT4G29010	1095	0	0.74	0.88	AIM1	Functions in beta-oxidation of fatty acids, similar to CuMFP with L-3-hydroxyacyl-CoA hydrolyase , L-3-hydroxyacyl-dehydrogenase, D-3-hydroxyacyl-CoA epimerase, and 3, 2-enoyl-CoA isomerase activities	GO:0000166, GO:0003729, GO:0003824, GO:0003857, GO:0004165, GO:0004300, GO:0005488, GO:0005618, GO:0005777, GO:0005874, GO:0006550, GO:0006552, GO:0006554, GO:0006568, GO:0006574, GO:0006631, GO:0006633, GO:0006635, GO:0008017, GO:0008152, GO:0008692, GO:0009506, GO:0009507, GO:0009695, GO:0009845, GO:0009908, GO:0016491, GO:0016509, GO:0016853, GO:0018812, GO:0018874, GO:0019482, GO:0045298, GO:…
VIT_213s0019g01980	0.255648	1.0551	aspartic proteinase nepenthesin-2-like	AT2G39710	594	0	0.69	0.82	NA	Encodes a Cysteine-rich peptide (CRP) family protein	GO:0000165, GO:0004190, GO:0005507, GO:0005515, GO:0005576, GO:0005783, GO:0005829, GO:0006508, GO:0006612, GO:0006812, GO:0008233, GO:0008270, GO:0009409, GO:0009507, GO:0009595, GO:0009697, GO:0009793, GO:0009862, GO:0009867, GO:0010200, GO:0010310, GO:0010363, GO:0015446, GO:0015700, GO:0016756, GO:0016787, GO:0019684, GO:0031348, GO:0042344, GO:0042742, GO:0043900, GO:0046685, GO:0046686, GO:…
VIT_213s0047g00210	1.70679	2.14048	flavanone 3-dioxygenase-like	AT5G24530	508	0	0.68	0.83	DMR6	Encodes a putative 2OG-Fe(II) oxygenase that is defense-associated but required for susceptibility to downy mildew.	GO:0000165, GO:0001666, GO:0005506, GO:0005737, GO:0006612, GO:0009595, GO:0009617, GO:0009620, GO:0009697, GO:0009813, GO:0009862, GO:0009867, GO:0010200, GO:0010310, GO:0010363, GO:0016491, GO:0031348, GO:0034976, GO:0042742, GO:0043900, GO:0045486, GO:0050832, GO:0055114
VIT_213s0067g01020	2.14367	3.55112	leucoanthocyanidin dioxygenase	AT5G05600	507	1e-179	0.69	0.83	NA	NA	GO:0005506, GO:0005737, GO:0009611, GO:0009620, GO:0009695, GO:0009813, GO:0009867, GO:0016491, GO:0016702, GO:0045431, GO:0050589, GO:0051555, GO:0055114, GO:0080167
VIT_213s0074g00790	-0.734876	-1.93077	cytochrome p450	AT2G27690	600	0	0.62	0.77	CYP94C1	Encodes a CYP94C1. Has highest omega-hydroxylase activity with 9,10-epoxystearic acid, while also metabolized lauric acid (C12:0) and C18 unsaturated fatty acids. Gene expression is induced in response to wounding and jasmonic acid treatment.	GO:0004497, GO:0005506, GO:0005576, GO:0006631, GO:0009055, GO:0009414, GO:0009611, GO:0009620, GO:0009695, GO:0009723, GO:0009733, GO:0009738, GO:0009867, GO:0016491, GO:0018685, GO:0019825, GO:0020037, GO:0042538, GO:0043231, GO:0046872, GO:0055114, GO:0070330
VIT_213s0084g00850	-0.129627	-1.32607	nadph:quinone oxidoreductase	AT3G27890	322	3e-112	0.8	0.93	NQR	Encodes NAD(P)H:quinone reductase which is an FMN binding protein that catalyzes the reduction of quinone substrates to hydroquinones.The enzyme activity was confirmed by in vitro assay.	GO:0000165, GO:0000166, GO:0003955, GO:0005739, GO:0005777, GO:0005829, GO:0005886, GO:0006096, GO:0006612, GO:0006635, GO:0006694, GO:0006833, GO:0006972, GO:0006979, GO:0007030, GO:0008270, GO:0008752, GO:0009266, GO:0009507, GO:0009570, GO:0009651, GO:0009697, GO:0009862, GO:0009867, GO:0010167, GO:0010200, GO:0010310, GO:0010363, GO:0015706, GO:0016045, GO:0016491, GO:0016747, GO:0031348, GO:…
VIT_214s0030g01900	-0.020777	-1.08154	ribose-5-phosphate isomerase	AT3G04790	394	4e-138	0.71	0.83	EMB3119	NA	GO:0000165, GO:0004751, GO:0006546, GO:0006569, GO:0006612, GO:0006636, GO:0006766, GO:0009052, GO:0009106, GO:0009108, GO:0009409, GO:0009535, GO:0009570, GO:0009595, GO:0009684, GO:0009695, GO:0009697, GO:0009862, GO:0009867, GO:0009941, GO:0010200, GO:0010310, GO:0010363, GO:0015976, GO:0016853, GO:0019253, GO:0019288, GO:0019344, GO:0019684, GO:0019748, GO:0031348, GO:0042742, GO:0043900, GO:…
VIT_214s0060g00820	-0.266737	-1.40295	rna binding protein	AT1G09340	650	0	0.83	0.93	CRB, CSP41B, HIP1.3	Encodes CHLOROPLAST RNA BINDING (CRB), a putative RNA-binding protein. CRB is important for the proper functioning of the chloroplast. Mutations in CRB also affects the circadian system, altering the expression of both oscillator and output genes.	GO:0000165, GO:0000166, GO:0003723, GO:0003824, GO:0005488, GO:0005515, GO:0005773, GO:0005777, GO:0005794, GO:0005840, GO:0006098, GO:0006364, GO:0006612, GO:0006636, GO:0007623, GO:0008152, GO:0009409, GO:0009506, GO:0009507, GO:0009536, GO:0009570, GO:0009595, GO:0009611, GO:0009637, GO:0009640, GO:0009658, GO:0009686, GO:0009697, GO:0009793, GO:0009845, GO:0009853, GO:0009862, GO:0009867, GO:…
VIT_214s0066g01210	-0.498631	-2.49527	carbonic anhydrase	AT3G01500	475	7e-168	0.69	0.8	ATBCA1, ATSABP3, CA1, SABP3	Encodes a putative beta-carbonic anhydrase betaCA1. Together with betaCA4 (At1g70410) regulates CO2-controlled stomatal movements in guard cells.	GO:0000165, GO:0004089, GO:0005515, GO:0005829, GO:0006098, GO:0006612, GO:0006730, GO:0006807, GO:0008270, GO:0009409, GO:0009507, GO:0009535, GO:0009536, GO:0009570, GO:0009579, GO:0009595, GO:0009697, GO:0009817, GO:0009862, GO:0009867, GO:0009941, GO:0010037, GO:0010119, GO:0010200, GO:0010310, GO:0010319, GO:0010363, GO:0015976, GO:0016020, GO:0016829, GO:0019684, GO:0031348, GO:0042742, GO:…
VIT_214s0066g01410	-0.194365	-1.21976	peptidyl-prolyl cis-trans isomerase chloroplastic-like	AT3G01480	643	0	0.73	0.84	ATCYP38, CYP38	Encodes a chloroplast cyclophilin functioning in the assembly and maintenance of photosystem II (PSII) supercomplexes.	GO:0000165, GO:0000413, GO:0003755, GO:0004652, GO:0006098, GO:0006364, GO:0006457, GO:0006612, GO:0006636, GO:0009409, GO:0009507, GO:0009535, GO:0009536, GO:0009543, GO:0009570, GO:0009579, GO:0009595, GO:0009697, GO:0009773, GO:0009862, GO:0009867, GO:0009902, GO:0010027, GO:0010103, GO:0010200, GO:0010207, GO:0010310, GO:0010363, GO:0015995, GO:0016117, GO:0016853, GO:0019288, GO:0031348, GO:…
VIT_214s0083g00110	1.27498	2.03416	allene oxide cyclase	AT1G13280	271	2e-90	0.64	0.76	AOC4	Encodes allene oxide cyclase. One of four genes in Arabidopsis that encode this enzyme, which catalyzes an essential step in jasmonic acid biosynthesis. Gene expression is reduced during senescence, a process that involves jasmonic acid signalling pathway.	GO:0005886, GO:0009269, GO:0009409, GO:0009507, GO:0009535, GO:0009570, GO:0009620, GO:0009651, GO:0009941, GO:0010319, GO:0016853, GO:0046423
VIT_214s0083g00520	0.517617	3.1687	proline dehydrogenase	AT5G38710	540	0	0.52	0.71	NA	NA	GO:0004657, GO:0005739, GO:0006525, GO:0006537, GO:0006561, GO:0006562, GO:0006612, GO:0006970, GO:0006979, GO:0009407, GO:0009414, GO:0009611, GO:0009620, GO:0009695, GO:0009863, GO:0009867, GO:0010363, GO:0010583, GO:0016491, GO:0016647, GO:0055114
VIT_214s0128g00390	0.637292	1.79238	peroxisomal adenine nucleotide carrier 1	AT3G05290	478	1e-169	0.72	0.86	AtPNC1, PNC1	encodes a peroxisomal adenine nucleotide transporter, involved in fatty acid beta-oxidation during early stage of postgerminative growth.	GO:0005347, GO:0005488, GO:0005743, GO:0005778, GO:0006612, GO:0006635, GO:0006810, GO:0006839, GO:0007031, GO:0009407, GO:0009414, GO:0009611, GO:0009620, GO:0009695, GO:0009723, GO:0009738, GO:0009863, GO:0009867, GO:0010200, GO:0010286, GO:0010363, GO:0015217, GO:0015297, GO:0015866, GO:0015867, GO:0016020, GO:0016021, GO:0035556, GO:0042538, GO:0043069, GO:0043161, GO:0051788, GO:0055085, GO:…
VIT_214s0128g00780	0.256619	3.01737	lipoxygenase	AT1G55020	1328	0	0.74	0.86	ATLOX1, LOX1	lipoxygenase, a defense gene conferring resistance Xanthomonas campestris	GO:0005506, GO:0005515, GO:0005737, GO:0006633, GO:0008610, GO:0009055, GO:0009611, GO:0009737, GO:0009753, GO:0009816, GO:0016165, GO:0016491, GO:0016702, GO:0031408, GO:0046872, GO:0048364, GO:0055114
VIT_214s0128g00790	0.288848	1.47429	lipoxygenase	AT1G55020	1311	0	0.72	0.84	ATLOX1, LOX1	lipoxygenase, a defense gene conferring resistance Xanthomonas campestris	GO:0005506, GO:0005515, GO:0005737, GO:0006633, GO:0008610, GO:0009055, GO:0009611, GO:0009737, GO:0009753, GO:0009816, GO:0016165, GO:0016491, GO:0016702, GO:0031408, GO:0046872, GO:0048364, GO:0055114
VIT_215s0046g00440	0.0329217	1.58358	phosphoinositide 4-kinase gamma 4	AT2G46500	716	0	0.6	0.77	ATPI4K, PI4K, UBDK	Phosphoinositide kinase which undergo autophosphorylation and phosphorylate serine/threonine residues of protein substrates. Contains phosphoinositide 3/4-kinase and ubiquitin-like domains. Phosphorylates PUFD1 and RPN10 in vitro.	GO:0000165, GO:0002679, GO:0004430, GO:0005515, GO:0005777, GO:0005829, GO:0006499, GO:0006612, GO:0009409, GO:0009414, GO:0009507, GO:0009611, GO:0009738, GO:0009862, GO:0009867, GO:0010200, GO:0010363, GO:0016773, GO:0030968, GO:0031348, GO:0042538, GO:0043069, GO:0046854, GO:0050832
VIT_216s0098g00860	1.20521	3.06896	flavanone 3-dioxygenase-like	AT5G24530	506	2e-180	0.69	0.83	DMR6	Encodes a putative 2OG-Fe(II) oxygenase that is defense-associated but required for susceptibility to downy mildew.	GO:0000165, GO:0001666, GO:0005506, GO:0005737, GO:0006612, GO:0009595, GO:0009617, GO:0009620, GO:0009697, GO:0009813, GO:0009862, GO:0009867, GO:0010200, GO:0010310, GO:0010363, GO:0016491, GO:0031348, GO:0034976, GO:0042742, GO:0043900, GO:0045486, GO:0050832, GO:0055114
VIT_217s0000g01760	-0.107003	-1.90734	NA	AT2G44470	72	6e-15	0.52	0.72	BGLU29	NA	GO:0005507, GO:0005634, GO:0005773, GO:0005777, GO:0005783, GO:0005829, GO:0006569, GO:0006612, GO:0007568, GO:0009414, GO:0009505, GO:0009595, GO:0009610, GO:0009682, GO:0009684, GO:0009687, GO:0009697, GO:0009817, GO:0009860, GO:0009862, GO:0009867, GO:0009941, GO:0010167, GO:0010168, GO:0010200, GO:0010310, GO:0010363, GO:0010686, GO:0015706, GO:0016020, GO:0019137, GO:0019684, GO:0019745, GO:…
VIT_217s0000g01790	1.52979	1.39182	4-coumarate-coa ligase	AT5G63380	676	0	0.6	0.77	NA	Encodes a peroxisomal protein involved in the activation of fatty acids through esterification with CoA. At5g63380 preferentially activates fatty acids with increased chain length (C9:0 to C8:0) and thus shares characteristics with long-chain fatty acyl-CoA synthases. Also able to catalyze the conversion of OPDA to its CoA ester and is therefore thought to be involved in the peroxisomal &#946;-ox…	GO:0003824, GO:0004321, GO:0005777, GO:0005836, GO:0006633, GO:0008152, GO:0009695, GO:0009805, GO:0009809, GO:0009811, GO:0009851, GO:0016207, GO:0016491, GO:0016874, GO:0042967, GO:0047077, GO:0055114
VIT_217s0000g03370	-0.0946271	3.54387	calmodulin binding protein	AT1G73805	410	6e-139	0.5	0.65	SARD1	NA	GO:0000165, GO:0001666, GO:0002237, GO:0003700, GO:0005516, GO:0005667, GO:0006355, GO:0006487, GO:0006612, GO:0009581, GO:0009595, GO:0009862, GO:0009867, GO:0010112, GO:0010200, GO:0010310, GO:0010363, GO:0031348, GO:0035304, GO:0042742, GO:0043565, GO:0050832, GO:0080142
VIT_217s0000g03380	-0.469656	3.03168	calmodulin binding protein	AT1G73805	416	5e-141	0.5	0.69	SARD1	NA	GO:0000165, GO:0001666, GO:0002237, GO:0003700, GO:0005516, GO:0005667, GO:0006355, GO:0006487, GO:0006612, GO:0009581, GO:0009595, GO:0009862, GO:0009867, GO:0010112, GO:0010200, GO:0010310, GO:0010363, GO:0031348, GO:0035304, GO:0042742, GO:0043565, GO:0050832, GO:0080142
VIT_217s0000g03390	-0.287413	2.18286	calmodulin binding protein	AT1G73805	214	8e-66	0.5	0.69	SARD1	NA	GO:0000165, GO:0001666, GO:0002237, GO:0003700, GO:0005516, GO:0005667, GO:0006355, GO:0006612, GO:0009581, GO:0009595, GO:0009862, GO:0009867, GO:0010112, GO:0010200, GO:0010310, GO:0010363, GO:0031348, GO:0035304, GO:0042742, GO:0043565, GO:0050832, GO:0080142
VIT_217s0000g06710	0.0514874	2.22233	probable lrr receptor-like serine threonine-protein kinase at1g74360-like	AT1G74360	1418	0	0.63	0.78	NA	NA	GO:0000165, GO:0000166, GO:0002679, GO:0004672, GO:0004674, GO:0004713, GO:0004721, GO:0004872, GO:0005515, GO:0005524, GO:0005739, GO:0005886, GO:0006468, GO:0006470, GO:0006612, GO:0007169, GO:0009069, GO:0009581, GO:0009595, GO:0009862, GO:0009867, GO:0010200, GO:0010310, GO:0010363, GO:0016021, GO:0016023, GO:0016301, GO:0016740, GO:0016787, GO:0030968, GO:0031348, GO:0042742, GO:0043069, GO:…
VIT_217s0000g06860	0.340617	1.10639	snap25 homologous protein snap33	AT5G61210	361	3e-124	0.64	0.75	ATSNAP33, ATSNAP33B, SNAP33, SNP33	membrane localized t-SNARE SNAP25 homologue, probably involved in cytokinesis and cell plate formation	GO:0000165, GO:0000911, GO:0002679, GO:0005484, GO:0005515, GO:0005886, GO:0006499, GO:0006612, GO:0006810, GO:0006862, GO:0006888, GO:0007049, GO:0009504, GO:0009507, GO:0009595, GO:0009611, GO:0009612, GO:0009625, GO:0009695, GO:0009697, GO:0009737, GO:0009862, GO:0009867, GO:0010200, GO:0010310, GO:0010363, GO:0015031, GO:0015696, GO:0015802, GO:0016020, GO:0016021, GO:0016192, GO:0030968, GO:…
VIT_217s0053g00810	0.366931	1.92066	probable cyclic nucleotide-gated ion channel chloroplastic-like	AT3G17690	246	1e-76	0.6	0.77	ATCNGC19, CNGC19	member of Cyclic nucleotide gated channel family	GO:0000165, GO:0005216, GO:0005516, GO:0005886, GO:0006612, GO:0006811, GO:0009595, GO:0009624, GO:0009697, GO:0009862, GO:0009867, GO:0010200, GO:0010310, GO:0010363, GO:0016021, GO:0030551, GO:0031348, GO:0042742, GO:0043900, GO:0050832, GO:0055085
VIT_217s0053g00850	0.175111	1.51994	probable cyclic nucleotide-gated ion channel chloroplastic-like	AT3G17700	662	0	0.61	0.74	ATCNGC20, CNBT1, CNGC20	cyclic nucleotide-binding transporter 1, member of a family of cyclic nucleotide gated channels.	GO:0000165, GO:0003723, GO:0004000, GO:0005216, GO:0005249, GO:0005488, GO:0006396, GO:0006612, GO:0006810, GO:0006811, GO:0006813, GO:0009595, GO:0009624, GO:0009697, GO:0009862, GO:0009867, GO:0010200, GO:0010310, GO:0010363, GO:0016020, GO:0016021, GO:0031348, GO:0042742, GO:0043900, GO:0050832, GO:0055085
VIT_218s0001g02300	0.108342	1.24921	nac domain protein nac2	AT1G01720	435	2e-153	0.71	0.79	ANAC002, ATAF1	Belongs to a large family of putative transcriptional activators with NAC domain. Transcript level increases in response to wounding and abscisic acid. ATAF1 attentuates ABA signaling and sythesis. Mutants are hyposensitive to ABA.	GO:0003677, GO:0003700, GO:0005667, GO:0006355, GO:0007275, GO:0009414, GO:0009611, GO:0009620, GO:0009695, GO:0009753, GO:0009788, GO:0010200, GO:0042538
VIT_218s0001g02570	1.03296	2.55811	iaa-amino acid hydrolase	AT1G44350	598	0	0.72	0.85	ILL6	encodes a protein similar to IAA amino acid conjugate hydrolase.	GO:0005576, GO:0005783, GO:0005886, GO:0006508, GO:0006558, GO:0008237, GO:0009611, GO:0009620, GO:0009695, GO:0009753, GO:0009850, GO:0010112, GO:0010178, GO:0010179, GO:0016023, GO:0016787, GO:0046983, GO:0047980
VIT_218s0001g11630	1.04193	3.07113	allene oxide synthase	AT5G42650	701	0	0.66	0.81	AOS, CYP74A, DDE2	Encodes a member of the cytochrome p450 CYP74 gene family that functions as an allene oxide synthase. This enzyme catalyzes dehydration of the hydroperoxide to an unstable allene oxide in the JA biosynthetic pathway. It shows a dual catalytic activity, the major one being a 13-AOS but also expressing a 9-AOS activity.	GO:0004497, GO:0005506, GO:0005739, GO:0009055, GO:0009535, GO:0009611, GO:0009620, GO:0009753, GO:0009941, GO:0009978, GO:0010287, GO:0016705, GO:0016829, GO:0020037, GO:0031407, GO:0046872, GO:0047987, GO:0055114
VIT_218s0001g11930	-0.934233	-1.42506	thaumatin-like protein	AT1G75030	323	3e-111	0.71	0.83	ATLP-3, TLP-3	encodes a PR5-like protein	GO:0000165, GO:0002679, GO:0005618, GO:0005773, GO:0006612, GO:0009595, GO:0009615, GO:0009697, GO:0009862, GO:0009867, GO:0009965, GO:0010200, GO:0010224, GO:0010310, GO:0010363, GO:0030154, GO:0031348, GO:0031540, GO:0034976, GO:0035304, GO:0042742, GO:0043069, GO:0043900, GO:0045893, GO:0046686, GO:0048046, GO:0050832
VIT_218s0001g12890	2.5927	2.8168	jasmonate o-methyltransferase	AT1G19640	160	1e-45	0.55	0.68	JMT	Encodes a S-adenosyl-L-methionine:jasmonic acid carboxyl methyltransferase that catalyzes the formation of methyljasmonate from jasmonic acid. Its expression is induced in response to wounding or methyljasmonate treatment.	GO:0006952, GO:0008168, GO:0009611, GO:0009695, GO:0009867, GO:0016020, GO:0016740, GO:0030795, GO:0032259, GO:0046686, GO:0051707, GO:0052624, GO:0080150
VIT_218s0001g12900	2.23995	2.47225	jasmonate o-methyltransferase	AT1G19640	394	6e-135	0.57	0.71	JMT	Encodes a S-adenosyl-L-methionine:jasmonic acid carboxyl methyltransferase that catalyzes the formation of methyljasmonate from jasmonic acid. Its expression is induced in response to wounding or methyljasmonate treatment.	GO:0005634, GO:0005737, GO:0006612, GO:0006633, GO:0008168, GO:0008610, GO:0009414, GO:0009611, GO:0009620, GO:0009695, GO:0009723, GO:0009733, GO:0009738, GO:0009863, GO:0009867, GO:0010363, GO:0016740, GO:0030795, GO:0031408, GO:0032259, GO:0042538
VIT_218s0001g14450	-0.157283	-1.64467	ferredoxin--nadp reductase	AT1G20020	604	0	0.8	0.89	ATLFNR2, FNR2	Encodes a leaf-type ferredoxin:NADP(H) oxidoreductase. It is present in both chloroplast stroma and thylakoid membranes but is more abundant in the stroma	GO:0000165, GO:0003959, GO:0004324, GO:0005515, GO:0005829, GO:0006098, GO:0006364, GO:0006612, GO:0008266, GO:0009055, GO:0009409, GO:0009535, GO:0009570, GO:0009595, GO:0009657, GO:0009697, GO:0009773, GO:0009817, GO:0009853, GO:0009862, GO:0009867, GO:0010103, GO:0010200, GO:0010207, GO:0010310, GO:0010363, GO:0016491, GO:0019761, GO:0031348, GO:0042651, GO:0042742, GO:0043900, GO:0048046, GO:…
VIT_218s0041g02010	2.18213	4.1906	12-oxophytodienoate reductase	AT1G76690	548	0	0.73	0.85	ATOPR2, OPR2	Encodes one of the closely related 12-oxophytodienoic acid reductases. This enzyme is not expected to participate in jasmonic acid biosynthesis because during in vitro assays, it shows very little activity with the naturally occurring OPDA isomer. Shows activity towards 2,4,6-trinitrotoluene. Expressed predominately in root. Predicted to be a cytosolic protein.	GO:0003824, GO:0008152, GO:0009611, GO:0009751, GO:0010181, GO:0016491, GO:0016629, GO:0031407, GO:0046686, GO:0055114
VIT_218s0041g02020	0.700406	2.38915	12-oxophytodienoate reductase	AT1G76690	604	0	0.75	0.87	ATOPR2, OPR2	Encodes one of the closely related 12-oxophytodienoic acid reductases. This enzyme is not expected to participate in jasmonic acid biosynthesis because during in vitro assays, it shows very little activity with the naturally occurring OPDA isomer. Shows activity towards 2,4,6-trinitrotoluene. Expressed predominately in root. Predicted to be a cytosolic protein.	GO:0003824, GO:0008152, GO:0009611, GO:0009751, GO:0010181, GO:0016491, GO:0016629, GO:0031407, GO:0046686, GO:0055114
VIT_218s0041g02060	2.92684	4.90637	12-oxophytodienoate reductase	AT1G76690	623	0	0.78	0.89	ATOPR2, OPR2	Encodes one of the closely related 12-oxophytodienoic acid reductases. This enzyme is not expected to participate in jasmonic acid biosynthesis because during in vitro assays, it shows very little activity with the naturally occurring OPDA isomer. Shows activity towards 2,4,6-trinitrotoluene. Expressed predominately in root. Predicted to be a cytosolic protein.	GO:0003824, GO:0008152, GO:0009611, GO:0009751, GO:0010181, GO:0016491, GO:0016629, GO:0031407, GO:0046686, GO:0055114
VIT_218s0089g00010	-0.112608	-1.16805	leucine-rich repeat-containing protein	AT1G33590	634	0	0.66	0.79	NA	NA	GO:0000165, GO:0005515, GO:0005576, GO:0005618, GO:0005829, GO:0005886, GO:0006355, GO:0006612, GO:0009505, GO:0009507, GO:0009617, GO:0009862, GO:0009867, GO:0010310, GO:0010363, GO:0016301, GO:0016310, GO:0016491, GO:0031348, GO:0032440, GO:0035304, GO:0055114, GO:0080167
VIT_218s0164g00030	-0.084654	-1.29445	atp synthase delta chain	AT4G09650	296	1e-100	0.62	0.75	ATPD, PDE332	Encodes the chloroplast ATPase delta-subunit.	GO:0000165, GO:0005886, GO:0006098, GO:0006364, GO:0006612, GO:0006754, GO:0006810, GO:0006811, GO:0009409, GO:0009507, GO:0009535, GO:0009536, GO:0009579, GO:0009595, GO:0009697, GO:0009772, GO:0009773, GO:0009862, GO:0009867, GO:0009941, GO:0010027, GO:0010200, GO:0010207, GO:0010287, GO:0010310, GO:0010319, GO:0010363, GO:0015979, GO:0015986, GO:0015992, GO:0015995, GO:0016020, GO:0019252, GO:…
VIT_219s0014g03090	0.312839	2.01337	NA	AT4G27460	350	4e-117	0.5	0.69	CBSX5	NA	GO:0003824, GO:0005515, GO:0009611, GO:0009620, GO:0009695, GO:0009753
VIT_219s0093g00440	1.74762	3.5254	3-ketoacyl- synthase 6	AT1G68530	769	0	0.72	0.86	CER6, CUT1, G2, KCS6, POP1	Encodes KCS6, a member of the 3-ketoacyl-CoA synthase family involved in the biosynthesis of VLCFA (very long chain fatty acids).	GO:0000038, GO:0000096, GO:0000271, GO:0003824, GO:0006546, GO:0006633, GO:0006636, GO:0006733, GO:0006766, GO:0008152, GO:0008652, GO:0009072, GO:0009106, GO:0009108, GO:0009117, GO:0009409, GO:0009637, GO:0009644, GO:0009695, GO:0009744, GO:0009793, GO:0009825, GO:0009922, GO:0009923, GO:0009932, GO:0010025, GO:0010027, GO:0010114, GO:0010155, GO:0010218, GO:0010228, GO:0010817, GO:0015995, GO:…

## Sheet: ET
ID	london.resp.logFC	murcia.resp.logFC	CRIBI.Description	TAIR.Match	TAIR.Match.Score	TAIR.Match.E	TAIR.Match.Identity	TAIR.Match.Positives	TAIR.Match.Symbol	TAIR.Match.Description	GO
VIT_200s0199g00270	0.414415	1.49451	uncharacterized protein	AT4G24380	181	1e-57	0.68	0.82	NA	NA	GO:0004733, GO:0005777, GO:0008615, GO:0009507, GO:0009611, GO:0009620, GO:0009693, GO:0009695, GO:0009753, GO:0010181, GO:0015824, GO:0016787, GO:0042823, GO:0055114
VIT_200s0264g00030	0.502896	1.29894	aconitate hydratase 1	AT4G35830	1711	0	0.91	0.96	ACO1	Encodes an aconitase that can catalyze the conversion of citrate to isocitrate through a cis-aconitate intermediate, indicating that it may participate in the TCA cycle and other primary metabolic pathways. The protein is believed to accumulate in the mitochondria and the cytosol. It affects CSD2 (At2g28190 - a superoxide dismutase) transcript levels and may play a role in the response to oxidati…	GO:0003994, GO:0005506, GO:0005507, GO:0005737, GO:0005739, GO:0005773, GO:0005829, GO:0005886, GO:0006096, GO:0006097, GO:0006099, GO:0006101, GO:0006102, GO:0006833, GO:0006972, GO:0007030, GO:0007033, GO:0008152, GO:0009266, GO:0009506, GO:0009536, GO:0009651, GO:0009693, GO:0009815, GO:0010089, GO:0015979, GO:0016706, GO:0016829, GO:0044036, GO:0046686, GO:0046872, GO:0048027, GO:0048046, GO:…
VIT_200s0265g00170	3.92092	5.62483	lipoxygenase 2	AT1G17420	684	0	0.7	0.84	ATLOX3, LOX3	Lipoxygenase	GO:0005506, GO:0006952, GO:0009534, GO:0009555, GO:0009570, GO:0009611, GO:0009620, GO:0009644, GO:0009693, GO:0009695, GO:0009753, GO:0009901, GO:0010200, GO:0016165, GO:0031408, GO:0034440, GO:0040007, GO:0080086
VIT_200s0620g00010	0.559622	2.84946	phospholipase a1- chloroplastic-like	AT4G16820	564	0	0.58	0.71	PLA-I{beta]2	Encodes a lipase that hydrolyzes phosphatidylcholine, glycolipids as well as triacylglycerols.	GO:0003824, GO:0004806, GO:0005739, GO:0006629, GO:0008970, GO:0009395, GO:0009507, GO:0009693, GO:0046486, GO:0047714
VIT_200s0632g00010	0.242831	-1.26258	ap2 erf domain-containing transcription factor	AT2G44940	169	2e-50	0.51	0.62	NA	encodes a member of the DREB subfamily A-4 of ERF/AP2 transcription factor family. The protein contains one AP2 domain. There are 17 members in this subfamily including TINY.	GO:0003677, GO:0003700, GO:0005634, GO:0005667, GO:0006355
VIT_201s0010g02750	0.691122	1.95916	lipoxygenase	AT1G67560	1174	0	0.65	0.77	ATLOX6, LOX6	NA	GO:0005506, GO:0005515, GO:0005886, GO:0006633, GO:0006952, GO:0008610, GO:0009055, GO:0009507, GO:0009536, GO:0009555, GO:0009611, GO:0009617, GO:0009620, GO:0009644, GO:0009693, GO:0009695, GO:0009753, GO:0009873, GO:0009901, GO:0010193, GO:0010200, GO:0016165, GO:0016491, GO:0016702, GO:0031408, GO:0034440, GO:0040007, GO:0046872, GO:0052542, GO:0055114, GO:0080086
VIT_201s0011g03070	0.228945	1.74903	ap2 domain-containing transcription factor	AT1G25560	436	2e-151	0.63	0.74	EDF1, TEM1	Encodes a member of the RAV transcription factor family that contains AP2 and B3 binding domains. Involved in the regulation of flowering under long days. Loss of function results in early flowering. Overexpression causes late flowering and repression of expression of FT. Novel transcriptional regulator involved in ethylene signaling. Promoter bound by EIN3. EDF1 in turn, binds to promoter elemen…	GO:0003677, GO:0003700, GO:0005634, GO:0005667, GO:0006355, GO:0009741, GO:0009873, GO:0009910, GO:0030003, GO:0048366, GO:0048527, GO:0048573, GO:0070838
VIT_201s0011g05650	0.269524	1.32802	desacetoxyvindoline 4-	AT2G30840	339	3e-113	0.45	0.66	NA	encodes a protein whose sequence is similar to 2-oxoglutarate-dependent dioxygenase	GO:0005506, GO:0016491, GO:0042432, GO:0050590, GO:0055114
VIT_201s0026g01690	0.45033	2.58854	ap2 domain-containing transcription factor	AT3G54320	273	1e-87	0.74	0.83	ASML1, ATWRI1, WRI, WRI1	WRINKLED1 encodes transcription factor of the AP2/ERWEBP class. Protein has two plant-specific (AP2/EREB) DNA-binding domains and is involved in the control of storage compound biosynthesis in Arabidopsis. Mutants have wrinkled seed phenotype, due to a defect in the incorporation of sucrose and glucose into triacylglycerols. Transgenic sGsL plants (21-day-old) grown on 6% sucrose for 24 hours had…	GO:0003677, GO:0003700, GO:0005634, GO:0005667, GO:0006355, GO:0032440, GO:0055114
VIT_201s0150g00120	0.806139	2.88044	ap2 erf domain-containing transcription factor	AT5G13330	160	4e-48	0.54	0.66	Rap2.6L	encodes a member of the ERF (ethylene response factor) subfamily B-4 of ERF/AP2 transcription factor family. The protein contains one AP2 domain. There are 7 members in this subfamily.	GO:0003677, GO:0003700, GO:0005634, GO:0005667, GO:0006355, GO:0009873
VIT_202s0012g00400	2.52719	2.58317	s-norcoclaurine synthase 1-like	AT1G17020	314	2e-104	0.48	0.67	ATSRG1, SRG1	Encodes a novel member of the Fe(II)/ascorbate oxidase gene family; senescence-related gene.	GO:0005506, GO:0009820, GO:0009821, GO:0016491, GO:0016829, GO:0045431, GO:0046872, GO:0050474, GO:0051555, GO:0055114
VIT_202s0234g00130	0.646889	2.40823	ethylene-responsive transcription factor 1a	AT4G17500	230	9e-74	0.49	0.64	ATERF-1, ERF-1	Encodes a member of the ERF (ethylene response factor) subfamily B-3 of ERF/AP2 transcription factor family (ATERF-1). The protein contains one AP2 domain. There are 18 members in this subfamily including ATERF-1, ATERF-2, AND ATERF-5.	GO:0003677, GO:0003700, GO:0005634, GO:0005667, GO:0006355, GO:0009628, GO:0009723, GO:0009737, GO:0009864, GO:0010200, GO:0032940, GO:0045893
VIT_203s0017g01940	0.248867	2.90082	NA	AT3G22160	75	1e-16	0.52	0.59	NA	NA	GO:0005634, GO:0006612, GO:0009414, GO:0009693, GO:0009737, GO:0009863, GO:0010363, GO:0042538, GO:0043069, GO:0051707
VIT_204s0008g03400	-0.247439	-1.751	ap2 erf domain-containing transcription factor	AT5G11590	224	1e-72	0.69	0.75	TINY2	encodes a member of the DREB subfamily A-4 of ERF/AP2 transcription factor family. The protein contains one AP2 domain. There are 17 members in this subfamily including TINY.	GO:0003677, GO:0003700, GO:0005634, GO:0005667, GO:0006355, GO:0009825, GO:0043565, GO:0045893
VIT_204s0008g03770	0.674406	1.98026	aspartate aminotransferase	AT5G11520	764	0	0.81	0.91	ASP3, YLS4	Encodes the chloroplastic isozyme of aspartate aminotransferase. Involved in aspartate biosynthesis and nitrogen metabolism. mRNA is expressed in senescing leaves.	GO:0000162, GO:0003824, GO:0004069, GO:0005507, GO:0005618, GO:0005739, GO:0005777, GO:0005829, GO:0005886, GO:0006099, GO:0006103, GO:0006107, GO:0006520, GO:0006522, GO:0006525, GO:0006531, GO:0006534, GO:0006536, GO:0006560, GO:0006571, GO:0006635, GO:0008483, GO:0009058, GO:0009094, GO:0009407, GO:0009507, GO:0009536, GO:0009693, GO:0009735, GO:0009821, GO:0010150, GO:0015976, GO:0016020, GO:…
VIT_204s0008g06000	-0.042924	-1.29957	ap2 erf domain-containing transcription factor	AT5G25190	229	9e-75	0.68	0.75	ESE3	encodes a member of the ERF (ethylene response factor) subfamily B-6 of ERF/AP2 transcription factor family. The protein contains one AP2 domain. There are 12 members in this subfamily including RAP2.11.	GO:0003677, GO:0003700, GO:0005634, GO:0005667, GO:0006355, GO:0006952, GO:0009835, GO:0009873
VIT_205s0020g03690	0.45803	2.08659	gcn5-related n-acetyltransferase-like protein	AT2G32030	222	3e-73	0.62	0.79	NA	NA	GO:0002679, GO:0005737, GO:0008080, GO:0008152, GO:0009693, GO:0009737, GO:0009738, GO:0009873, GO:0010200, GO:0016020, GO:0016740, GO:0035556, GO:0042967, GO:0050832
VIT_205s0020g03710	0.595851	2.63588	gcn5-related n-acetyltransferase-like protein	AT2G32030	219	3e-72	0.61	0.79	NA	NA	GO:0002679, GO:0005737, GO:0008080, GO:0008152, GO:0009693, GO:0009737, GO:0009738, GO:0009873, GO:0010200, GO:0016020, GO:0016740, GO:0035556, GO:0042967, GO:0050832
VIT_205s0049g00310	0.343492	1.80726	1-aminocyclopropane-1-carboxylate oxidase-like protein	AT1G06620	465	4e-163	0.6	0.77	NA	encodes a protein whose sequence is similar to a 2-oxoglutarate-dependent dioxygenase	GO:0005506, GO:0010439, GO:0016491, GO:0042432, GO:0050590, GO:0055114
VIT_205s0049g00410	1.04297	3.04038	1-aminocyclopropane-1-carboxylate oxidase homolog 1	AT1G06620	450	4e-157	0.59	0.75	NA	encodes a protein whose sequence is similar to a 2-oxoglutarate-dependent dioxygenase	GO:0005506, GO:0010439, GO:0016491, GO:0042432, GO:0045431, GO:0050590, GO:0051555, GO:0055114
VIT_205s0049g00430	0.13511	3.5849	1-aminocyclopropane-1-carboxylate oxidase homolog 1	AT1G06620	391	7e-134	0.53	0.68	NA	encodes a protein whose sequence is similar to a 2-oxoglutarate-dependent dioxygenase	GO:0005506, GO:0010439, GO:0016491, GO:0042432, GO:0045431, GO:0050590, GO:0055114
VIT_205s0049g00510	0.501638	3.52437	ethylene-responsive transcription factor	AT3G23240	223	9e-73	0.62	0.77	ATERF1, ERF1	encodes a member of the ERF (ethylene response factor) subfamily B-3 of ERF/AP2 transcription factor family (ERF1). The protein contains one AP2 domain. There are 18 members in this subfamily including ATERF-1, ATERF-2, AND ATERF-5. EREBP like protein that binds GCC box of ethylene regulated promoters such as basic chitinases. Constitutive expression of ERF1 phenocopies ethylene over production. …	GO:0003677, GO:0003700, GO:0005634, GO:0005667, GO:0006355, GO:0006952, GO:0009873
VIT_205s0062g01370	0.211404	1.25146	aspartic proteinase-like protein 2-like	AT1G05840	686	0	0.72	0.84	NA	NA	GO:0000303, GO:0004190, GO:0005739, GO:0005886, GO:0006301, GO:0006499, GO:0006508, GO:0006511, GO:0006635, GO:0006869, GO:0006891, GO:0008219, GO:0009863, GO:0009873, GO:0010351, GO:0016023, GO:0016558, GO:0016787, GO:0031225, GO:0048573
VIT_205s0077g01480	0.280807	1.10762	type-b response regulator	AT3G16857	634	0	0.54	0.64	ARR1, RR1	Encodes an Arabidopsis response regulator (ARR) protein that acts in concert with other type-B ARRs in the cytokinin signaling pathway.	GO:0000156, GO:0000160, GO:0000785, GO:0003677, GO:0003682, GO:0003700, GO:0005515, GO:0005634, GO:0005667, GO:0006355, GO:0006487, GO:0006635, GO:0009736, GO:0009873, GO:0010029, GO:0010043, GO:0010119, GO:0010150, GO:0010380, GO:0016301, GO:0016310, GO:0016558, GO:0031537, GO:0035556, GO:0048831, GO:0080022
VIT_206s0004g05240	1.46744	4.7513	ethylene receptor	AT3G04580	304	5e-93	0.38	0.56	EIN4	Ethylene receptor, subfamily 2. Has serine kinase activity.	GO:0000155, GO:0000156, GO:0000160, GO:0004673, GO:0004871, GO:0004872, GO:0005515, GO:0005524, GO:0005789, GO:0006355, GO:0007165, GO:0009365, GO:0009873, GO:0016020, GO:0018106, GO:0023014, GO:0035556, GO:0051740
VIT_206s0004g08190	0.54466	2.07749	ap2 erf domain-containing transcription factor	AT4G27950	147	2e-41	0.43	0.56	CRF4	encodes a member of the ERF (ethylene response factor) subfamily B-5 of ERF/AP2 transcription factor family. The protein contains one AP2 domain. There are 7 members in this subfamily.	GO:0003677, GO:0003700, GO:0005634, GO:0005667, GO:0006355, GO:0006952, GO:0044699
VIT_206s0061g00790	0.125517	1.16783	lethal leaf spot 1-like protein	AT3G44880	804	0	0.75	0.85	ACD1, LLS1, PAO	Encodes a pheide a oxygenase (PAO). Accelerated cell death (acd1) mutants show rapid, spreading necrotic responses to both virulent and avirulent Pseudomonas syringae pv. maculicola or pv. tomato pathogens and to ethylene.	GO:0005506, GO:0005739, GO:0005829, GO:0006094, GO:0006096, GO:0008219, GO:0008660, GO:0009055, GO:0009534, GO:0009651, GO:0009693, GO:0009706, GO:0009793, GO:0009816, GO:0009965, GO:0010027, GO:0010228, GO:0010277, GO:0015995, GO:0015996, GO:0016226, GO:0016491, GO:0016630, GO:0019148, GO:0019288, GO:0019447, GO:0019685, GO:0019761, GO:0022900, GO:0030154, GO:0032441, GO:0032880, GO:0042744, GO:…
VIT_206s0061g01110	-0.557172	-1.7959	phospholipid:diacylglycerol acyltransferase 2	AT3G44830	945	0	0.69	0.83	NA	NA	GO:0000287, GO:0004607, GO:0005773, GO:0005783, GO:0006629, GO:0009507, GO:0009873, GO:0016740, GO:0016787, GO:0016788, GO:0030976, GO:0042967, GO:0046027
VIT_206s0080g01090	0.0735542	1.35881	probable ccr4-associated factor 1 homolog 11-like	AT3G44260	413	2e-145	0.76	0.84	AtCAF1a, CAF1a	NA	GO:0000165, GO:0000289, GO:0002213, GO:0002679, GO:0003676, GO:0003723, GO:0004518, GO:0004527, GO:0004535, GO:0005634, GO:0005737, GO:0009451, GO:0009607, GO:0009611, GO:0009612, GO:0009693, GO:0009738, GO:0009814, GO:0009873, GO:0010200, GO:0010228, GO:0016787, GO:0042742, GO:0046872, GO:0051252
VIT_207s0005g02660	0.502675	2.73612	multidrug pheromone mdr abc transporter family	AT2G47000	1700	0	0.76	0.88	ABCB4, AtABCB4, ATPGP4, MDR4, PGP4	Multidrug resistance P-glycoprotein (MDR/PGP) subfamily of ABC transporters. Functions in the basipetal redirection of auxin from the root tip. Exhibits apolar plasma membrane localization in the root cap and polar localization in tissues above.	GO:0000166, GO:0000303, GO:0005524, GO:0005634, GO:0005774, GO:0005886, GO:0006200, GO:0006810, GO:0006817, GO:0006855, GO:0006888, GO:0008559, GO:0009407, GO:0009414, GO:0009506, GO:0009630, GO:0009735, GO:0009738, GO:0009743, GO:0009753, GO:0009873, GO:0010315, GO:0010540, GO:0010583, GO:0015415, GO:0016021, GO:0016787, GO:0016887, GO:0017111, GO:0042538, GO:0042626, GO:0043090, GO:0043161, GO:…
VIT_207s0005g03220	0.99789	3.96305	ethylene-responsive transcription factor erf098-like	AT3G23230	140	3e-42	0.6	0.72	AtERF98, AtTDR1, ERF98, TDR1	encodes a member of the ERF (ethylene response factor) subfamily B-3 of ERF/AP2 transcription factor family. The protein contains one AP2 domain. There are 18 members in this subfamily including ATERF-1, ATERF-2, AND ATERF-5.	GO:0003677, GO:0003700, GO:0005634, GO:0005667, GO:0006355, GO:0009873, GO:0010200
VIT_207s0005g03230	0.207747	2.35257	ap2 erf domain-containing transcription factor	AT3G23240	209	4e-67	0.57	0.71	ATERF1, ERF1	encodes a member of the ERF (ethylene response factor) subfamily B-3 of ERF/AP2 transcription factor family (ERF1). The protein contains one AP2 domain. There are 18 members in this subfamily including ATERF-1, ATERF-2, AND ATERF-5. EREBP like protein that binds GCC box of ethylene regulated promoters such as basic chitinases. Constitutive expression of ERF1 phenocopies ethylene over production. …	GO:0003677, GO:0003700, GO:0005634, GO:0005667, GO:0006355, GO:0006952, GO:0009873
VIT_207s0104g01320	-0.240434	-1.08205	transport inhibitor response 1	AT3G62980	959	0	0.8	0.9	AtTIR1, TIR1	Encodes an auxin receptor that mediates auxin-regulated transcription. It contains leucine-rich repeats and an F-box and interacts with ASK1, ASK2 and AtCUL1 to form SCF-TIR1, an SCF ubiquitin ligase complex. Related to yeast Grr1p and human SKP2 proteins, involved in ubiquitin-mediated processes. Required for normal response to auxin and repressed in response to flagellin. As part of the SCF com…	GO:0000822, GO:0002237, GO:0004842, GO:0005515, GO:0005634, GO:0006511, GO:0006952, GO:0007049, GO:0007275, GO:0009733, GO:0009734, GO:0009873, GO:0010011, GO:0010103, GO:0010152, GO:0010311, GO:0016036, GO:0016567, GO:0019005, GO:0019941, GO:0042752, GO:0048443
VIT_207s0141g00690	1.15747	1.74743	ethylene-responsive element binding factor-like protein	AT1G50640	115	1e-31	0.87	0.93	ATERF3, ERF3	encodes a member of the ERF (ethylene response factor) subfamily B-1 of ERF/AP2 transcription factor family (ATERF-3). The protein contains one AP2 domain. There are 15 members in this subfamily including ATERF-3, ATERF-4, ATERF-7, and leafy petiole.	GO:0003677, GO:0003700, GO:0005634, GO:0005667, GO:0006355, GO:0006952, GO:0009873, GO:0016020
VIT_208s0007g03040	-0.326245	1.02095	1-aminocyclopropane-1-carboxylate oxidase	AT5G59530	316	6e-105	0.45	0.63	NA	NA	GO:0005506, GO:0010439, GO:0016491, GO:0042221, GO:0042432, GO:0044248, GO:0050590, GO:0055114
VIT_208s0007g08580	-0.358913	-1.14288	ap2-like ethylene-responsive transcription factor	AT2G41710	475	1e-164	0.63	0.72	NA	NA	GO:0003677, GO:0003700, GO:0005634, GO:0005667, GO:0006355, GO:0009873, GO:0016491, GO:0032440, GO:0055114
VIT_208s0040g01570	0.0701639	1.45916	protein kinase	AT3G09830	352	1e-118	0.67	0.81	NA	NA	GO:0000166, GO:0004672, GO:0004674, GO:0004713, GO:0004715, GO:0005524, GO:0005886, GO:0006468, GO:0006612, GO:0009627, GO:0009693, GO:0009697, GO:0010363, GO:0016301, GO:0016740, GO:0043069
VIT_208s0040g01580	0.317042	1.48184	protein kinase chloroplast	AT5G03320	215	5e-68	0.65	0.76	NA	NA	GO:0004672, GO:0004715, GO:0005524, GO:0005886, GO:0006468, GO:0006612, GO:0009627, GO:0009693, GO:0009697, GO:0010363, GO:0043069
VIT_209s0002g01080	0.821124	1.94149	lipoxygenase	AT1G17420	1382	0	0.71	0.84	ATLOX3, LOX3	Lipoxygenase	GO:0005506, GO:0005515, GO:0006633, GO:0006952, GO:0008610, GO:0009055, GO:0009534, GO:0009555, GO:0009570, GO:0009611, GO:0009620, GO:0009644, GO:0009693, GO:0009695, GO:0009753, GO:0009901, GO:0010200, GO:0016165, GO:0016491, GO:0016702, GO:0031408, GO:0034440, GO:0040007, GO:0046872, GO:0055114, GO:0080086
VIT_209s0002g04120	-0.328945	-1.05533	transcription factor bhlh68	AT4G29100	252	6e-80	0.44	0.56	NA	NA	GO:0003677, GO:0005634, GO:0046983
VIT_209s0002g08960	-0.294706	-1.68438	pppde thiol peptidase family protein	AT1G80690	287	1e-97	0.74	0.85	NA	NA	GO:0005737, GO:0005886
VIT_210s0003g00580	0.358104	2.1766	ethylene responsive element binding factor 2	AT4G17500	147	2e-43	0.52	0.66	ATERF-1, ERF-1	Encodes a member of the ERF (ethylene response factor) subfamily B-3 of ERF/AP2 transcription factor family (ATERF-1). The protein contains one AP2 domain. There are 18 members in this subfamily including ATERF-1, ATERF-2, AND ATERF-5.	GO:0003677, GO:0003700, GO:0005634, GO:0005667, GO:0006355, GO:0006952, GO:0009628, GO:0009723, GO:0009737, GO:0009864, GO:0010200, GO:0045893
VIT_210s0003g03820	0.68797	2.31756	protein tify 5a-like	AT1G30135	58	5e-12	0.58	0.73	JAZ8, TIFY5A	NA	GO:0005515, GO:0005634, GO:0006952, GO:0009611, GO:0009620, GO:0009693, GO:0009695, GO:0009867
VIT_211s0016g00660	2.64919	2.76328	ethylene-responsive transcription factor erf017-like	AT1G19210	191	1e-60	0.55	0.65	NA	encodes a member of the DREB subfamily A-5 of ERF/AP2 transcription factor family. The protein contains one AP2 domain. There are 15 members in this subfamily including RAP2.1, RAP2.9 and RAP2.10.	GO:0003677, GO:0003700, GO:0003735, GO:0005622, GO:0005634, GO:0005667, GO:0005840, GO:0006355, GO:0006412, GO:0009873
VIT_211s0016g03180	-1.19201	-0.899332	probable protein phosphatase 2c 6-like	AT4G26080	305	6e-99	0.52	0.66	ABI1, AtABI1	Involved in abscisic acid (ABA) signal transduction. Negative regulator of ABA promotion of stomatal closure.	GO:0000165, GO:0000287, GO:0000303, GO:0003824, GO:0004721, GO:0004722, GO:0005509, GO:0005634, GO:0006470, GO:0006612, GO:0006914, GO:0008287, GO:0009408, GO:0009409, GO:0009414, GO:0009611, GO:0009733, GO:0009788, GO:0009862, GO:0009867, GO:0009873, GO:0010029, GO:0010119, GO:0010205, GO:0010363, GO:0016787, GO:0019901, GO:0030968, GO:0031348, GO:0042538, GO:0043069, GO:0046872, GO:0050832
VIT_211s0016g03350	-0.666904	-1.51608	ap2 erf domain-containing transcription factor	AT5G11590	218	6e-70	0.61	0.71	TINY2	encodes a member of the DREB subfamily A-4 of ERF/AP2 transcription factor family. The protein contains one AP2 domain. There are 17 members in this subfamily including TINY.	GO:0003677, GO:0003700, GO:0005634, GO:0005667, GO:0006355, GO:0009825
VIT_212s0028g03270	0.219007	1.61751	ethylene response factor 3	AT5G44210	135	6e-39	0.47	0.54	ATERF-9, ATERF9, ERF9	encodes a member of the ERF (ethylene response factor) subfamily B-1 of ERF/AP2 transcription factor family (ATERF-9). The protein contains one AP2 domain. There are 15 members in this subfamily including ATERF-3, ATERF-4, ATERF-7, and leafy petiole.	GO:0003677, GO:0003700, GO:0005634, GO:0005667, GO:0006355, GO:0006952, GO:0009536, GO:0009873
VIT_212s0034g02220	0.271924	1.92492	probable receptor-like protein kinase at1g11050-like	AT1G11050	826	0	0.67	0.78	NA	NA	GO:0000166, GO:0004672, GO:0004674, GO:0004713, GO:0005524, GO:0005886, GO:0006468, GO:0009069, GO:0009693, GO:0009723, GO:0009738, GO:0016301, GO:0035556
VIT_212s0059g01380	0.241236	2.55279	1-aminocyclopropane-1-carboxylate oxidase	AT1G05010	491	4e-175	0.75	0.89	ACO4, EAT1, EFE	Encodes 1-aminocyclopropane-1-carboxylate oxidase	GO:0005506, GO:0005507, GO:0005618, GO:0005886, GO:0009620, GO:0009651, GO:0009693, GO:0009727, GO:0009815, GO:0009835, GO:0016491, GO:0016706, GO:0031418, GO:0046872, GO:0055114
VIT_212s0059g02150	0.363815	2.29176	aconitate hydratase	AT2G05710	1720	0	0.87	0.93	ACO3	Encodes an aconitase that can catalyze the conversion of citrate to isocitrate through a cis-aconitate intermediate, indicating that it may participate in the TCA cycle and other primary metabolic pathways. The protein is believed to accumulate in the mitochondria and the cytosol. It affects CSD2 (At2g28190 - a superoxide dismutase) transcript levels and may play a role in the response to oxidati…	GO:0000303, GO:0003994, GO:0005506, GO:0005507, GO:0005524, GO:0005618, GO:0005737, GO:0005739, GO:0005774, GO:0005794, GO:0005829, GO:0005886, GO:0006094, GO:0006096, GO:0006097, GO:0006099, GO:0006101, GO:0006102, GO:0006487, GO:0006511, GO:0006833, GO:0006972, GO:0006979, GO:0007030, GO:0008152, GO:0009266, GO:0009507, GO:0009570, GO:0009651, GO:0009733, GO:0009737, GO:0009743, GO:0009853, GO:…
VIT_213s0019g00540	-0.503942	2.09247	NA	AT2G31730	85	4e-20	0.47	0.68	NA	NA	GO:0003677, GO:0005634, GO:0046983
VIT_213s0156g00150	-0.0593525	1.94635	NA	AT2G31945	75	2e-18	0.51	0.74	NA	NA	GO:0009061, GO:0009407, GO:0009693, GO:0010583
VIT_214s0006g02290	-0.00581983	-2.31819	ap2 erf domain-containing transcription factor	AT4G32800	140	2e-40	0.63	0.8	NA	encodes a member of the DREB subfamily A-4 of ERF/AP2 transcription factor family. The protein contains one AP2 domain. There are 17 members in this subfamily including TINY.	GO:0003677, GO:0003700, GO:0005634, GO:0005667, GO:0006355
VIT_214s0066g00970	-0.0969722	-1.84766	anthranilate phosphoribosyltransferase	AT5G17990	497	1e-173	0.75	0.85	pat1, TRP1	Encodes the tryptophan biosynthetic enzyme phosphoribosylanthranilate transferase (PAT1, called trpD in bacteria). Converts anthranilate and phosphoribosylpyrophosphate into phosphoribosylanthranilate and inorganic pyrophosphate.	GO:0000162, GO:0000781, GO:0003691, GO:0004048, GO:0005515, GO:0005886, GO:0006569, GO:0006571, GO:0008152, GO:0008652, GO:0009073, GO:0009094, GO:0009507, GO:0009536, GO:0009570, GO:0009627, GO:0009651, GO:0009684, GO:0009733, GO:0009739, GO:0009751, GO:0009753, GO:0009873, GO:0009941, GO:0016740, GO:0016757, GO:0031965, GO:0034976, GO:0042742, GO:0046686
VIT_214s0068g01040	0.673777	3.22281	ethylene-responsive transcription factor erf114-like	AT5G13330	146	1e-41	0.57	0.65	Rap2.6L	encodes a member of the ERF (ethylene response factor) subfamily B-4 of ERF/AP2 transcription factor family. The protein contains one AP2 domain. There are 7 members in this subfamily.	GO:0003677, GO:0003700, GO:0005634, GO:0005667, GO:0006355, GO:0009873
VIT_214s0068g01300	0.221536	1.91303	serine palmitoyltransferase	AT5G23670	853	0	0.82	0.9	LCB2	Encodes the LCB2 subunit of serine palmitoyltransferase, an enzyme involved in sphingosine biosynthesis. The protein is localized to the endoplasmic reticulum.	GO:0003824, GO:0004758, GO:0005515, GO:0005773, GO:0006687, GO:0008152, GO:0009058, GO:0009507, GO:0009555, GO:0009640, GO:0009693, GO:0016021, GO:0016740, GO:0016769, GO:0017059, GO:0030170, GO:0042967, GO:0043067, GO:0046512
VIT_214s0081g00730	-0.229065	3.28737	ap2 erf domain-containing transcription factor	AT3G23240	211	4e-68	0.52	0.69	ATERF1, ERF1	encodes a member of the ERF (ethylene response factor) subfamily B-3 of ERF/AP2 transcription factor family (ERF1). The protein contains one AP2 domain. There are 18 members in this subfamily including ATERF-1, ATERF-2, AND ATERF-5. EREBP like protein that binds GCC box of ethylene regulated promoters such as basic chitinases. Constitutive expression of ERF1 phenocopies ethylene over production. …	GO:0003677, GO:0003700, GO:0005634, GO:0005667, GO:0006355
VIT_215s0046g00310	0.161325	-1.13498	ap2 erf domain-containing transcription factor	AT1G01250	183	1e-57	0.57	0.66	NA	encodes a member of the DREB subfamily A-4 of ERF/AP2 transcription factor family. The protein contains one AP2 domain. There are 17 members in this subfamily including TINY.	GO:0003677, GO:0003700, GO:0005634, GO:0005667, GO:0006355, GO:0009409, GO:0009414, GO:0009737
VIT_215s0046g02220	1.20763	5.5859	1-aminocyclopropane-1-carboxylate synthase	AT3G61510	681	0	0.68	0.8	ACS1, AT-ACS1	Encodes a member of the 1-aminocyclopropane-1-carboxylate (ACC) synthase (S-adenosyl-L-methionine methylthioadenosine-lyase, EC 4.4.1.14) gene family. The gene is transcriptionally active but enzymatically inactive. The predicted amino-acid sequence of ACS1 is missing the highly conserved tripeptide, Thr-Asn-Pro (TNP), between Ile204 and Ser205. Introduction of TNP into ACS1 restores the ACS acti…	GO:0003824, GO:0009058, GO:0016769, GO:0016829, GO:0016847, GO:0030170, GO:0042218
VIT_215s0048g02070	0.867925	3.19049	bon1-associated protein 2-like	AT2G45760	119	4e-33	0.46	0.73	BAL, BAP2	encodes a protein that is similar to BONZAI1-binding protein BAP1.	GO:0005515, GO:0009627, GO:0009693, GO:0009697
VIT_216s0013g00890	2.11705	3.83129	ap2 erf domain-containing transcription factor	AT4G17500	213	1e-67	0.51	0.62	ATERF-1, ERF-1	Encodes a member of the ERF (ethylene response factor) subfamily B-3 of ERF/AP2 transcription factor family (ATERF-1). The protein contains one AP2 domain. There are 18 members in this subfamily including ATERF-1, ATERF-2, AND ATERF-5.	GO:0003677, GO:0003700, GO:0005634, GO:0005667, GO:0006355, GO:0006952, GO:0009835, GO:0009864, GO:0009873, GO:0010200
VIT_216s0013g00900	0.307421	1.54033	ethylene-responsive transcription factor 5	AT5G51190	182	9e-57	0.5	0.65	NA	encodes a member of the ERF (ethylene response factor) subfamily B-3 of ERF/AP2 transcription factor family. The protein contains one AP2 domain. There are 18 members in this subfamily including ATERF-1, ATERF-2, AND ATERF-5.	GO:0003677, GO:0003700, GO:0005634, GO:0005667, GO:0006355, GO:0006952, GO:0009873, GO:0010200
VIT_216s0013g00990	0.32088	1.07745	ethylene-responsive transcription factor 5	AT5G51190	175	3e-53	0.39	0.54	NA	encodes a member of the ERF (ethylene response factor) subfamily B-3 of ERF/AP2 transcription factor family. The protein contains one AP2 domain. There are 18 members in this subfamily including ATERF-1, ATERF-2, AND ATERF-5.	GO:0003677, GO:0003700, GO:0005634, GO:0005667, GO:0006355, GO:0006952, GO:0009873
VIT_216s0013g01000	0.677573	1.29813	ethylene-responsive transcription factor 5	AT5G51190	184	6e-57	0.42	0.54	NA	encodes a member of the ERF (ethylene response factor) subfamily B-3 of ERF/AP2 transcription factor family. The protein contains one AP2 domain. There are 18 members in this subfamily including ATERF-1, ATERF-2, AND ATERF-5.	GO:0003677, GO:0003700, GO:0005634, GO:0005667, GO:0006355, GO:0006952, GO:0009873
VIT_216s0013g01080	0.180785	1.5234	NA	None	None	None	None	None	None	None	NA
VIT_216s0013g01110	-0.14607	1.7808	ethylene-responsive transcription factor 5-like	AT5G51190	189	6e-59	0.46	0.61	NA	encodes a member of the ERF (ethylene response factor) subfamily B-3 of ERF/AP2 transcription factor family. The protein contains one AP2 domain. There are 18 members in this subfamily including ATERF-1, ATERF-2, AND ATERF-5.	GO:0003677, GO:0003700, GO:0005634, GO:0005667, GO:0006355, GO:0006952, GO:0009873
VIT_216s0013g01120	0.352603	2.03564	ethylene-responsive transcription factor 5	AT5G51190	183	1e-56	0.45	0.57	NA	encodes a member of the ERF (ethylene response factor) subfamily B-3 of ERF/AP2 transcription factor family. The protein contains one AP2 domain. There are 18 members in this subfamily including ATERF-1, ATERF-2, AND ATERF-5.	GO:0003677, GO:0003700, GO:0005634, GO:0005667, GO:0006355, GO:0006952, GO:0009873, GO:0050896
VIT_216s0100g00380	-2.11147	-2.88641	cbf4-like protein	AT5G51990	229	3e-75	0.59	0.68	CBF4, DREB1D	encodes a member of the DREB subfamily A-1 of ERF/AP2 transcription factor family (CBF4). The protein contains one AP2 domain. There are six members in this subfamily, including CBF1, CBF2, and CBF3. This gene is involved in response to drought stress and abscisic acid treatment, but not to low temperature.	GO:0003677, GO:0003700, GO:0005634, GO:0005667, GO:0006355, GO:0009414, GO:0009631
VIT_216s0100g00400	-2.35427	-0.916405	ap2 erf domain-containing transcription factor	AT5G52020	191	1e-59	0.62	0.72	NA	encodes a member of the DREB subfamily A-4 of ERF/AP2 transcription factor family. The protein contains one AP2 domain. There are 17 members in this subfamily including TINY.	GO:0003677, GO:0003700, GO:0005634, GO:0005667, GO:0006355, GO:0050832
VIT_217s0000g00200	2.28803	3.68932	ap2 erf domain-containing transcription factor	AT5G61890	160	1e-47	0.62	0.72	NA	encodes a member of the ERF (ethylene response factor) subfamily B-4 of ERF/AP2 transcription factor family. The protein contains one AP2 domain. There are 7 members in this subfamily.	GO:0003677, GO:0003700, GO:0005634, GO:0005667, GO:0006355, GO:0006865, GO:0050832
VIT_217s0000g01970	0.297409	1.00919	mitogen-activated protein kinase kinase	AT1G73500	411	1e-143	0.67	0.79	ATMKK9, MKK9	member of MAP Kinase Kinase family. Autophosphorylates and also phosphorylates MPK3 and MPK6. Independently involved in ethylene and calmalexin biosynthesis. Induces transcription of ACS2, ACS6, ERF1, ERF2, ERF5, ERF6, CYP79B2, CYP79B3, CYP71A13 and PAD3.	GO:0000166, GO:0002229, GO:0004672, GO:0004674, GO:0004708, GO:0004713, GO:0005515, GO:0005524, GO:0005739, GO:0006468, GO:0006569, GO:0009611, GO:0009651, GO:0009684, GO:0009693, GO:0009862, GO:0009873, GO:0009926, GO:0010120, GO:0010200, GO:0016301, GO:0019344, GO:0030295, GO:0042742, GO:0045860, GO:0045893, GO:0046777
VIT_218s0001g01960	1.91409	4.94366	probable receptor-like protein kinase at1g11050-like	AT1G11050	618	0	0.54	0.7	NA	NA	GO:0000166, GO:0004672, GO:0004674, GO:0004713, GO:0005524, GO:0005886, GO:0006468, GO:0009069, GO:0009693, GO:0009723, GO:0009738, GO:0016023, GO:0016301, GO:0016740, GO:0035556
VIT_218s0001g04630	0.323817	3.97076	NA	AT2G13810	623	0	0.72	0.87	ALD1, EDTS5	NA	GO:0000162, GO:0003824, GO:0004069, GO:0005507, GO:0005739, GO:0006107, GO:0006522, GO:0006525, GO:0006531, GO:0006534, GO:0006536, GO:0006560, GO:0006571, GO:0008483, GO:0009058, GO:0009089, GO:0009094, GO:0009570, GO:0009693, GO:0009821, GO:0009862, GO:0010150, GO:0010285, GO:0015976, GO:0016740, GO:0016769, GO:0030170, GO:0042742, GO:0080130
VIT_218s0001g05690	0.0954393	1.03102	probable protein phosphatase 2c 10-like	AT1G34750	464	2e-165	0.78	0.9	NA	NA	GO:0000287, GO:0002237, GO:0003824, GO:0004721, GO:0004722, GO:0005634, GO:0005886, GO:0006470, GO:0008287, GO:0009506, GO:0009627, GO:0009693, GO:0010161, GO:0016787, GO:0030145, GO:0031347, GO:0046872
VIT_218s0001g08610	-0.511074	-1.75592	ap2 domain-containing transcription factor	AT4G37750	479	2e-161	0.53	0.63	ANT, CKC, CKC1, DRG	ANT is required for control of cell proliferation and encodes a putative transcriptional regulator similar to AP2. Loss of function alleles have reduced fertility, abnormal ovules and abnormal lateral organs. Expressed specifically in the chalaza and in floral organ primordia.	GO:0000166, GO:0003677, GO:0003700, GO:0005634, GO:0005667, GO:0006355, GO:0007276, GO:0009887, GO:0016491, GO:0042127, GO:0055114
VIT_218s0041g01290	0.345018	1.37391	serine threonine-protein kinase-like protein ccr4-like	AT5G47850	682	0	0.51	0.65	CCR4	NA	GO:0000166, GO:0004672, GO:0004674, GO:0004713, GO:0004872, GO:0005524, GO:0006468, GO:0009069, GO:0009693, GO:0010200, GO:0016020, GO:0016021, GO:0016301, GO:0016740, GO:0042803, GO:0043231, GO:0044444
VIT_218s0072g00260	0.940506	4.60542	ap2 erf domain-containing transcription factor	AT5G61890	130	2e-34	0.69	0.84	NA	encodes a member of the ERF (ethylene response factor) subfamily B-4 of ERF/AP2 transcription factor family. The protein contains one AP2 domain. There are 7 members in this subfamily.	GO:0003677, GO:0003700, GO:0005634, GO:0005667, GO:0006355
VIT_219s0014g03180	-1.4183	-3.40771	drought responsive element binding protein 5	AT4G28140	150	1e-41	0.39	0.49	NA	encodes a member of the DREB subfamily A-6 of ERF/AP2 transcription factor family. The protein contains one AP2 domain. There are 8 members in this subfamily including RAP2.4.	GO:0003677, GO:0003700, GO:0005634, GO:0005667, GO:0005737, GO:0006355, GO:0009873
VIT_219s0027g01110	-0.474368	-2.05241	2og-fe oxygenase family protein	AT3G12900	508	2e-180	0.66	0.82	NA	NA	GO:0005506, GO:0005737, GO:0016491, GO:0016702, GO:0045431, GO:0045486, GO:0051555, GO:0055114, GO:0071281, GO:0071369, GO:0071732
VIT_219s0090g00460	0.332064	1.2462	aconitate cytoplasmic-like	AT2G05710	1723	0	0.87	0.94	ACO3	Encodes an aconitase that can catalyze the conversion of citrate to isocitrate through a cis-aconitate intermediate, indicating that it may participate in the TCA cycle and other primary metabolic pathways. The protein is believed to accumulate in the mitochondria and the cytosol. It affects CSD2 (At2g28190 - a superoxide dismutase) transcript levels and may play a role in the response to oxidati…	GO:0000303, GO:0003994, GO:0005506, GO:0005507, GO:0005524, GO:0005618, GO:0005739, GO:0005774, GO:0005794, GO:0005829, GO:0005886, GO:0006094, GO:0006096, GO:0006097, GO:0006099, GO:0006101, GO:0006102, GO:0006487, GO:0006511, GO:0006833, GO:0006972, GO:0006979, GO:0007030, GO:0008152, GO:0009266, GO:0009507, GO:0009570, GO:0009651, GO:0009733, GO:0009737, GO:0009743, GO:0009853, GO:0009873, GO:…

## Sheet: SA
ID	london.resp.logFC	murcia.resp.logFC	CRIBI.Description	TAIR.Match	TAIR.Match.Score	TAIR.Match.E	TAIR.Match.Identity	TAIR.Match.Positives	TAIR.Match.Symbol	TAIR.Match.Description	GO
VIT_200s0211g00120	-0.271595	-1.54974	glycine hydroxymethyltransferase	AT4G37930	966	0	0.88	0.95	SHM1, SHMT1, STM	Encodes a protein with mitochondrial serine hydroxymethyltransferase activity, which functions in the photorespiratory pathway, catalyzes the conversion of serine and tetrahydrofolate to glycine and 5,10-methylene tetrahydrofolate. Involved in controlling cell damage caused by abiotic stress, such as high light and salt and the hypersensitive defense response of plants.	GO:0003824, GO:0004372, GO:0005515, GO:0005634, GO:0005747, GO:0005759, GO:0005886, GO:0006544, GO:0006563, GO:0006730, GO:0008168, GO:0008266, GO:0008270, GO:0009409, GO:0009534, GO:0009570, GO:0009626, GO:0009697, GO:0009814, GO:0009853, GO:0010319, GO:0016740, GO:0019464, GO:0019684, GO:0022626, GO:0030170, GO:0032259, GO:0035999, GO:0042742, GO:0046686, GO:0048046, GO:0050897
VIT_200s0389g00020	0.323012	1.11533	peroxisomal acyl- oxidase 1a	AT4G16760	884	0	0.81	0.91	ACX1, ATACX1	Encodes a medium to long-chain acyl-CoA oxidase. Catalyzes the first step of fatty acid beta-oxidation. Involved in jasmonate biosynthesis. Gene expression is induced by wounding, drought stress, abscisic acid, and jasmonate.	GO:0001676, GO:0002213, GO:0003995, GO:0003997, GO:0004129, GO:0005777, GO:0005829, GO:0006612, GO:0006631, GO:0006633, GO:0006635, GO:0006637, GO:0008152, GO:0009055, GO:0009506, GO:0009555, GO:0009611, GO:0009695, GO:0009753, GO:0009863, GO:0010363, GO:0016491, GO:0016627, GO:0043069, GO:0046686, GO:0050660, GO:0050832, GO:0055114
VIT_200s0759g00010	-0.243181	-1.52564	hydroxymethylbilane synthase	AT5G08280	481	1e-169	0.68	0.77	HEMC	Encodes a protein with porphobilinogen deaminase activity. This protein is targeted to the chloroplast.	GO:0004418, GO:0006098, GO:0006364, GO:0006744, GO:0006779, GO:0006782, GO:0009073, GO:0009409, GO:0009507, GO:0009536, GO:0009570, GO:0009697, GO:0009814, GO:0009941, GO:0009965, GO:0015995, GO:0016740, GO:0018160, GO:0019288, GO:0019344, GO:0019684, GO:0030154, GO:0033014, GO:0042742, GO:0045893, GO:0048046
VIT_201s0011g00670	-0.511592	-2.39905	snap25 homologous protein snap33	AT5G61210	332	3e-113	0.58	0.7	ATSNAP33, ATSNAP33B, SNAP33, SNP33	membrane localized t-SNARE SNAP25 homologue, probably involved in cytokinesis and cell plate formation	GO:0000165, GO:0000911, GO:0002679, GO:0005484, GO:0005515, GO:0005634, GO:0005737, GO:0005886, GO:0006499, GO:0006612, GO:0006810, GO:0006862, GO:0006888, GO:0007049, GO:0009504, GO:0009507, GO:0009595, GO:0009611, GO:0009612, GO:0009625, GO:0009695, GO:0009697, GO:0009737, GO:0009827, GO:0009860, GO:0009862, GO:0009867, GO:0009898, GO:0010200, GO:0010310, GO:0010363, GO:0015031, GO:0015696, GO:…
VIT_201s0011g01050	-0.0745386	1.45067	vacuolar-sorting receptor 7	AT1G30900	972	0	0.72	0.86	BP80-3;3, VSR3;3, VSR6	NA	GO:0000139, GO:0004872, GO:0005509, GO:0005768, GO:0005794, GO:0005802, GO:0005887, GO:0006623, GO:0006810, GO:0009627, GO:0009697, GO:0009744, GO:0009749, GO:0009750, GO:0010167, GO:0015031, GO:0015706, GO:0016020, GO:0016021, GO:0016023, GO:0017119, GO:0031410, GO:0034976
VIT_201s0011g03390	0.279664	1.24801	glycolipid transfer protein	AT4G39670	288	4e-98	0.65	0.82	NA	NA	GO:0002679, GO:0005634, GO:0005737, GO:0006612, GO:0006984, GO:0009697, GO:0009723, GO:0009738, GO:0009755, GO:0009863, GO:0009867, GO:0010200, GO:0010286, GO:0010363, GO:0017089, GO:0030968, GO:0031347, GO:0031348, GO:0034976, GO:0035556, GO:0044710, GO:0045087, GO:0046836, GO:0050832, GO:0051861, GO:0052542, GO:1901701
VIT_202s0012g00740	-1.0446	-2.13164	dynamin-related protein 1e	AT3G60190	1065	0	0.8	0.93	ADL1E, ADL4, ADLP2, DL1E, DRP1E, EDR3	At3g60190 encodes Arabidopsis dynamin-related protein 1E, DRP1E, also known as EDR3, ADL4 and ADL1E, which is 624 amino acid residues long, has a predicted mass of 69.8 kDa and a pI of 7.5. Dynamin-related protein 1E belongs to a plant-specific subclass of dynamin-related proteins (DRP1), consisting of five members in Arabidopsis (A, B, C, D, E). This class is characterized by having an N-termina…	GO:0000165, GO:0000166, GO:0000266, GO:0003924, GO:0005525, GO:0005739, GO:0005773, GO:0005774, GO:0005886, GO:0005938, GO:0006184, GO:0006612, GO:0009504, GO:0009506, GO:0009595, GO:0009697, GO:0009862, GO:0009867, GO:0010152, GO:0010200, GO:0010310, GO:0010363, GO:0016192, GO:0031348, GO:0042742, GO:0043900, GO:0046686, GO:0050832
VIT_202s0109g00080	-0.183451	-1.057	phosphoribulokinase precursor	AT1G32060	686	0	0.81	0.9	PRK	NA	GO:0000165, GO:0000166, GO:0005515, GO:0005524, GO:0005829, GO:0005975, GO:0006098, GO:0006364, GO:0006612, GO:0008152, GO:0008974, GO:0009409, GO:0009507, GO:0009535, GO:0009536, GO:0009570, GO:0009595, GO:0009637, GO:0009697, GO:0009773, GO:0009862, GO:0009867, GO:0009902, GO:0009941, GO:0010103, GO:0010114, GO:0010200, GO:0010207, GO:0010218, GO:0010310, GO:0010319, GO:0010363, GO:0015976, GO:…
VIT_203s0017g00940	-0.218544	-1.36648	rieske iron-sulphur protein precursor	AT4G03280	294	1e-100	0.84	0.92	PETC, PGR1	Encodes the Rieske FeS center of cytochrome b6f complex. Gene is expressed in shoot but not in root. Mutant has reduced electron transport at saturating light intensities and Q-cycle activity is hypersensitive to acidification of the thylakoid lumen.	GO:0000165, GO:0005506, GO:0005515, GO:0005886, GO:0006098, GO:0006119, GO:0006364, GO:0006612, GO:0006810, GO:0008121, GO:0009055, GO:0009409, GO:0009496, GO:0009507, GO:0009512, GO:0009523, GO:0009535, GO:0009536, GO:0009579, GO:0009595, GO:0009657, GO:0009697, GO:0009767, GO:0009862, GO:0009867, GO:0009941, GO:0010196, GO:0010200, GO:0010207, GO:0010310, GO:0010363, GO:0015992, GO:0016020, GO:…
VIT_203s0017g01940	0.248867	2.90082	NA	AT3G22160	75	1e-16	0.52	0.59	NA	NA	GO:0005634, GO:0006612, GO:0009414, GO:0009693, GO:0009737, GO:0009863, GO:0010363, GO:0042538, GO:0043069, GO:0051707
VIT_203s0038g00430	0.281327	1.20139	enhanced disease susceptibility	AT2G21340	693	0	0.65	0.78	NA	NA	GO:0005739, GO:0005886, GO:0006855, GO:0009624, GO:0009697, GO:0009941, GO:0015238, GO:0015297, GO:0016020, GO:0031348
VIT_203s0038g03800	-0.452019	1.01859	serine threonine-protein kinase	AT2G17220	561	0	0.69	0.83	Kin3	NA	GO:0000166, GO:0004672, GO:0004674, GO:0004713, GO:0004715, GO:0005524, GO:0005886, GO:0006468, GO:0006995, GO:0009069, GO:0009507, GO:0009627, GO:0009697, GO:0009863, GO:0010200, GO:0016301, GO:0016740, GO:0031348, GO:0050832
VIT_203s0038g04510	0.0281639	1.33358	atp binding	AT3G50930	547	0	0.56	0.76	BCS1	NA	GO:0000166, GO:0005524, GO:0005739, GO:0005886, GO:0009611, GO:0009612, GO:0009627, GO:0009697, GO:0010200, GO:0016887, GO:0017111, GO:0052542
VIT_204s0008g01070	0.00759788	1.42077	calmodulin-binding protein	AT4G33050	607	0	0.58	0.69	AtIQM1, EDA39, IQM1	NA	GO:0000165, GO:0002237, GO:0002679, GO:0005385, GO:0005516, GO:0005634, GO:0005737, GO:0006569, GO:0006612, GO:0009581, GO:0009595, GO:0009625, GO:0009646, GO:0009684, GO:0009697, GO:0009862, GO:0009867, GO:0010119, GO:0010197, GO:0010200, GO:0010310, GO:0010363, GO:0030968, GO:0031348, GO:0042742, GO:0043069, GO:0043900, GO:0050832, GO:0071577
VIT_204s0008g05590	-0.0613575	-1.21304	NA	AT4G32260	219	5e-71	0.64	0.77	PDE334	NA	GO:0000165, GO:0000166, GO:0005524, GO:0006098, GO:0006364, GO:0006612, GO:0006810, GO:0006811, GO:0009409, GO:0009507, GO:0009535, GO:0009536, GO:0009595, GO:0009657, GO:0009697, GO:0009853, GO:0009862, GO:0009867, GO:0009941, GO:0010200, GO:0010207, GO:0010310, GO:0010363, GO:0015078, GO:0015986, GO:0015992, GO:0016020, GO:0016021, GO:0019761, GO:0031348, GO:0035304, GO:0042742, GO:0043085, GO:…
VIT_204s0069g01010	1.37268	3.38835	protein ndr1-like	AT5G36970	287	6e-97	0.58	0.75	NHL25	NDR1/HIN1-like protein, expression induced during incompatible response to a pathogen, expression is at least partly dependent on the salicylic acid signaling pathway	GO:0006865, GO:0009627, GO:0009863, GO:0034976
VIT_205s0062g00960	-0.0945575	-1.6389	xyloglucan galactosyltransferase	AT2G20370	405	1e-136	0.58	0.78	AtMUR3, KAM1, MUR3	Encodes a xyloglucan galactosyltransferase located in the membrane of Golgi stacks that is involved in the biosynthesis of fucose. It is also involved in endomembrane organization. It is suggested that it is a dual-function protein that is responsible for actin organization and the synthesis of cell wall materials.	GO:0005618, GO:0005768, GO:0005802, GO:0009826, GO:0009863, GO:0009969, GO:0010256, GO:0016020, GO:0016740, GO:0016757, GO:0030173, GO:0042353
VIT_205s0062g01370	0.211404	1.25146	aspartic proteinase-like protein 2-like	AT1G05840	686	0	0.72	0.84	NA	NA	GO:0000303, GO:0004190, GO:0005739, GO:0005886, GO:0006301, GO:0006499, GO:0006508, GO:0006511, GO:0006635, GO:0006869, GO:0006891, GO:0008219, GO:0009863, GO:0009873, GO:0010351, GO:0016023, GO:0016558, GO:0016787, GO:0031225, GO:0048573
VIT_205s0094g00500	0.270047	1.36181	c2 and gram domain-containing protein at1g03370-like	AT3G59660	821	0	0.73	0.84	NA	NA	GO:0005515, GO:0005576, GO:0009617, GO:0009627, GO:0009697, GO:0031348
VIT_207s0031g00020	-0.0581125	-1.46883	phosphatidylinositol- -trisphosphate 3-phosphatase and dual-specificity protein phosphatase	AT3G19420	778	0	0.64	0.77	ATPEN2, PEN2, PTEN2A	NA	GO:0004725, GO:0005515, GO:0005777, GO:0005829, GO:0005975, GO:0006470, GO:0006569, GO:0006570, GO:0006612, GO:0008138, GO:0009409, GO:0009595, GO:0009682, GO:0009684, GO:0009697, GO:0009817, GO:0009862, GO:0009867, GO:0009941, GO:0010167, GO:0010200, GO:0010310, GO:0010363, GO:0010686, GO:0015706, GO:0016020, GO:0016311, GO:0016314, GO:0016787, GO:0016791, GO:0019137, GO:0019684, GO:0019745, GO:…
VIT_207s0031g01010	0.863344	2.87729	l-ascorbate oxidase	AT4G39830	797	0	0.65	0.8	NA	NA	GO:0005507, GO:0005576, GO:0008447, GO:0009627, GO:0009697, GO:0016126, GO:0016491, GO:0019852, GO:0046520, GO:0046872, GO:0055114
VIT_207s0031g01040	0.543845	2.59006	l-ascorbate oxidase	AT4G39830	779	0	0.62	0.76	NA	NA	GO:0005507, GO:0005576, GO:0008447, GO:0009627, GO:0009697, GO:0016126, GO:0016491, GO:0019852, GO:0046520, GO:0046872, GO:0055114
VIT_207s0031g01050	0.408659	2.31842	l-ascorbate oxidase	AT4G39830	160	3e-47	0.68	0.85	NA	NA	GO:0005507, GO:0005576, GO:0008447, GO:0009627, GO:0009697, GO:0016126, GO:0016491, GO:0019852, GO:0046520, GO:0055114
VIT_207s0031g01070	0.199693	4.69005	l-ascorbate oxidase	AT4G39830	812	0	0.65	0.81	NA	NA	GO:0005507, GO:0005576, GO:0008447, GO:0009627, GO:0009697, GO:0016126, GO:0016491, GO:0019852, GO:0046520, GO:0046872, GO:0055114
VIT_207s0031g01130	0.403425	3.84104	l-ascorbate oxidase	AT4G39830	816	0	0.66	0.81	NA	NA	GO:0005507, GO:0005576, GO:0008447, GO:0009627, GO:0009697, GO:0016126, GO:0016491, GO:0019852, GO:0046520, GO:0046872, GO:0055114
VIT_207s0104g00800	0.227169	1.71382	indole-3-acetic acid-amido synthetase	AT1G23160	305	6e-95	0.31	0.52	NA	NA	GO:0002252, GO:0005739, GO:0005773, GO:0007165, GO:0009416, GO:0009507, GO:0009536, GO:0009581, GO:0009585, GO:0009595, GO:0009611, GO:0009620, GO:0009627, GO:0009639, GO:0009640, GO:0009694, GO:0009733, GO:0009753, GO:0009814, GO:0009861, GO:0009863, GO:0009864, GO:0009867, GO:0010119, GO:0010193, GO:0010363, GO:0016874, GO:0016881, GO:0031323, GO:0031347, GO:0031348, GO:0032787, GO:0042537, GO:…
VIT_207s0141g00360	1.39183	3.82732	phospholipase a1- chloroplastic-like	AT2G30550	675	0	0.67	0.78	NA	Encodes a lipase that hydrolyzes phosphatidylcholine, glycolipids as well as triacylglycerols.	GO:0003824, GO:0004806, GO:0006612, GO:0006629, GO:0008970, GO:0009395, GO:0009507, GO:0009697, GO:0009863, GO:0009867, GO:0010363, GO:0016036, GO:0019375, GO:0031348, GO:0042631, GO:0046486, GO:0047714
VIT_208s0007g00700	-0.321419	-2.87581	aspartic proteinase nepenthesin-2-like	AT5G02190	572	0	0.71	0.83	ATASP38, EMB24, PCS1	encodes an aspartic protease, has an important role in determining cell fate during embryonic development and in reproduction processes. The loss-of-function mutation of PCS1 causes degeneration of both male and female gametophytes and excessive cell death of developing embryos during torpedo stage.	GO:0000165, GO:0004190, GO:0005507, GO:0005576, GO:0005783, GO:0005829, GO:0006508, GO:0006612, GO:0006812, GO:0008233, GO:0009409, GO:0009507, GO:0009595, GO:0009697, GO:0009793, GO:0009862, GO:0009867, GO:0010200, GO:0010310, GO:0010363, GO:0012501, GO:0015446, GO:0015700, GO:0016756, GO:0016787, GO:0019684, GO:0031348, GO:0042344, GO:0042742, GO:0043900, GO:0046685, GO:0046686, GO:0046870, GO:…
VIT_208s0007g00810	-0.937259	1.33729	concanavalin a-like lectin kinase-like protein	AT3G53810	855	0	0.63	0.79	NA	NA	GO:0000165, GO:0000166, GO:0002943, GO:0004672, GO:0004674, GO:0004675, GO:0004713, GO:0004715, GO:0004872, GO:0005488, GO:0005524, GO:0005576, GO:0005739, GO:0005886, GO:0006355, GO:0006468, GO:0006612, GO:0006995, GO:0007169, GO:0007178, GO:0009069, GO:0009555, GO:0009625, GO:0009697, GO:0009751, GO:0009862, GO:0009867, GO:0009986, GO:0010310, GO:0010363, GO:0016023, GO:0016301, GO:0016740, GO:…
VIT_208s0007g02100	0.334624	3.37779	lactosylceramide 4-alpha-galactosyltransferase	AT3G09020	396	1e-134	0.48	0.66	NA	NA	GO:0000165, GO:0001575, GO:0002679, GO:0005795, GO:0006612, GO:0008378, GO:0009595, GO:0009697, GO:0009862, GO:0009867, GO:0010200, GO:0010310, GO:0010363, GO:0016740, GO:0016757, GO:0031348, GO:0042742, GO:0043900, GO:0050512, GO:0050832
VIT_208s0007g02490	-0.237378	-1.09895	2-cys peroxiredoxin	AT5G06290	398	1e-139	0.88	0.94	2-Cys, 2CPB	Encodes a 2-Cys peroxiredoxin (2-Cys PrxB) that contains two catalytic Cys residues.	GO:0000165, GO:0004601, GO:0005515, GO:0005739, GO:0006098, GO:0006612, GO:0006833, GO:0009409, GO:0009570, GO:0009579, GO:0009595, GO:0009651, GO:0009697, GO:0009750, GO:0009862, GO:0009867, GO:0009941, GO:0010027, GO:0010200, GO:0010310, GO:0010319, GO:0010363, GO:0016209, GO:0016491, GO:0019684, GO:0019761, GO:0031348, GO:0042742, GO:0042744, GO:0043900, GO:0045454, GO:0048046, GO:0050832, GO:…
VIT_208s0032g01150	0.522448	1.97832	syntaxin-related protein nt-syr1	AT3G11820	416	1e-144	0.68	0.8	AT-SYR1, ATSYP121, ATSYR1, PEN1, SYP121, SYR1	Encodes a syntaxin localized at the plasma membrane (SYR1, Syntaxin Related Protein 1, also known as SYP121, PENETRATION1/PEN1). SYR1/PEN1 is a member of the SNARE superfamily proteins. SNARE proteins are involved in cell signaling, vesicle traffic, growth and development. SYR1/PEN1 functions in positioning anchoring of the KAT1 K+ channel protein at the plasma membrane. Transcription is upregula…	GO:0000165, GO:0002679, GO:0005484, GO:0005515, GO:0005802, GO:0005886, GO:0006355, GO:0006612, GO:0006810, GO:0006862, GO:0006886, GO:0006888, GO:0006952, GO:0009409, GO:0009414, GO:0009504, GO:0009506, GO:0009595, GO:0009611, GO:0009620, GO:0009625, GO:0009697, GO:0009723, GO:0009733, GO:0009737, GO:0009738, GO:0009862, GO:0009863, GO:0009867, GO:0009963, GO:0010119, GO:0010148, GO:0010200, GO:…
VIT_208s0040g01570	0.0701639	1.45916	protein kinase	AT3G09830	352	1e-118	0.67	0.81	NA	NA	GO:0000166, GO:0004672, GO:0004674, GO:0004713, GO:0004715, GO:0005524, GO:0005886, GO:0006468, GO:0006612, GO:0009627, GO:0009693, GO:0009697, GO:0010363, GO:0016301, GO:0016740, GO:0043069
VIT_208s0040g01580	0.317042	1.48184	protein kinase chloroplast	AT5G03320	215	5e-68	0.65	0.76	NA	NA	GO:0004672, GO:0004715, GO:0005524, GO:0005886, GO:0006468, GO:0006612, GO:0009627, GO:0009693, GO:0009697, GO:0010363, GO:0043069
VIT_208s0058g00150	-0.218155	1.67238	ammonium transporter amt2	AT2G38290	642	0	0.67	0.78	AMT2, AMT2;1, ATAMT2	encodes a high-affinity ammonium transporter, which is expressed in shoot and root. Expression in root and shoot is under nitrogen and carbon dioxide regulation, respectively.	GO:0000165, GO:0002237, GO:0005737, GO:0005886, GO:0006612, GO:0006810, GO:0006862, GO:0006888, GO:0006995, GO:0008519, GO:0009409, GO:0009506, GO:0009581, GO:0009595, GO:0009624, GO:0009697, GO:0009738, GO:0009744, GO:0009749, GO:0009750, GO:0009862, GO:0009867, GO:0010200, GO:0010310, GO:0010363, GO:0015398, GO:0015695, GO:0015802, GO:0016020, GO:0016021, GO:0030968, GO:0031348, GO:0042742, GO:…
VIT_209s0002g01110	0.386362	2.36613	protein kinase chloroplast	AT2G05940	486	1e-168	0.71	0.81	RIPK	NA	GO:0000165, GO:0000166, GO:0004672, GO:0004674, GO:0004713, GO:0004715, GO:0005524, GO:0005886, GO:0006468, GO:0006499, GO:0006612, GO:0009069, GO:0009409, GO:0009611, GO:0009625, GO:0009697, GO:0009738, GO:0009862, GO:0009867, GO:0009963, GO:0010363, GO:0016036, GO:0016301, GO:0016740, GO:0019375, GO:0030968, GO:0031348, GO:0042538, GO:0042631, GO:0042742, GO:0043069, GO:0050832
VIT_209s0002g03640	0.36546	2.12413	atp-binding cassette	AT3G16340	2058	0	0.75	0.86	ABCG29, AtABCG29, ATPDR1, PDR1	NA	GO:0000166, GO:0004725, GO:0005524, GO:0005739, GO:0005774, GO:0005829, GO:0005886, GO:0006200, GO:0006470, GO:0006570, GO:0006612, GO:0006855, GO:0006995, GO:0008138, GO:0009506, GO:0009595, GO:0009627, GO:0009697, GO:0009737, GO:0009817, GO:0009862, GO:0009867, GO:0009941, GO:0009963, GO:0010200, GO:0010310, GO:0010363, GO:0015086, GO:0015416, GO:0015716, GO:0015748, GO:0016020, GO:0016021, GO:…
VIT_209s0002g04560	0.0229051	3.93961	calmodulin-binding protein	AT2G26190	404	1e-137	0.68	0.84	NA	NA	GO:0000165, GO:0002237, GO:0002679, GO:0005385, GO:0005516, GO:0005634, GO:0005737, GO:0006569, GO:0006612, GO:0009581, GO:0009595, GO:0009625, GO:0009646, GO:0009684, GO:0009697, GO:0009862, GO:0009867, GO:0010119, GO:0010197, GO:0010200, GO:0010310, GO:0010363, GO:0030968, GO:0031348, GO:0042742, GO:0043069, GO:0043900, GO:0050832, GO:0071577
VIT_209s0054g00900	-0.138023	2.8518	mitochondrial chaperone bcs1	AT3G50940	437	1e-145	0.51	0.71	NA	NA	GO:0000166, GO:0005524, GO:0005739, GO:0005886, GO:0009611, GO:0009612, GO:0009627, GO:0009697, GO:0010200, GO:0016887, GO:0017111, GO:0052542
VIT_209s0054g00910	-0.867425	2.34921	mitochondrial chaperone bcs1	AT3G50940	491	9e-171	0.55	0.77	NA	NA	GO:0000166, GO:0005524, GO:0005739, GO:0005886, GO:0009611, GO:0009612, GO:0009627, GO:0009697, GO:0010200, GO:0016887, GO:0017111, GO:0052542
VIT_210s0003g00150	0.0807999	1.38723	mac perforin domain-containing protein	AT1G28380	825	0	0.65	0.8	NSL1	This gene is predicted to encode a protein involved in negatively regulating salicylic acid-related defense responses and cell death programs. nsl1 mutants develop necrotic lesions spontaneously and show other features of a defense response, such as higher levels of SA and disease resistance-related transcripts, in the absence of a biotic stimulus. The NSL1 protein is predicted to have a MACPF do…	GO:0000165, GO:0002679, GO:0005576, GO:0005634, GO:0005886, GO:0006612, GO:0006862, GO:0006888, GO:0006984, GO:0009595, GO:0009626, GO:0009651, GO:0009697, GO:0009862, GO:0009867, GO:0010200, GO:0010310, GO:0010337, GO:0010363, GO:0015696, GO:0015802, GO:0031348, GO:0034976, GO:0042742, GO:0043069, GO:0043090, GO:0043269, GO:0043900, GO:0050832, GO:0052542
VIT_210s0003g00390	0.359414	1.36	glutaredoxin c9	AT1G28480	141	9e-43	0.68	0.77	GRX480, roxy19	Encodes GRX480, a member of the glutaredoxin family that regulates protein redox state. GRX480 interacts with TGA factors and suppresses JA-responsive PDF1.2 transcription. GRX480 transcription is SA-inducible and requires NPR1. Maybe involved in SA/JA cross-talk.	GO:0009055, GO:0009863, GO:0009867, GO:0015035, GO:0045454
VIT_210s0071g00300	-0.0369052	1.3183	transmembrane protein 53-like	AT3G19970	559	0	0.62	0.77	NA	NA	GO:0006612, GO:0009414, GO:0009611, GO:0009620, GO:0009695, GO:0009863, GO:0009867, GO:0010200, GO:0010363, GO:0042538, GO:0052542
VIT_211s0016g00710	0.701872	2.00678	protein tify 10a	AT1G19180	191	5e-59	0.47	0.6	JAZ1, TIFY10A	JAZ1 is a nuclear-localized protein involved in jasmonate signaling. JAZ1 transcript levels rise in response to a jasmonate stimulus. JAZ1 can interact with the COI1 F-box subunit of an SCF E3 ubiquitin ligase in a yeast-two-hybrid assay only in the presence of jasmonate-isoleucine (JA-ILE) or coronatine. Application of jasmonate methyl ester to Arabidopsis roots reduces the levels of a JAZ1:GUS …	GO:0005515, GO:0005634, GO:0006952, GO:0009555, GO:0009620, GO:0009628, GO:0009753, GO:0009863, GO:0009867, GO:0009908, GO:0031347, GO:0033554, GO:0035556, GO:0042742, GO:0043067, GO:0045087, GO:0048519
VIT_211s0016g01060	0.911281	2.7802	kinase-like protein	AT2G05940	648	0	0.71	0.8	RIPK	NA	GO:0000165, GO:0004672, GO:0004674, GO:0004713, GO:0004715, GO:0005524, GO:0005886, GO:0006468, GO:0006499, GO:0006612, GO:0009069, GO:0009409, GO:0009611, GO:0009625, GO:0009697, GO:0009738, GO:0009862, GO:0009867, GO:0009963, GO:0010363, GO:0016036, GO:0016301, GO:0016740, GO:0019375, GO:0030968, GO:0031348, GO:0042538, GO:0042631, GO:0042742, GO:0043069, GO:0050832
VIT_211s0016g01860	0.703651	2.19794	disease resistance protein rps2	AT4G26090	331	3e-102	0.66	0.82	RPS2	Encodes a plasma membrane protein with leucine-rich repeat, leucine zipper, and P loop domains that confers resistance to Pseudomonas syringae infection by interacting with the avirulence gene avrRpt2. RPS2 protein interacts directly with plasma membrane associated protein RIN4 and this interaction is disrupted by avrRpt2.	GO:0000165, GO:0000312, GO:0003735, GO:0004721, GO:0005515, GO:0005524, GO:0005763, GO:0005886, GO:0006091, GO:0006354, GO:0006412, GO:0006470, GO:0006612, GO:0006626, GO:0009570, GO:0009697, GO:0009862, GO:0009867, GO:0009963, GO:0010200, GO:0010310, GO:0010363, GO:0015979, GO:0016045, GO:0017111, GO:0019408, GO:0031348, GO:0042254, GO:0042742, GO:0043069, GO:0043531, GO:0043900, GO:0050832
VIT_211s0016g01970	0.585717	2.75327	calmodulin-binding protein	AT4G33050	587	0	0.57	0.68	AtIQM1, EDA39, IQM1	NA	GO:0000165, GO:0002237, GO:0002679, GO:0005385, GO:0005516, GO:0005634, GO:0005737, GO:0006569, GO:0006612, GO:0009581, GO:0009595, GO:0009625, GO:0009646, GO:0009684, GO:0009697, GO:0009862, GO:0009867, GO:0010119, GO:0010197, GO:0010200, GO:0010310, GO:0010363, GO:0030968, GO:0031348, GO:0042742, GO:0043069, GO:0043900, GO:0050832, GO:0071577
VIT_211s0016g05570	-0.285535	-1.80162	chloroplast thylakoid lumen protein	AT4G02530	232	5e-76	0.63	0.77	NA	NA	GO:0006098, GO:0006364, GO:0006636, GO:0009409, GO:0009507, GO:0009535, GO:0009536, GO:0009543, GO:0009570, GO:0009579, GO:0009697, GO:0009814, GO:0009941, GO:0010027, GO:0015995, GO:0016117, GO:0019288, GO:0019684, GO:0031977, GO:0042742, GO:0043085
VIT_211s0118g00210	0.0759364	1.05971	probable leucine-rich repeat receptor-like protein kinase at4g00330-like	AT2G11520	550	0	0.57	0.72	CRCK3	high overall homology to CRCK1	GO:0000166, GO:0004672, GO:0004674, GO:0004713, GO:0004715, GO:0004872, GO:0005524, GO:0005886, GO:0006468, GO:0009069, GO:0009627, GO:0009697, GO:0009863, GO:0016023, GO:0016301, GO:0016740, GO:0030968, GO:0031348
VIT_212s0055g01150	-0.0637588	1.0694	brassinosteroid insensitive 1-associated receptor kinase 1-like	AT4G33430	802	0	0.63	0.73	ATBAK1, ATSERK3, BAK1, ELG, RKS10, SERK3	Leu-rich receptor Serine/threonine protein kinase. Component of BR signaling that interacts with BRI1 in vitro and in vivo to form a heterodimer. Brassinolide-dependent association of BRI1 and BAK1 in vivo. Phosphorylation of both BRI1 and BAK1 on Thr residues was BR dependent. Although BAK1 and BRI1 alone localize in the plasma membrane, when BAK1 and BRI1 are coexpressed, the heterodimer BAK1/B…	GO:0000166, GO:0002229, GO:0002679, GO:0004672, GO:0004674, GO:0004713, GO:0004714, GO:0004872, GO:0005515, GO:0005524, GO:0005768, GO:0005886, GO:0006468, GO:0006612, GO:0007169, GO:0008219, GO:0009069, GO:0009742, GO:0009863, GO:0010200, GO:0010363, GO:0016020, GO:0016021, GO:0016049, GO:0016301, GO:0016491, GO:0016740, GO:0030968, GO:0032440, GO:0033612, GO:0042742, GO:0043069, GO:0043234, GO:…
VIT_212s0055g01160	0.147634	1.36132	brassinosteroid insensitive 1-associated receptor kinase 1	AT4G33430	880	0	0.73	0.8	ATBAK1, ATSERK3, BAK1, ELG, RKS10, SERK3	Leu-rich receptor Serine/threonine protein kinase. Component of BR signaling that interacts with BRI1 in vitro and in vivo to form a heterodimer. Brassinolide-dependent association of BRI1 and BAK1 in vivo. Phosphorylation of both BRI1 and BAK1 on Thr residues was BR dependent. Although BAK1 and BRI1 alone localize in the plasma membrane, when BAK1 and BRI1 are coexpressed, the heterodimer BAK1/B…	GO:0000166, GO:0002229, GO:0002679, GO:0004672, GO:0004674, GO:0004713, GO:0004714, GO:0004872, GO:0005515, GO:0005524, GO:0005768, GO:0005886, GO:0006468, GO:0006612, GO:0007169, GO:0008219, GO:0009069, GO:0009742, GO:0009863, GO:0010200, GO:0010363, GO:0016020, GO:0016021, GO:0016049, GO:0016301, GO:0016491, GO:0016740, GO:0030968, GO:0032440, GO:0033612, GO:0042742, GO:0043069, GO:0043234, GO:…
VIT_212s0055g01280	0.413141	2.50429	brassinosteroid insensitive 1-associated receptor kinase 1	AT2G13790	577	0	0.8	0.86	ATSERK4, BAK7, BKK1, SERK4	NA	GO:0000165, GO:0000166, GO:0002229, GO:0002237, GO:0002679, GO:0004672, GO:0004674, GO:0004675, GO:0004713, GO:0004714, GO:0004872, GO:0005515, GO:0005524, GO:0005768, GO:0005886, GO:0006468, GO:0006612, GO:0007169, GO:0007178, GO:0008219, GO:0008289, GO:0009069, GO:0009556, GO:0009742, GO:0009814, GO:0009863, GO:0010150, GO:0010152, GO:0010200, GO:0010363, GO:0016020, GO:0016021, GO:0016049, GO:…
VIT_212s0055g01285	0.699134	2.51605	brassinosteroid insensitive 1-associated receptor kinase 1	AT4G33430	102	2e-26	0.68	0.77	ATBAK1, ATSERK3, BAK1, ELG, RKS10, SERK3	Leu-rich receptor Serine/threonine protein kinase. Component of BR signaling that interacts with BRI1 in vitro and in vivo to form a heterodimer. Brassinolide-dependent association of BRI1 and BAK1 in vivo. Phosphorylation of both BRI1 and BAK1 on Thr residues was BR dependent. Although BAK1 and BRI1 alone localize in the plasma membrane, when BAK1 and BRI1 are coexpressed, the heterodimer BAK1/B…	GO:0002229, GO:0002679, GO:0004674, GO:0004714, GO:0005524, GO:0005768, GO:0005886, GO:0006468, GO:0006612, GO:0007169, GO:0009069, GO:0009742, GO:0009863, GO:0010200, GO:0010363, GO:0016021, GO:0016049, GO:0030968, GO:0032440, GO:0033612, GO:0042742, GO:0043069, GO:0043234, GO:0046982, GO:0050832, GO:0055114
VIT_212s0121g00300	0.155512	1.51927	brassinosteroid insensitive 1-associated receptor kinase 1-like	AT1G34210	257	9e-81	0.75	0.85	ATSERK2, SERK2	Plasma membrane LRR receptor-like serine threonine kinase expressed during embryogenesis in locules until stage 6 anthers, with higher expression in the tapetal cell layer. SERK1 and SERK2 receptor kinases function redundantly as an important control point for sporophytic development controlling male gametophyte production.	GO:0000166, GO:0002229, GO:0002679, GO:0004672, GO:0004674, GO:0004713, GO:0004714, GO:0004872, GO:0005515, GO:0005524, GO:0005768, GO:0005886, GO:0006468, GO:0006612, GO:0008219, GO:0008289, GO:0009069, GO:0009556, GO:0009742, GO:0009863, GO:0010150, GO:0010152, GO:0010200, GO:0010363, GO:0016020, GO:0016021, GO:0016049, GO:0016301, GO:0016740, GO:0030968, GO:0033612, GO:0042742, GO:0043069, GO:…
VIT_213s0019g01980	0.255648	1.0551	aspartic proteinase nepenthesin-2-like	AT2G39710	594	0	0.69	0.82	NA	Encodes a Cysteine-rich peptide (CRP) family protein	GO:0000165, GO:0004190, GO:0005507, GO:0005515, GO:0005576, GO:0005783, GO:0005829, GO:0006508, GO:0006612, GO:0006812, GO:0008233, GO:0008270, GO:0009409, GO:0009507, GO:0009595, GO:0009697, GO:0009793, GO:0009862, GO:0009867, GO:0010200, GO:0010310, GO:0010363, GO:0015446, GO:0015700, GO:0016756, GO:0016787, GO:0019684, GO:0031348, GO:0042344, GO:0042742, GO:0043900, GO:0046685, GO:0046686, GO:…
VIT_213s0047g00210	1.70679	2.14048	flavanone 3-dioxygenase-like	AT5G24530	508	0	0.68	0.83	DMR6	Encodes a putative 2OG-Fe(II) oxygenase that is defense-associated but required for susceptibility to downy mildew.	GO:0000165, GO:0001666, GO:0005506, GO:0005737, GO:0006612, GO:0009595, GO:0009617, GO:0009620, GO:0009697, GO:0009813, GO:0009862, GO:0009867, GO:0010200, GO:0010310, GO:0010363, GO:0016491, GO:0031348, GO:0034976, GO:0042742, GO:0043900, GO:0045486, GO:0050832, GO:0055114
VIT_213s0084g00850	-0.129627	-1.32607	nadph:quinone oxidoreductase	AT3G27890	322	3e-112	0.8	0.93	NQR	Encodes NAD(P)H:quinone reductase which is an FMN binding protein that catalyzes the reduction of quinone substrates to hydroquinones.The enzyme activity was confirmed by in vitro assay.	GO:0000165, GO:0000166, GO:0003955, GO:0005739, GO:0005777, GO:0005829, GO:0005886, GO:0006096, GO:0006612, GO:0006635, GO:0006694, GO:0006833, GO:0006972, GO:0006979, GO:0007030, GO:0008270, GO:0008752, GO:0009266, GO:0009507, GO:0009570, GO:0009651, GO:0009697, GO:0009862, GO:0009867, GO:0010167, GO:0010200, GO:0010310, GO:0010363, GO:0015706, GO:0016045, GO:0016491, GO:0016747, GO:0031348, GO:…
VIT_214s0030g01900	-0.020777	-1.08154	ribose-5-phosphate isomerase	AT3G04790	394	4e-138	0.71	0.83	EMB3119	NA	GO:0000165, GO:0004751, GO:0006546, GO:0006569, GO:0006612, GO:0006636, GO:0006766, GO:0009052, GO:0009106, GO:0009108, GO:0009409, GO:0009535, GO:0009570, GO:0009595, GO:0009684, GO:0009695, GO:0009697, GO:0009862, GO:0009867, GO:0009941, GO:0010200, GO:0010310, GO:0010363, GO:0015976, GO:0016853, GO:0019253, GO:0019288, GO:0019344, GO:0019684, GO:0019748, GO:0031348, GO:0042742, GO:0043900, GO:…
VIT_214s0060g00820	-0.266737	-1.40295	rna binding protein	AT1G09340	650	0	0.83	0.93	CRB, CSP41B, HIP1.3	Encodes CHLOROPLAST RNA BINDING (CRB), a putative RNA-binding protein. CRB is important for the proper functioning of the chloroplast. Mutations in CRB also affects the circadian system, altering the expression of both oscillator and output genes.	GO:0000165, GO:0000166, GO:0003723, GO:0003824, GO:0005488, GO:0005515, GO:0005773, GO:0005777, GO:0005794, GO:0005840, GO:0006098, GO:0006364, GO:0006612, GO:0006636, GO:0007623, GO:0008152, GO:0009409, GO:0009506, GO:0009507, GO:0009536, GO:0009570, GO:0009595, GO:0009611, GO:0009637, GO:0009640, GO:0009658, GO:0009686, GO:0009697, GO:0009793, GO:0009845, GO:0009853, GO:0009862, GO:0009867, GO:…
VIT_214s0066g01210	-0.498631	-2.49527	carbonic anhydrase	AT3G01500	475	7e-168	0.69	0.8	ATBCA1, ATSABP3, CA1, SABP3	Encodes a putative beta-carbonic anhydrase betaCA1. Together with betaCA4 (At1g70410) regulates CO2-controlled stomatal movements in guard cells.	GO:0000165, GO:0004089, GO:0005515, GO:0005829, GO:0006098, GO:0006612, GO:0006730, GO:0006807, GO:0008270, GO:0009409, GO:0009507, GO:0009535, GO:0009536, GO:0009570, GO:0009579, GO:0009595, GO:0009697, GO:0009817, GO:0009862, GO:0009867, GO:0009941, GO:0010037, GO:0010119, GO:0010200, GO:0010310, GO:0010319, GO:0010363, GO:0015976, GO:0016020, GO:0016829, GO:0019684, GO:0031348, GO:0042742, GO:…
VIT_214s0066g01410	-0.194365	-1.21976	peptidyl-prolyl cis-trans isomerase chloroplastic-like	AT3G01480	643	0	0.73	0.84	ATCYP38, CYP38	Encodes a chloroplast cyclophilin functioning in the assembly and maintenance of photosystem II (PSII) supercomplexes.	GO:0000165, GO:0000413, GO:0003755, GO:0004652, GO:0006098, GO:0006364, GO:0006457, GO:0006612, GO:0006636, GO:0009409, GO:0009507, GO:0009535, GO:0009536, GO:0009543, GO:0009570, GO:0009579, GO:0009595, GO:0009697, GO:0009773, GO:0009862, GO:0009867, GO:0009902, GO:0010027, GO:0010103, GO:0010200, GO:0010207, GO:0010310, GO:0010363, GO:0015995, GO:0016117, GO:0016853, GO:0019288, GO:0031348, GO:…
VIT_214s0083g00520	0.517617	3.1687	proline dehydrogenase	AT5G38710	540	0	0.52	0.71	NA	NA	GO:0004657, GO:0005739, GO:0006525, GO:0006537, GO:0006561, GO:0006562, GO:0006612, GO:0006970, GO:0006979, GO:0009407, GO:0009414, GO:0009611, GO:0009620, GO:0009695, GO:0009863, GO:0009867, GO:0010363, GO:0010583, GO:0016491, GO:0016647, GO:0055114
VIT_214s0128g00390	0.637292	1.79238	peroxisomal adenine nucleotide carrier 1	AT3G05290	478	1e-169	0.72	0.86	AtPNC1, PNC1	encodes a peroxisomal adenine nucleotide transporter, involved in fatty acid beta-oxidation during early stage of postgerminative growth.	GO:0005347, GO:0005488, GO:0005743, GO:0005778, GO:0006612, GO:0006635, GO:0006810, GO:0006839, GO:0007031, GO:0009407, GO:0009414, GO:0009611, GO:0009620, GO:0009695, GO:0009723, GO:0009738, GO:0009863, GO:0009867, GO:0010200, GO:0010286, GO:0010363, GO:0015217, GO:0015297, GO:0015866, GO:0015867, GO:0016020, GO:0016021, GO:0035556, GO:0042538, GO:0043069, GO:0043161, GO:0051788, GO:0055085, GO:…
VIT_215s0021g02050	0.432188	1.6741	phosphoglycerate mutase-like protein	AT3G60450	325	2e-110	0.62	0.76	NA	NA	GO:0002237, GO:0005634, GO:0005829, GO:0009507, GO:0009627, GO:0009697, GO:0009863, GO:0031348, GO:0034976
VIT_215s0048g02070	0.867925	3.19049	bon1-associated protein 2-like	AT2G45760	119	4e-33	0.46	0.73	BAL, BAP2	encodes a protein that is similar to BONZAI1-binding protein BAP1.	GO:0005515, GO:0009627, GO:0009693, GO:0009697
VIT_215s0048g02430	1.60835	4.34169	2og-fe oxygenase family protein	AT4G10500	481	6e-170	0.66	0.8	NA	NA	GO:0005506, GO:0005737, GO:0008270, GO:0009627, GO:0009697, GO:0009813, GO:0016491, GO:0045486, GO:0055114
VIT_216s0098g00860	1.20521	3.06896	flavanone 3-dioxygenase-like	AT5G24530	506	2e-180	0.69	0.83	DMR6	Encodes a putative 2OG-Fe(II) oxygenase that is defense-associated but required for susceptibility to downy mildew.	GO:0000165, GO:0001666, GO:0005506, GO:0005737, GO:0006612, GO:0009595, GO:0009617, GO:0009620, GO:0009697, GO:0009813, GO:0009862, GO:0009867, GO:0010200, GO:0010310, GO:0010363, GO:0016491, GO:0031348, GO:0034976, GO:0042742, GO:0043900, GO:0045486, GO:0050832, GO:0055114
VIT_217s0000g01760	-0.107003	-1.90734	NA	AT2G44470	72	6e-15	0.52	0.72	BGLU29	NA	GO:0005507, GO:0005634, GO:0005773, GO:0005777, GO:0005783, GO:0005829, GO:0006569, GO:0006612, GO:0007568, GO:0009414, GO:0009505, GO:0009595, GO:0009610, GO:0009682, GO:0009684, GO:0009687, GO:0009697, GO:0009817, GO:0009860, GO:0009862, GO:0009867, GO:0009941, GO:0010167, GO:0010168, GO:0010200, GO:0010310, GO:0010363, GO:0010686, GO:0015706, GO:0016020, GO:0019137, GO:0019684, GO:0019745, GO:…
VIT_217s0000g06860	0.340617	1.10639	snap25 homologous protein snap33	AT5G61210	361	3e-124	0.64	0.75	ATSNAP33, ATSNAP33B, SNAP33, SNP33	membrane localized t-SNARE SNAP25 homologue, probably involved in cytokinesis and cell plate formation	GO:0000165, GO:0000911, GO:0002679, GO:0005484, GO:0005515, GO:0005886, GO:0006499, GO:0006612, GO:0006810, GO:0006862, GO:0006888, GO:0007049, GO:0009504, GO:0009507, GO:0009595, GO:0009611, GO:0009612, GO:0009625, GO:0009695, GO:0009697, GO:0009737, GO:0009862, GO:0009867, GO:0010200, GO:0010310, GO:0010363, GO:0015031, GO:0015696, GO:0015802, GO:0016020, GO:0016021, GO:0016192, GO:0030968, GO:…
VIT_217s0053g00810	0.366931	1.92066	probable cyclic nucleotide-gated ion channel chloroplastic-like	AT3G17690	246	1e-76	0.6	0.77	ATCNGC19, CNGC19	member of Cyclic nucleotide gated channel family	GO:0000165, GO:0005216, GO:0005516, GO:0005886, GO:0006612, GO:0006811, GO:0009595, GO:0009624, GO:0009697, GO:0009862, GO:0009867, GO:0010200, GO:0010310, GO:0010363, GO:0016021, GO:0030551, GO:0031348, GO:0042742, GO:0043900, GO:0050832, GO:0055085
VIT_217s0053g00850	0.175111	1.51994	probable cyclic nucleotide-gated ion channel chloroplastic-like	AT3G17700	662	0	0.61	0.74	ATCNGC20, CNBT1, CNGC20	cyclic nucleotide-binding transporter 1, member of a family of cyclic nucleotide gated channels.	GO:0000165, GO:0003723, GO:0004000, GO:0005216, GO:0005249, GO:0005488, GO:0006396, GO:0006612, GO:0006810, GO:0006811, GO:0006813, GO:0009595, GO:0009624, GO:0009697, GO:0009862, GO:0009867, GO:0010200, GO:0010310, GO:0010363, GO:0016020, GO:0016021, GO:0031348, GO:0042742, GO:0043900, GO:0050832, GO:0055085
VIT_218s0001g11930	-0.934233	-1.42506	thaumatin-like protein	AT1G75030	323	3e-111	0.71	0.83	ATLP-3, TLP-3	encodes a PR5-like protein	GO:0000165, GO:0002679, GO:0005618, GO:0005773, GO:0006612, GO:0009595, GO:0009615, GO:0009697, GO:0009862, GO:0009867, GO:0009965, GO:0010200, GO:0010224, GO:0010310, GO:0010363, GO:0030154, GO:0031348, GO:0031540, GO:0034976, GO:0035304, GO:0042742, GO:0043069, GO:0043900, GO:0045893, GO:0046686, GO:0048046, GO:0050832
VIT_218s0001g12900	2.23995	2.47225	jasmonate o-methyltransferase	AT1G19640	394	6e-135	0.57	0.71	JMT	Encodes a S-adenosyl-L-methionine:jasmonic acid carboxyl methyltransferase that catalyzes the formation of methyljasmonate from jasmonic acid. Its expression is induced in response to wounding or methyljasmonate treatment.	GO:0005634, GO:0005737, GO:0006612, GO:0006633, GO:0008168, GO:0008610, GO:0009414, GO:0009611, GO:0009620, GO:0009695, GO:0009723, GO:0009733, GO:0009738, GO:0009863, GO:0009867, GO:0010363, GO:0016740, GO:0030795, GO:0031408, GO:0032259, GO:0042538
VIT_218s0001g14450	-0.157283	-1.64467	ferredoxin--nadp reductase	AT1G20020	604	0	0.8	0.89	ATLFNR2, FNR2	Encodes a leaf-type ferredoxin:NADP(H) oxidoreductase. It is present in both chloroplast stroma and thylakoid membranes but is more abundant in the stroma	GO:0000165, GO:0003959, GO:0004324, GO:0005515, GO:0005829, GO:0006098, GO:0006364, GO:0006612, GO:0008266, GO:0009055, GO:0009409, GO:0009535, GO:0009570, GO:0009595, GO:0009657, GO:0009697, GO:0009773, GO:0009817, GO:0009853, GO:0009862, GO:0009867, GO:0010103, GO:0010200, GO:0010207, GO:0010310, GO:0010363, GO:0016491, GO:0019761, GO:0031348, GO:0042651, GO:0042742, GO:0043900, GO:0048046, GO:…
VIT_218s0072g00890	0.138284	1.25601	leucine-rich repeat receptor-like tyrosine-protein kinase at2g41820-like	AT1G34420	560	0	0.54	0.7	NA	NA	GO:0004672, GO:0004674, GO:0004713, GO:0004872, GO:0005515, GO:0005524, GO:0006468, GO:0006499, GO:0009069, GO:0009627, GO:0009697, GO:0009863, GO:0016021, GO:0016301, GO:0016491, GO:0031348, GO:0055114
VIT_218s0164g00030	-0.084654	-1.29445	atp synthase delta chain	AT4G09650	296	1e-100	0.62	0.75	ATPD, PDE332	Encodes the chloroplast ATPase delta-subunit.	GO:0000165, GO:0005886, GO:0006098, GO:0006364, GO:0006612, GO:0006754, GO:0006810, GO:0006811, GO:0009409, GO:0009507, GO:0009535, GO:0009536, GO:0009579, GO:0009595, GO:0009697, GO:0009772, GO:0009773, GO:0009862, GO:0009867, GO:0009941, GO:0010027, GO:0010200, GO:0010207, GO:0010287, GO:0010310, GO:0010319, GO:0010363, GO:0015979, GO:0015986, GO:0015992, GO:0015995, GO:0016020, GO:0019252, GO:…
VIT_219s0027g00390	0.166752	1.46699	atp binding	AT1G16670	539	0	0.75	0.86	NA	NA	GO:0000166, GO:0004672, GO:0004674, GO:0004713, GO:0004715, GO:0005524, GO:0005886, GO:0006468, GO:0009069, GO:0009627, GO:0009697, GO:0009863, GO:0016740, GO:0030968, GO:0031348, GO:0046777
VIT_219s0085g00380	-0.30213	-1.75114	phosphoglycerate kinase	AT1G56190	782	0	0.85	0.92	NA	NA	GO:0000023, GO:0000166, GO:0004618, GO:0005524, GO:0005618, GO:0005634, GO:0005739, GO:0005829, GO:0006094, GO:0006096, GO:0006098, GO:0008152, GO:0009409, GO:0009507, GO:0009536, GO:0009570, GO:0009579, GO:0009658, GO:0009697, GO:0009744, GO:0009749, GO:0009814, GO:0009941, GO:0010027, GO:0010319, GO:0015976, GO:0016020, GO:0016301, GO:0016310, GO:0016491, GO:0016740, GO:0019252, GO:0019253, GO:…
VIT_219s0090g00060	-0.243642	1.02885	major facilitator protein	AT5G54860	682	0	0.67	0.8	NA	NA	GO:0005215, GO:0006810, GO:0009536, GO:0009627, GO:0009697, GO:0016020

## Sheet: defense comps
ID	london.resp.logFC	murcia.resp.logFC	CRIBI.Description	TAIR.Match	TAIR.Match.Score	TAIR.Match.E	TAIR.Match.Identity	TAIR.Match.Positives	TAIR.Match.Symbol	TAIR.Match.Description	GO
VIT_200s0160g00100	-1.0615	-0.0923068	tmv resistance protein n-like	AT5G36930	400	9e-122	0.36	0.55	NA	NA	GO:0004888, GO:0005515, GO:0005524, GO:0005622, GO:0006915, GO:0006952, GO:0007165, GO:0031224, GO:0043531, GO:0045087
VIT_200s0179g00340	-1.12563	-2.16352	histone h2a	AT3G54560	229	1e-77	0.91	0.96	HTA11	Encodes HTA11, a histone H2A protein.	GO:0000786, GO:0001510, GO:0003677, GO:0005515, GO:0005634, GO:0005694, GO:0005730, GO:0005773, GO:0006334, GO:0006338, GO:0008283, GO:0009908, GO:0009909, GO:0016048, GO:0034968, GO:0042742, GO:0044030, GO:0046982, GO:0048449
VIT_200s0207g00210	-0.187533	-1.21614	oxygen-evolving enhancer protein chloroplastic	AT3G50820	551	0	0.8	0.89	OEC33, PSBO-2, PSBO2	Encodes a protein which is an extrinsic subunit of photosystem II and which has been proposed to play a central role in stabilization of the catalytic manganese cluster. In <i>Arabidopsis thaliana</i> the PsbO proteins are encoded by two genes: <i>psbO1</i> and <i>psbO2</i>. PsbO2 is the minor isoform in the wild-type. Mutants defective in this gene have been shown to be affected in the dephospho…	GO:0005509, GO:0008266, GO:0009535, GO:0009543, GO:0009654, GO:0010205, GO:0010207, GO:0010242, GO:0010287, GO:0015979, GO:0019898, GO:0035304, GO:0042549, GO:0042742, GO:0048046
VIT_200s0211g00120	-0.271595	-1.54974	glycine hydroxymethyltransferase	AT4G37930	966	0	0.88	0.95	SHM1, SHMT1, STM	Encodes a protein with mitochondrial serine hydroxymethyltransferase activity, which functions in the photorespiratory pathway, catalyzes the conversion of serine and tetrahydrofolate to glycine and 5,10-methylene tetrahydrofolate. Involved in controlling cell damage caused by abiotic stress, such as high light and salt and the hypersensitive defense response of plants.	GO:0003824, GO:0004372, GO:0005515, GO:0005634, GO:0005747, GO:0005759, GO:0005886, GO:0006544, GO:0006563, GO:0006730, GO:0008168, GO:0008266, GO:0008270, GO:0009409, GO:0009534, GO:0009570, GO:0009626, GO:0009697, GO:0009814, GO:0009853, GO:0010319, GO:0016740, GO:0019464, GO:0019684, GO:0022626, GO:0030170, GO:0032259, GO:0035999, GO:0042742, GO:0046686, GO:0048046, GO:0050897
VIT_200s0226g00045	-0.476101	2.78603	probable disease resistance protein rdl6 rf9-like	AT5G35450	228	2e-61	0.27	0.44	NA	NA	GO:0005524, GO:0006952, GO:0017111, GO:0043531
VIT_200s0227g00140	-0.463266	-1.28422	mlo-like protein	AT4G02600	576	0	0.64	0.75	ATMLO1, MLO1	A member of a large family of seven-transmembrane domain proteins specific to plants, homologs of the barley mildew resistance locus o (MLO) protein. The Arabidopsis genome contains 15 genes encoding MLO proteins, with localization in plasma membrane. Phylogenetic analysis revealed four clades of closely-related AtMLO genes. ATMLO1 belongs to the clade II, with ATMLO13 and ATMLO15. The gene is ex…	GO:0003677, GO:0004519, GO:0005516, GO:0005886, GO:0006284, GO:0006952, GO:0008219, GO:0009607, GO:0016020, GO:0016021, GO:0051539
VIT_200s0231g00040	0.335654	1.26778	rpm1 interacting protein 4 transcript 2	AT3G25070	177	3e-54	0.45	0.59	RIN4	Encodes a member of the R protein complex and may represent a virulence target of type III pili effector proteins (virulence factors) from bacterial pathogens, which is 'guarded' by R protein complex (RPM1 and RPS2 proteins). RIN4 physically interacts with RPS2 and RPM1 in vivo. Bacterial avirulence (Avr) effectors AvrB, AvrRpm1, and AvrRpt2 induce a mobility shift in RIN4 and expression of AvrRp…	GO:0002237, GO:0005886, GO:0006468, GO:0009816, GO:0010204, GO:0034051
VIT_200s0253g00140	0.106955	2.18989	polyneuridine-aldehyde esterase-like	AT2G23620	321	1e-109	0.58	0.77	ATMES1, MES1	Encodes a protein shown to have carboxylesterase activity, methyl salicylate esterase activity, methyl jasmonate esterase activity, and methyl IAA esterase activity in vitro. MES1 appears to be involved in MeSA hydrolysis in planta. Expression of MES1 can restore systemic acquired resistance in SAR-deficient tobacco plants. This protein does not act on MeGA4, or MEGA9 in vitro.	GO:0003824, GO:0005737, GO:0009611, GO:0009694, GO:0009696, GO:0009817, GO:0009862, GO:0016042, GO:0016298, GO:0016787, GO:0042432, GO:0050529, GO:0080030, GO:0080031, GO:0080032
VIT_200s0265g00170	3.92092	5.62483	lipoxygenase 2	AT1G17420	684	0	0.7	0.84	ATLOX3, LOX3	Lipoxygenase	GO:0005506, GO:0006952, GO:0009534, GO:0009555, GO:0009570, GO:0009611, GO:0009620, GO:0009644, GO:0009693, GO:0009695, GO:0009753, GO:0009901, GO:0010200, GO:0016165, GO:0031408, GO:0034440, GO:0040007, GO:0080086
VIT_200s0283g00030	0.0196541	1.32165	calnexin homolog	AT5G61790	777	0	0.74	0.84	ATCNX1, CNX1	NA	GO:0000165, GO:0005509, GO:0005739, GO:0005774, GO:0005783, GO:0005789, GO:0005794, GO:0005829, GO:0005886, GO:0006457, GO:0006612, GO:0006777, GO:0009408, GO:0009409, GO:0009505, GO:0009506, GO:0009507, GO:0009644, GO:0009734, GO:0009738, GO:0009862, GO:0009867, GO:0010363, GO:0016020, GO:0016021, GO:0030151, GO:0030968, GO:0031348, GO:0042542, GO:0043069, GO:0050832, GO:0051082
VIT_200s0366g00020	0.308271	1.45948	atp binding	AT4G05200	261	6e-80	0.4	0.59	CRK25	Encodes a cysteine-rich receptor-like protein kinase.	GO:0000166, GO:0000186, GO:0002237, GO:0004672, GO:0004674, GO:0004709, GO:0004713, GO:0004715, GO:0005524, GO:0005739, GO:0005773, GO:0005886, GO:0006468, GO:0006979, GO:0007178, GO:0009069, GO:0009507, GO:0009626, GO:0009737, GO:0009751, GO:0009816, GO:0016740
VIT_200s0389g00020	0.323012	1.11533	peroxisomal acyl- oxidase 1a	AT4G16760	884	0	0.81	0.91	ACX1, ATACX1	Encodes a medium to long-chain acyl-CoA oxidase. Catalyzes the first step of fatty acid beta-oxidation. Involved in jasmonate biosynthesis. Gene expression is induced by wounding, drought stress, abscisic acid, and jasmonate.	GO:0001676, GO:0002213, GO:0003995, GO:0003997, GO:0004129, GO:0005777, GO:0005829, GO:0006612, GO:0006631, GO:0006633, GO:0006635, GO:0006637, GO:0008152, GO:0009055, GO:0009506, GO:0009555, GO:0009611, GO:0009695, GO:0009753, GO:0009863, GO:0010363, GO:0016491, GO:0016627, GO:0043069, GO:0046686, GO:0050660, GO:0050832, GO:0055114
VIT_200s0394g00040	-0.698091	-1.30459	alliin lyase	AT1G70560	446	2e-154	0.56	0.73	CKRC1, SAV3, TAA1, WEI8	TAA1 is involved in the shade-induced production of indole-3-pyruvate (IPA), a precursor to IAA, a biologically active auxin. It is also involved in regulating many aspects of plant growth and development from embryogenesis to flower formation and plays a role in ethylene-mediated signaling. This enzyme can catalyze the formation of IPA from L-tryptophan. Though L-Trp is expected to be the prefer…	GO:0000162, GO:0003824, GO:0004021, GO:0004838, GO:0005634, GO:0005737, GO:0006103, GO:0006522, GO:0006531, GO:0006536, GO:0006550, GO:0006552, GO:0006571, GO:0006574, GO:0008152, GO:0009094, GO:0009097, GO:0009098, GO:0009099, GO:0009641, GO:0009684, GO:0009723, GO:0009793, GO:0009821, GO:0009908, GO:0009958, GO:0010078, GO:0010087, GO:0010588, GO:0015940, GO:0015976, GO:0016126, GO:0016740, GO:…
VIT_200s0399g00020	0.272865	-1.00548	pinus taeda anonymous locus 2_9857_02 genomic sequence	AT5G59320	65	3e-14	0.34	0.54	LTP3	Predicted to encode a PR (pathogenesis-related) protein. Belongs to the lipid transfer protein (PR-14) family with the following members: At2g38540/LTP1, At2g38530/LTP2, At5g59320/LTP3, At5g59310/LTP4, At3g51600/LTP5, At3g08770/LTP6, At2g15050/LTP7, At2g18370/LTP8, At2g15325/LTP9, At5g01870/LTP10, At4g33355/LTP11, At3g51590/LTP12, At5g44265/LTP13, At5g62065/LTP14, At4g08530/LTP15.	GO:0005576, GO:0006508, GO:0006810, GO:0006869, GO:0006952, GO:0008233, GO:0008289, GO:0016023, GO:0051704
VIT_200s0479g00020	1.27432	1.57723	dna binding	AT4G20970	152	1e-46	0.53	0.69	NA	NA	GO:0003677, GO:0005634, GO:0006355, GO:0046983, GO:0050832
VIT_200s0487g00030	0.140103	1.24806	probable disease resistance protein at5g66900-like	AT5G66900	546	7e-172	0.42	0.59	NA	NA	GO:0000166, GO:0005515, GO:0005524, GO:0006915, GO:0006952, GO:0017111, GO:0043531
VIT_200s0515g00020	0.462849	1.75152	disease resistance protein rpm1-like	AT5G48620	356	6e-108	0.31	0.51	NA	NA	GO:0000166, GO:0004721, GO:0005515, GO:0005524, GO:0006470, GO:0006915, GO:0006952, GO:0016787, GO:0043531
VIT_200s0705g00010	2.51193	3.31547	isoflavone 2 -hydroxylase	AT4G37370	424	3e-145	0.58	0.78	CYP81D8	member of CYP81D	GO:0002213, GO:0004497, GO:0005506, GO:0005783, GO:0005886, GO:0009055, GO:0009759, GO:0016491, GO:0016705, GO:0020037, GO:0033773, GO:0042742, GO:0046872, GO:0050832, GO:0052544, GO:0055114, GO:0080167
VIT_200s0759g00010	-0.243181	-1.52564	hydroxymethylbilane synthase	AT5G08280	481	1e-169	0.68	0.77	HEMC	Encodes a protein with porphobilinogen deaminase activity. This protein is targeted to the chloroplast.	GO:0004418, GO:0006098, GO:0006364, GO:0006744, GO:0006779, GO:0006782, GO:0009073, GO:0009409, GO:0009507, GO:0009536, GO:0009570, GO:0009697, GO:0009814, GO:0009941, GO:0009965, GO:0015995, GO:0016740, GO:0018160, GO:0019288, GO:0019344, GO:0019684, GO:0030154, GO:0033014, GO:0042742, GO:0045893, GO:0048046
VIT_200s0790g00020	2.28102	3.14861	isoflavone 2 -hydroxylase-like	AT4G37370	561	0	0.55	0.76	CYP81D8	member of CYP81D	GO:0002213, GO:0004497, GO:0005506, GO:0005783, GO:0005886, GO:0009055, GO:0009759, GO:0016491, GO:0016705, GO:0020037, GO:0033773, GO:0042742, GO:0046872, GO:0050832, GO:0052544, GO:0055114, GO:0080167
VIT_200s0838g00020	-0.285087	-1.02231	30s ribosomal protein s5	AT2G33800	132	7e-39	0.89	0.94	EMB3113	NA	GO:0003735, GO:0005634, GO:0006412, GO:0009409, GO:0009535, GO:0009570, GO:0015935, GO:0019843, GO:0042254, GO:0042742, GO:0045036, GO:0046677, GO:0046686
VIT_200s0880g00010	1.58185	1.70274	NA	AT4G20970	80	1e-19	0.52	0.69	NA	NA	GO:0003677, GO:0005634, GO:0046983, GO:0050832
VIT_201s0010g02460	0.25427	2.54587	glyceraldehyde-3-phosphate dehydrogenase	AT3G04120	550	0	0.9	0.96	GAPC, GAPC-1, GAPC1	encodes cytosolic GADPH (C subunit) involved in the glycolytic pathway but also interacts with H2O2 potentially placing it in a signalling cascade induced by ROS.	GO:0003824, GO:0004365, GO:0005488, GO:0005507, GO:0005618, GO:0005730, GO:0005740, GO:0005886, GO:0006006, GO:0006094, GO:0006096, GO:0008152, GO:0008270, GO:0009408, GO:0009507, GO:0009651, GO:0009744, GO:0016491, GO:0042542, GO:0042742, GO:0046686, GO:0048046, GO:0048316, GO:0050661, GO:0051287, GO:0055114
VIT_201s0010g02750	0.691122	1.95916	lipoxygenase	AT1G67560	1174	0	0.65	0.77	ATLOX6, LOX6	NA	GO:0005506, GO:0005515, GO:0005886, GO:0006633, GO:0006952, GO:0008610, GO:0009055, GO:0009507, GO:0009536, GO:0009555, GO:0009611, GO:0009617, GO:0009620, GO:0009644, GO:0009693, GO:0009695, GO:0009753, GO:0009873, GO:0009901, GO:0010193, GO:0010200, GO:0016165, GO:0016491, GO:0016702, GO:0031408, GO:0034440, GO:0040007, GO:0046872, GO:0052542, GO:0055114, GO:0080086
VIT_201s0011g00670	-0.511592	-2.39905	snap25 homologous protein snap33	AT5G61210	332	3e-113	0.58	0.7	ATSNAP33, ATSNAP33B, SNAP33, SNP33	membrane localized t-SNARE SNAP25 homologue, probably involved in cytokinesis and cell plate formation	GO:0000165, GO:0000911, GO:0002679, GO:0005484, GO:0005515, GO:0005634, GO:0005737, GO:0005886, GO:0006499, GO:0006612, GO:0006810, GO:0006862, GO:0006888, GO:0007049, GO:0009504, GO:0009507, GO:0009595, GO:0009611, GO:0009612, GO:0009625, GO:0009695, GO:0009697, GO:0009737, GO:0009827, GO:0009860, GO:0009862, GO:0009867, GO:0009898, GO:0010200, GO:0010310, GO:0010363, GO:0015031, GO:0015696, GO:…
VIT_201s0011g01120	-0.418133	-1.56681	disease resistance protein rga3-like	AT3G14470	307	2e-90	0.32	0.51	NA	NA	GO:0000166, GO:0004721, GO:0005515, GO:0005524, GO:0006470, GO:0006915, GO:0006952, GO:0016787, GO:0043531
VIT_201s0011g03390	0.279664	1.24801	glycolipid transfer protein	AT4G39670	288	4e-98	0.65	0.82	NA	NA	GO:0002679, GO:0005634, GO:0005737, GO:0006612, GO:0006984, GO:0009697, GO:0009723, GO:0009738, GO:0009755, GO:0009863, GO:0009867, GO:0010200, GO:0010286, GO:0010363, GO:0017089, GO:0030968, GO:0031347, GO:0031348, GO:0034976, GO:0035556, GO:0044710, GO:0045087, GO:0046836, GO:0050832, GO:0051861, GO:0052542, GO:1901701
VIT_201s0011g03490	-0.232048	-1.23719	3-ketoacyl- synthase	AT1G68530	865	0	0.81	0.9	CER6, CUT1, G2, KCS6, POP1	Encodes KCS6, a member of the 3-ketoacyl-CoA synthase family involved in the biosynthesis of VLCFA (very long chain fatty acids).	GO:0000038, GO:0000096, GO:0000271, GO:0003824, GO:0006546, GO:0006633, GO:0006636, GO:0006733, GO:0006766, GO:0008152, GO:0008652, GO:0009072, GO:0009106, GO:0009108, GO:0009117, GO:0009409, GO:0009637, GO:0009644, GO:0009695, GO:0009744, GO:0009793, GO:0009825, GO:0009922, GO:0009923, GO:0009932, GO:0010025, GO:0010027, GO:0010114, GO:0010155, GO:0010218, GO:0010228, GO:0010817, GO:0015995, GO:…
VIT_201s0011g04650	-1.90133	-1.78678	uncharacterized protein	AT2G01300	149	1e-45	0.58	0.73	NA	NA	GO:0005739, GO:0009507, GO:0050832
VIT_201s0011g05170	-0.945425	-2.2768	mlp-like protein 28	AT1G70840	140	2e-42	0.51	0.67	MLP31	NA	GO:0005634, GO:0006952, GO:0009507, GO:0009607
VIT_201s0011g05180	-0.385804	-1.9661	mlp-like protein 28	AT1G70840	144	2e-43	0.47	0.64	MLP31	NA	GO:0006952, GO:0009507, GO:0009607
VIT_201s0011g05190	-0.656201	-1.99044	mlp-like protein 28	AT1G70830	165	6e-50	0.52	0.73	MLP28	NA	GO:0005634, GO:0006952, GO:0009507, GO:0009607
VIT_201s0026g00570	-0.0545656	-1.78842	mlp-like protein 423	AT1G24020	183	4e-59	0.56	0.76	MLP423	NA	GO:0003676, GO:0005524, GO:0006952, GO:0008026, GO:0009507, GO:0009607, GO:0016020, GO:0016556
VIT_201s0026g00910	0.00945254	1.86783	uncharacterized protein	AT3G48180	84	2e-22	0.62	0.77	NA	NA	GO:0006979, GO:0009611, GO:0009625, GO:0009862, GO:0010200, GO:0030968, GO:0031348, GO:0050832
VIT_201s0026g02190	-1.02882	-1.90162	hva22-like protein a	AT1G74520	245	1e-82	0.65	0.83	ATHVA22A, HVA22A	Part of the AtHVA22a family. Protein expression is ABA- and stress-inducible.	GO:0005634, GO:0006950, GO:0009269, GO:0009409, GO:0009414, GO:0009506, GO:0009737, GO:0016020, GO:0016021, GO:0042538, GO:0042742
VIT_201s0127g00740	-0.559998	-1.87363	quinone oxidoreductase-like protein chloroplastic-like	AT1G23740	534	0	0.82	0.92	AOR	NA	GO:0000096, GO:0000166, GO:0003824, GO:0003960, GO:0004156, GO:0005488, GO:0006546, GO:0006636, GO:0006733, GO:0006766, GO:0008152, GO:0008270, GO:0008652, GO:0009072, GO:0009106, GO:0009108, GO:0009117, GO:0009396, GO:0009409, GO:0009416, GO:0009507, GO:0009536, GO:0009570, GO:0009579, GO:0009695, GO:0009941, GO:0010264, GO:0010319, GO:0015995, GO:0016117, GO:0016491, GO:0019216, GO:0019288, GO:…
VIT_201s0146g00480	0.981859	2.90682	protein tify 9	AT5G13220	159	3e-48	0.47	0.64	JAS1, JAZ10, TIFY9, JAS1, JAZ10, TIFY9, JAS1, JAZ10, TIFY9	Plants overexpressing At5g13220.3, but not At5g13220.1 showed enhanced insensitivity to MeJa.	GO:0005515, GO:0005634, GO:0006952, GO:0009611, GO:0009628, GO:0009694, GO:0009733, GO:0009751, GO:0009753, GO:0009867, GO:0010112, GO:0042803, GO:2000022
VIT_202s0012g00740	-1.0446	-2.13164	dynamin-related protein 1e	AT3G60190	1065	0	0.8	0.93	ADL1E, ADL4, ADLP2, DL1E, DRP1E, EDR3	At3g60190 encodes Arabidopsis dynamin-related protein 1E, DRP1E, also known as EDR3, ADL4 and ADL1E, which is 624 amino acid residues long, has a predicted mass of 69.8 kDa and a pI of 7.5. Dynamin-related protein 1E belongs to a plant-specific subclass of dynamin-related proteins (DRP1), consisting of five members in Arabidopsis (A, B, C, D, E). This class is characterized by having an N-termina…	GO:0000165, GO:0000166, GO:0000266, GO:0003924, GO:0005525, GO:0005739, GO:0005773, GO:0005774, GO:0005886, GO:0005938, GO:0006184, GO:0006612, GO:0009504, GO:0009506, GO:0009595, GO:0009697, GO:0009862, GO:0009867, GO:0010152, GO:0010200, GO:0010310, GO:0010363, GO:0016192, GO:0031348, GO:0042742, GO:0043900, GO:0046686, GO:0050832
VIT_202s0025g01720	0.102574	1.39063	n-rich protein	AT5G42050	305	2e-102	0.65	0.75	NA	NA	GO:0000165, GO:0005634, GO:0006499, GO:0006612, GO:0009409, GO:0009738, GO:0009862, GO:0009867, GO:0010363, GO:0030968, GO:0031348, GO:0043069, GO:0050832
VIT_202s0025g02770	-0.134012	-1.2178	glucan endo- -beta-glucosidase	AT1G32860	532	0	0.62	0.77	NA	NA	GO:0003824, GO:0004553, GO:0005576, GO:0005618, GO:0005783, GO:0005886, GO:0005975, GO:0005982, GO:0005985, GO:0006952, GO:0007154, GO:0008152, GO:0009505, GO:0009506, GO:0009897, GO:0016020, GO:0016787, GO:0016798, GO:0031225, GO:0032880, GO:0042973, GO:0043169, GO:0046658
VIT_202s0025g03660	0.011197	1.55058	amp dependent	AT3G48990	802	0	0.79	0.89	AAE3	NA	GO:0003824, GO:0005739, GO:0005829, GO:0006744, GO:0008152, GO:0008756, GO:0009506, GO:0009570, GO:0010030, GO:0010167, GO:0010214, GO:0015706, GO:0016208, GO:0016874, GO:0033611, GO:0046482, GO:0046487, GO:0046686, GO:0048046, GO:0050203, GO:0050832
VIT_202s0025g04230	1.19747	2.64385	NA	AT4G11650	309	5e-106	0.68	0.79	ATOSM34, OSM34	osmotin-like protein	GO:0005576, GO:0006952, GO:0009607, GO:0031640, GO:0050832
VIT_202s0025g04250	2.16774	4.43319	NA	AT4G11650	303	2e-103	0.68	0.78	ATOSM34, OSM34	osmotin-like protein	GO:0005576, GO:0006952, GO:0009607, GO:0031640, GO:0050832
VIT_202s0025g04260	0.965987	3.45337	NA	AT4G11650	210	4e-68	0.53	0.62	ATOSM34, OSM34	osmotin-like protein	GO:0005576, GO:0006952, GO:0009607, GO:0031640, GO:0050832
VIT_202s0025g04270	1.20447	2.62493	NA	AT4G11650	310	2e-106	0.69	0.79	ATOSM34, OSM34	osmotin-like protein	GO:0005576, GO:0006952, GO:0009607, GO:0031640, GO:0050832
VIT_202s0025g04280	0.176167	2.5226	NA	AT4G11650	300	4e-102	0.64	0.8	ATOSM34, OSM34	osmotin-like protein	GO:0005576, GO:0006952, GO:0009607, GO:0031640, GO:0050832
VIT_202s0025g04300	0.946497	5.16656	NA	AT4G11650	299	6e-102	0.65	0.78	ATOSM34, OSM34	osmotin-like protein	GO:0005576, GO:0006952, GO:0009607, GO:0031640, GO:0050832
VIT_202s0025g04310	0.393259	3.91372	thaumatin-like protein	AT4G11650	308	1e-105	0.68	0.81	ATOSM34, OSM34	osmotin-like protein	GO:0005576, GO:0006952, GO:0009607, GO:0031640, GO:0050832
VIT_202s0025g04330	0.259676	2.24078	thaumatin-like protein	AT4G11650	312	4e-107	0.7	0.83	ATOSM34, OSM34	osmotin-like protein	GO:0005576, GO:0005773, GO:0006952, GO:0009607
VIT_202s0025g04340	1.59698	4.17945	osmotin-like protein osm34	AT4G11650	344	5e-119	0.71	0.8	ATOSM34, OSM34	osmotin-like protein	GO:0005576, GO:0009651, GO:0009816, GO:0009817
VIT_202s0025g04620	-0.219582	2.03809	phospholipase d	AT2G42010	1367	0	0.76	0.88	PLDBETA, PLDBETA1	phospholipase D (PLDbeta)	GO:0003824, GO:0004630, GO:0005509, GO:0005515, GO:0005546, GO:0005634, GO:0005886, GO:0008152, GO:0009395, GO:0009506, GO:0009507, GO:0009793, GO:0009816, GO:0016020, GO:0016787, GO:0022626, GO:0046470, GO:0046686, GO:0070290
VIT_202s0025g04710	-0.0683128	-1.05615	pgr5-like protein 1a	AT4G11960	402	1e-141	0.83	0.92	PGRL1B	Encodes PGRL1B, a transmembrane protein present in thylakoids. PGRL1B has a highly homologous isoform PGRL1A encoded by At4g22890. Plants lacking PGRL1 show perturbation of cyclic electron flow, similar to PGR5-deficient plants. PGRL1 and PGR5 interact physically and associate with PSI (photosystem I).	GO:0000023, GO:0006098, GO:0006364, GO:0006810, GO:0009507, GO:0009535, GO:0009536, GO:0009579, GO:0009637, GO:0009773, GO:0009902, GO:0010027, GO:0010114, GO:0010207, GO:0010218, GO:0010304, GO:0015979, GO:0015996, GO:0016020, GO:0016021, GO:0019252, GO:0022900, GO:0035304, GO:0042742, GO:0043085
VIT_202s0087g01010	-0.243039	1.51494	atp binding	AT4G05200	219	2e-63	0.48	0.61	CRK25	Encodes a cysteine-rich receptor-like protein kinase.	GO:0000166, GO:0000186, GO:0004672, GO:0004674, GO:0004709, GO:0004715, GO:0005524, GO:0005773, GO:0005886, GO:0006468, GO:0006979, GO:0007178, GO:0009069, GO:0009507, GO:0009751, GO:0009816, GO:0012501, GO:0016740
VIT_202s0087g01020	-0.228286	1.58558	NA	AT4G05200	719	0	0.55	0.69	CRK25	Encodes a cysteine-rich receptor-like protein kinase.	GO:0000166, GO:0000186, GO:0002237, GO:0004672, GO:0004674, GO:0004709, GO:0004713, GO:0005524, GO:0005739, GO:0005773, GO:0005886, GO:0006468, GO:0006979, GO:0007178, GO:0009069, GO:0009507, GO:0009626, GO:0009737, GO:0009751, GO:0009816, GO:0016740
VIT_202s0109g00080	-0.183451	-1.057	phosphoribulokinase precursor	AT1G32060	686	0	0.81	0.9	PRK	NA	GO:0000165, GO:0000166, GO:0005515, GO:0005524, GO:0005829, GO:0005975, GO:0006098, GO:0006364, GO:0006612, GO:0008152, GO:0008974, GO:0009409, GO:0009507, GO:0009535, GO:0009536, GO:0009570, GO:0009595, GO:0009637, GO:0009697, GO:0009773, GO:0009862, GO:0009867, GO:0009902, GO:0009941, GO:0010103, GO:0010114, GO:0010200, GO:0010207, GO:0010218, GO:0010310, GO:0010319, GO:0010363, GO:0015976, GO:…
VIT_203s0017g00920	-0.0832182	1.31165	probable disease resistance protein rdl6 rf9-like	AT5G35450	209	1e-55	0.27	0.45	NA	NA	GO:0000166, GO:0004721, GO:0005515, GO:0005524, GO:0006915, GO:0006952, GO:0016787, GO:0043531
VIT_203s0017g00940	-0.218544	-1.36648	rieske iron-sulphur protein precursor	AT4G03280	294	1e-100	0.84	0.92	PETC, PGR1	Encodes the Rieske FeS center of cytochrome b6f complex. Gene is expressed in shoot but not in root. Mutant has reduced electron transport at saturating light intensities and Q-cycle activity is hypersensitive to acidification of the thylakoid lumen.	GO:0000165, GO:0005506, GO:0005515, GO:0005886, GO:0006098, GO:0006119, GO:0006364, GO:0006612, GO:0006810, GO:0008121, GO:0009055, GO:0009409, GO:0009496, GO:0009507, GO:0009512, GO:0009523, GO:0009535, GO:0009536, GO:0009579, GO:0009595, GO:0009657, GO:0009697, GO:0009767, GO:0009862, GO:0009867, GO:0009941, GO:0010196, GO:0010200, GO:0010207, GO:0010310, GO:0010363, GO:0015992, GO:0016020, GO:…
VIT_203s0017g01550	-0.804943	2.08001	atp binding	AT4G23180	679	0	0.54	0.71	CRK10, RLK4	Encodes a receptor-like protein kinase. Naming convention from Chen et al 2003 (PMID 14756307)	GO:0000166, GO:0000186, GO:0002237, GO:0004672, GO:0004674, GO:0004709, GO:0004713, GO:0005524, GO:0005739, GO:0005773, GO:0005886, GO:0006468, GO:0006979, GO:0007178, GO:0009069, GO:0009507, GO:0009626, GO:0009737, GO:0009751, GO:0009816, GO:0016740
VIT_203s0038g00430	0.281327	1.20139	enhanced disease susceptibility	AT2G21340	693	0	0.65	0.78	NA	NA	GO:0005739, GO:0005886, GO:0006855, GO:0009624, GO:0009697, GO:0009941, GO:0015238, GO:0015297, GO:0016020, GO:0031348
VIT_203s0038g02050	0.00678666	-1.65861	disease resistance response protein 206	AT2G21100	233	1e-77	0.63	0.77	NA	NA	GO:0006952, GO:0009807
VIT_203s0038g03400	0.752632	2.66465	chitinase	AT3G12500	428	9e-150	0.68	0.8	ATHCHIB, B-CHI, CHI-B, HCHIB, PR-3, PR3	encodes a basic chitinase involved in ethylene/jasmonic acid mediated signalling pathway during systemic acquired resistance based on expression analyses.	GO:0000272, GO:0004568, GO:0005773, GO:0005886, GO:0005975, GO:0006032, GO:0006952, GO:0008061, GO:0008152, GO:0008843, GO:0009626, GO:0009871, GO:0016231, GO:0016787, GO:0016798, GO:0016998, GO:0046686, GO:0050832
VIT_203s0038g03800	-0.452019	1.01859	serine threonine-protein kinase	AT2G17220	561	0	0.69	0.83	Kin3	NA	GO:0000166, GO:0004672, GO:0004674, GO:0004713, GO:0004715, GO:0005524, GO:0005886, GO:0006468, GO:0006995, GO:0009069, GO:0009507, GO:0009627, GO:0009697, GO:0009863, GO:0010200, GO:0016301, GO:0016740, GO:0031348, GO:0050832
VIT_203s0038g04530	-0.00716778	4.46248	salicylate o-methyltransferase	AT3G11480	188	4e-57	0.43	0.63	ATBSMT1, BSMT1	The gene encodes a SABATH methyltransferase that methylates both salicylic acid and benzoic acid. It is highly expressed in flowers, induced by biotic and abiotic stress and thought to be involved in direct defense mechanism.	GO:0006952, GO:0008168, GO:0009611, GO:0016020, GO:0016740, GO:0030795, GO:0032259, GO:0046686, GO:0051707, GO:0052624, GO:0080150
VIT_203s0063g01380	0.498329	1.10414	maternal effect embryo arrest 14 protein	AT2G15890	209	9e-68	0.58	0.7	MEE14	NA	GO:0005634, GO:0009507, GO:0009793, GO:0050832
VIT_203s0088g01190	-0.249092	-1.49488	malate dehydrogenase	AT2G22780	605	0	0.84	0.91	PMDH1	encodes an peroxisomal NAD-malate dehydrogenase that is involved in fatty acid beta-oxidation through providing NAD to the process of converting fatty acyl CoA to acetyl CoA.	GO:0000096, GO:0000165, GO:0000166, GO:0003824, GO:0005488, GO:0005773, GO:0005975, GO:0006090, GO:0006096, GO:0006097, GO:0006098, GO:0006099, GO:0006108, GO:0006364, GO:0006546, GO:0006612, GO:0006636, GO:0006655, GO:0006766, GO:0008152, GO:0008652, GO:0009072, GO:0009106, GO:0009108, GO:0009416, GO:0009514, GO:0009617, GO:0009695, GO:0009862, GO:0009867, GO:0009902, GO:0009941, GO:0009965, GO:…
VIT_203s0091g00520	0.193846	1.12337	prolyl 4-hydroxylase subunit alpha-1	AT4G33910	382	1e-133	0.71	0.83	NA	NA	GO:0004656, GO:0005506, GO:0005794, GO:0006525, GO:0006560, GO:0016023, GO:0016491, GO:0016702, GO:0016705, GO:0018401, GO:0031348, GO:0031418, GO:0055114
VIT_203s0097g00700	1.16741	1.73359	pathogenesis-related protein 1	AT2G14580	198	1e-64	0.62	0.76	ATPRB1, PRB1	pathogenesis related protein, encodes a basic PR1-like protein. Expresses in flowers, roots, and not in leaves and responses to ethylene and methyl jasmonate. Salicylic acid represses gene expression.	GO:0005576, GO:0006952, GO:0009607
VIT_203s0167g00220	0.221521	1.27013	mitogen-activated protein kinase kinase	AT4G29810	99	3e-26	0.61	0.74	ATMKK2, MK1, MKK2	encodes a MAP kinase kinase 2 that regulates MPK6 and MPK4 in response to cold and salt stresses. Co-expression with MEKK1 in protoplasts activated MKK2 activity, suggesting that MEKK1 may be a regulator of MKK2.	GO:0000187, GO:0002237, GO:0004672, GO:0004674, GO:0004708, GO:0005524, GO:0005737, GO:0005886, GO:0006468, GO:0009069, GO:0009414, GO:0009611, GO:0009631, GO:0009651, GO:0009814, GO:0042542, GO:0042742
VIT_204s0008g01070	0.00759788	1.42077	calmodulin-binding protein	AT4G33050	607	0	0.58	0.69	AtIQM1, EDA39, IQM1	NA	GO:0000165, GO:0002237, GO:0002679, GO:0005385, GO:0005516, GO:0005634, GO:0005737, GO:0006569, GO:0006612, GO:0009581, GO:0009595, GO:0009625, GO:0009646, GO:0009684, GO:0009697, GO:0009862, GO:0009867, GO:0010119, GO:0010197, GO:0010200, GO:0010310, GO:0010363, GO:0030968, GO:0031348, GO:0042742, GO:0043069, GO:0043900, GO:0050832, GO:0071577
VIT_204s0008g01970	-0.613634	-2.24048	lrr receptor-like serine threonine-protein kinase erecta	AT2G26330	1522	0	0.84	0.91	ER, QRP1	Homologous to receptor protein kinases. Involved in specification of organs originating from the shoot apical meristem. Contains a cytoplasmic protein kinase catalytic domain, a transmembrane region, and an extracellular leucine-rich repeat. ER has been identified as a quantitative trait locus for transpiration efficiency by influencing epidermal and mesophyll development, stomatal density and po…	GO:0000166, GO:0001558, GO:0004672, GO:0004674, GO:0004713, GO:0004872, GO:0005515, GO:0005524, GO:0005576, GO:0005739, GO:0006468, GO:0007049, GO:0007165, GO:0008356, GO:0009069, GO:0009507, GO:0009664, GO:0009944, GO:0009965, GO:0010075, GO:0010103, GO:0010148, GO:0016021, GO:0016023, GO:0016301, GO:0016491, GO:0019199, GO:0030155, GO:0031540, GO:0032440, GO:0042742, GO:0048281, GO:0050832, GO:…
VIT_204s0008g05590	-0.0613575	-1.21304	NA	AT4G32260	219	5e-71	0.64	0.77	PDE334	NA	GO:0000165, GO:0000166, GO:0005524, GO:0006098, GO:0006364, GO:0006612, GO:0006810, GO:0006811, GO:0009409, GO:0009507, GO:0009535, GO:0009536, GO:0009595, GO:0009657, GO:0009697, GO:0009853, GO:0009862, GO:0009867, GO:0009941, GO:0010200, GO:0010207, GO:0010310, GO:0010363, GO:0015078, GO:0015986, GO:0015992, GO:0016020, GO:0016021, GO:0019761, GO:0031348, GO:0035304, GO:0042742, GO:0043085, GO:…
VIT_204s0008g05750	0.149295	1.99161	wrky transcription factor 18	AT4G31800	160	9e-47	0.48	0.6	ATWRKY18, WRKY18	Pathogen-induced transcription factor. Binds W-box sequences in vitro. Forms protein complexes with itself and with WRKY40 and WRKY60. Constitutive expression of WRKY18 enhanced resistance to P. syringae, but its coexpression with WRKY40 or WRKY60 made plants more susceptible to both P. syringae and B. cinerea. WRKY18, WRKY40, and WRKY60 have partially redundant roles in response to the hemibiotr…	GO:0002237, GO:0003677, GO:0003700, GO:0005634, GO:0005667, GO:0006355, GO:0009751, GO:0010200, GO:0042742, GO:0042802, GO:0043565, GO:0050691, GO:0050832
VIT_204s0008g05760	0.663452	2.47666	wrky transcription	AT1G80840	255	1e-82	0.52	0.67	ATWRKY40, WRKY40	Pathogen-induced transcription factor. Binds W-box sequences in vitro. Forms protein complexes with itself and with WRKY40 and WRKY60. Coexpression with WRKY18 or WRKY60 made plants more susceptible to both P. syringae and B. cinerea. WRKY18, WRKY40, and WRKY60 have partially redundant roles in response to the hemibiotrophic bacterial pathogen Pseudomonas syringae and the necrotrophic fungal path…	GO:0003677, GO:0003700, GO:0005634, GO:0005667, GO:0006355, GO:0009611, GO:0009751, GO:0010200, GO:0042742, GO:0043565, GO:0050691, GO:0050832
VIT_204s0008g05820	0.0420067	1.00968	stromal cell-derived factor 2-like protein	AT2G25110	359	4e-126	0.77	0.88	AtSDF2, ATSDL, SDF2	Encodes an endoplasmic reticulum protein SDF2 (stromal-derived factor-2). Forms a complex SDF2-ERdj3B-BiP that is required for the proper accumulation of the surface-exposed leucine-rich repeat receptor kinases EFR. EFR is involved in PAMP (pathogen associated molecular patterns) triggered immunity.	GO:0000136, GO:0004169, GO:0005576, GO:0005783, GO:0006457, GO:0009408, GO:0009507, GO:0009627, GO:0009644, GO:0016020, GO:0016023, GO:0016740, GO:0016757, GO:0034976, GO:0042542, GO:0042742, GO:0050832, GO:0052033
VIT_204s0008g06000	-0.042924	-1.29957	ap2 erf domain-containing transcription factor	AT5G25190	229	9e-75	0.68	0.75	ESE3	encodes a member of the ERF (ethylene response factor) subfamily B-6 of ERF/AP2 transcription factor family. The protein contains one AP2 domain. There are 12 members in this subfamily including RAP2.11.	GO:0003677, GO:0003700, GO:0005634, GO:0005667, GO:0006355, GO:0006952, GO:0009835, GO:0009873
VIT_204s0023g00830	0.0261728	1.50227	calreticulin-3	AT1G08450	644	0	0.76	0.85	AtCRT3, CRT3, EBS2, PSL1	Encodes one of three Arabidopsis calreticulins. In CRT-deficient mouse fibroblasts, this protein restores ER Ca2+ levels. Non-receptor component required for EFR-mediated immunity. Mutants show de-repressed anthocyanin accumulation in the presence of elf18, and EFR accumulation and signalling.	GO:0005509, GO:0005783, GO:0005789, GO:0006457, GO:0009626, GO:0010204, GO:0042742, GO:0046283, GO:0051082, GO:0055074
VIT_204s0023g02210	-0.374653	1.55467	salicylate o-methyltransferase	AT5G04370	332	3e-110	0.47	0.66	NAMT1	A member of the Arabidopsis SABATH methyltransferase gene family. Encodes NAMT1, a methyltransferase that methylates nicotinic acid.	GO:0006952, GO:0008168, GO:0009611, GO:0016020, GO:0016740, GO:0030795, GO:0032259, GO:0046686, GO:0051707, GO:0052624, GO:0080150
VIT_204s0023g02380	0.115954	1.0559	disease resistance protein	AT3G50950	1043	0	0.6	0.75	ZAR1	NA	GO:0000166, GO:0004721, GO:0005515, GO:0005524, GO:0005634, GO:0006470, GO:0006915, GO:0006952, GO:0016787, GO:0017111, GO:0043531
VIT_204s0023g03610	-0.361598	-1.70418	mlo-like protein 4-like	AT1G11000	412	2e-137	0.48	0.63	ATMLO4, MLO4	A member of a large family of seven-transmembrane domain proteins specific to plants, homologs of the barley mildew resistance locus o (MLO) protein. The Arabidopsis genome contains 15 genes encoding MLO proteins, with localization in plasma membrane. Phylogenetic analysis revealed four clades of closely-related AtMLO genes. ATMLO4 belongs to the clade I, with AtMLO11 and AtMLO14. The gene is exp…	GO:0005516, GO:0006952, GO:0008219, GO:0009607, GO:0016021
VIT_204s0044g00870	0.388851	2.42102	u-box domain-containing protein	AT5G64660	434	3e-149	0.54	0.74	ATCMPG2, CMPG2	NA	GO:0000151, GO:0002679, GO:0004842, GO:0005488, GO:0005737, GO:0009506, GO:0010200, GO:0016567, GO:0016874, GO:0019941, GO:0035556, GO:0050832, GO:0070696
VIT_204s0044g01620	0.477021	1.72751	copine (calcium-dependent phospholipid-binding protein) family	AT5G63970	429	1e-149	0.68	0.8	RGLG3	NA	GO:0004842, GO:0005515, GO:0005886, GO:0008270, GO:0009536, GO:0009611, GO:0009690, GO:0009850, GO:0009867, GO:0016023, GO:0016567, GO:0016874, GO:0042742, GO:0046872
VIT_204s0069g00920	-0.131119	1.2168	wrky transcription factor 11	AT4G31550	381	4e-131	0.6	0.73	ATWRKY11, WRKY11	member of WRKY Transcription Factor; Group II-d; negative regulator of basal resistance to Pseudomonas syringae.	GO:0002679, GO:0003677, GO:0003700, GO:0005516, GO:0005634, GO:0005667, GO:0006355, GO:0010200, GO:0035556, GO:0042742, GO:0043565
VIT_204s0069g00970	0.507222	5.60264	probable wrky transcription factor 51-like	AT5G64810	137	8e-40	0.48	0.59	ATWRKY51, WRKY51	member of WRKY Transcription Factor; Group II-c	GO:0003677, GO:0003700, GO:0005634, GO:0005667, GO:0006355, GO:0009867, GO:0042742, GO:0043565, GO:0050832
VIT_204s0069g00980	-0.00716778	4.68333	wrky transcription factor	AT5G64810	117	1e-33	0.72	0.82	ATWRKY51, WRKY51	member of WRKY Transcription Factor; Group II-c	GO:0003700, GO:0005667, GO:0006355, GO:0009867, GO:0042742, GO:0043565, GO:0050832
VIT_204s0079g00220	-0.624655	-1.26249	NA	AT3G45070	350	4e-117	0.53	0.71	NA	NA	GO:0004304, GO:0006790, GO:0006952, GO:0008146, GO:0008209, GO:0008210, GO:0009651, GO:0009694, GO:0009735, GO:0009751, GO:0009753, GO:0016131, GO:0016740, GO:0080118, GO:0080131
VIT_205s0020g03690	0.45803	2.08659	gcn5-related n-acetyltransferase-like protein	AT2G32030	222	3e-73	0.62	0.79	NA	NA	GO:0002679, GO:0005737, GO:0008080, GO:0008152, GO:0009693, GO:0009737, GO:0009738, GO:0009873, GO:0010200, GO:0016020, GO:0016740, GO:0035556, GO:0042967, GO:0050832
VIT_205s0020g03710	0.595851	2.63588	gcn5-related n-acetyltransferase-like protein	AT2G32030	219	3e-72	0.61	0.79	NA	NA	GO:0002679, GO:0005737, GO:0008080, GO:0008152, GO:0009693, GO:0009737, GO:0009738, GO:0009873, GO:0010200, GO:0016020, GO:0016740, GO:0035556, GO:0042967, GO:0050832
VIT_205s0020g04210	-0.0449607	1.12498	atp sulfurylase	AT3G22890	761	0	0.79	0.87	APS1	encodes ATP sulfurylase, the first enzyme in the sulfate assimilation pathway of Arabidopsis.	GO:0000023, GO:0000103, GO:0001887, GO:0004781, GO:0005739, GO:0005829, GO:0005886, GO:0005978, GO:0005985, GO:0006094, GO:0006096, GO:0006098, GO:0006144, GO:0006569, GO:0006833, GO:0006972, GO:0007030, GO:0008878, GO:0009266, GO:0009570, GO:0009637, GO:0009644, GO:0009651, GO:0009684, GO:0009744, GO:0009793, GO:0009853, GO:0009970, GO:0010027, GO:0010114, GO:0010155, GO:0010218, GO:0016126, GO:…
VIT_205s0029g00690	0.0596825	1.02654	rpm1 interacting protein 4 transcript 2	AT3G25070	72	9e-15	0.42	0.57	RIN4	Encodes a member of the R protein complex and may represent a virulence target of type III pili effector proteins (virulence factors) from bacterial pathogens, which is 'guarded' by R protein complex (RPM1 and RPS2 proteins). RIN4 physically interacts with RPS2 and RPM1 in vivo. Bacterial avirulence (Avr) effectors AvrB, AvrRpm1, and AvrRpt2 induce a mobility shift in RIN4 and expression of AvrRp…	GO:0002237, GO:0005886, GO:0006468, GO:0009816, GO:0010204, GO:0034051
VIT_205s0049g00100	0.464788	1.83642	dna-binding protein escarola-like	AT4G14465	296	8e-100	0.68	0.8	AHL20	NA	GO:0003677, GO:0042742
VIT_205s0049g00510	0.501638	3.52437	ethylene-responsive transcription factor	AT3G23240	223	9e-73	0.62	0.77	ATERF1, ERF1	encodes a member of the ERF (ethylene response factor) subfamily B-3 of ERF/AP2 transcription factor family (ERF1). The protein contains one AP2 domain. There are 18 members in this subfamily including ATERF-1, ATERF-2, AND ATERF-5. EREBP like protein that binds GCC box of ethylene regulated promoters such as basic chitinases. Constitutive expression of ERF1 phenocopies ethylene over production. …	GO:0003677, GO:0003700, GO:0005634, GO:0005667, GO:0006355, GO:0006952, GO:0009873
VIT_205s0049g01550	1.15424	2.37726	peptide transporter ptr3-a	AT5G46050	866	0	0.73	0.86	ATPTR3, PTR3	Encodes a di- and tri-peptide transporter involved in responses to wounding, virulent bacterial pathogens, and high NaCl concentrations. The protein is predicted to have 12 transmembrane helicies.	GO:0005215, GO:0005886, GO:0006857, GO:0009611, GO:0009624, GO:0009737, GO:0009751, GO:0009753, GO:0016020, GO:0016021, GO:0042538, GO:0042742, GO:0042936, GO:0042937, GO:0042938, GO:0042939, GO:0043201, GO:0080052, GO:0080053
VIT_205s0051g00230	0.311295	1.41454	tmv resistance protein n-like	AT5G17680	370	9e-108	0.33	0.54	NA	NA	GO:0000166, GO:0004888, GO:0005515, GO:0005524, GO:0005622, GO:0006915, GO:0006952, GO:0007165, GO:0009058, GO:0017111, GO:0031224, GO:0043531, GO:0045087
VIT_205s0062g00830	-0.219611	-1.01437	30s ribosomal protein s1 homolog	AT3G23700	436	6e-151	0.72	0.84	NA	NA	GO:0003723, GO:0005634, GO:0005840, GO:0006098, GO:0006364, GO:0009409, GO:0009507, GO:0009570, GO:0009773, GO:0009902, GO:0010027, GO:0015995, GO:0016740, GO:0019288, GO:0042742, GO:0042793
VIT_205s0077g00170	-0.277801	-1.01017	pop3 peptide	AT3G17210	176	3e-57	0.75	0.87	ATHS1, HS1	Encodes a heat stable protein with antimicrobial and antifungal activity.	GO:0005829, GO:0005886, GO:0006096, GO:0006833, GO:0006972, GO:0007030, GO:0009266, GO:0009507, GO:0009651, GO:0015995, GO:0019288, GO:0042742, GO:0046686, GO:0050832
VIT_205s0077g01150	2.23343	5.57361	beta- -glucanase	AT4G16260	449	2e-157	0.64	0.78	NA	NA	GO:0003824, GO:0004553, GO:0005618, GO:0005773, GO:0005886, GO:0005975, GO:0005982, GO:0005985, GO:0006952, GO:0008152, GO:0009651, GO:0009817, GO:0016787, GO:0016798, GO:0042973, GO:0043169
VIT_205s0077g01530	2.6457	7.20851	pathogenesis-related protein 10	AT1G24020	73	1e-16	0.35	0.55	MLP423	NA	GO:0006952, GO:0009607
VIT_205s0077g01540	-0.480347	7.06461	pathogenesis-related protein 10	AT1G24020	73	8e-17	0.35	0.56	MLP423	NA	GO:0006952, GO:0009607
VIT_205s0077g01550	1.86339	7.45181	pathogenesis-related protein 10	AT1G24020	76	1e-17	0.35	0.55	MLP423	NA	GO:0006952, GO:0009607
VIT_205s0077g01560	1.66094	6.71725	pathogenesis-related protein 10	AT1G24020	79	6e-19	0.36	0.55	MLP423	NA	GO:0006952, GO:0009607
VIT_205s0077g01570	2.7018	6.86285	pathogenesis-related protein 10	AT1G24020	74	5e-16	0.34	0.56	MLP423	NA	GO:0006952, GO:0009607
VIT_205s0077g01580	1.21778	3.64149	pathogenesis-related protein 10	AT1G24020	80	5e-19	0.35	0.54	MLP423	NA	GO:0006952, GO:0009607
VIT_205s0077g01600	4.79873	6.68949	major allergen pru ar 1	AT1G24020	72	7e-16	0.34	0.53	MLP423	NA	GO:0006952, GO:0009607
VIT_205s0077g01670	0.0199962	-1.74194	pr-10 type pathogenesis-related protein	AT1G70880	50	4e-08	0.33	0.47	NA	NA	GO:0006952, GO:0009607
VIT_205s0077g01680	1.2779	3.31214	pathogenesis-related protein	AT1G24020	46	5e-07	0.34	0.54	MLP423	NA	GO:0006952, GO:0009607
VIT_205s0077g01690	2.59816	6.60482	pathogenesis-related protein sth-2	AT1G24020	58	2e-11	0.32	0.51	MLP423	NA	GO:0006952, GO:0009607
VIT_205s0094g00500	0.270047	1.36181	c2 and gram domain-containing protein at1g03370-like	AT3G59660	821	0	0.73	0.84	NA	NA	GO:0005515, GO:0005576, GO:0009617, GO:0009627, GO:0009697, GO:0031348
VIT_205s0094g01350	-0.371011	-1.32476	methyl chloride transferase	AT2G43940	284	2e-96	0.59	0.78	ATHOL3, HOL3	NA	GO:0005737, GO:0005829, GO:0005886, GO:0006952, GO:0008119, GO:0008152, GO:0008168, GO:0009507, GO:0009941, GO:0016740, GO:0018708, GO:0019762, GO:0032259
VIT_205s0102g01055	0.0212498	2.32388	uncharacterized protein loc100852897	AT3G46710	181	5e-47	0.29	0.47	NA	NA	GO:0006952, GO:0017111, GO:0043531
VIT_205s0102g01064	-0.376239	1.58335	uncharacterized protein loc100852873	AT3G46710	81	7e-16	0.34	0.51	NA	NA	GO:0003677, GO:0006281, GO:0006952, GO:0017111, GO:0043531
VIT_205s0102g01066	-1.43011	-0.620173	uncharacterized protein loc100852873	AT1G53350	210	4e-56	0.28	0.45	NA	NA	GO:0006952, GO:0043531
VIT_205s0102g01100	-0.474377	1.83581	disease resistance protein at1g59780-like	AT3G46710	239	5e-66	0.29	0.47	NA	NA	GO:0000166, GO:0004721, GO:0005515, GO:0005524, GO:0006915, GO:0006952, GO:0016787, GO:0017111, GO:0043531
VIT_206s0004g00370	1.81577	2.94653	serine-threonine protein plant-	AT4G04220	365	5e-109	0.44	0.58	AtRLP46, RLP46	NA	GO:0005515, GO:0006796, GO:0006952, GO:0007165, GO:0016491, GO:0031323
VIT_206s0004g00720	-0.132588	-1.13172	glucan endo- -beta-glucosidase 4-like	AT3G13560	656	0	0.67	0.81	NA	NA	GO:0003824, GO:0004553, GO:0005886, GO:0005975, GO:0006952, GO:0008152, GO:0016020, GO:0016787, GO:0016798, GO:0031225, GO:0042973, GO:0043169, GO:0046658
VIT_206s0004g03100	-0.128395	1.55293	mlo-like protein 6-like	AT1G61560	732	0	0.62	0.74	ATMLO6, MLO6	A member of a large family of seven-transmembrane domain proteins specific to plants, homologs of the barley mildew resistance locus o (MLO) protein. The Arabidopsis genome contains 15 genes encoding MLO proteins, with localization in plasma membrane. Phylogenetic analysis revealed four clades of closely-related AtMLO genes. ATMLO6 belongs to the clade IV, with AtMLO2, AtMLO3 and AtMLO12. The gen…	GO:0005516, GO:0008219, GO:0009817, GO:0010150, GO:0016021, GO:0031348
VIT_206s0004g03120	0.221426	1.84679	NA	AT3G45290	457	3e-156	0.66	0.8	ATMLO3, MLO3	A member of a large family of seven-transmembrane domain proteins specific to plants, homologs of the barley mildew resistance locus o (MLO) protein. The Arabidopsis genome contains 15 genes encoding MLO proteins, with localization in plasma membrane. Phylogenetic analysis revealed four clades of closely-related AtMLO genes. ATMLO3 belongs to the clade IV, with AtMLO2, AtMLO6 and AtMLO12. The gen…	GO:0002679, GO:0005516, GO:0005634, GO:0005886, GO:0006857, GO:0006952, GO:0008219, GO:0009407, GO:0009607, GO:0009817, GO:0010150, GO:0010200, GO:0010583, GO:0015824, GO:0016020, GO:0016021, GO:0031348
VIT_206s0004g05050	-0.804267	-2.67209	cytochrome p450	AT2G29090	634	0	0.69	0.85	CYP707A2	Encodes a protein with ABA 8'-hydroxylase activity, involved in ABA catabolism. Member of the CYP707A gene family. This gene predominantly accumulates in dry seeds and is up-regulated immediately following imbibition. CYP707A2 appears to play a major role in the rapid decrease in ABA levels during early seed imbibition.	GO:0004497, GO:0005506, GO:0005576, GO:0006950, GO:0009055, GO:0009414, GO:0009507, GO:0009639, GO:0009687, GO:0009737, GO:0010114, GO:0010200, GO:0010295, GO:0016020, GO:0016021, GO:0016491, GO:0019825, GO:0020037, GO:0022900, GO:0030912, GO:0032940, GO:0046345, GO:0046872, GO:0048838, GO:0050832, GO:0055114
VIT_206s0004g05180	-0.487923	-1.4486	ribulose bisphosphate carboxylase oxygenase activase chloroplast	AT2G39730	814	0	0.81	0.9	RCA	Rubisco activase, a nuclear-encoded chloroplast protein that consists of two isoforms arising from alternative splicing in most plants. Required for the light activation of rubisco.	GO:0005524, GO:0005618, GO:0005634, GO:0009409, GO:0009416, GO:0009535, GO:0009941, GO:0010287, GO:0010319, GO:0042742, GO:0043531, GO:0046863, GO:0048046, GO:0050790
VIT_206s0004g05800	0.861075	1.85861	phosphatidylinositol:ceramide inositolphosphotransferase	AT3G54020	296	4e-100	0.74	0.83	AtIPCS1	Inositol phosphorylceramide synthase	GO:0005739, GO:0005794, GO:0006952, GO:0016021, GO:0030148, GO:0045140
VIT_206s0004g06710	0.363599	1.51244	zinc finger ccch domain-containing protein	AT5G58620	671	0	0.55	0.67	NA	NA	GO:0003676, GO:0005515, GO:0008270, GO:0009409, GO:0010200, GO:0046872, GO:0050832
VIT_206s0004g08190	0.54466	2.07749	ap2 erf domain-containing transcription factor	AT4G27950	147	2e-41	0.43	0.56	CRF4	encodes a member of the ERF (ethylene response factor) subfamily B-5 of ERF/AP2 transcription factor family. The protein contains one AP2 domain. There are 7 members in this subfamily.	GO:0003677, GO:0003700, GO:0005634, GO:0005667, GO:0006355, GO:0006952, GO:0044699
VIT_206s0004g08360	-0.0843061	-1.21466	nad h-quinone oxidoreductase subunit n	AT5G58260	242	3e-80	0.63	0.77	NdhN	Encodes subunit NDH-N of NAD(P)H:plastoquinone dehydrogenase complex (Ndh complex) present in the thylakoid membrane of chloroplasts. This subunit is thought to be required for Ndh complex assembly.	GO:0000023, GO:0005739, GO:0006098, GO:0009535, GO:0009817, GO:0009941, GO:0010207, GO:0010258, GO:0010598, GO:0016117, GO:0016556, GO:0016655, GO:0019252, GO:0043085
VIT_206s0061g00100	0.734939	5.18881	beta- -glucanase	AT3G57240	238	2e-75	0.58	0.73	BG3	encodes a member of glycosyl hydrolase family 17	GO:0003824, GO:0004553, GO:0005975, GO:0005982, GO:0005985, GO:0006952, GO:0008152, GO:0009607, GO:0016787, GO:0016798, GO:0042972, GO:0042973, GO:0043169
VIT_206s0061g00120	0.0163823	4.01967	beta- -glucanase	AT3G57240	375	2e-128	0.6	0.74	BG3	encodes a member of glycosyl hydrolase family 17	GO:0003824, GO:0004553, GO:0005618, GO:0005886, GO:0005975, GO:0005982, GO:0005985, GO:0008152, GO:0009651, GO:0009817, GO:0016787, GO:0016798, GO:0042973, GO:0043169
VIT_206s0061g00620	-0.222226	-1.44189	()-neomenthol dehydrogenase	AT3G61220	305	9e-97	0.53	0.67	SDR1	NA	GO:0000166, GO:0003824, GO:0004090, GO:0005488, GO:0005886, GO:0006691, GO:0006693, GO:0006952, GO:0008152, GO:0009505, GO:0016099, GO:0016491, GO:0047501, GO:0047504, GO:0050221, GO:0055114, GO:0080167
VIT_206s0061g00790	0.125517	1.16783	lethal leaf spot 1-like protein	AT3G44880	804	0	0.75	0.85	ACD1, LLS1, PAO	Encodes a pheide a oxygenase (PAO). Accelerated cell death (acd1) mutants show rapid, spreading necrotic responses to both virulent and avirulent Pseudomonas syringae pv. maculicola or pv. tomato pathogens and to ethylene.	GO:0005506, GO:0005739, GO:0005829, GO:0006094, GO:0006096, GO:0008219, GO:0008660, GO:0009055, GO:0009534, GO:0009651, GO:0009693, GO:0009706, GO:0009793, GO:0009816, GO:0009965, GO:0010027, GO:0010228, GO:0010277, GO:0015995, GO:0015996, GO:0016226, GO:0016491, GO:0016630, GO:0019148, GO:0019288, GO:0019447, GO:0019685, GO:0019761, GO:0022900, GO:0030154, GO:0032441, GO:0032880, GO:0042744, GO:…
VIT_206s0080g01090	0.0735542	1.35881	probable ccr4-associated factor 1 homolog 11-like	AT3G44260	413	2e-145	0.76	0.84	AtCAF1a, CAF1a	NA	GO:0000165, GO:0000289, GO:0002213, GO:0002679, GO:0003676, GO:0003723, GO:0004518, GO:0004527, GO:0004535, GO:0005634, GO:0005737, GO:0009451, GO:0009607, GO:0009611, GO:0009612, GO:0009693, GO:0009738, GO:0009814, GO:0009873, GO:0010200, GO:0010228, GO:0016787, GO:0042742, GO:0046872, GO:0051252
VIT_207s0005g00030	1.0301	1.64847	glutathione s-transferase	AT2G47730	293	9e-100	0.66	0.79	ATGSTF5, ATGSTF8, GST6, GSTF8	Encodes glutathione transferase belonging to the phi class of GSTs. Naming convention according to Wagner et al. (2002).	GO:0004364, GO:0005515, GO:0005634, GO:0005774, GO:0005886, GO:0006749, GO:0009407, GO:0009409, GO:0009570, GO:0009579, GO:0009651, GO:0009734, GO:0009941, GO:0010319, GO:0016740, GO:0042742, GO:0043295, GO:0080167
VIT_207s0005g00940	-0.362322	-1.40452	kinesin heavy	AT2G47500	1277	0	0.65	0.76	NA	NA	GO:0000166, GO:0003774, GO:0003777, GO:0005515, GO:0005524, GO:0005737, GO:0005874, GO:0005875, GO:0006952, GO:0007018, GO:0009607
VIT_207s0005g02070	1.12199	2.66991	NA	AT1G02450	47	4e-08	0.36	0.53	NIMIN-1, NIMIN1	NIMIN1 modulates PR gene expression according the following model: NPR1 forms a ternary complex with NIMIN1 and TGA factors upon SAR induction that binds to a positive regulatory cis-element of the PR-1 promoter, termed LS7. This leads to PR-1 gene induction. NIMIN1 decreases transcriptional activation, possibly through its EAR motif, which results in fine-tuning of PR-1 gene expression.	GO:0005515, GO:0005634, GO:0010112, GO:0042742
VIT_207s0005g02410	-0.386999	-1.49904	peptidyl-prolyl cis-trans isomerase	AT3G62030	312	1e-105	0.71	0.78	CYP20-3, ROC4	nuclear-encoded chloroplast stromal cyclophilin CYP20-3 (also known as ROC4). Protein is tyrosine-phosphorylated and its phosphorylation state is modulated in response to ABA in Arabidopsis thaliana seeds.	GO:0000413, GO:0003755, GO:0006457, GO:0006979, GO:0009535, GO:0009570, GO:0009642, GO:0009651, GO:0009737, GO:0009941, GO:0010555, GO:0016853, GO:0019344, GO:0022626, GO:0031977, GO:0042742, GO:0048046
VIT_207s0005g02560	-0.641311	1.0484	low quality protein: chitinase 10-like	AT1G02360	278	2e-94	0.78	0.89	NA	NA	GO:0002679, GO:0004568, GO:0005576, GO:0005618, GO:0005975, GO:0006032, GO:0006865, GO:0008152, GO:0010167, GO:0010200, GO:0015706, GO:0016787, GO:0016798, GO:0016998, GO:0050832
VIT_207s0005g03230	0.207747	2.35257	ap2 erf domain-containing transcription factor	AT3G23240	209	4e-67	0.57	0.71	ATERF1, ERF1	encodes a member of the ERF (ethylene response factor) subfamily B-3 of ERF/AP2 transcription factor family (ERF1). The protein contains one AP2 domain. There are 18 members in this subfamily including ATERF-1, ATERF-2, AND ATERF-5. EREBP like protein that binds GCC box of ethylene regulated promoters such as basic chitinases. Constitutive expression of ERF1 phenocopies ethylene over production. …	GO:0003677, GO:0003700, GO:0005634, GO:0005667, GO:0006355, GO:0006952, GO:0009873
VIT_207s0005g06200	-0.146305	-1.06784	nbs-containing resistance-like protein	AT3G07040	468	4e-149	0.33	0.55	RPM1, RPS3	Contains an N-terminal tripartite nucleotide binding site and a C-terminal tandem array of leucine-rich repeats. Confers resistance to Pseudomonas syringae strains that carry the avirulence genes avrB and avrRpm1.	GO:0000166, GO:0003723, GO:0003964, GO:0004721, GO:0005515, GO:0005524, GO:0006278, GO:0006470, GO:0006915, GO:0006952, GO:0016787, GO:0017111, GO:0043531
VIT_207s0005g06210	0.669936	2.19386	nbs-containing resistance-like protein	AT3G07040	479	3e-153	0.33	0.55	RPM1, RPS3	Contains an N-terminal tripartite nucleotide binding site and a C-terminal tandem array of leucine-rich repeats. Confers resistance to Pseudomonas syringae strains that carry the avirulence genes avrB and avrRpm1.	GO:0000166, GO:0003723, GO:0003964, GO:0004721, GO:0005515, GO:0005524, GO:0006278, GO:0006470, GO:0006915, GO:0006952, GO:0016787, GO:0017111, GO:0043531
VIT_207s0031g00020	-0.0581125	-1.46883	phosphatidylinositol- -trisphosphate 3-phosphatase and dual-specificity protein phosphatase	AT3G19420	778	0	0.64	0.77	ATPEN2, PEN2, PTEN2A	NA	GO:0004725, GO:0005515, GO:0005777, GO:0005829, GO:0005975, GO:0006470, GO:0006569, GO:0006570, GO:0006612, GO:0008138, GO:0009409, GO:0009595, GO:0009682, GO:0009684, GO:0009697, GO:0009817, GO:0009862, GO:0009867, GO:0009941, GO:0010167, GO:0010200, GO:0010310, GO:0010363, GO:0010686, GO:0015706, GO:0016020, GO:0016311, GO:0016314, GO:0016787, GO:0016791, GO:0019137, GO:0019684, GO:0019745, GO:…
VIT_207s0031g01320	0.545449	1.24203	transcription factor tga1	AT5G65210	549	0	0.75	0.84	TGA1	Encodes TGA1, a redox-controlled regulator of systemic acquired resistance. TGA1 targets the activation sequence-1 (as-1) element of the promoter region of defense proteins. TGA1 are S-nitrosylated.	GO:0003677, GO:0003700, GO:0005515, GO:0005516, GO:0005634, GO:0005667, GO:0006355, GO:0006857, GO:0009409, GO:0009410, GO:0009862, GO:0010043, GO:0010167, GO:0010260, GO:0015706, GO:0030968, GO:0042742, GO:0043565, GO:0046983
VIT_207s0031g01710	0.662811	3.25381	probable wrky transcription factor 51-like	AT5G64810	150	8e-45	0.56	0.72	ATWRKY51, WRKY51	member of WRKY Transcription Factor; Group II-c	GO:0003677, GO:0003700, GO:0005634, GO:0005667, GO:0006355, GO:0009867, GO:0042742, GO:0043565, GO:0050832
VIT_207s0031g02390	-0.244521	1.16192	phytoalexin deficient 4	AT3G52430	422	5e-140	0.42	0.57	ATPAD4, PAD4	Encodes a lipase-like gene that is important for salicylic acid signaling and function in resistance (R) gene-mediated and basal plant disease resistance. PAD4 can interact directly with EDS1, another disease resistance signaling protein. Expressed at elevated level in response to green peach aphid (GPA) feeding, and modulates the GPA feeding-induced leaf senescence through a mechanism that doesn…	GO:0001666, GO:0002213, GO:0004806, GO:0005515, GO:0006629, GO:0009719, GO:0009816, GO:0009862, GO:0010150, GO:0010310, GO:0010618, GO:0010942, GO:0016042, GO:0031348, GO:0043231, GO:0046486
VIT_207s0104g00800	0.227169	1.71382	indole-3-acetic acid-amido synthetase	AT1G23160	305	6e-95	0.31	0.52	NA	NA	GO:0002252, GO:0005739, GO:0005773, GO:0007165, GO:0009416, GO:0009507, GO:0009536, GO:0009581, GO:0009585, GO:0009595, GO:0009611, GO:0009620, GO:0009627, GO:0009639, GO:0009640, GO:0009694, GO:0009733, GO:0009753, GO:0009814, GO:0009861, GO:0009863, GO:0009864, GO:0009867, GO:0010119, GO:0010193, GO:0010363, GO:0016874, GO:0016881, GO:0031323, GO:0031347, GO:0031348, GO:0032787, GO:0042537, GO:…
VIT_207s0104g01320	-0.240434	-1.08205	transport inhibitor response 1	AT3G62980	959	0	0.8	0.9	AtTIR1, TIR1	Encodes an auxin receptor that mediates auxin-regulated transcription. It contains leucine-rich repeats and an F-box and interacts with ASK1, ASK2 and AtCUL1 to form SCF-TIR1, an SCF ubiquitin ligase complex. Related to yeast Grr1p and human SKP2 proteins, involved in ubiquitin-mediated processes. Required for normal response to auxin and repressed in response to flagellin. As part of the SCF com…	GO:0000822, GO:0002237, GO:0004842, GO:0005515, GO:0005634, GO:0006511, GO:0006952, GO:0007049, GO:0007275, GO:0009733, GO:0009734, GO:0009873, GO:0010011, GO:0010103, GO:0010152, GO:0010311, GO:0016036, GO:0016567, GO:0019005, GO:0019941, GO:0042752, GO:0048443
VIT_207s0104g01820	0.0974711	-2.19622	glutathione s-transferase	AT4G02520	193	1e-60	0.48	0.67	ATGSTF2, ATPM24, ATPM24.1, GST2, GSTF2	Encodes glutathione transferase belonging to the phi class of GSTs. Naming convention according to Wagner et al. (2002). The expression of this gene is upregulated by herbicide safeners such as benoxacor and fenclorim.	GO:0004364, GO:0005507, GO:0005618, GO:0005634, GO:0005739, GO:0005773, GO:0005886, GO:0006749, GO:0006950, GO:0006979, GO:0009409, GO:0009414, GO:0009570, GO:0009579, GO:0009651, GO:0009734, GO:0009817, GO:0009941, GO:0010043, GO:0010319, GO:0016740, GO:0042742, GO:0043295, GO:0046686, GO:0048046, GO:0050897, GO:0080167
VIT_207s0104g01830	0.266433	-1.06305	glutathione s-transferase	AT2G47730	207	5e-66	0.47	0.69	ATGSTF5, ATGSTF8, GST6, GSTF8	Encodes glutathione transferase belonging to the phi class of GSTs. Naming convention according to Wagner et al. (2002).	GO:0004364, GO:0005507, GO:0005618, GO:0005634, GO:0005739, GO:0005773, GO:0005886, GO:0006749, GO:0006950, GO:0006979, GO:0009409, GO:0009414, GO:0009570, GO:0009651, GO:0009734, GO:0009817, GO:0010043, GO:0016740, GO:0042742, GO:0043295, GO:0046686, GO:0048046, GO:0050897
VIT_207s0129g00430	0.459362	1.25719	acyl- -binding domain 3	AT4G24230	137	1e-35	0.56	0.7	ACBP3	acyl-CoA-binding protein ACBP3. Localized extracellularly in transiently expressed tobacco BY-2 cells and onion epidermal cells. Binds arachidonyl-CoA with high affinity.	GO:0000062, GO:0005488, GO:0005576, GO:0005615, GO:0005783, GO:0005886, GO:0006629, GO:0006810, GO:0008289, GO:0009409, GO:0009505, GO:0009646, GO:0010288, GO:0015908, GO:0032791, GO:0042742, GO:0050832, GO:0070300
VIT_207s0129g00800	2.44371	4.62047	isoflavone 2 -hydroxylase	AT4G37370	578	0	0.58	0.76	CYP81D8	member of CYP81D	GO:0002213, GO:0004497, GO:0005506, GO:0005783, GO:0005886, GO:0009055, GO:0009759, GO:0016491, GO:0016705, GO:0020037, GO:0033773, GO:0042742, GO:0046872, GO:0050832, GO:0052544, GO:0055114, GO:0080167
VIT_207s0130g00030	-2.86294	-3.80994	defensin-like protein 6-like	AT5G63660	92	1e-25	0.6	0.78	LCR74, PDF2.5	Predicted to encode a PR (pathogenesis-related) protein. Belongs to the plant defensin (PDF) family with the following members: At1g75830/PDF1.1, At5g44420/PDF1.2a, At2g26020/PDF1.2b, At5g44430/PDF1.2c, At2g26010/PDF1.3, At1g19610/PDF1.4, At1g55010/PDF1.5, At2g02120/PDF2.1, At2g02100/PDF2.2, At2g02130/PDF2.3, At1g61070/PDF2.4, At5g63660/PDF2.5, At2g02140/PDF2.6, At5g38330/PDF3.1 and At4g30070/PDF…	GO:0005576, GO:0006952, GO:0031640, GO:0050832
VIT_207s0141g00360	1.39183	3.82732	phospholipase a1- chloroplastic-like	AT2G30550	675	0	0.67	0.78	NA	Encodes a lipase that hydrolyzes phosphatidylcholine, glycolipids as well as triacylglycerols.	GO:0003824, GO:0004806, GO:0006612, GO:0006629, GO:0008970, GO:0009395, GO:0009507, GO:0009697, GO:0009863, GO:0009867, GO:0010363, GO:0016036, GO:0019375, GO:0031348, GO:0042631, GO:0046486, GO:0047714
VIT_207s0141g00690	1.15747	1.74743	ethylene-responsive element binding factor-like protein	AT1G50640	115	1e-31	0.87	0.93	ATERF3, ERF3	encodes a member of the ERF (ethylene response factor) subfamily B-1 of ERF/AP2 transcription factor family (ATERF-3). The protein contains one AP2 domain. There are 15 members in this subfamily including ATERF-3, ATERF-4, ATERF-7, and leafy petiole.	GO:0003677, GO:0003700, GO:0005634, GO:0005667, GO:0006355, GO:0006952, GO:0009873, GO:0016020
VIT_207s0151g00640	-4.51126	-4.41042	7s vicilin	AT3G22640	229	2e-67	0.3	0.57	PAP85	NA	GO:0005576, GO:0031640, GO:0042742, GO:0043245, GO:0045735, GO:0050832
VIT_207s0197g00130	-0.184373	1.04248	probable disease resistance protein at5g66900-like	AT5G66900	396	6e-124	0.39	0.56	NA	NA	GO:0000166, GO:0005515, GO:0005524, GO:0006915, GO:0006952, GO:0017111, GO:0043531
VIT_207s0197g00140	-0.0513689	1.03434	probable disease resistance protein at5g66900-like	AT5G66900	546	0	0.42	0.59	NA	NA	GO:0000166, GO:0005515, GO:0005524, GO:0006915, GO:0006952, GO:0017111, GO:0043531
VIT_207s0197g00170	0.108412	1.23986	probable disease resistance protein at5g66900-like	AT5G66900	529	3e-175	0.41	0.59	NA	NA	GO:0000166, GO:0005515, GO:0005524, GO:0006915, GO:0006952, GO:0017111, GO:0043531
VIT_208s0007g00310	-0.220111	1.52901	protein phosphatase	AT1G07630	801	0	0.59	0.72	PLL5	Encodes a protein phosphatase 2C like gene, similar to POL. Involved in leaf development. Knockout mutants have abnormally shaped leaves.	GO:0000165, GO:0000287, GO:0003824, GO:0004721, GO:0004722, GO:0005634, GO:0005886, GO:0006470, GO:0006499, GO:0006612, GO:0006857, GO:0007275, GO:0008287, GO:0009409, GO:0009738, GO:0009862, GO:0009867, GO:0010359, GO:0010363, GO:0016787, GO:0030145, GO:0030968, GO:0031348, GO:0043069, GO:0046872, GO:0048193, GO:0048366, GO:0048527, GO:0050832
VIT_208s0007g00410	-0.597743	-2.11594	asymmetric leaves1 and rough	AT2G37630	485	3e-171	0.71	0.82	AS1, ATMYB91, ATPHAN, MYB91	Encodes a MYB-domain protein involved in specification of the leaf proximodistal axis. Mutation results in lobed and dissected leaves with a characteristic asymmetry. Homologous to the Antirrhinum PHANTASTICA (PHAN) and maize ROUGH SHEATH2 (RS2) genes Asymmetric placement of auxin response at the distal leaf tip precedes visible asymmetric leaf growth. Acts alongside AXR1 to exclude BP expression…	GO:0000785, GO:0000793, GO:0003677, GO:0003682, GO:0005634, GO:0005730, GO:0008356, GO:0009615, GO:0009651, GO:0009733, GO:0009739, GO:0009751, GO:0009753, GO:0009944, GO:0010338, GO:0042742, GO:0042803, GO:0045088, GO:0046686, GO:0050832
VIT_208s0007g00420	0.416328	1.07762	protein kinase	AT2G28930	405	1e-139	0.8	0.91	APK1B, PK1B	NA	GO:0000166, GO:0002213, GO:0004672, GO:0004674, GO:0004713, GO:0004715, GO:0005524, GO:0005730, GO:0005737, GO:0005886, GO:0006468, GO:0009069, GO:0016301, GO:0046777, GO:0050832
VIT_208s0007g00700	-0.321419	-2.87581	aspartic proteinase nepenthesin-2-like	AT5G02190	572	0	0.71	0.83	ATASP38, EMB24, PCS1	encodes an aspartic protease, has an important role in determining cell fate during embryonic development and in reproduction processes. The loss-of-function mutation of PCS1 causes degeneration of both male and female gametophytes and excessive cell death of developing embryos during torpedo stage.	GO:0000165, GO:0004190, GO:0005507, GO:0005576, GO:0005783, GO:0005829, GO:0006508, GO:0006612, GO:0006812, GO:0008233, GO:0009409, GO:0009507, GO:0009595, GO:0009697, GO:0009793, GO:0009862, GO:0009867, GO:0010200, GO:0010310, GO:0010363, GO:0012501, GO:0015446, GO:0015700, GO:0016756, GO:0016787, GO:0019684, GO:0031348, GO:0042344, GO:0042742, GO:0043900, GO:0046685, GO:0046686, GO:0046870, GO:…
VIT_208s0007g00810	-0.937259	1.33729	concanavalin a-like lectin kinase-like protein	AT3G53810	855	0	0.63	0.79	NA	NA	GO:0000165, GO:0000166, GO:0002943, GO:0004672, GO:0004674, GO:0004675, GO:0004713, GO:0004715, GO:0004872, GO:0005488, GO:0005524, GO:0005576, GO:0005739, GO:0005886, GO:0006355, GO:0006468, GO:0006612, GO:0006995, GO:0007169, GO:0007178, GO:0009069, GO:0009555, GO:0009625, GO:0009697, GO:0009751, GO:0009862, GO:0009867, GO:0009986, GO:0010310, GO:0010363, GO:0016023, GO:0016301, GO:0016740, GO:…
VIT_208s0007g00840	-0.213391	-1.10698	ribulose bisphosphate carboxylase oxygenase activase chloroplast	AT2G39730	820	0	0.82	0.91	RCA	Rubisco activase, a nuclear-encoded chloroplast protein that consists of two isoforms arising from alternative splicing in most plants. Required for the light activation of rubisco.	GO:0000166, GO:0005524, GO:0005618, GO:0005634, GO:0009409, GO:0009416, GO:0009507, GO:0009535, GO:0009536, GO:0009570, GO:0009941, GO:0010287, GO:0010319, GO:0042742, GO:0043531, GO:0046863, GO:0048046, GO:0050790
VIT_208s0007g00850	0.879738	2.21593	NA	AT3G47570	741	0	0.44	0.61	NA	NA	GO:0000166, GO:0002764, GO:0004672, GO:0004674, GO:0004713, GO:0004872, GO:0005515, GO:0005524, GO:0005886, GO:0006468, GO:0009069, GO:0009507, GO:0009626, GO:0010204, GO:0010359, GO:0016021, GO:0016023, GO:0016045, GO:0016301, GO:0016491, GO:0016567, GO:0032440, GO:0032940, GO:0042742, GO:0055114
VIT_208s0007g01570	-0.144065	-1.04537	fructose- -bisphosphatase	AT3G54050	660	0	0.85	0.91	HCEF1	Encodes HCEF1 (High Cyclic Electron Flow 1). Mutant phenotype: constitutively elevated electron flow (CEFI).	GO:0000023, GO:0004331, GO:0005975, GO:0005985, GO:0006000, GO:0006013, GO:0006094, GO:0006096, GO:0006098, GO:0006364, GO:0009409, GO:0009570, GO:0009637, GO:0009773, GO:0009902, GO:0010027, GO:0010114, GO:0010207, GO:0010218, GO:0010319, GO:0015976, GO:0015995, GO:0016117, GO:0016491, GO:0016787, GO:0019252, GO:0019253, GO:0030003, GO:0030388, GO:0032440, GO:0035304, GO:0042132, GO:0042578, GO:…
VIT_208s0007g02100	0.334624	3.37779	lactosylceramide 4-alpha-galactosyltransferase	AT3G09020	396	1e-134	0.48	0.66	NA	NA	GO:0000165, GO:0001575, GO:0002679, GO:0005795, GO:0006612, GO:0008378, GO:0009595, GO:0009697, GO:0009862, GO:0009867, GO:0010200, GO:0010310, GO:0010363, GO:0016740, GO:0016757, GO:0031348, GO:0042742, GO:0043900, GO:0050512, GO:0050832
VIT_208s0007g02110	0.445677	1.67519	NA	AT3G47570	869	0	0.48	0.65	NA	NA	GO:0000166, GO:0002764, GO:0004672, GO:0004674, GO:0004713, GO:0004872, GO:0005515, GO:0005524, GO:0005886, GO:0006468, GO:0009069, GO:0009507, GO:0009626, GO:0010204, GO:0010359, GO:0016021, GO:0016023, GO:0016045, GO:0016301, GO:0016491, GO:0016567, GO:0032440, GO:0032940, GO:0042742, GO:0055114
VIT_208s0007g02490	-0.237378	-1.09895	2-cys peroxiredoxin	AT5G06290	398	1e-139	0.88	0.94	2-Cys, 2CPB	Encodes a 2-Cys peroxiredoxin (2-Cys PrxB) that contains two catalytic Cys residues.	GO:0000165, GO:0004601, GO:0005515, GO:0005739, GO:0006098, GO:0006612, GO:0006833, GO:0009409, GO:0009570, GO:0009579, GO:0009595, GO:0009651, GO:0009697, GO:0009750, GO:0009862, GO:0009867, GO:0009941, GO:0010027, GO:0010200, GO:0010310, GO:0010319, GO:0010363, GO:0016209, GO:0016491, GO:0019684, GO:0019761, GO:0031348, GO:0042742, GO:0042744, GO:0043900, GO:0045454, GO:0048046, GO:0050832, GO:…
VIT_208s0007g03970	-0.295911	-1.58126	peroxiredoxin-like protein	AT3G52960	258	4e-86	0.6	0.73	NA	NA	GO:0004601, GO:0005515, GO:0006979, GO:0009505, GO:0009507, GO:0009536, GO:0009570, GO:0009579, GO:0009941, GO:0016209, GO:0016491, GO:0042742, GO:0045454, GO:0051920, GO:0055114
VIT_208s0007g04860	0.351183	2.14143	major facilitator protein	AT2G39210	826	0	0.71	0.83	NA	NA	GO:0006888, GO:0009506, GO:0009507, GO:0009627, GO:0016021, GO:0034976, GO:0043090, GO:0050832, GO:0055085
VIT_208s0007g05990	-0.56492	-1.80824	beta- -glucanase	AT3G57270	361	3e-123	0.57	0.72	BG1	encodes a member of glycosyl hydrolase family 17	GO:0003824, GO:0004553, GO:0005618, GO:0005773, GO:0005975, GO:0005982, GO:0005985, GO:0006952, GO:0008152, GO:0009409, GO:0009607, GO:0009617, GO:0016787, GO:0016798, GO:0042973, GO:0043169, GO:0048046
VIT_208s0007g06030	0.591068	1.84944	beta- -glucanase	AT3G57270	374	2e-128	0.57	0.73	BG1	encodes a member of glycosyl hydrolase family 17	GO:0003824, GO:0004553, GO:0005618, GO:0005773, GO:0005886, GO:0005975, GO:0005982, GO:0005985, GO:0006952, GO:0008152, GO:0009409, GO:0009607, GO:0009617, GO:0009651, GO:0009817, GO:0016787, GO:0016798, GO:0042973, GO:0043169, GO:0048046
VIT_208s0007g06040	0.858713	3.1144	beta- -glucanase	AT3G57240	394	6e-136	0.65	0.75	BG3	encodes a member of glycosyl hydrolase family 17	GO:0003824, GO:0004553, GO:0005618, GO:0005773, GO:0005975, GO:0005982, GO:0005985, GO:0006952, GO:0008152, GO:0009409, GO:0009617, GO:0016787, GO:0016798, GO:0042973, GO:0043169, GO:0048046
VIT_208s0007g06060	0.515564	1.95327	beta- -glucanase	AT3G57240	410	4e-142	0.64	0.76	BG3	encodes a member of glycosyl hydrolase family 17	GO:0003824, GO:0004553, GO:0005618, GO:0005773, GO:0005975, GO:0005982, GO:0005985, GO:0006952, GO:0008152, GO:0009409, GO:0009607, GO:0009617, GO:0016787, GO:0016798, GO:0042973, GO:0043169, GO:0048046
VIT_208s0007g06080	-1.43976	-1.6666	beta- -glucanase	AT3G57270	361	3e-122	0.57	0.71	BG1	encodes a member of glycosyl hydrolase family 17	GO:0003824, GO:0004553, GO:0005618, GO:0005773, GO:0005886, GO:0005975, GO:0005982, GO:0005985, GO:0008152, GO:0009409, GO:0009617, GO:0009651, GO:0009817, GO:0016787, GO:0016798, GO:0042973, GO:0043169, GO:0048046
VIT_208s0007g07690	2.23994	2.55962	polygalacturonase-inhibiting protein	AT5G06860	416	2e-144	0.65	0.78	ATPGIP1, PGIP1	Encodes a polygalacturonase inhibiting protein involved in defense response. PGIPs inhibit the function of cell wall pectin degrading enzymes such as those produced by fungal pathogens. PGIP1 is induced by fungal infection.	GO:0005515, GO:0005576, GO:0005618, GO:0006952, GO:0009505, GO:0016020, GO:0019898, GO:0090353
VIT_208s0007g08800	-1.22161	-1.48569	NA	AT3G10310	927	0	0.54	0.66	NA	NA	GO:0000166, GO:0000226, GO:0000911, GO:0003774, GO:0003777, GO:0005524, GO:0005874, GO:0005875, GO:0006200, GO:0006342, GO:0006812, GO:0006885, GO:0006952, GO:0007018, GO:0008017, GO:0009607, GO:0015299, GO:0016021, GO:0016887, GO:0045298, GO:0051567, GO:0055085
VIT_208s0032g01150	0.522448	1.97832	syntaxin-related protein nt-syr1	AT3G11820	416	1e-144	0.68	0.8	AT-SYR1, ATSYP121, ATSYR1, PEN1, SYP121, SYR1	Encodes a syntaxin localized at the plasma membrane (SYR1, Syntaxin Related Protein 1, also known as SYP121, PENETRATION1/PEN1). SYR1/PEN1 is a member of the SNARE superfamily proteins. SNARE proteins are involved in cell signaling, vesicle traffic, growth and development. SYR1/PEN1 functions in positioning anchoring of the KAT1 K+ channel protein at the plasma membrane. Transcription is upregula…	GO:0000165, GO:0002679, GO:0005484, GO:0005515, GO:0005802, GO:0005886, GO:0006355, GO:0006612, GO:0006810, GO:0006862, GO:0006886, GO:0006888, GO:0006952, GO:0009409, GO:0009414, GO:0009504, GO:0009506, GO:0009595, GO:0009611, GO:0009620, GO:0009625, GO:0009697, GO:0009723, GO:0009733, GO:0009737, GO:0009738, GO:0009862, GO:0009863, GO:0009867, GO:0009963, GO:0010119, GO:0010148, GO:0010200, GO:…
VIT_208s0040g00070	-0.499435	-1.18465	protein argonaute 4	AT2G27040	1298	0	0.69	0.83	AGO4, OCP11	AGO4 is a member of a class of PAZ/PIWI domain containing proteins involved in siRNA mediated gene silencing.Loss of function mutations have reduced site specific CpNpG and CpHpH methylation and increased susceptibility to bacterial pathogens.	GO:0003676, GO:0003743, GO:0005515, GO:0005719, GO:0005730, GO:0005840, GO:0006306, GO:0006342, GO:0006446, GO:0009816, GO:0010529, GO:0015030, GO:0030422, GO:0035197, GO:0048481, GO:0051567
VIT_208s0040g00930	-0.808178	-2.0715	g2 mitotic-specific cyclin s13-6	AT5G06150	486	8e-169	0.56	0.72	CYC1BAT, CYCB1;2	Encodes a cyclin whose expression is reduced in response to high salt.	GO:0000079, GO:0001558, GO:0005634, GO:0005737, GO:0006952, GO:0007049, GO:0007067, GO:0010332, GO:0019901, GO:0043531, GO:0051301
VIT_208s0040g01920	-0.541452	-1.28741	atp binding	AT3G09780	990	0	0.65	0.79	ATCRR1, CCR1	NA	GO:0000166, GO:0000380, GO:0003690, GO:0003697, GO:0003729, GO:0004672, GO:0004674, GO:0004713, GO:0004872, GO:0005524, GO:0005618, GO:0005730, GO:0005777, GO:0005794, GO:0005829, GO:0005886, GO:0006094, GO:0006096, GO:0006406, GO:0006468, GO:0006623, GO:0006833, GO:0006972, GO:0007030, GO:0008270, GO:0009055, GO:0009062, GO:0009069, GO:0009409, GO:0009414, GO:0009506, GO:0009507, GO:0009553, GO:…
VIT_208s0040g02170	-0.0807507	2.30531	NA	AT1G61560	729	0	0.62	0.75	ATMLO6, MLO6	A member of a large family of seven-transmembrane domain proteins specific to plants, homologs of the barley mildew resistance locus o (MLO) protein. The Arabidopsis genome contains 15 genes encoding MLO proteins, with localization in plasma membrane. Phylogenetic analysis revealed four clades of closely-related AtMLO genes. ATMLO6 belongs to the clade IV, with AtMLO2, AtMLO3 and AtMLO12. The gen…	GO:0005516, GO:0008219, GO:0009817, GO:0010150, GO:0016021, GO:0031348
VIT_208s0058g00150	-0.218155	1.67238	ammonium transporter amt2	AT2G38290	642	0	0.67	0.78	AMT2, AMT2;1, ATAMT2	encodes a high-affinity ammonium transporter, which is expressed in shoot and root. Expression in root and shoot is under nitrogen and carbon dioxide regulation, respectively.	GO:0000165, GO:0002237, GO:0005737, GO:0005886, GO:0006612, GO:0006810, GO:0006862, GO:0006888, GO:0006995, GO:0008519, GO:0009409, GO:0009506, GO:0009581, GO:0009595, GO:0009624, GO:0009697, GO:0009738, GO:0009744, GO:0009749, GO:0009750, GO:0009862, GO:0009867, GO:0010200, GO:0010310, GO:0010363, GO:0015398, GO:0015695, GO:0015802, GO:0016020, GO:0016021, GO:0030968, GO:0031348, GO:0042742, GO:…
VIT_208s0058g00860	1.10413	3.06999	protein lurp-one-related 15-like	AT5G01750	251	6e-84	0.54	0.76	NA	NA	GO:0006569, GO:0006995, GO:0009507, GO:0009684, GO:0009751, GO:0030003, GO:0050832, GO:0070838
VIT_209s0002g00540	0.662103	1.45206	zinc finger	AT5G40990	391	2e-133	0.56	0.71	GLIP1	Component of plant resistance. Contains lipase signature motif and GDSL domain. Directly interferes with the fungal infection process by acting on fungal cell walls through its action as a antimicrobial compound. Critical component for both local and systemic resistance responses in the incompatible interaction with Alternaria brassicicola in the ethylene-dependent pathway.	GO:0004064, GO:0005615, GO:0006629, GO:0009751, GO:0009753, GO:0009866, GO:0016042, GO:0016298, GO:0016788, GO:0050832
VIT_209s0002g00550	-0.758553	-1.00675	zinc finger	AT5G40990	323	3e-107	0.47	0.63	GLIP1	Component of plant resistance. Contains lipase signature motif and GDSL domain. Directly interferes with the fungal infection process by acting on fungal cell walls through its action as a antimicrobial compound. Critical component for both local and systemic resistance responses in the incompatible interaction with Alternaria brassicicola in the ethylene-dependent pathway.	GO:0004064, GO:0005615, GO:0006629, GO:0009751, GO:0009753, GO:0009866, GO:0016042, GO:0016298, GO:0016788, GO:0050832
VIT_209s0002g01080	0.821124	1.94149	lipoxygenase	AT1G17420	1382	0	0.71	0.84	ATLOX3, LOX3	Lipoxygenase	GO:0005506, GO:0005515, GO:0006633, GO:0006952, GO:0008610, GO:0009055, GO:0009534, GO:0009555, GO:0009570, GO:0009611, GO:0009620, GO:0009644, GO:0009693, GO:0009695, GO:0009753, GO:0009901, GO:0010200, GO:0016165, GO:0016491, GO:0016702, GO:0031408, GO:0034440, GO:0040007, GO:0046872, GO:0055114, GO:0080086
VIT_209s0002g01110	0.386362	2.36613	protein kinase chloroplast	AT2G05940	486	1e-168	0.71	0.81	RIPK	NA	GO:0000165, GO:0000166, GO:0004672, GO:0004674, GO:0004713, GO:0004715, GO:0005524, GO:0005886, GO:0006468, GO:0006499, GO:0006612, GO:0009069, GO:0009409, GO:0009611, GO:0009625, GO:0009697, GO:0009738, GO:0009862, GO:0009867, GO:0009963, GO:0010363, GO:0016036, GO:0016301, GO:0016740, GO:0019375, GO:0030968, GO:0031348, GO:0042538, GO:0042631, GO:0042742, GO:0043069, GO:0050832
VIT_209s0002g03410	0.684008	1.80487	auxin-responsive protein iaa26-like	AT3G16500	248	3e-79	0.55	0.66	IAA26, PAP1	phytochrome-associated protein 1 (PAP1)	GO:0003677, GO:0003700, GO:0003993, GO:0004722, GO:0005576, GO:0005634, GO:0005667, GO:0005739, GO:0005829, GO:0005887, GO:0006355, GO:0006417, GO:0006470, GO:0006687, GO:0006771, GO:0006995, GO:0007020, GO:0008195, GO:0008287, GO:0009395, GO:0009505, GO:0009507, GO:0009651, GO:0009723, GO:0009733, GO:0009734, GO:0009736, GO:0009745, GO:0009753, GO:0010048, GO:0010224, GO:0010583, GO:0016036, GO:…
VIT_209s0002g03550	0.475432	2.02048	atp-binding cassette	AT1G15210	997	0	0.74	0.88	ABCG35, ATPDR7, PDR7	NA	GO:0000166, GO:0005524, GO:0005739, GO:0005886, GO:0006200, GO:0009627, GO:0009737, GO:0009817, GO:0009941, GO:0015086, GO:0015416, GO:0015716, GO:0015748, GO:0016020, GO:0016787, GO:0016887, GO:0017111, GO:0031348, GO:0042344, GO:0042742, GO:0052544, GO:0070574, GO:0071366
VIT_209s0002g03560	0.266465	1.91187	atp-binding cassette	AT1G59870	590	0	0.7	0.81	ABCG36, ATABCG36, ATPDR8, PDR8, PEN3	ATP binding cassette transporter. Localized to the plasma membrane in uninfected cells. In infected leaves, the protein concentrated at infection sites. Contributes to nonhost resistance to inappropriate pathogens that enter by direct penetration in a salicylic aciddependent manner. Required for mlo resistance. Has Cd transporter activity (Cd2+ extrusion pump) and contributes to heavy metal resis…	GO:0000166, GO:0005524, GO:0005739, GO:0005886, GO:0006200, GO:0009627, GO:0009737, GO:0009817, GO:0009941, GO:0015086, GO:0015416, GO:0015716, GO:0015748, GO:0016020, GO:0016887, GO:0017111, GO:0031348, GO:0042344, GO:0042742, GO:0052544, GO:0070574, GO:0071366
VIT_209s0002g03570	0.458959	2.0118	atp-binding cassette	AT3G16340	552	0	0.77	0.9	ABCG29, AtABCG29, ATPDR1, PDR1	NA	GO:0000166, GO:0005524, GO:0005739, GO:0005886, GO:0006200, GO:0006612, GO:0006855, GO:0009611, GO:0009627, GO:0009737, GO:0009805, GO:0009817, GO:0009941, GO:0009963, GO:0010363, GO:0015086, GO:0015416, GO:0015439, GO:0015716, GO:0015748, GO:0015886, GO:0016020, GO:0016887, GO:0017111, GO:0031348, GO:0042344, GO:0042742, GO:0052544, GO:0070574, GO:0071366, GO:1901140, GO:1901141
VIT_209s0002g03640	0.36546	2.12413	atp-binding cassette	AT3G16340	2058	0	0.75	0.86	ABCG29, AtABCG29, ATPDR1, PDR1	NA	GO:0000166, GO:0004725, GO:0005524, GO:0005739, GO:0005774, GO:0005829, GO:0005886, GO:0006200, GO:0006470, GO:0006570, GO:0006612, GO:0006855, GO:0006995, GO:0008138, GO:0009506, GO:0009595, GO:0009627, GO:0009697, GO:0009737, GO:0009817, GO:0009862, GO:0009867, GO:0009941, GO:0009963, GO:0010200, GO:0010310, GO:0010363, GO:0015086, GO:0015416, GO:0015716, GO:0015748, GO:0016020, GO:0016021, GO:…
VIT_209s0002g04560	0.0229051	3.93961	calmodulin-binding protein	AT2G26190	404	1e-137	0.68	0.84	NA	NA	GO:0000165, GO:0002237, GO:0002679, GO:0005385, GO:0005516, GO:0005634, GO:0005737, GO:0006569, GO:0006612, GO:0009581, GO:0009595, GO:0009625, GO:0009646, GO:0009684, GO:0009697, GO:0009862, GO:0009867, GO:0010119, GO:0010197, GO:0010200, GO:0010310, GO:0010363, GO:0030968, GO:0031348, GO:0042742, GO:0043069, GO:0043900, GO:0050832, GO:0071577
VIT_209s0002g09276	-0.384003	1.55148	disease resistance protein at4g27190-like	AT4G27190	735	0	0.43	0.63	NA	NA	GO:0005515, GO:0005524, GO:0006952, GO:0017111, GO:0043531
VIT_209s0018g00240	-0.276796	1.72221	probable wrky transcription factor 40-like isoform 1	AT1G80840	301	1e-100	0.55	0.71	ATWRKY40, WRKY40	Pathogen-induced transcription factor. Binds W-box sequences in vitro. Forms protein complexes with itself and with WRKY40 and WRKY60. Coexpression with WRKY18 or WRKY60 made plants more susceptible to both P. syringae and B. cinerea. WRKY18, WRKY40, and WRKY60 have partially redundant roles in response to the hemibiotrophic bacterial pathogen Pseudomonas syringae and the necrotrophic fungal path…	GO:0003677, GO:0003700, GO:0005634, GO:0005667, GO:0006355, GO:0009611, GO:0009751, GO:0010200, GO:0042742, GO:0043565, GO:0050691, GO:0050832
VIT_209s0070g00140	0.294628	1.05077	calcineurin b-like protein-interacting protein kinase	AT5G25110	632	0	0.69	0.82	CIPK25, SnRK3.25	member of AtCIPKs	GO:0000166, GO:0004672, GO:0004674, GO:0004683, GO:0004713, GO:0005524, GO:0006468, GO:0007165, GO:0009069, GO:0016301, GO:0016740, GO:0050832
VIT_209s0070g00490	-0.16359	1.27833	protein phosphatase 2c	AT4G28400	327	8e-112	0.59	0.72	NA	NA	GO:0000287, GO:0003824, GO:0004721, GO:0004722, GO:0006470, GO:0006569, GO:0008287, GO:0009536, GO:0009627, GO:0009684, GO:0016747, GO:0016787, GO:0030145, GO:0031348, GO:0046872
VIT_209s0096g00930	-0.0469164	1.4372	probable disease resistance rpp8-like protein 2-like	AT1G50180	201	4e-59	0.44	0.66	NA	NA	GO:0000166, GO:0004721, GO:0005524, GO:0006470, GO:0006915, GO:0006952, GO:0016787, GO:0017111, GO:0043531
VIT_210s0003g00150	0.0807999	1.38723	mac perforin domain-containing protein	AT1G28380	825	0	0.65	0.8	NSL1	This gene is predicted to encode a protein involved in negatively regulating salicylic acid-related defense responses and cell death programs. nsl1 mutants develop necrotic lesions spontaneously and show other features of a defense response, such as higher levels of SA and disease resistance-related transcripts, in the absence of a biotic stimulus. The NSL1 protein is predicted to have a MACPF do…	GO:0000165, GO:0002679, GO:0005576, GO:0005634, GO:0005886, GO:0006612, GO:0006862, GO:0006888, GO:0006984, GO:0009595, GO:0009626, GO:0009651, GO:0009697, GO:0009862, GO:0009867, GO:0010200, GO:0010310, GO:0010337, GO:0010363, GO:0015696, GO:0015802, GO:0031348, GO:0034976, GO:0042742, GO:0043069, GO:0043090, GO:0043269, GO:0043900, GO:0050832, GO:0052542
VIT_210s0003g00580	0.358104	2.1766	ethylene responsive element binding factor 2	AT4G17500	147	2e-43	0.52	0.66	ATERF-1, ERF-1	Encodes a member of the ERF (ethylene response factor) subfamily B-3 of ERF/AP2 transcription factor family (ATERF-1). The protein contains one AP2 domain. There are 18 members in this subfamily including ATERF-1, ATERF-2, AND ATERF-5.	GO:0003677, GO:0003700, GO:0005634, GO:0005667, GO:0006355, GO:0006952, GO:0009628, GO:0009723, GO:0009737, GO:0009864, GO:0010200, GO:0045893
VIT_210s0003g01390	0.339348	1.27271	2-aminoethanethiol dioxygenase	AT2G42670	318	2e-109	0.64	0.78	NA	NA	GO:0005634, GO:0006952, GO:0019530, GO:0043531, GO:0047800, GO:0055114
VIT_210s0003g03790	2.107	2.18046	protein tify 5a-like	AT1G30135	106	8e-30	0.48	0.65	JAZ8, TIFY5A	NA	GO:0005515, GO:0005634, GO:0006952
VIT_210s0003g03820	0.68797	2.31756	protein tify 5a-like	AT1G30135	58	5e-12	0.58	0.73	JAZ8, TIFY5A	NA	GO:0005515, GO:0005634, GO:0006952, GO:0009611, GO:0009620, GO:0009693, GO:0009695, GO:0009867
VIT_210s0003g03830	-0.222367	-1.0456	glycolate oxidase	AT3G14420	669	0	0.91	0.95	GOX1	NA	GO:0003824, GO:0003973, GO:0005634, GO:0005773, GO:0005777, GO:0008152, GO:0008891, GO:0009055, GO:0009339, GO:0009506, GO:0009570, GO:0010181, GO:0016020, GO:0016491, GO:0022626, GO:0042742, GO:0048046, GO:0050665, GO:0052852, GO:0052853, GO:0052854, GO:0055114
VIT_210s0042g00890	1.02807	4.57589	stilbene synthase	AT5G13930	377	3e-130	0.78	0.89	ATCHS, CHS, TT4	Encodes chalcone synthase (CHS), a key enzyme involved in the biosynthesis of flavonoids. Required for the accumulation of purple anthocyanins in leaves and stems. Also involved in the regulation of auxin transport and the modulation of root gravitropism.	GO:0003824, GO:0004315, GO:0005737, GO:0005835, GO:0006633, GO:0006950, GO:0006952, GO:0008152, GO:0009058, GO:0016210, GO:0016740, GO:0016747, GO:0042967, GO:0050350
VIT_210s0042g00920	0.286153	4.63603	stilbene synthase	AT5G13930	623	0	0.75	0.89	ATCHS, CHS, TT4	Encodes chalcone synthase (CHS), a key enzyme involved in the biosynthesis of flavonoids. Required for the accumulation of purple anthocyanins in leaves and stems. Also involved in the regulation of auxin transport and the modulation of root gravitropism.	GO:0003824, GO:0005737, GO:0006950, GO:0006952, GO:0008152, GO:0009058, GO:0016210, GO:0016740, GO:0016747, GO:0050350
VIT_210s0042g00930	1.83067	3.2379	stilbene synthase	AT5G13930	621	0	0.75	0.89	ATCHS, CHS, TT4	Encodes chalcone synthase (CHS), a key enzyme involved in the biosynthesis of flavonoids. Required for the accumulation of purple anthocyanins in leaves and stems. Also involved in the regulation of auxin transport and the modulation of root gravitropism.	GO:0003824, GO:0005737, GO:0006950, GO:0006952, GO:0008152, GO:0009058, GO:0016210, GO:0016740, GO:0016747, GO:0050350
VIT_210s0042g01070	0.361669	1.17716	NA	AT4G19700	220	8e-70	0.5	0.63	AtILP, BOI, ILP, RING	NA	GO:0004842, GO:0005515, GO:0005634, GO:0006952, GO:0008270, GO:0009739, GO:0016567, GO:0042742, GO:0043067, GO:0043069, GO:0044424, GO:0046872, GO:0050832, GO:0051707, GO:2000117
VIT_210s0071g00150	-0.475271	1.77479	probable disease resistance protein at5g66900-like	AT5G66900	525	1e-173	0.42	0.59	NA	NA	GO:0000166, GO:0005515, GO:0005524, GO:0006915, GO:0006952, GO:0017111, GO:0043531
VIT_210s0071g00190	-0.201705	1.33096	probable disease resistance protein at5g66900-like	AT5G66900	543	0	0.43	0.59	NA	NA	GO:0000166, GO:0005515, GO:0005524, GO:0006915, GO:0006952, GO:0017111, GO:0043531
VIT_210s0071g01200	0.402157	1.62578	cysteine-rich receptor-like protein kinase 10-like	AT4G23180	663	0	0.57	0.73	CRK10, RLK4	Encodes a receptor-like protein kinase. Naming convention from Chen et al 2003 (PMID 14756307)	GO:0000166, GO:0000186, GO:0002237, GO:0004427, GO:0004672, GO:0004674, GO:0004709, GO:0004713, GO:0005524, GO:0005739, GO:0005773, GO:0005886, GO:0006119, GO:0006468, GO:0006979, GO:0007178, GO:0009069, GO:0009507, GO:0009626, GO:0009678, GO:0009737, GO:0009751, GO:0009816, GO:0015992, GO:0016740
VIT_210s0116g00860	0.0161321	1.2975	cdp-diacylglycerol--glycerol-3-phosphate 3-	AT4G04870	366	2e-124	0.58	0.7	CLS	Encodes a protein with cardiolipin synthase activity that is localized to the mitochondiria.	GO:0004674, GO:0005524, GO:0005739, GO:0005886, GO:0006468, GO:0006633, GO:0008654, GO:0008808, GO:0009069, GO:0009817, GO:0010200, GO:0016020, GO:0016740, GO:0016780, GO:0016998, GO:0019199, GO:0019482, GO:0019722, GO:0032491, GO:0050080
VIT_211s0016g00570	1.00255	5.5882	probable flavin-containing monooxygenase 1-like	AT1G19250	736	0	0.65	0.81	FMO1	FMO1 is required for full expression of TIR-NB-LRRconditioned resistance to avirulent pathogens and for basal resistance to invasive virulent pathogens. Functions in an EDS1-regulated but SA-independent mechanism that promotes resistance and cell death at pathogen infection sites.	GO:0004497, GO:0004499, GO:0006952, GO:0009055, GO:0009507, GO:0009626, GO:0009627, GO:0009870, GO:0010204, GO:0016491, GO:0031227, GO:0042742, GO:0050660, GO:0050661, GO:0050832, GO:0051707, GO:0055114, GO:0071456
VIT_211s0016g00710	0.701872	2.00678	protein tify 10a	AT1G19180	191	5e-59	0.47	0.6	JAZ1, TIFY10A	JAZ1 is a nuclear-localized protein involved in jasmonate signaling. JAZ1 transcript levels rise in response to a jasmonate stimulus. JAZ1 can interact with the COI1 F-box subunit of an SCF E3 ubiquitin ligase in a yeast-two-hybrid assay only in the presence of jasmonate-isoleucine (JA-ILE) or coronatine. Application of jasmonate methyl ester to Arabidopsis roots reduces the levels of a JAZ1:GUS …	GO:0005515, GO:0005634, GO:0006952, GO:0009555, GO:0009620, GO:0009628, GO:0009753, GO:0009863, GO:0009867, GO:0009908, GO:0031347, GO:0033554, GO:0035556, GO:0042742, GO:0043067, GO:0045087, GO:0048519
VIT_211s0016g01060	0.911281	2.7802	kinase-like protein	AT2G05940	648	0	0.71	0.8	RIPK	NA	GO:0000165, GO:0004672, GO:0004674, GO:0004713, GO:0004715, GO:0005524, GO:0005886, GO:0006468, GO:0006499, GO:0006612, GO:0009069, GO:0009409, GO:0009611, GO:0009625, GO:0009697, GO:0009738, GO:0009862, GO:0009867, GO:0009963, GO:0010363, GO:0016036, GO:0016301, GO:0016740, GO:0019375, GO:0030968, GO:0031348, GO:0042538, GO:0042631, GO:0042742, GO:0043069, GO:0050832
VIT_211s0016g01860	0.703651	2.19794	disease resistance protein rps2	AT4G26090	331	3e-102	0.66	0.82	RPS2	Encodes a plasma membrane protein with leucine-rich repeat, leucine zipper, and P loop domains that confers resistance to Pseudomonas syringae infection by interacting with the avirulence gene avrRpt2. RPS2 protein interacts directly with plasma membrane associated protein RIN4 and this interaction is disrupted by avrRpt2.	GO:0000165, GO:0000312, GO:0003735, GO:0004721, GO:0005515, GO:0005524, GO:0005763, GO:0005886, GO:0006091, GO:0006354, GO:0006412, GO:0006470, GO:0006612, GO:0006626, GO:0009570, GO:0009697, GO:0009862, GO:0009867, GO:0009963, GO:0010200, GO:0010310, GO:0010363, GO:0015979, GO:0016045, GO:0017111, GO:0019408, GO:0031348, GO:0042254, GO:0042742, GO:0043069, GO:0043531, GO:0043900, GO:0050832
VIT_211s0016g01970	0.585717	2.75327	calmodulin-binding protein	AT4G33050	587	0	0.57	0.68	AtIQM1, EDA39, IQM1	NA	GO:0000165, GO:0002237, GO:0002679, GO:0005385, GO:0005516, GO:0005634, GO:0005737, GO:0006569, GO:0006612, GO:0009581, GO:0009595, GO:0009625, GO:0009646, GO:0009684, GO:0009697, GO:0009862, GO:0009867, GO:0010119, GO:0010197, GO:0010200, GO:0010310, GO:0010363, GO:0030968, GO:0031348, GO:0042742, GO:0043069, GO:0043900, GO:0050832, GO:0071577
VIT_211s0016g02960	-0.702344	-1.83868	glucan endo- -beta-glucosidase	AT5G56590	738	0	0.73	0.85	NA	NA	GO:0003824, GO:0004553, GO:0005576, GO:0005618, GO:0005886, GO:0005975, GO:0005982, GO:0005985, GO:0006952, GO:0008152, GO:0009505, GO:0009897, GO:0016020, GO:0016023, GO:0016787, GO:0016798, GO:0031225, GO:0042973, GO:0043169, GO:0046658
VIT_211s0016g03180	-1.19201	-0.899332	probable protein phosphatase 2c 6-like	AT4G26080	305	6e-99	0.52	0.66	ABI1, AtABI1	Involved in abscisic acid (ABA) signal transduction. Negative regulator of ABA promotion of stomatal closure.	GO:0000165, GO:0000287, GO:0000303, GO:0003824, GO:0004721, GO:0004722, GO:0005509, GO:0005634, GO:0006470, GO:0006612, GO:0006914, GO:0008287, GO:0009408, GO:0009409, GO:0009414, GO:0009611, GO:0009733, GO:0009788, GO:0009862, GO:0009867, GO:0009873, GO:0010029, GO:0010119, GO:0010205, GO:0010363, GO:0016787, GO:0019901, GO:0030968, GO:0031348, GO:0042538, GO:0043069, GO:0046872, GO:0050832
VIT_211s0016g05570	-0.285535	-1.80162	chloroplast thylakoid lumen protein	AT4G02530	232	5e-76	0.63	0.77	NA	NA	GO:0006098, GO:0006364, GO:0006636, GO:0009409, GO:0009507, GO:0009535, GO:0009536, GO:0009543, GO:0009570, GO:0009579, GO:0009697, GO:0009814, GO:0009941, GO:0010027, GO:0015995, GO:0016117, GO:0019288, GO:0019684, GO:0031977, GO:0042742, GO:0043085
VIT_211s0016g05810	-0.31556	-1.48146	potassium channel skor	AT3G02850	803	0	0.65	0.82	SKOR	Encodes SKOR, a member of Shaker family potassium ion (K+) channel. This family includes five groups based on phylogenetic analysis (FEBS Letters (2007) 581: 2357): I (inward rectifying channel): AKT1 (AT2G26650), AKT5 (AT4G32500) and SPIK (also known as AKT6, AT2G25600); II (inward rectifying channel): KAT1 (AT5G46240) and KAT2 (AT4G18290); III (weakly inward rectifying channel): AKT2 (AT4G22200…	GO:0004622, GO:0005216, GO:0005242, GO:0005249, GO:0005515, GO:0005634, GO:0006810, GO:0006811, GO:0006813, GO:0008076, GO:0009395, GO:0009409, GO:0009414, GO:0009737, GO:0009753, GO:0010200, GO:0015271, GO:0016020, GO:0016021, GO:0016787, GO:0030551, GO:0050832, GO:0055085
VIT_211s0052g00450	-0.0166617	1.2631	wrky transcription factor 11	AT4G31550	323	2e-109	0.58	0.71	ATWRKY11, WRKY11	member of WRKY Transcription Factor; Group II-d; negative regulator of basal resistance to Pseudomonas syringae.	GO:0002679, GO:0003677, GO:0003700, GO:0005516, GO:0005634, GO:0005667, GO:0006355, GO:0010200, GO:0035556, GO:0042742, GO:0043565
VIT_211s0118g00210	0.0759364	1.05971	probable leucine-rich repeat receptor-like protein kinase at4g00330-like	AT2G11520	550	0	0.57	0.72	CRCK3	high overall homology to CRCK1	GO:0000166, GO:0004672, GO:0004674, GO:0004713, GO:0004715, GO:0004872, GO:0005524, GO:0005886, GO:0006468, GO:0009069, GO:0009627, GO:0009697, GO:0009863, GO:0016023, GO:0016301, GO:0016740, GO:0030968, GO:0031348
VIT_212s0028g00610	0.364218	1.74811	aspartic proteinase nepenthesin-2-like	AT3G59080	679	0	0.64	0.77	NA	NA	GO:0003677, GO:0003735, GO:0004190, GO:0005576, GO:0005840, GO:0006412, GO:0006508, GO:0008233, GO:0010200, GO:0016787, GO:0042254, GO:0050832
VIT_212s0028g01080	-0.12296	-1.28261	oxygen-evolving enhancer protein chloroplastic-like	AT1G06680	250	7e-83	0.68	0.87	OE23, OEE2, PSBP-1, PSII-P	Encodes a 23 kD extrinsic protein that is part of photosystem II and participates in the regulation of oxygen evolution.	GO:0005509, GO:0008266, GO:0009507, GO:0009523, GO:0009535, GO:0009536, GO:0009570, GO:0009579, GO:0009654, GO:0009941, GO:0015979, GO:0016020, GO:0016491, GO:0019898, GO:0031977, GO:0032440, GO:0042742, GO:0048046, GO:0055114
VIT_212s0028g03270	0.219007	1.61751	ethylene response factor 3	AT5G44210	135	6e-39	0.47	0.54	ATERF-9, ATERF9, ERF9	encodes a member of the ERF (ethylene response factor) subfamily B-1 of ERF/AP2 transcription factor family (ATERF-9). The protein contains one AP2 domain. There are 15 members in this subfamily including ATERF-3, ATERF-4, ATERF-7, and leafy petiole.	GO:0003677, GO:0003700, GO:0005634, GO:0005667, GO:0006355, GO:0006952, GO:0009536, GO:0009873
VIT_212s0028g03550	1.43583	3.00343	NA	AT4G20970	114	6e-31	0.41	0.6	NA	NA	GO:0005634, GO:0046983, GO:0050832
VIT_212s0034g00910	-0.287951	1.03177	tmv resistance protein n-like	AT5G17680	610	0	0.38	0.58	NA	NA	GO:0000166, GO:0004888, GO:0005515, GO:0005524, GO:0005622, GO:0006915, GO:0006952, GO:0007165, GO:0017111, GO:0031224, GO:0043531, GO:0045087
VIT_212s0034g01320	-0.204028	1.0234	tmv resistance protein n-like	None	None	None	None	None	None	None	GO:0005622, GO:0006952, GO:0007165, GO:0043531
VIT_212s0055g00800	3.18668	0.232196	extensin-like protein	AT2G45180	147	1e-45	0.62	0.74	NA	NA	GO:0004568, GO:0005794, GO:0006032, GO:0006096, GO:0006816, GO:0006833, GO:0006869, GO:0006972, GO:0007030, GO:0007389, GO:0008289, GO:0008361, GO:0009269, GO:0009408, GO:0009409, GO:0009611, GO:0009627, GO:0009651, GO:0009735, GO:0009737, GO:0009750, GO:0009805, GO:0009809, GO:0009825, GO:0009926, GO:0009932, GO:0010075, GO:0010167, GO:0010337, GO:0016023, GO:0016998, GO:0019344, GO:0019761, GO:…
VIT_212s0055g01000	0.715559	3.28271	bacterial-induced peroxidase	AT5G39580	411	4e-143	0.63	0.77	NA	NA	GO:0004601, GO:0005506, GO:0005509, GO:0005618, GO:0006979, GO:0009055, GO:0016020, GO:0016491, GO:0020037, GO:0045730, GO:0046872, GO:0048046, GO:0050832, GO:0055114
VIT_212s0055g01020	-0.340049	1.79251	bacterial-induced peroxidase	AT5G39580	414	2e-144	0.62	0.78	NA	NA	GO:0004601, GO:0005506, GO:0005509, GO:0005618, GO:0006979, GO:0009055, GO:0016020, GO:0016491, GO:0020037, GO:0045730, GO:0046872, GO:0048046, GO:0050832, GO:0055114
VIT_212s0055g01150	-0.0637588	1.0694	brassinosteroid insensitive 1-associated receptor kinase 1-like	AT4G33430	802	0	0.63	0.73	ATBAK1, ATSERK3, BAK1, ELG, RKS10, SERK3	Leu-rich receptor Serine/threonine protein kinase. Component of BR signaling that interacts with BRI1 in vitro and in vivo to form a heterodimer. Brassinolide-dependent association of BRI1 and BAK1 in vivo. Phosphorylation of both BRI1 and BAK1 on Thr residues was BR dependent. Although BAK1 and BRI1 alone localize in the plasma membrane, when BAK1 and BRI1 are coexpressed, the heterodimer BAK1/B…	GO:0000166, GO:0002229, GO:0002679, GO:0004672, GO:0004674, GO:0004713, GO:0004714, GO:0004872, GO:0005515, GO:0005524, GO:0005768, GO:0005886, GO:0006468, GO:0006612, GO:0007169, GO:0008219, GO:0009069, GO:0009742, GO:0009863, GO:0010200, GO:0010363, GO:0016020, GO:0016021, GO:0016049, GO:0016301, GO:0016491, GO:0016740, GO:0030968, GO:0032440, GO:0033612, GO:0042742, GO:0043069, GO:0043234, GO:…
VIT_212s0055g01160	0.147634	1.36132	brassinosteroid insensitive 1-associated receptor kinase 1	AT4G33430	880	0	0.73	0.8	ATBAK1, ATSERK3, BAK1, ELG, RKS10, SERK3	Leu-rich receptor Serine/threonine protein kinase. Component of BR signaling that interacts with BRI1 in vitro and in vivo to form a heterodimer. Brassinolide-dependent association of BRI1 and BAK1 in vivo. Phosphorylation of both BRI1 and BAK1 on Thr residues was BR dependent. Although BAK1 and BRI1 alone localize in the plasma membrane, when BAK1 and BRI1 are coexpressed, the heterodimer BAK1/B…	GO:0000166, GO:0002229, GO:0002679, GO:0004672, GO:0004674, GO:0004713, GO:0004714, GO:0004872, GO:0005515, GO:0005524, GO:0005768, GO:0005886, GO:0006468, GO:0006612, GO:0007169, GO:0008219, GO:0009069, GO:0009742, GO:0009863, GO:0010200, GO:0010363, GO:0016020, GO:0016021, GO:0016049, GO:0016301, GO:0016491, GO:0016740, GO:0030968, GO:0032440, GO:0033612, GO:0042742, GO:0043069, GO:0043234, GO:…
VIT_212s0055g01280	0.413141	2.50429	brassinosteroid insensitive 1-associated receptor kinase 1	AT2G13790	577	0	0.8	0.86	ATSERK4, BAK7, BKK1, SERK4	NA	GO:0000165, GO:0000166, GO:0002229, GO:0002237, GO:0002679, GO:0004672, GO:0004674, GO:0004675, GO:0004713, GO:0004714, GO:0004872, GO:0005515, GO:0005524, GO:0005768, GO:0005886, GO:0006468, GO:0006612, GO:0007169, GO:0007178, GO:0008219, GO:0008289, GO:0009069, GO:0009556, GO:0009742, GO:0009814, GO:0009863, GO:0010150, GO:0010152, GO:0010200, GO:0010363, GO:0016020, GO:0016021, GO:0016049, GO:…
VIT_212s0055g01285	0.699134	2.51605	brassinosteroid insensitive 1-associated receptor kinase 1	AT4G33430	102	2e-26	0.68	0.77	ATBAK1, ATSERK3, BAK1, ELG, RKS10, SERK3	Leu-rich receptor Serine/threonine protein kinase. Component of BR signaling that interacts with BRI1 in vitro and in vivo to form a heterodimer. Brassinolide-dependent association of BRI1 and BAK1 in vivo. Phosphorylation of both BRI1 and BAK1 on Thr residues was BR dependent. Although BAK1 and BRI1 alone localize in the plasma membrane, when BAK1 and BRI1 are coexpressed, the heterodimer BAK1/B…	GO:0002229, GO:0002679, GO:0004674, GO:0004714, GO:0005524, GO:0005768, GO:0005886, GO:0006468, GO:0006612, GO:0007169, GO:0009069, GO:0009742, GO:0009863, GO:0010200, GO:0010363, GO:0016021, GO:0016049, GO:0030968, GO:0032440, GO:0033612, GO:0042742, GO:0043069, GO:0043234, GO:0046982, GO:0050832, GO:0055114
VIT_212s0057g00420	0.0456966	1.64596	membrane protein	AT5G35735	425	2e-146	0.55	0.71	NA	NA	GO:0004497, GO:0005886, GO:0006612, GO:0009625, GO:0009862, GO:0009963, GO:0010363, GO:0010413, GO:0016021, GO:0031347, GO:0031348, GO:0045087, GO:0045492, GO:0050794, GO:0051707, GO:0051716
VIT_212s0057g01090	0.625432	2.54903	nudix hydrolase 2-like	AT5G47650	275	6e-90	0.65	0.78	ATNUDT2, ATNUDX2, NUDT2	Encodes an ADP-ribose pyrophosphatase that confers enhanced tolerance to oxidative stress.	GO:0000210, GO:0006144, GO:0006769, GO:0009626, GO:0009651, GO:0009870, GO:0010193, GO:0016787, GO:0017110, GO:0035529, GO:0042742, GO:0042803, GO:0046497, GO:0047631, GO:0051287, GO:0070212, GO:0080151
VIT_212s0057g01100	0.134677	1.08356	nudix hydrolase 2-like	AT5G47650	231	7e-75	0.67	0.78	ATNUDT2, ATNUDX2, NUDT2	Encodes an ADP-ribose pyrophosphatase that confers enhanced tolerance to oxidative stress.	GO:0000210, GO:0006144, GO:0006769, GO:0009626, GO:0009651, GO:0009870, GO:0010193, GO:0016757, GO:0016787, GO:0017110, GO:0035529, GO:0042742, GO:0042803, GO:0046497, GO:0047631, GO:0051287, GO:0070212, GO:0080151
VIT_212s0057g01130	0.0203657	1.34601	disease resistance protein	AT3G07040	164	9e-43	0.26	0.39	RPM1, RPS3	Contains an N-terminal tripartite nucleotide binding site and a C-terminal tandem array of leucine-rich repeats. Confers resistance to Pseudomonas syringae strains that carry the avirulence genes avrB and avrRpm1.	GO:0004721, GO:0006470, GO:0006952, GO:0043531
VIT_212s0121g00300	0.155512	1.51927	brassinosteroid insensitive 1-associated receptor kinase 1-like	AT1G34210	257	9e-81	0.75	0.85	ATSERK2, SERK2	Plasma membrane LRR receptor-like serine threonine kinase expressed during embryogenesis in locules until stage 6 anthers, with higher expression in the tapetal cell layer. SERK1 and SERK2 receptor kinases function redundantly as an important control point for sporophytic development controlling male gametophyte production.	GO:0000166, GO:0002229, GO:0002679, GO:0004672, GO:0004674, GO:0004713, GO:0004714, GO:0004872, GO:0005515, GO:0005524, GO:0005768, GO:0005886, GO:0006468, GO:0006612, GO:0008219, GO:0008289, GO:0009069, GO:0009556, GO:0009742, GO:0009863, GO:0010150, GO:0010152, GO:0010200, GO:0010363, GO:0016020, GO:0016021, GO:0016049, GO:0016301, GO:0016740, GO:0030968, GO:0033612, GO:0042742, GO:0043069, GO:…
VIT_213s0019g00380	-0.350998	1.15964	disease resistance rpp13-like protein 1-like	AT3G14470	716	0	0.41	0.6	NA	NA	GO:0000166, GO:0003723, GO:0003964, GO:0004721, GO:0005515, GO:0005524, GO:0006278, GO:0006915, GO:0006952, GO:0016787, GO:0043531
VIT_213s0019g01080	0.207561	1.20496	protein kinase chloroplast	AT2G28930	484	1e-169	0.69	0.8	APK1B, PK1B	NA	GO:0000166, GO:0002213, GO:0004672, GO:0004674, GO:0004713, GO:0004715, GO:0005524, GO:0005730, GO:0005737, GO:0005886, GO:0006468, GO:0009069, GO:0009507, GO:0009536, GO:0016301, GO:0046777, GO:0050832
VIT_213s0019g01980	0.255648	1.0551	aspartic proteinase nepenthesin-2-like	AT2G39710	594	0	0.69	0.82	NA	Encodes a Cysteine-rich peptide (CRP) family protein	GO:0000165, GO:0004190, GO:0005507, GO:0005515, GO:0005576, GO:0005783, GO:0005829, GO:0006508, GO:0006612, GO:0006812, GO:0008233, GO:0008270, GO:0009409, GO:0009507, GO:0009595, GO:0009697, GO:0009793, GO:0009862, GO:0009867, GO:0010200, GO:0010310, GO:0010363, GO:0015446, GO:0015700, GO:0016756, GO:0016787, GO:0019684, GO:0031348, GO:0042344, GO:0042742, GO:0043900, GO:0046685, GO:0046686, GO:…
VIT_213s0019g02090	-0.222463	-1.43762	NA	AT2G44920	285	6e-97	0.84	0.91	NA	NA	GO:0003674, GO:0005515, GO:0006098, GO:0006636, GO:0008150, GO:0009409, GO:0009507, GO:0009535, GO:0009536, GO:0009543, GO:0009579, GO:0015979, GO:0015995, GO:0016117, GO:0019288, GO:0031977, GO:0042742, GO:0043085
VIT_213s0019g02810	-0.0445849	-1.1686	udp-glycosyltransferase 76g1	AT3G11340	501	1e-174	0.57	0.72	UGT76B1	NA	GO:0005634, GO:0008152, GO:0009813, GO:0010150, GO:0016740, GO:0016757, GO:0016758, GO:0047213, GO:0050832
VIT_213s0019g04060	0.119961	2.45802	mlo-like protein 6	AT1G61560	723	0	0.6	0.74	ATMLO6, MLO6	A member of a large family of seven-transmembrane domain proteins specific to plants, homologs of the barley mildew resistance locus o (MLO) protein. The Arabidopsis genome contains 15 genes encoding MLO proteins, with localization in plasma membrane. Phylogenetic analysis revealed four clades of closely-related AtMLO genes. ATMLO6 belongs to the clade IV, with AtMLO2, AtMLO3 and AtMLO12. The gen…	GO:0005516, GO:0005886, GO:0006952, GO:0008219, GO:0009607, GO:0009817, GO:0010150, GO:0016020, GO:0016021, GO:0031348, GO:0052542
VIT_213s0019g04080	-1.07324	-1.71052	protein transport protein sec61 subunit beta	AT5G60460	120	9e-36	0.79	0.84	NA	NA	GO:0005794, GO:0005886, GO:0008219, GO:0008565, GO:0009507, GO:0009817, GO:0010150, GO:0015031, GO:0016021, GO:0031348
VIT_213s0047g00210	1.70679	2.14048	flavanone 3-dioxygenase-like	AT5G24530	508	0	0.68	0.83	DMR6	Encodes a putative 2OG-Fe(II) oxygenase that is defense-associated but required for susceptibility to downy mildew.	GO:0000165, GO:0001666, GO:0005506, GO:0005737, GO:0006612, GO:0009595, GO:0009617, GO:0009620, GO:0009697, GO:0009813, GO:0009862, GO:0009867, GO:0010200, GO:0010310, GO:0010363, GO:0016491, GO:0031348, GO:0034976, GO:0042742, GO:0043900, GO:0045486, GO:0050832, GO:0055114
VIT_213s0047g00740	-0.66832	-1.09244	disease resistance protein at3g14460-like	AT3G14460	310	4e-91	0.41	0.57	NA	NA	GO:0005515, GO:0006952, GO:0043531
VIT_213s0064g00420	-0.493571	-1.58484	sulfotransferase 17-like	AT2G03760	152	1e-41	0.39	0.57	AtSOT1, AtSOT12, ATST1, RAR047, SOT12, ST, ST1	Encodes a brassinosteroid sulfotransferase. In vitro experiements show that this enzyme has a preference for 24-epibrassinosteroids, particularly 24-epicathasterone, but does not act on castasterone and brassinolide. It is differentially expressed during development, being more abundant in young seedlings and actively growing cell cultures. Expression is induced in response to salicylic acid and …	GO:0004027, GO:0006790, GO:0006952, GO:0008209, GO:0008210, GO:0009651, GO:0009694, GO:0009735, GO:0009751, GO:0009753, GO:0016131, GO:0080118, GO:0080131
VIT_213s0064g01780	-0.633137	-1.05858	disease resistance protein at3g14460-like	AT3G14470	132	1e-33	0.37	0.56	NA	NA	GO:0005515, GO:0006952, GO:0043531
VIT_213s0064g01790	-0.322176	-1.86556	disease resistance protein at3g14460-like	AT3G14470	400	4e-126	0.4	0.6	NA	NA	GO:0000166, GO:0004721, GO:0005515, GO:0005524, GO:0006915, GO:0006952, GO:0016787, GO:0043531
VIT_213s0067g00260	0.291605	2.19097	nematode-resistance protein	AT2G40000	531	0	0.57	0.71	ATHSPRO2, HSPRO2	NA	GO:0004872, GO:0005515, GO:0006979, GO:0009646, GO:0009751, GO:0009816, GO:0010200
VIT_213s0067g01070	0.334739	1.42154	NA	AT2G40140	642	0	0.53	0.65	ATSZF2, CZF1, SZF2, ZFAR1	NA	GO:0003676, GO:0005515, GO:0008270, GO:0009409, GO:0010200, GO:0046872, GO:0050832
VIT_213s0084g00850	-0.129627	-1.32607	nadph:quinone oxidoreductase	AT3G27890	322	3e-112	0.8	0.93	NQR	Encodes NAD(P)H:quinone reductase which is an FMN binding protein that catalyzes the reduction of quinone substrates to hydroquinones.The enzyme activity was confirmed by in vitro assay.	GO:0000165, GO:0000166, GO:0003955, GO:0005739, GO:0005777, GO:0005829, GO:0005886, GO:0006096, GO:0006612, GO:0006635, GO:0006694, GO:0006833, GO:0006972, GO:0006979, GO:0007030, GO:0008270, GO:0008752, GO:0009266, GO:0009507, GO:0009570, GO:0009651, GO:0009697, GO:0009862, GO:0009867, GO:0010167, GO:0010200, GO:0010310, GO:0010363, GO:0015706, GO:0016045, GO:0016491, GO:0016747, GO:0031348, GO:…
VIT_213s0139g00010	0.515815	1.04184	disease resistance rpp13-like protein 1-like	AT3G14470	536	2e-171	0.41	0.6	NA	NA	GO:0000166, GO:0003723, GO:0003964, GO:0004721, GO:0005515, GO:0005524, GO:0006278, GO:0006915, GO:0006952, GO:0016787, GO:0043531
VIT_213s0156g00540	-0.269542	-1.03949	disease resistance protein at3g14460-like	AT3G14470	516	6e-164	0.39	0.56	NA	NA	GO:0000166, GO:0005515, GO:0005524, GO:0006915, GO:0006952, GO:0043531
VIT_213s0158g00170	0.0214294	1.19272	cc-nbs-lrr resistance protein	AT3G14470	524	6e-167	0.35	0.53	NA	NA	GO:0000166, GO:0004674, GO:0004721, GO:0005515, GO:0005524, GO:0006468, GO:0006470, GO:0006915, GO:0006952, GO:0009069, GO:0016787, GO:0043531
VIT_213s0158g00360	0.631718	1.95745	autoinhibited calcium atpase	AT3G57330	1516	0	0.71	0.85	ACA11	NA	GO:0000166, GO:0003824, GO:0005388, GO:0005516, GO:0005524, GO:0005886, GO:0006754, GO:0006812, GO:0006816, GO:0008152, GO:0009507, GO:0009624, GO:0009651, GO:0009705, GO:0015085, GO:0015662, GO:0016020, GO:0016021, GO:0016529, GO:0016787, GO:0016820, GO:0042742, GO:0043069, GO:0046872, GO:0055081, GO:0070588
VIT_214s0006g00100	-0.275957	-1.3903	potassium channel skor	AT3G02850	1098	0	0.76	0.87	SKOR	Encodes SKOR, a member of Shaker family potassium ion (K+) channel. This family includes five groups based on phylogenetic analysis (FEBS Letters (2007) 581: 2357): I (inward rectifying channel): AKT1 (AT2G26650), AKT5 (AT4G32500) and SPIK (also known as AKT6, AT2G25600); II (inward rectifying channel): KAT1 (AT5G46240) and KAT2 (AT4G18290); III (weakly inward rectifying channel): AKT2 (AT4G22200…	GO:0005216, GO:0005242, GO:0005244, GO:0005249, GO:0005267, GO:0005515, GO:0005634, GO:0006810, GO:0006811, GO:0006813, GO:0008076, GO:0009409, GO:0009414, GO:0009737, GO:0009753, GO:0010200, GO:0015271, GO:0016020, GO:0016021, GO:0030551, GO:0030955, GO:0034765, GO:0050832, GO:0071805
VIT_214s0030g00520	0.892797	2.02285	disease resistance protein at4g27190-like	AT4G27220	49	4e-06	0.3	0.48	NA	NA	GO:0005524, GO:0006952, GO:0017111, GO:0043531
VIT_214s0030g01200	-0.377719	-1.13382	uncharacterized protein loc100246921	AT4G27190	201	4e-54	0.29	0.45	NA	NA	GO:0005515, GO:0005524, GO:0006952, GO:0017111, GO:0043531
VIT_214s0030g01900	-0.020777	-1.08154	ribose-5-phosphate isomerase	AT3G04790	394	4e-138	0.71	0.83	EMB3119	NA	GO:0000165, GO:0004751, GO:0006546, GO:0006569, GO:0006612, GO:0006636, GO:0006766, GO:0009052, GO:0009106, GO:0009108, GO:0009409, GO:0009535, GO:0009570, GO:0009595, GO:0009684, GO:0009695, GO:0009697, GO:0009862, GO:0009867, GO:0009941, GO:0010200, GO:0010310, GO:0010363, GO:0015976, GO:0016853, GO:0019253, GO:0019288, GO:0019344, GO:0019684, GO:0019748, GO:0031348, GO:0042742, GO:0043900, GO:…
VIT_214s0036g01305	-0.251994	-1.17477	disease resistance protein at4g27190-like	AT4G27190	181	6e-49	0.32	0.5	NA	NA	GO:0005515, GO:0005524, GO:0006952, GO:0017111, GO:0043531
VIT_214s0060g00820	-0.266737	-1.40295	rna binding protein	AT1G09340	650	0	0.83	0.93	CRB, CSP41B, HIP1.3	Encodes CHLOROPLAST RNA BINDING (CRB), a putative RNA-binding protein. CRB is important for the proper functioning of the chloroplast. Mutations in CRB also affects the circadian system, altering the expression of both oscillator and output genes.	GO:0000165, GO:0000166, GO:0003723, GO:0003824, GO:0005488, GO:0005515, GO:0005773, GO:0005777, GO:0005794, GO:0005840, GO:0006098, GO:0006364, GO:0006612, GO:0006636, GO:0007623, GO:0008152, GO:0009409, GO:0009506, GO:0009507, GO:0009536, GO:0009570, GO:0009595, GO:0009611, GO:0009637, GO:0009640, GO:0009658, GO:0009686, GO:0009697, GO:0009793, GO:0009845, GO:0009853, GO:0009862, GO:0009867, GO:…
VIT_214s0066g00970	-0.0969722	-1.84766	anthranilate phosphoribosyltransferase	AT5G17990	497	1e-173	0.75	0.85	pat1, TRP1	Encodes the tryptophan biosynthetic enzyme phosphoribosylanthranilate transferase (PAT1, called trpD in bacteria). Converts anthranilate and phosphoribosylpyrophosphate into phosphoribosylanthranilate and inorganic pyrophosphate.	GO:0000162, GO:0000781, GO:0003691, GO:0004048, GO:0005515, GO:0005886, GO:0006569, GO:0006571, GO:0008152, GO:0008652, GO:0009073, GO:0009094, GO:0009507, GO:0009536, GO:0009570, GO:0009627, GO:0009651, GO:0009684, GO:0009733, GO:0009739, GO:0009751, GO:0009753, GO:0009873, GO:0009941, GO:0016740, GO:0016757, GO:0031965, GO:0034976, GO:0042742, GO:0046686
VIT_214s0066g01110	-0.167832	-1.13923	ribosomal protein l12	AT3G27830	207	2e-67	0.68	0.81	RPL12, RPL12-A	50S ribosomal protein L12-A	GO:0000311, GO:0003723, GO:0003735, GO:0005622, GO:0005840, GO:0006354, GO:0006412, GO:0009295, GO:0009506, GO:0009507, GO:0009535, GO:0009536, GO:0009570, GO:0009941, GO:0030529, GO:0042254, GO:0042742
VIT_214s0066g01210	-0.498631	-2.49527	carbonic anhydrase	AT3G01500	475	7e-168	0.69	0.8	ATBCA1, ATSABP3, CA1, SABP3	Encodes a putative beta-carbonic anhydrase betaCA1. Together with betaCA4 (At1g70410) regulates CO2-controlled stomatal movements in guard cells.	GO:0000165, GO:0004089, GO:0005515, GO:0005829, GO:0006098, GO:0006612, GO:0006730, GO:0006807, GO:0008270, GO:0009409, GO:0009507, GO:0009535, GO:0009536, GO:0009570, GO:0009579, GO:0009595, GO:0009697, GO:0009817, GO:0009862, GO:0009867, GO:0009941, GO:0010037, GO:0010119, GO:0010200, GO:0010310, GO:0010319, GO:0010363, GO:0015976, GO:0016020, GO:0016829, GO:0019684, GO:0031348, GO:0042742, GO:…
VIT_214s0066g01410	-0.194365	-1.21976	peptidyl-prolyl cis-trans isomerase chloroplastic-like	AT3G01480	643	0	0.73	0.84	ATCYP38, CYP38	Encodes a chloroplast cyclophilin functioning in the assembly and maintenance of photosystem II (PSII) supercomplexes.	GO:0000165, GO:0000413, GO:0003755, GO:0004652, GO:0006098, GO:0006364, GO:0006457, GO:0006612, GO:0006636, GO:0009409, GO:0009507, GO:0009535, GO:0009536, GO:0009543, GO:0009570, GO:0009579, GO:0009595, GO:0009697, GO:0009773, GO:0009862, GO:0009867, GO:0009902, GO:0010027, GO:0010103, GO:0010200, GO:0010207, GO:0010310, GO:0010363, GO:0015995, GO:0016117, GO:0016853, GO:0019288, GO:0031348, GO:…
VIT_214s0066g01670	3.44239	6.61799	prostaglandin g h synthase 2-like	AT3G01420	993	0	0.73	0.85	ALPHA-DOX1, DIOX1, DOX1, PADOX-1	Encodes an alpha-dioxygenase involved in protection against oxidative stress and cell death. Induced in response to Salicylic acid and oxidative stress. Independent of NPR1 in induction by salicylic acid.	GO:0001561, GO:0004601, GO:0004666, GO:0005576, GO:0006691, GO:0006693, GO:0006826, GO:0006979, GO:0008219, GO:0009627, GO:0009737, GO:0009830, GO:0010106, GO:0010167, GO:0015706, GO:0016165, GO:0016174, GO:0016491, GO:0016702, GO:0020037, GO:0042742, GO:0055114, GO:0071446, GO:0071732
VIT_214s0068g00640	0.198358	1.28643	acetyl- synthetase	AT5G36880	1257	0	0.83	0.91	ACS	Encodes a plastidic acetyl-coA synthetase. This enzyme plays a role in converting acetate to acetyl-coA in the plastids. It does not appear to be a major contributor to fatty acid biosynthesis based on mutant phenotypes. The enzyme seems to act as a monomer and may play an important role in preventing the toxic accumulation of fermentation products including acetaldehyde, acetate, and ethanol. It…	GO:0003824, GO:0003987, GO:0005829, GO:0006094, GO:0006096, GO:0007010, GO:0008152, GO:0009507, GO:0009570, GO:0010498, GO:0016208, GO:0016874, GO:0019427, GO:0019643, GO:0031348
VIT_214s0068g00680	-0.250446	-1.57365	glyceraldehyde-3-phosphate dehydrogenase a	AT1G12900	674	0	0.88	0.93	GAPA-2	NA	GO:0003824, GO:0004365, GO:0005488, GO:0005515, GO:0005829, GO:0006006, GO:0006094, GO:0006096, GO:0006364, GO:0008152, GO:0009409, GO:0009416, GO:0009535, GO:0009570, GO:0009637, GO:0009644, GO:0009657, GO:0009744, GO:0009749, GO:0009773, GO:0009941, GO:0010103, GO:0010114, GO:0010155, GO:0010207, GO:0010218, GO:0010319, GO:0015976, GO:0016491, GO:0019253, GO:0035304, GO:0042742, GO:0047100, GO:…
VIT_214s0081g00020	0.999878	1.40413	pathogenesis-related protein 4	AT3G04720	86	5e-21	0.59	0.66	HEL, PR-4, PR4	Encodes a protein similar to the antifungal chitin-binding protein hevein from rubber tree latex. mRNA levels increase in response to ethylene and turnip crinkle virus infection.	GO:0004568, GO:0005576, GO:0005618, GO:0006032, GO:0006952, GO:0008061, GO:0009607, GO:0009615, GO:0009627, GO:0009651, GO:0009723, GO:0009817, GO:0016998, GO:0042742, GO:0050832, GO:0080027
VIT_214s0081g00030	0.608981	2.91294	pathogenesis-related protein 4	AT3G04720	206	4e-67	0.77	0.86	HEL, PR-4, PR4	Encodes a protein similar to the antifungal chitin-binding protein hevein from rubber tree latex. mRNA levels increase in response to ethylene and turnip crinkle virus infection.	GO:0004568, GO:0006032, GO:0006952, GO:0008061, GO:0009607, GO:0009615, GO:0009627, GO:0009651, GO:0009723, GO:0009817, GO:0016998, GO:0042742, GO:0050832, GO:0080027
VIT_214s0081g00050	-0.135535	1.66642	wound-induced protein win2	AT3G04720	266	7e-90	0.7	0.8	HEL, PR-4, PR4	Encodes a protein similar to the antifungal chitin-binding protein hevein from rubber tree latex. mRNA levels increase in response to ethylene and turnip crinkle virus infection.	GO:0000325, GO:0004540, GO:0004568, GO:0005576, GO:0006032, GO:0008061, GO:0009615, GO:0009627, GO:0009651, GO:0009723, GO:0009817, GO:0010167, GO:0015706, GO:0016998, GO:0042742, GO:0050832, GO:0051252, GO:0080027
VIT_214s0081g00770	-0.140472	1.3436	cc-nbs resistance protein	None	None	None	None	None	None	None	GO:0005524, GO:0006952, GO:0017111, GO:0043531
VIT_214s0083g00120	-0.455274	-1.35787	leaf dorsal-ventral developmental protein	AT2G37630	313	4e-103	0.47	0.6	AS1, ATMYB91, ATPHAN, MYB91	Encodes a MYB-domain protein involved in specification of the leaf proximodistal axis. Mutation results in lobed and dissected leaves with a characteristic asymmetry. Homologous to the Antirrhinum PHANTASTICA (PHAN) and maize ROUGH SHEATH2 (RS2) genes Asymmetric placement of auxin response at the distal leaf tip precedes visible asymmetric leaf growth. Acts alongside AXR1 to exclude BP expression…	GO:0000785, GO:0003677, GO:0003682, GO:0005634, GO:0006952, GO:0009725, GO:0009965, GO:0051707, GO:1901700
VIT_214s0128g00520	0.622672	1.62197	early nodulin	AT3G26430	427	1e-147	0.53	0.71	NA	NA	GO:0004560, GO:0005975, GO:0006629, GO:0006952, GO:0009505, GO:0016788, GO:0019814, GO:0019863
VIT_214s0128g00780	0.256619	3.01737	lipoxygenase	AT1G55020	1328	0	0.74	0.86	ATLOX1, LOX1	lipoxygenase, a defense gene conferring resistance Xanthomonas campestris	GO:0005506, GO:0005515, GO:0005737, GO:0006633, GO:0008610, GO:0009055, GO:0009611, GO:0009737, GO:0009753, GO:0009816, GO:0016165, GO:0016491, GO:0016702, GO:0031408, GO:0046872, GO:0048364, GO:0055114
VIT_214s0128g00790	0.288848	1.47429	lipoxygenase	AT1G55020	1311	0	0.72	0.84	ATLOX1, LOX1	lipoxygenase, a defense gene conferring resistance Xanthomonas campestris	GO:0005506, GO:0005515, GO:0005737, GO:0006633, GO:0008610, GO:0009055, GO:0009611, GO:0009737, GO:0009753, GO:0009816, GO:0016165, GO:0016491, GO:0016702, GO:0031408, GO:0046872, GO:0048364, GO:0055114
VIT_215s0021g02050	0.432188	1.6741	phosphoglycerate mutase-like protein	AT3G60450	325	2e-110	0.62	0.76	NA	NA	GO:0002237, GO:0005634, GO:0005829, GO:0009507, GO:0009627, GO:0009697, GO:0009863, GO:0031348, GO:0034976
VIT_215s0024g00400	0.111485	2.14511	disease resistance protein rga3-like	AT3G14470	459	5e-142	0.32	0.5	NA	NA	GO:0000166, GO:0004721, GO:0005515, GO:0005524, GO:0006470, GO:0006915, GO:0006952, GO:0016787, GO:0043531
VIT_215s0024g01760	-0.785491	-2.23106	tmv resistance protein n-like	AT5G36930	251	2e-74	0.43	0.61	NA	NA	GO:0000166, GO:0004888, GO:0005524, GO:0005622, GO:0006915, GO:0006952, GO:0007165, GO:0017111, GO:0031224, GO:0043531, GO:0045087
VIT_215s0045g00620	0.42869	1.30459	uncharacterized protein	AT3G03560	333	3e-111	0.65	0.79	NA	NA	GO:0005634, GO:0005886, GO:0006952, GO:0043531
VIT_215s0045g00920	-0.28084	1.92928	probable disease resistance protein rdl6 rf9-like	AT1G50180	208	3e-58	0.38	0.59	NA	NA	GO:0000166, GO:0004721, GO:0005524, GO:0006915, GO:0006952, GO:0016787, GO:0043531
VIT_215s0046g00440	0.0329217	1.58358	phosphoinositide 4-kinase gamma 4	AT2G46500	716	0	0.6	0.77	ATPI4K, PI4K, UBDK	Phosphoinositide kinase which undergo autophosphorylation and phosphorylate serine/threonine residues of protein substrates. Contains phosphoinositide 3/4-kinase and ubiquitin-like domains. Phosphorylates PUFD1 and RPN10 in vitro.	GO:0000165, GO:0002679, GO:0004430, GO:0005515, GO:0005777, GO:0005829, GO:0006499, GO:0006612, GO:0009409, GO:0009414, GO:0009507, GO:0009611, GO:0009738, GO:0009862, GO:0009867, GO:0010200, GO:0010363, GO:0016773, GO:0030968, GO:0031348, GO:0042538, GO:0043069, GO:0046854, GO:0050832
VIT_215s0046g01600	1.66202	3.92432	acidic endochitinase	AT5G24090	233	7e-74	0.38	0.61	ATCHIA, CHIA	Chitinase A (class III) expressed exclusively under environmental stress conditions.	GO:0000272, GO:0003796, GO:0003824, GO:0004553, GO:0004568, GO:0005615, GO:0005773, GO:0005975, GO:0006032, GO:0008152, GO:0009409, GO:0009611, GO:0009642, GO:0009651, GO:0016787, GO:0016798, GO:0016998, GO:0042631, GO:0043169, GO:0050832
VIT_215s0046g02910	-0.0700191	-1.14895	50s ribosomal protein chloroplast	AT1G35680	197	2e-62	0.67	0.78	RPL21C	NA	GO:0003723, GO:0003735, GO:0005622, GO:0005634, GO:0005840, GO:0006364, GO:0006412, GO:0009409, GO:0009507, GO:0009536, GO:0009570, GO:0009793, GO:0009902, GO:0009941, GO:0010027, GO:0010207, GO:0019843, GO:0030529, GO:0035304, GO:0042742, GO:0042793, GO:0045893
VIT_215s0046g03600	-0.711289	-1.59905	()-neomenthol dehydrogenase	AT3G61220	395	8e-138	0.65	0.8	SDR1	NA	GO:0000166, GO:0003824, GO:0004090, GO:0005488, GO:0005829, GO:0005886, GO:0006094, GO:0006096, GO:0006691, GO:0006693, GO:0006952, GO:0008106, GO:0008152, GO:0009505, GO:0009744, GO:0009813, GO:0010224, GO:0016099, GO:0016491, GO:0019384, GO:0046486, GO:0047501, GO:0047504, GO:0050221, GO:0055114, GO:0080167
VIT_215s0048g02270	-0.743204	-1.29592	nac transcription factor-like 9	AT4G35580	253	3e-76	0.38	0.51	CBNAC, NTL9	NA	GO:0003677, GO:0003700, GO:0005515, GO:0005516, GO:0005667, GO:0006355, GO:0006952, GO:0007275, GO:0031347, GO:0045892
VIT_215s0107g00290	0.0672238	-1.70429	tmv resistance protein n-like	AT5G17680	384	2e-116	0.36	0.55	NA	NA	GO:0000166, GO:0004888, GO:0005515, GO:0005524, GO:0005622, GO:0006915, GO:0006952, GO:0007165, GO:0031224, GO:0043531, GO:0045087
VIT_216s0013g00890	2.11705	3.83129	ap2 erf domain-containing transcription factor	AT4G17500	213	1e-67	0.51	0.62	ATERF-1, ERF-1	Encodes a member of the ERF (ethylene response factor) subfamily B-3 of ERF/AP2 transcription factor family (ATERF-1). The protein contains one AP2 domain. There are 18 members in this subfamily including ATERF-1, ATERF-2, AND ATERF-5.	GO:0003677, GO:0003700, GO:0005634, GO:0005667, GO:0006355, GO:0006952, GO:0009835, GO:0009864, GO:0009873, GO:0010200
VIT_216s0013g00900	0.307421	1.54033	ethylene-responsive transcription factor 5	AT5G51190	182	9e-57	0.5	0.65	NA	encodes a member of the ERF (ethylene response factor) subfamily B-3 of ERF/AP2 transcription factor family. The protein contains one AP2 domain. There are 18 members in this subfamily including ATERF-1, ATERF-2, AND ATERF-5.	GO:0003677, GO:0003700, GO:0005634, GO:0005667, GO:0006355, GO:0006952, GO:0009873, GO:0010200
VIT_216s0013g00990	0.32088	1.07745	ethylene-responsive transcription factor 5	AT5G51190	175	3e-53	0.39	0.54	NA	encodes a member of the ERF (ethylene response factor) subfamily B-3 of ERF/AP2 transcription factor family. The protein contains one AP2 domain. There are 18 members in this subfamily including ATERF-1, ATERF-2, AND ATERF-5.	GO:0003677, GO:0003700, GO:0005634, GO:0005667, GO:0006355, GO:0006952, GO:0009873
VIT_216s0013g01000	0.677573	1.29813	ethylene-responsive transcription factor 5	AT5G51190	184	6e-57	0.42	0.54	NA	encodes a member of the ERF (ethylene response factor) subfamily B-3 of ERF/AP2 transcription factor family. The protein contains one AP2 domain. There are 18 members in this subfamily including ATERF-1, ATERF-2, AND ATERF-5.	GO:0003677, GO:0003700, GO:0005634, GO:0005667, GO:0006355, GO:0006952, GO:0009873
VIT_216s0013g01110	-0.14607	1.7808	ethylene-responsive transcription factor 5-like	AT5G51190	189	6e-59	0.46	0.61	NA	encodes a member of the ERF (ethylene response factor) subfamily B-3 of ERF/AP2 transcription factor family. The protein contains one AP2 domain. There are 18 members in this subfamily including ATERF-1, ATERF-2, AND ATERF-5.	GO:0003677, GO:0003700, GO:0005634, GO:0005667, GO:0006355, GO:0006952, GO:0009873
VIT_216s0013g01120	0.352603	2.03564	ethylene-responsive transcription factor 5	AT5G51190	183	1e-56	0.45	0.57	NA	encodes a member of the ERF (ethylene response factor) subfamily B-3 of ERF/AP2 transcription factor family. The protein contains one AP2 domain. There are 18 members in this subfamily including ATERF-1, ATERF-2, AND ATERF-5.	GO:0003677, GO:0003700, GO:0005634, GO:0005667, GO:0006355, GO:0006952, GO:0009873, GO:0050896
VIT_216s0039g01770	-0.397381	-1.49314	norcoclaurine synthase	None	None	None	None	None	None	None	GO:0006952, GO:0009607, GO:0009821, GO:0050474
VIT_216s0050g01150	-1.01613	-2.02278	heat shock protein 81-1	AT5G52640	1230	0	0.91	0.95	ATHS83, AtHsp90-1, ATHSP90.1, HSP81-1, HSP81.1, HSP83, HSP90.1	Encodes a cytosolic heat shock protein AtHSP90.1. AtHSP90.1 interacts with disease resistance signaling components SGT1b and RAR1 and is required for RPS2-mediated resistance.	GO:0000166, GO:0005524, GO:0005618, GO:0005737, GO:0005829, GO:0005886, GO:0006457, GO:0006950, GO:0009408, GO:0009644, GO:0009816, GO:0042542, GO:0046685, GO:0051082
VIT_216s0050g02220	0.107222	1.78265	acidic endochitinase	AT5G24090	430	3e-150	0.72	0.87	ATCHIA, CHIA	Chitinase A (class III) expressed exclusively under environmental stress conditions.	GO:0000272, GO:0003796, GO:0003824, GO:0004553, GO:0004568, GO:0005773, GO:0005975, GO:0006032, GO:0008152, GO:0009409, GO:0009611, GO:0009642, GO:0009651, GO:0016787, GO:0016798, GO:0016998, GO:0042631, GO:0043169, GO:0050832
VIT_216s0098g00860	1.20521	3.06896	flavanone 3-dioxygenase-like	AT5G24530	506	2e-180	0.69	0.83	DMR6	Encodes a putative 2OG-Fe(II) oxygenase that is defense-associated but required for susceptibility to downy mildew.	GO:0000165, GO:0001666, GO:0005506, GO:0005737, GO:0006612, GO:0009595, GO:0009617, GO:0009620, GO:0009697, GO:0009813, GO:0009862, GO:0009867, GO:0010200, GO:0010310, GO:0010363, GO:0016491, GO:0031348, GO:0034976, GO:0042742, GO:0043900, GO:0045486, GO:0050832, GO:0055114
VIT_216s0100g00400	-2.35427	-0.916405	ap2 erf domain-containing transcription factor	AT5G52020	191	1e-59	0.62	0.72	NA	encodes a member of the DREB subfamily A-4 of ERF/AP2 transcription factor family. The protein contains one AP2 domain. There are 17 members in this subfamily including TINY.	GO:0003677, GO:0003700, GO:0005634, GO:0005667, GO:0006355, GO:0050832
VIT_216s0100g00480	-0.0841304	-1.25366	dihydrodipicolinate reductase	AT5G52100	380	5e-133	0.82	0.91	CRR1	Is essential for chloroplast NAD(P)H dehydrogenase activity, which is involved in electron transfer between PSII and PSI. Likely functions in biogenesis or stabilization of the NAD(P)H dehydrogenase complex.	GO:0003824, GO:0005488, GO:0005737, GO:0008152, GO:0008652, GO:0008839, GO:0009085, GO:0009089, GO:0009507, GO:0009536, GO:0009570, GO:0009773, GO:0009965, GO:0010103, GO:0010207, GO:0016491, GO:0016556, GO:0016998, GO:0019684, GO:0019877, GO:0030154, GO:0042742, GO:0045893, GO:0055114, GO:0070402
VIT_216s0100g00750	1.48207	6.52617	stilbene synthase	AT5G13930	618	0	0.75	0.88	ATCHS, CHS, TT4	Encodes chalcone synthase (CHS), a key enzyme involved in the biosynthesis of flavonoids. Required for the accumulation of purple anthocyanins in leaves and stems. Also involved in the regulation of auxin transport and the modulation of root gravitropism.	GO:0003824, GO:0005737, GO:0006950, GO:0006952, GO:0008152, GO:0009058, GO:0016210, GO:0016740, GO:0016747, GO:0050350
VIT_216s0100g00760	0.785313	4.73495	stilbene synthase	AT5G13930	157	6e-46	0.73	0.83	ATCHS, CHS, TT4	Encodes chalcone synthase (CHS), a key enzyme involved in the biosynthesis of flavonoids. Required for the accumulation of purple anthocyanins in leaves and stems. Also involved in the regulation of auxin transport and the modulation of root gravitropism.	GO:0003824, GO:0005737, GO:0006952, GO:0008152, GO:0009058, GO:0009805, GO:0009809, GO:0009811, GO:0016740, GO:0050350
VIT_216s0100g00770	-0.0588553	4.78322	stilbene synthase	AT5G13930	617	0	0.75	0.88	ATCHS, CHS, TT4	Encodes chalcone synthase (CHS), a key enzyme involved in the biosynthesis of flavonoids. Required for the accumulation of purple anthocyanins in leaves and stems. Also involved in the regulation of auxin transport and the modulation of root gravitropism.	GO:0003824, GO:0005737, GO:0006952, GO:0008152, GO:0009058, GO:0009805, GO:0009809, GO:0009811, GO:0016210, GO:0016740, GO:0016747, GO:0050350
VIT_216s0100g00780	1.38311	5.83662	stilbene synthase	AT5G13930	614	0	0.74	0.88	ATCHS, CHS, TT4	Encodes chalcone synthase (CHS), a key enzyme involved in the biosynthesis of flavonoids. Required for the accumulation of purple anthocyanins in leaves and stems. Also involved in the regulation of auxin transport and the modulation of root gravitropism.	GO:0003824, GO:0005737, GO:0006950, GO:0006952, GO:0008152, GO:0009058, GO:0009805, GO:0009809, GO:0009811, GO:0016210, GO:0016740, GO:0016747, GO:0050350
VIT_216s0100g00800	1.4133	4.65245	stilbene synthase	AT5G13930	518	0	0.75	0.89	ATCHS, CHS, TT4	Encodes chalcone synthase (CHS), a key enzyme involved in the biosynthesis of flavonoids. Required for the accumulation of purple anthocyanins in leaves and stems. Also involved in the regulation of auxin transport and the modulation of root gravitropism.	GO:0003824, GO:0005737, GO:0006950, GO:0006952, GO:0008152, GO:0009058, GO:0016210, GO:0016740, GO:0016747, GO:0050350
VIT_216s0100g00810	1.64053	5.49019	stilbene synthase	AT5G13930	548	0	0.75	0.89	ATCHS, CHS, TT4	Encodes chalcone synthase (CHS), a key enzyme involved in the biosynthesis of flavonoids. Required for the accumulation of purple anthocyanins in leaves and stems. Also involved in the regulation of auxin transport and the modulation of root gravitropism.	GO:0003824, GO:0005737, GO:0006950, GO:0006952, GO:0008152, GO:0009058, GO:0009805, GO:0009809, GO:0009811, GO:0016210, GO:0016740, GO:0016747, GO:0050350
VIT_216s0100g00830	0.688128	5.27704	stilbene synthase	AT5G13930	617	0	0.75	0.88	ATCHS, CHS, TT4	Encodes chalcone synthase (CHS), a key enzyme involved in the biosynthesis of flavonoids. Required for the accumulation of purple anthocyanins in leaves and stems. Also involved in the regulation of auxin transport and the modulation of root gravitropism.	GO:0003824, GO:0005737, GO:0006950, GO:0006952, GO:0008152, GO:0009058, GO:0009805, GO:0009809, GO:0009811, GO:0016210, GO:0016740, GO:0016747, GO:0050350
VIT_216s0100g00840	1.77231	5.83559	stilbene synthase	AT5G13930	612	0	0.73	0.88	ATCHS, CHS, TT4	Encodes chalcone synthase (CHS), a key enzyme involved in the biosynthesis of flavonoids. Required for the accumulation of purple anthocyanins in leaves and stems. Also involved in the regulation of auxin transport and the modulation of root gravitropism.	GO:0003824, GO:0005737, GO:0006950, GO:0006952, GO:0008152, GO:0009058, GO:0009805, GO:0009809, GO:0009811, GO:0016210, GO:0016740, GO:0016747, GO:0050350
VIT_216s0100g00850	0.0562474	4.34856	stilbene synthase	AT5G13930	613	0	0.73	0.88	ATCHS, CHS, TT4	Encodes chalcone synthase (CHS), a key enzyme involved in the biosynthesis of flavonoids. Required for the accumulation of purple anthocyanins in leaves and stems. Also involved in the regulation of auxin transport and the modulation of root gravitropism.	GO:0003824, GO:0005737, GO:0006950, GO:0006952, GO:0008152, GO:0009058, GO:0009805, GO:0009809, GO:0009811, GO:0016210, GO:0016740, GO:0016747, GO:0050350
VIT_216s0100g00860	3.32972	6.63689	stilbene synthase 4-like	AT5G13930	533	0	0.65	0.8	ATCHS, CHS, TT4	Encodes chalcone synthase (CHS), a key enzyme involved in the biosynthesis of flavonoids. Required for the accumulation of purple anthocyanins in leaves and stems. Also involved in the regulation of auxin transport and the modulation of root gravitropism.	GO:0003824, GO:0005737, GO:0006950, GO:0006952, GO:0008152, GO:0009058, GO:0009805, GO:0009809, GO:0009811, GO:0016210, GO:0016740, GO:0016747, GO:0050350
VIT_216s0100g00880	1.03544	5.0242	stilbene synthase 4-like	AT5G13930	612	0	0.73	0.88	ATCHS, CHS, TT4	Encodes chalcone synthase (CHS), a key enzyme involved in the biosynthesis of flavonoids. Required for the accumulation of purple anthocyanins in leaves and stems. Also involved in the regulation of auxin transport and the modulation of root gravitropism.	GO:0003824, GO:0005737, GO:0006950, GO:0006952, GO:0008152, GO:0009058, GO:0009805, GO:0009809, GO:0009811, GO:0016210, GO:0016740, GO:0016747, GO:0050350
VIT_216s0100g00900	1.64559	5.69362	stilbene synthase 4-like	AT5G13930	616	0	0.74	0.89	ATCHS, CHS, TT4	Encodes chalcone synthase (CHS), a key enzyme involved in the biosynthesis of flavonoids. Required for the accumulation of purple anthocyanins in leaves and stems. Also involved in the regulation of auxin transport and the modulation of root gravitropism.	GO:0003824, GO:0005737, GO:0006950, GO:0006952, GO:0008152, GO:0009058, GO:0009805, GO:0009809, GO:0009811, GO:0016210, GO:0016740, GO:0016747, GO:0050350
VIT_216s0100g00910	0.904888	5.28869	stilbene synthase	AT5G13930	617	0	0.75	0.88	ATCHS, CHS, TT4	Encodes chalcone synthase (CHS), a key enzyme involved in the biosynthesis of flavonoids. Required for the accumulation of purple anthocyanins in leaves and stems. Also involved in the regulation of auxin transport and the modulation of root gravitropism.	GO:0003824, GO:0005737, GO:0006950, GO:0006952, GO:0008152, GO:0009058, GO:0009805, GO:0009809, GO:0009811, GO:0016210, GO:0016740, GO:0016747, GO:0050350
VIT_216s0100g00920	0.759643	4.17358	stilbene synthase	AT5G13930	612	0	0.73	0.88	ATCHS, CHS, TT4	Encodes chalcone synthase (CHS), a key enzyme involved in the biosynthesis of flavonoids. Required for the accumulation of purple anthocyanins in leaves and stems. Also involved in the regulation of auxin transport and the modulation of root gravitropism.	GO:0003824, GO:0005737, GO:0006950, GO:0006952, GO:0008152, GO:0009058, GO:0009805, GO:0009809, GO:0009811, GO:0016210, GO:0016740, GO:0016747, GO:0050350
VIT_216s0100g00930	1.50394	6.04042	stilbene synthase	AT5G13930	613	0	0.74	0.88	ATCHS, CHS, TT4	Encodes chalcone synthase (CHS), a key enzyme involved in the biosynthesis of flavonoids. Required for the accumulation of purple anthocyanins in leaves and stems. Also involved in the regulation of auxin transport and the modulation of root gravitropism.	GO:0003824, GO:0005737, GO:0006950, GO:0006952, GO:0008152, GO:0009058, GO:0009805, GO:0009809, GO:0009811, GO:0016210, GO:0016740, GO:0016747, GO:0050350
VIT_216s0100g00940	1.57286	4.8874	stilbene synthase 4-like	AT5G13930	620	0	0.74	0.89	ATCHS, CHS, TT4	Encodes chalcone synthase (CHS), a key enzyme involved in the biosynthesis of flavonoids. Required for the accumulation of purple anthocyanins in leaves and stems. Also involved in the regulation of auxin transport and the modulation of root gravitropism.	GO:0003824, GO:0005737, GO:0006950, GO:0006952, GO:0008152, GO:0009058, GO:0009805, GO:0009809, GO:0009811, GO:0016210, GO:0016740, GO:0016747, GO:0050350
VIT_216s0100g00950	0.992904	6.08544	stilbene synthase	AT5G13930	95	5e-25	0.83	0.92	ATCHS, CHS, TT4	Encodes chalcone synthase (CHS), a key enzyme involved in the biosynthesis of flavonoids. Required for the accumulation of purple anthocyanins in leaves and stems. Also involved in the regulation of auxin transport and the modulation of root gravitropism.	GO:0003824, GO:0005737, GO:0006952, GO:0008152, GO:0009805, GO:0009809, GO:0009811, GO:0050350
VIT_216s0100g00990	0.00710044	5.34047	stilbene synthase	AT5G13930	618	0	0.75	0.88	ATCHS, CHS, TT4	Encodes chalcone synthase (CHS), a key enzyme involved in the biosynthesis of flavonoids. Required for the accumulation of purple anthocyanins in leaves and stems. Also involved in the regulation of auxin transport and the modulation of root gravitropism.	GO:0003824, GO:0005737, GO:0006950, GO:0006952, GO:0008152, GO:0009058, GO:0009805, GO:0009809, GO:0009811, GO:0016210, GO:0016740, GO:0016747, GO:0050350
VIT_216s0100g01000	0.631523	4.5017	stilbene synthase 4-like	AT5G13930	616	0	0.74	0.89	ATCHS, CHS, TT4	Encodes chalcone synthase (CHS), a key enzyme involved in the biosynthesis of flavonoids. Required for the accumulation of purple anthocyanins in leaves and stems. Also involved in the regulation of auxin transport and the modulation of root gravitropism.	GO:0003824, GO:0005737, GO:0006950, GO:0006952, GO:0008152, GO:0009058, GO:0009805, GO:0009809, GO:0009811, GO:0016210, GO:0016740, GO:0016747, GO:0050350
VIT_216s0100g01010	1.31277	6.42974	stilbene synthase	AT5G13930	618	0	0.75	0.88	ATCHS, CHS, TT4	Encodes chalcone synthase (CHS), a key enzyme involved in the biosynthesis of flavonoids. Required for the accumulation of purple anthocyanins in leaves and stems. Also involved in the regulation of auxin transport and the modulation of root gravitropism.	GO:0003824, GO:0005737, GO:0006950, GO:0006952, GO:0008152, GO:0009058, GO:0009805, GO:0009809, GO:0009811, GO:0016210, GO:0016740, GO:0016747, GO:0050350
VIT_216s0100g01020	1.18034	5.46174	stilbene synthase 4-like	AT5G13930	616	0	0.74	0.89	ATCHS, CHS, TT4	Encodes chalcone synthase (CHS), a key enzyme involved in the biosynthesis of flavonoids. Required for the accumulation of purple anthocyanins in leaves and stems. Also involved in the regulation of auxin transport and the modulation of root gravitropism.	GO:0003824, GO:0005737, GO:0006950, GO:0006952, GO:0008152, GO:0009058, GO:0009805, GO:0009809, GO:0009811, GO:0016210, GO:0016740, GO:0016747, GO:0050350
VIT_216s0100g01040	2.61909	5.27091	stilbene synthase 4-like	AT5G13930	616	0	0.74	0.88	ATCHS, CHS, TT4	Encodes chalcone synthase (CHS), a key enzyme involved in the biosynthesis of flavonoids. Required for the accumulation of purple anthocyanins in leaves and stems. Also involved in the regulation of auxin transport and the modulation of root gravitropism.	GO:0003824, GO:0005737, GO:0006950, GO:0006952, GO:0008152, GO:0009058, GO:0009805, GO:0009809, GO:0009811, GO:0016210, GO:0016740, GO:0016747, GO:0050350
VIT_216s0100g01070	1.33286	5.96067	stilbene synthase	AT5G13930	610	0	0.74	0.88	ATCHS, CHS, TT4	Encodes chalcone synthase (CHS), a key enzyme involved in the biosynthesis of flavonoids. Required for the accumulation of purple anthocyanins in leaves and stems. Also involved in the regulation of auxin transport and the modulation of root gravitropism.	GO:0003824, GO:0005737, GO:0006950, GO:0006952, GO:0008152, GO:0009058, GO:0009805, GO:0009809, GO:0009811, GO:0016210, GO:0016740, GO:0016747, GO:0050350
VIT_216s0100g01100	0.8796	6.08693	stilbene synthase	AT5G13930	602	0	0.73	0.87	ATCHS, CHS, TT4	Encodes chalcone synthase (CHS), a key enzyme involved in the biosynthesis of flavonoids. Required for the accumulation of purple anthocyanins in leaves and stems. Also involved in the regulation of auxin transport and the modulation of root gravitropism.	GO:0003824, GO:0005737, GO:0006950, GO:0006952, GO:0008152, GO:0009058, GO:0016210, GO:0016740, GO:0016747, GO:0050350
VIT_216s0100g01120	-0.382163	4.72191	stilbene synthase	AT5G13930	617	0	0.75	0.88	ATCHS, CHS, TT4	Encodes chalcone synthase (CHS), a key enzyme involved in the biosynthesis of flavonoids. Required for the accumulation of purple anthocyanins in leaves and stems. Also involved in the regulation of auxin transport and the modulation of root gravitropism.	GO:0003824, GO:0005737, GO:0006950, GO:0006952, GO:0008152, GO:0009058, GO:0016210, GO:0016740, GO:0016747, GO:0050350
VIT_216s0100g01140	1.03867	5.76549	stilbene synthase	AT5G13930	615	0	0.75	0.88	ATCHS, CHS, TT4	Encodes chalcone synthase (CHS), a key enzyme involved in the biosynthesis of flavonoids. Required for the accumulation of purple anthocyanins in leaves and stems. Also involved in the regulation of auxin transport and the modulation of root gravitropism.	GO:0003824, GO:0005737, GO:0006950, GO:0006952, GO:0008152, GO:0009058, GO:0009805, GO:0009809, GO:0009811, GO:0016210, GO:0016740, GO:0016747, GO:0050350
VIT_216s0100g01150	-0.00716778	3.79788	stilbene synthase	AT5G13930	617	0	0.75	0.88	ATCHS, CHS, TT4	Encodes chalcone synthase (CHS), a key enzyme involved in the biosynthesis of flavonoids. Required for the accumulation of purple anthocyanins in leaves and stems. Also involved in the regulation of auxin transport and the modulation of root gravitropism.	GO:0003824, GO:0005737, GO:0006950, GO:0006952, GO:0008152, GO:0009058, GO:0009805, GO:0009809, GO:0009811, GO:0016210, GO:0016740, GO:0016747, GO:0050350
VIT_216s0100g01160	0.185628	5.15574	stilbene synthase	AT5G13930	610	0	0.74	0.88	ATCHS, CHS, TT4	Encodes chalcone synthase (CHS), a key enzyme involved in the biosynthesis of flavonoids. Required for the accumulation of purple anthocyanins in leaves and stems. Also involved in the regulation of auxin transport and the modulation of root gravitropism.	GO:0003824, GO:0005737, GO:0006950, GO:0006952, GO:0008152, GO:0009058, GO:0009805, GO:0009809, GO:0009811, GO:0016210, GO:0016740, GO:0016747, GO:0050350
VIT_216s0100g01170	1.95953	6.44226	stilbene synthase	AT5G13930	609	0	0.73	0.88	ATCHS, CHS, TT4	Encodes chalcone synthase (CHS), a key enzyme involved in the biosynthesis of flavonoids. Required for the accumulation of purple anthocyanins in leaves and stems. Also involved in the regulation of auxin transport and the modulation of root gravitropism.	GO:0003824, GO:0005737, GO:0006950, GO:0006952, GO:0008152, GO:0009058, GO:0009805, GO:0009809, GO:0009811, GO:0016210, GO:0016740, GO:0016747, GO:0050350
VIT_217s0000g00200	2.28803	3.68932	ap2 erf domain-containing transcription factor	AT5G61890	160	1e-47	0.62	0.72	NA	encodes a member of the ERF (ethylene response factor) subfamily B-4 of ERF/AP2 transcription factor family. The protein contains one AP2 domain. There are 7 members in this subfamily.	GO:0003677, GO:0003700, GO:0005634, GO:0005667, GO:0006355, GO:0006865, GO:0050832
VIT_217s0000g01760	-0.107003	-1.90734	NA	AT2G44470	72	6e-15	0.52	0.72	BGLU29	NA	GO:0005507, GO:0005634, GO:0005773, GO:0005777, GO:0005783, GO:0005829, GO:0006569, GO:0006612, GO:0007568, GO:0009414, GO:0009505, GO:0009595, GO:0009610, GO:0009682, GO:0009684, GO:0009687, GO:0009697, GO:0009817, GO:0009860, GO:0009862, GO:0009867, GO:0009941, GO:0010167, GO:0010168, GO:0010200, GO:0010310, GO:0010363, GO:0010686, GO:0015706, GO:0016020, GO:0019137, GO:0019684, GO:0019745, GO:…
VIT_217s0000g01970	0.297409	1.00919	mitogen-activated protein kinase kinase	AT1G73500	411	1e-143	0.67	0.79	ATMKK9, MKK9	member of MAP Kinase Kinase family. Autophosphorylates and also phosphorylates MPK3 and MPK6. Independently involved in ethylene and calmalexin biosynthesis. Induces transcription of ACS2, ACS6, ERF1, ERF2, ERF5, ERF6, CYP79B2, CYP79B3, CYP71A13 and PAD3.	GO:0000166, GO:0002229, GO:0004672, GO:0004674, GO:0004708, GO:0004713, GO:0005515, GO:0005524, GO:0005739, GO:0006468, GO:0006569, GO:0009611, GO:0009651, GO:0009684, GO:0009693, GO:0009862, GO:0009873, GO:0009926, GO:0010120, GO:0010200, GO:0016301, GO:0019344, GO:0030295, GO:0042742, GO:0045860, GO:0045893, GO:0046777
VIT_217s0000g01980	-0.455099	-1.82607	potassium channel skor	AT3G02850	1025	0	0.67	0.82	SKOR	Encodes SKOR, a member of Shaker family potassium ion (K+) channel. This family includes five groups based on phylogenetic analysis (FEBS Letters (2007) 581: 2357): I (inward rectifying channel): AKT1 (AT2G26650), AKT5 (AT4G32500) and SPIK (also known as AKT6, AT2G25600); II (inward rectifying channel): KAT1 (AT5G46240) and KAT2 (AT4G18290); III (weakly inward rectifying channel): AKT2 (AT4G22200…	GO:0004622, GO:0005216, GO:0005242, GO:0005249, GO:0005515, GO:0005634, GO:0006810, GO:0006811, GO:0006813, GO:0008076, GO:0009395, GO:0009409, GO:0009414, GO:0009737, GO:0009753, GO:0010200, GO:0015271, GO:0016020, GO:0016021, GO:0016787, GO:0030551, GO:0050832, GO:0055085
VIT_217s0000g03370	-0.0946271	3.54387	calmodulin binding protein	AT1G73805	410	6e-139	0.5	0.65	SARD1	NA	GO:0000165, GO:0001666, GO:0002237, GO:0003700, GO:0005516, GO:0005667, GO:0006355, GO:0006487, GO:0006612, GO:0009581, GO:0009595, GO:0009862, GO:0009867, GO:0010112, GO:0010200, GO:0010310, GO:0010363, GO:0031348, GO:0035304, GO:0042742, GO:0043565, GO:0050832, GO:0080142
VIT_217s0000g03380	-0.469656	3.03168	calmodulin binding protein	AT1G73805	416	5e-141	0.5	0.69	SARD1	NA	GO:0000165, GO:0001666, GO:0002237, GO:0003700, GO:0005516, GO:0005667, GO:0006355, GO:0006487, GO:0006612, GO:0009581, GO:0009595, GO:0009862, GO:0009867, GO:0010112, GO:0010200, GO:0010310, GO:0010363, GO:0031348, GO:0035304, GO:0042742, GO:0043565, GO:0050832, GO:0080142
VIT_217s0000g03390	-0.287413	2.18286	calmodulin binding protein	AT1G73805	214	8e-66	0.5	0.69	SARD1	NA	GO:0000165, GO:0001666, GO:0002237, GO:0003700, GO:0005516, GO:0005667, GO:0006355, GO:0006612, GO:0009581, GO:0009595, GO:0009862, GO:0009867, GO:0010112, GO:0010200, GO:0010310, GO:0010363, GO:0031348, GO:0035304, GO:0042742, GO:0043565, GO:0050832, GO:0080142
VIT_217s0000g04913	-0.385834	-1.584	flavonol 4 -	AT1G74100	294	3e-93	0.47	0.68	ATSOT16, ATST5A, CORI-7, SOT16	encodes a desulfoglucosinolate sulfotransferase, involved in the final step of glucosinolate core structure biosynthesis. Has a broad-substrate specificity with different desulfoglucosinolates, the best substrate is indole-3-methyl-dsGS, followed by benzyl-dsGS. Expression was induced by wounding, jasmonate and ethylene stimulates.	GO:0004027, GO:0004304, GO:0006790, GO:0006952, GO:0008209, GO:0008210, GO:0009651, GO:0009735, GO:0009751, GO:0016131, GO:0080118
VIT_217s0000g04933	-0.343366	-2.24942	sulfotransferase 17-like	AT5G07010	295	3e-97	0.44	0.65	ATST2A, ST2A	Encodes a sulfotransferase that acts specifically on 11- and 12-hydroxyjasmonic acid. Transcript levels for this enzyme are increased by treatments with jasmonic acid (JA), 12-hydroxyJA, JA-isoleucine, and 12-oxyphytodienoic acid (a JA precursor).	GO:0004027, GO:0004304, GO:0006790, GO:0006952, GO:0008209, GO:0008210, GO:0009651, GO:0009735, GO:0009751, GO:0016131, GO:0080118
VIT_217s0000g05990	-0.223806	-1.00023	hva22-like protein a	AT1G74520	270	1e-92	0.75	0.87	ATHVA22A, HVA22A	Part of the AtHVA22a family. Protein expression is ABA- and stress-inducible.	GO:0005634, GO:0006950, GO:0009269, GO:0009409, GO:0009414, GO:0009737, GO:0016020, GO:0016021, GO:0016023, GO:0042538, GO:0042742
VIT_217s0000g06450	-0.252171	-1.26626	ribulose-phosphate 3- chloroplastic-like	AT5G61410	499	3e-179	0.86	0.93	EMB2728, RPE	Arabidopsis thaliana ribulose-5-phosphate-3-epimerase mRNA	GO:0003824, GO:0004750, GO:0005515, GO:0005975, GO:0006098, GO:0008152, GO:0009409, GO:0009507, GO:0009535, GO:0009536, GO:0009570, GO:0009579, GO:0009624, GO:0009793, GO:0009941, GO:0010319, GO:0015976, GO:0016020, GO:0016853, GO:0019253, GO:0042742, GO:0046872, GO:0048046
VIT_217s0000g06710	0.0514874	2.22233	probable lrr receptor-like serine threonine-protein kinase at1g74360-like	AT1G74360	1418	0	0.63	0.78	NA	NA	GO:0000165, GO:0000166, GO:0002679, GO:0004672, GO:0004674, GO:0004713, GO:0004721, GO:0004872, GO:0005515, GO:0005524, GO:0005739, GO:0005886, GO:0006468, GO:0006470, GO:0006612, GO:0007169, GO:0009069, GO:0009581, GO:0009595, GO:0009862, GO:0009867, GO:0010200, GO:0010310, GO:0010363, GO:0016021, GO:0016023, GO:0016301, GO:0016740, GO:0016787, GO:0030968, GO:0031348, GO:0042742, GO:0043069, GO:…
VIT_217s0000g06860	0.340617	1.10639	snap25 homologous protein snap33	AT5G61210	361	3e-124	0.64	0.75	ATSNAP33, ATSNAP33B, SNAP33, SNP33	membrane localized t-SNARE SNAP25 homologue, probably involved in cytokinesis and cell plate formation	GO:0000165, GO:0000911, GO:0002679, GO:0005484, GO:0005515, GO:0005886, GO:0006499, GO:0006612, GO:0006810, GO:0006862, GO:0006888, GO:0007049, GO:0009504, GO:0009507, GO:0009595, GO:0009611, GO:0009612, GO:0009625, GO:0009695, GO:0009697, GO:0009737, GO:0009862, GO:0009867, GO:0010200, GO:0010310, GO:0010363, GO:0015031, GO:0015696, GO:0015802, GO:0016020, GO:0016021, GO:0016192, GO:0030968, GO:…
VIT_217s0000g08150	0.383258	1.0092	dna binding	AT4G20970	103	4e-27	0.38	0.6	NA	NA	GO:0005634, GO:0046983, GO:0050832
VIT_217s0000g08720	-0.0922645	1.78346	cysteine-rich receptor-like protein kinase 42-like	AT5G40380	618	0	0.51	0.66	CRK42	Encodes a cysteine-rich receptor-like protein kinase.	GO:0000166, GO:0004672, GO:0004674, GO:0004713, GO:0004715, GO:0004872, GO:0005516, GO:0005524, GO:0005886, GO:0006468, GO:0006952, GO:0009069, GO:0009627, GO:0010150, GO:0016020, GO:0016021, GO:0016301, GO:0016740, GO:0031347, GO:0046777
VIT_217s0000g08990	-0.172972	-1.57413	alliin lyase	AT4G24670	521	0	0.57	0.75	TAR2	Encodes a protein with similarity to the TAA1 trytophan aminotransferase involved in IAA biosynthesis. Double mutant analyses suggest that this protein is involved in regulating many aspects of plant growth and development from embryogenesis to flower formation and plays a role in ethylene-mediated signaling.	GO:0000162, GO:0003824, GO:0004021, GO:0004838, GO:0005737, GO:0006103, GO:0006522, GO:0006531, GO:0006536, GO:0006550, GO:0006552, GO:0006568, GO:0006571, GO:0006574, GO:0009094, GO:0009097, GO:0009098, GO:0009099, GO:0009641, GO:0009684, GO:0009723, GO:0009793, GO:0009821, GO:0009908, GO:0009958, GO:0010078, GO:0010087, GO:0010588, GO:0015940, GO:0015976, GO:0016829, GO:0016846, GO:0030170, GO:…
VIT_217s0000g09020	-0.232004	-1.38489	poor homologous synapsis 1 protein	AT1G10710	126	2e-33	0.41	0.65	PHS1, PHS1	Computational predictions suggested the presence of a small cysteine-rich protein beginning in intron 9 (Silverstein 2007), but subsequent analysis revealed that this region contains a tenth exon for the At1g10710 gene. PHS1 regulates recombination and pairing of homologous chromosomes during meiotic prophase by controlling transport of RAD50 from cytoplasm to the nucleus.	GO:0004645, GO:0004725, GO:0005515, GO:0005829, GO:0006470, GO:0006570, GO:0007129, GO:0008138, GO:0008270, GO:0008703, GO:0009231, GO:0009409, GO:0009414, GO:0009570, GO:0009644, GO:0009658, GO:0009737, GO:0010119, GO:0010468, GO:0016772, GO:0019252, GO:0030170, GO:0042742, GO:0043407, GO:0043622, GO:0046443, GO:0055114
VIT_217s0000g09570	3.89313	6.0056	cytochrome	AT3G48270	540	0	0.54	0.74	CYP71A26	putative cytochrome P450	GO:0004497, GO:0005506, GO:0006570, GO:0009055, GO:0009507, GO:0010120, GO:0016021, GO:0016491, GO:0020037, GO:0042742, GO:0046872, GO:0047085, GO:0047720, GO:0050592, GO:0050832, GO:0055114
VIT_217s0053g00810	0.366931	1.92066	probable cyclic nucleotide-gated ion channel chloroplastic-like	AT3G17690	246	1e-76	0.6	0.77	ATCNGC19, CNGC19	member of Cyclic nucleotide gated channel family	GO:0000165, GO:0005216, GO:0005516, GO:0005886, GO:0006612, GO:0006811, GO:0009595, GO:0009624, GO:0009697, GO:0009862, GO:0009867, GO:0010200, GO:0010310, GO:0010363, GO:0016021, GO:0030551, GO:0031348, GO:0042742, GO:0043900, GO:0050832, GO:0055085
VIT_217s0053g00850	0.175111	1.51994	probable cyclic nucleotide-gated ion channel chloroplastic-like	AT3G17700	662	0	0.61	0.74	ATCNGC20, CNBT1, CNGC20	cyclic nucleotide-binding transporter 1, member of a family of cyclic nucleotide gated channels.	GO:0000165, GO:0003723, GO:0004000, GO:0005216, GO:0005249, GO:0005488, GO:0006396, GO:0006612, GO:0006810, GO:0006811, GO:0006813, GO:0009595, GO:0009624, GO:0009697, GO:0009862, GO:0009867, GO:0010200, GO:0010310, GO:0010363, GO:0016020, GO:0016021, GO:0031348, GO:0042742, GO:0043900, GO:0050832, GO:0055085
VIT_218s0001g01300	-0.705282	1.49643	wall-associated receptor kinase 2-like	AT1G21245	84	9e-21	0.37	0.6	NA	NA	GO:0000166, GO:0000186, GO:0004672, GO:0004709, GO:0004713, GO:0005509, GO:0005524, GO:0005773, GO:0005886, GO:0006468, GO:0007178, GO:0009069, GO:0009311, GO:0009505, GO:0009615, GO:0009751, GO:0009826, GO:0009992, GO:0016021, GO:0016301, GO:0030247, GO:0048527, GO:0050832
VIT_218s0001g01310	0.204148	1.95157	wall-associated receptor kinase 2-like	AT1G21240	280	1e-87	0.54	0.72	WAK3	encodes a wall-associated kinase	GO:0000166, GO:0000186, GO:0004672, GO:0004674, GO:0004709, GO:0004713, GO:0005509, GO:0005524, GO:0005773, GO:0005886, GO:0006468, GO:0007178, GO:0009069, GO:0009311, GO:0009505, GO:0009615, GO:0009751, GO:0009826, GO:0009992, GO:0016021, GO:0030247, GO:0048527, GO:0050832
VIT_218s0001g01370	0.2784	2.83784	wall-associated receptor kinase 2-like	AT1G21270	657	0	0.49	0.67	WAK2	cytoplasmic serine/threonine protein kinase induced by salicylic acid. mutant plants exhibit a loss of cell expansion and dependence on sugars and salts for seedling growth, affecting the expression and activity of vacuolar invertase.	GO:0000166, GO:0000186, GO:0004672, GO:0004674, GO:0004709, GO:0004713, GO:0005509, GO:0005515, GO:0005524, GO:0005773, GO:0005886, GO:0006468, GO:0007178, GO:0009069, GO:0009311, GO:0009505, GO:0009615, GO:0009751, GO:0009826, GO:0009992, GO:0016021, GO:0016301, GO:0016740, GO:0030247, GO:0048527, GO:0050832
VIT_218s0001g02760	1.3134	2.76006	NA	AT3G26430	426	3e-147	0.53	0.71	NA	NA	GO:0004560, GO:0005975, GO:0006629, GO:0006952, GO:0009505, GO:0016788, GO:0019814, GO:0019863
VIT_218s0001g02770	1.08511	2.69966	NA	AT3G26430	421	7e-145	0.52	0.71	NA	NA	GO:0004560, GO:0005975, GO:0006629, GO:0006952, GO:0009505, GO:0016788, GO:0019814, GO:0019863
VIT_218s0001g04630	0.323817	3.97076	NA	AT2G13810	623	0	0.72	0.87	ALD1, EDTS5	NA	GO:0000162, GO:0003824, GO:0004069, GO:0005507, GO:0005739, GO:0006107, GO:0006522, GO:0006525, GO:0006531, GO:0006534, GO:0006536, GO:0006560, GO:0006571, GO:0008483, GO:0009058, GO:0009089, GO:0009094, GO:0009570, GO:0009693, GO:0009821, GO:0009862, GO:0010150, GO:0010285, GO:0015976, GO:0016740, GO:0016769, GO:0030170, GO:0042742, GO:0080130
VIT_218s0001g09550	0.351639	2.62014	serine-threonine protein plant-	AT3G47570	759	0	0.44	0.61	NA	NA	GO:0000166, GO:0002764, GO:0004672, GO:0004674, GO:0004712, GO:0004713, GO:0004714, GO:0005515, GO:0005524, GO:0005886, GO:0006468, GO:0007169, GO:0009069, GO:0009507, GO:0009626, GO:0010204, GO:0010359, GO:0016021, GO:0016023, GO:0016045, GO:0016301, GO:0016491, GO:0016567, GO:0016740, GO:0032440, GO:0032940, GO:0042742, GO:0055114
VIT_218s0001g09650	0.562992	1.47596	cytochrome p450	AT5G10600	513	2e-177	0.49	0.7	CYP81K2	member of CYP81K	GO:0002213, GO:0004497, GO:0005506, GO:0005783, GO:0005886, GO:0008270, GO:0009055, GO:0009759, GO:0016491, GO:0020037, GO:0033773, GO:0042742, GO:0046872, GO:0050832, GO:0052544, GO:0055114, GO:0080167
VIT_218s0001g11710	-0.0179176	-1.037	oxygen-evolving enhancer protein chloroplastic	AT3G50820	532	0	0.78	0.87	OEC33, PSBO-2, PSBO2	Encodes a protein which is an extrinsic subunit of photosystem II and which has been proposed to play a central role in stabilization of the catalytic manganese cluster. In <i>Arabidopsis thaliana</i> the PsbO proteins are encoded by two genes: <i>psbO1</i> and <i>psbO2</i>. PsbO2 is the minor isoform in the wild-type. Mutants defective in this gene have been shown to be affected in the dephospho…	GO:0005509, GO:0008266, GO:0009507, GO:0009523, GO:0009535, GO:0009536, GO:0009543, GO:0009579, GO:0009654, GO:0010205, GO:0010207, GO:0010242, GO:0010287, GO:0015979, GO:0016020, GO:0019898, GO:0030145, GO:0035304, GO:0042549, GO:0042742, GO:0048046
VIT_218s0001g11930	-0.934233	-1.42506	thaumatin-like protein	AT1G75030	323	3e-111	0.71	0.83	ATLP-3, TLP-3	encodes a PR5-like protein	GO:0000165, GO:0002679, GO:0005618, GO:0005773, GO:0006612, GO:0009595, GO:0009615, GO:0009697, GO:0009862, GO:0009867, GO:0009965, GO:0010200, GO:0010224, GO:0010310, GO:0010363, GO:0030154, GO:0031348, GO:0031540, GO:0034976, GO:0035304, GO:0042742, GO:0043069, GO:0043900, GO:0045893, GO:0046686, GO:0048046, GO:0050832
VIT_218s0001g12890	2.5927	2.8168	jasmonate o-methyltransferase	AT1G19640	160	1e-45	0.55	0.68	JMT	Encodes a S-adenosyl-L-methionine:jasmonic acid carboxyl methyltransferase that catalyzes the formation of methyljasmonate from jasmonic acid. Its expression is induced in response to wounding or methyljasmonate treatment.	GO:0006952, GO:0008168, GO:0009611, GO:0009695, GO:0009867, GO:0016020, GO:0016740, GO:0030795, GO:0032259, GO:0046686, GO:0051707, GO:0052624, GO:0080150
VIT_218s0001g14450	-0.157283	-1.64467	ferredoxin--nadp reductase	AT1G20020	604	0	0.8	0.89	ATLFNR2, FNR2	Encodes a leaf-type ferredoxin:NADP(H) oxidoreductase. It is present in both chloroplast stroma and thylakoid membranes but is more abundant in the stroma	GO:0000165, GO:0003959, GO:0004324, GO:0005515, GO:0005829, GO:0006098, GO:0006364, GO:0006612, GO:0008266, GO:0009055, GO:0009409, GO:0009535, GO:0009570, GO:0009595, GO:0009657, GO:0009697, GO:0009773, GO:0009817, GO:0009853, GO:0009862, GO:0009867, GO:0010103, GO:0010200, GO:0010207, GO:0010310, GO:0010363, GO:0016491, GO:0019761, GO:0031348, GO:0042651, GO:0042742, GO:0043900, GO:0048046, GO:…
VIT_218s0041g00030	-0.686111	2.35743	wall-associated receptor kinase 2-like	AT3G25490	285	7e-93	0.54	0.72	NA	NA	GO:0000166, GO:0000186, GO:0004672, GO:0004674, GO:0004709, GO:0004713, GO:0005509, GO:0005524, GO:0005773, GO:0005886, GO:0006468, GO:0007178, GO:0009069, GO:0009311, GO:0009505, GO:0009615, GO:0009751, GO:0009826, GO:0009992, GO:0016020, GO:0016021, GO:0016301, GO:0016740, GO:0030247, GO:0048527, GO:0050832
VIT_218s0041g01330	-1.29327	-0.662367	tmv resistance protein n-like	AT5G36930	535	8e-169	0.39	0.57	NA	NA	GO:0004888, GO:0005515, GO:0005524, GO:0005622, GO:0006915, GO:0006952, GO:0007165, GO:0031224, GO:0043531, GO:0045087
VIT_218s0072g00890	0.138284	1.25601	leucine-rich repeat receptor-like tyrosine-protein kinase at2g41820-like	AT1G34420	560	0	0.54	0.7	NA	NA	GO:0004672, GO:0004674, GO:0004713, GO:0004872, GO:0005515, GO:0005524, GO:0006468, GO:0006499, GO:0009069, GO:0009627, GO:0009697, GO:0009863, GO:0016021, GO:0016301, GO:0016491, GO:0031348, GO:0055114
VIT_218s0089g00010	-0.112608	-1.16805	leucine-rich repeat-containing protein	AT1G33590	634	0	0.66	0.79	NA	NA	GO:0000165, GO:0005515, GO:0005576, GO:0005618, GO:0005829, GO:0005886, GO:0006355, GO:0006612, GO:0009505, GO:0009507, GO:0009617, GO:0009862, GO:0009867, GO:0010310, GO:0010363, GO:0016301, GO:0016310, GO:0016491, GO:0031348, GO:0032440, GO:0035304, GO:0055114, GO:0080167
VIT_218s0089g00100	0.210419	1.51497	tmv resistance protein n-like	AT5G17680	253	7e-68	0.4	0.61	NA	NA	GO:0004888, GO:0005515, GO:0005524, GO:0005622, GO:0006915, GO:0006952, GO:0007165, GO:0009058, GO:0031224, GO:0043531, GO:0045087
VIT_218s0089g00270	0.222658	1.53909	tmv resistance protein n-like	AT5G51630	152	2e-42	0.53	0.64	NA	NA	GO:0000166, GO:0004888, GO:0005515, GO:0005524, GO:0005622, GO:0006915, GO:0006952, GO:0007165, GO:0017111, GO:0031224, GO:0043531, GO:0045087
VIT_218s0089g00280	-0.850905	1.18682	tmv resistance protein n-like	AT2G20142	61	2e-12	0.45	0.56	NA	NA	GO:0004146, GO:0004888, GO:0005515, GO:0005524, GO:0005622, GO:0006761, GO:0006952, GO:0007165, GO:0016020, GO:0017111, GO:0031224, GO:0043531, GO:0045087, GO:0046656, GO:0055085, GO:0055114
VIT_218s0117g00060	-0.229683	-1.07232	tmv resistance protein n-like	AT5G41540	204	3e-59	0.44	0.63	NA	NA	GO:0000166, GO:0003676, GO:0003887, GO:0004888, GO:0005515, GO:0005524, GO:0005622, GO:0006139, GO:0006915, GO:0006952, GO:0007165, GO:0017111, GO:0031224, GO:0043531, GO:0045087
VIT_218s0122g00960	-0.22815	-1.17277	glyceraldehyde-3-phosphate dehydrogenase	AT1G42970	762	0	0.85	0.9	GAPB	Encodes chloroplast localized glyceraldehyde-3-phosphate dehydrogenase that can use both NADH and NADPH to reduce 1,3-diphosphate glycerate. It forms A2B2 heterotetramers with GapA forms of the GADPH enzyme. These complexes are active in the light under reducing conditions, but show reduced NADPH-dependent activity in response to oxidized thioredoxins and increased NAD(H)/NADP(H) ratios due to th…	GO:0003824, GO:0004365, GO:0005488, GO:0005829, GO:0006006, GO:0006094, GO:0006096, GO:0006098, GO:0006364, GO:0006636, GO:0008152, GO:0009409, GO:0009507, GO:0009522, GO:0009535, GO:0009536, GO:0009570, GO:0009637, GO:0009644, GO:0009744, GO:0009749, GO:0009773, GO:0009902, GO:0009941, GO:0010114, GO:0010155, GO:0010207, GO:0010218, GO:0010304, GO:0010319, GO:0015976, GO:0015995, GO:0016021, GO:…
VIT_218s0122g01240	0.115331	-1.14512	protein kinase	AT1G20650	523	0	0.69	0.78	ASG5	NA	GO:0000166, GO:0000186, GO:0004672, GO:0004674, GO:0004709, GO:0004713, GO:0004872, GO:0005524, GO:0005886, GO:0006468, GO:0007178, GO:0009069, GO:0009740, GO:0009816, GO:0009860, GO:0009941, GO:0010162, GO:0016301, GO:0016740, GO:0046777
VIT_218s0164g00030	-0.084654	-1.29445	atp synthase delta chain	AT4G09650	296	1e-100	0.62	0.75	ATPD, PDE332	Encodes the chloroplast ATPase delta-subunit.	GO:0000165, GO:0005886, GO:0006098, GO:0006364, GO:0006612, GO:0006754, GO:0006810, GO:0006811, GO:0009409, GO:0009507, GO:0009535, GO:0009536, GO:0009579, GO:0009595, GO:0009697, GO:0009772, GO:0009773, GO:0009862, GO:0009867, GO:0009941, GO:0010027, GO:0010200, GO:0010207, GO:0010287, GO:0010310, GO:0010319, GO:0010363, GO:0015979, GO:0015986, GO:0015992, GO:0015995, GO:0016020, GO:0019252, GO:…
VIT_218s0166g00190	-0.173497	1.92092	u-box domain-containing protein	AT5G64660	343	4e-114	0.46	0.66	ATCMPG2, CMPG2	NA	GO:0000151, GO:0004842, GO:0005488, GO:0005515, GO:0006952, GO:0010200, GO:0016567, GO:0016874
VIT_219s0014g03850	-0.248429	-1.28446	rieske iron-sulphur protein precursor	AT4G03280	313	8e-108	0.76	0.85	PETC, PGR1	Encodes the Rieske FeS center of cytochrome b6f complex. Gene is expressed in shoot but not in root. Mutant has reduced electron transport at saturating light intensities and Q-cycle activity is hypersensitive to acidification of the thylakoid lumen.	GO:0005506, GO:0005886, GO:0006119, GO:0006810, GO:0008121, GO:0009055, GO:0009496, GO:0009512, GO:0009535, GO:0009941, GO:0010196, GO:0015979, GO:0015992, GO:0016020, GO:0016021, GO:0016491, GO:0016679, GO:0022900, GO:0042651, GO:0042742, GO:0045158, GO:0046872, GO:0051536, GO:0051537, GO:0055114, GO:0080167
VIT_219s0014g05135	0.375203	2.33877	disease resistance protein at4g27190-like	AT4G27190	731	0	0.44	0.61	NA	NA	GO:0005524, GO:0006952, GO:0017111, GO:0043531
VIT_219s0015g00550	0.299181	1.06829	mutt domain	AT5G47650	312	7e-106	0.55	0.71	ATNUDT2, ATNUDX2, NUDT2	Encodes an ADP-ribose pyrophosphatase that confers enhanced tolerance to oxidative stress.	GO:0000210, GO:0006144, GO:0006769, GO:0009536, GO:0009626, GO:0009651, GO:0009870, GO:0010193, GO:0016787, GO:0017110, GO:0035529, GO:0042742, GO:0042803, GO:0046497, GO:0047631, GO:0051287, GO:0070212, GO:0080151
VIT_219s0015g02955	1.25162	2.08563	cc-nbs-lrr resistance protein	AT3G50950	100	1e-22	0.28	0.49	ZAR1	NA	GO:0006952, GO:0043531
VIT_219s0027g00390	0.166752	1.46699	atp binding	AT1G16670	539	0	0.75	0.86	NA	NA	GO:0000166, GO:0004672, GO:0004674, GO:0004713, GO:0004715, GO:0005524, GO:0005886, GO:0006468, GO:0009069, GO:0009627, GO:0009697, GO:0009863, GO:0016740, GO:0030968, GO:0031348, GO:0046777
VIT_219s0027g01070	-0.597491	-1.03486	disease resistance protein rga4-like	AT3G14470	299	4e-87	0.31	0.49	NA	NA	GO:0004650, GO:0005515, GO:0005576, GO:0005982, GO:0005985, GO:0006952, GO:0043531
VIT_219s0027g01206	-0.296934	-1.34576	disease resistance protein rga4-like	AT1G69550	56	3e-09	0.34	0.49	NA	NA	GO:0004650, GO:0005576, GO:0005982, GO:0005985, GO:0006952, GO:0043531
VIT_219s0027g01630	0.304451	1.44364	disease resistance protein rps5-like	AT5G63020	552	0	0.38	0.57	NA	NA	GO:0000166, GO:0004721, GO:0005515, GO:0005524, GO:0006915, GO:0006952, GO:0016787, GO:0017111, GO:0043531
VIT_219s0085g00380	-0.30213	-1.75114	phosphoglycerate kinase	AT1G56190	782	0	0.85	0.92	NA	NA	GO:0000023, GO:0000166, GO:0004618, GO:0005524, GO:0005618, GO:0005634, GO:0005739, GO:0005829, GO:0006094, GO:0006096, GO:0006098, GO:0008152, GO:0009409, GO:0009507, GO:0009536, GO:0009570, GO:0009579, GO:0009658, GO:0009697, GO:0009744, GO:0009749, GO:0009814, GO:0009941, GO:0010027, GO:0010319, GO:0015976, GO:0016020, GO:0016301, GO:0016310, GO:0016491, GO:0016740, GO:0019252, GO:0019253, GO:…
VIT_219s0085g00440	0.70385	1.62319	disease resistance protein at3g14460	AT3G14470	700	0	0.4	0.58	NA	NA	GO:0000166, GO:0004721, GO:0005515, GO:0005524, GO:0006915, GO:0006952, GO:0016787, GO:0043531
VIT_219s0093g00440	1.74762	3.5254	3-ketoacyl- synthase 6	AT1G68530	769	0	0.72	0.86	CER6, CUT1, G2, KCS6, POP1	Encodes KCS6, a member of the 3-ketoacyl-CoA synthase family involved in the biosynthesis of VLCFA (very long chain fatty acids).	GO:0000038, GO:0000096, GO:0000271, GO:0003824, GO:0006546, GO:0006633, GO:0006636, GO:0006733, GO:0006766, GO:0008152, GO:0008652, GO:0009072, GO:0009106, GO:0009108, GO:0009117, GO:0009409, GO:0009637, GO:0009644, GO:0009695, GO:0009744, GO:0009793, GO:0009825, GO:0009922, GO:0009923, GO:0009932, GO:0010025, GO:0010027, GO:0010114, GO:0010155, GO:0010218, GO:0010228, GO:0010817, GO:0015995, GO:…

## Sheet: phenylprop
ID	london.resp.logFC	murcia.resp.logFC	CRIBI.Description	TAIR.Match	TAIR.Match.Score	TAIR.Match.E	TAIR.Match.Identity	TAIR.Match.Positives	TAIR.Match.Symbol	TAIR.Match.Description	GO
VIT_200s0218g00010	1.27518	2.95856	probable mannitol dehydrogenase-like	AT4G37990	463	2e-162	0.74	0.84	ATCAD8, CAD-B2, ELI3, ELI3-2	Encodes an aromatic alcohol:NADP+ oxidoreductase whose mRNA levels are increased in response to treatment with a variety of phytopathogenic bacteria. Though similar to mannitol dehydrogenases, this enzyme does not have mannitol dehydrogenase activity.	GO:0000166, GO:0003824, GO:0005488, GO:0006558, GO:0006570, GO:0008152, GO:0008270, GO:0009617, GO:0009626, GO:0009805, GO:0009809, GO:0009811, GO:0016491, GO:0018456, GO:0018879, GO:0019384, GO:0042184, GO:0042203, GO:0045551, GO:0046872, GO:0055114
VIT_200s0218g00140	-0.183228	-2.28398	udp-glycosyltransferase 91a1-like	AT2G22590	515	1e-179	0.55	0.71	NA	NA	GO:0008152, GO:0009813, GO:0016740, GO:0016757, GO:0016758, GO:0047213
VIT_200s0218g00150	0.77991	1.68286	NA	AT5G65550	476	6e-159	0.52	0.68	NA	NA	GO:0008152, GO:0009813, GO:0016021, GO:0016740, GO:0016757, GO:0016758, GO:0047213
VIT_200s0218g00170	0.992174	2.47219	NA	AT5G65550	305	5e-100	0.51	0.68	NA	NA	GO:0008152, GO:0009813, GO:0016021, GO:0016740, GO:0016757, GO:0016758, GO:0047213
VIT_200s0218g00190	1.60904	3.50321	udp-glucoronosyl udp-glucosyl transferase family protein	AT5G49690	281	1e-90	0.5	0.66	NA	NA	GO:0005829, GO:0006914, GO:0008152, GO:0009813, GO:0016021, GO:0016740, GO:0016757, GO:0016758, GO:0047213
VIT_200s0218g00200	1.6696	3.55586	low quality protein: udp-rhamnose:rhamnosyltransferase 1-like	AT2G22590	95	2e-24	0.55	0.75	NA	NA	GO:0008152, GO:0009813, GO:0016021, GO:0016740, GO:0016757, GO:0016758, GO:0047213
VIT_200s0324g00050	1.11791	3.03317	udp-glycosyltransferase 85a2	AT1G22400	566	0	0.53	0.75	ATUGT85A1, UGT85A1	NA	GO:0008152, GO:0009813, GO:0016740, GO:0016757, GO:0016758, GO:0047213, GO:0047893, GO:0050403, GO:0050502
VIT_200s0324g00080	0.599277	1.61586	udp-glycosyltransferase 85a2-like	AT1G22380	224	1e-70	0.58	0.77	AtUGT85A3, UGT85A3	Encodes a putative UDP-glucosyl transferase. At1g22380 was initially identified as encoding the protein AAF87154, which has been classified as a bHLH protein (AtbHLH152). Subsequently it has been found that the AAF87154 protein appears to be encoded by the AT1G23970 genomic locus.	GO:0008152, GO:0009813, GO:0016740, GO:0016757, GO:0016758, GO:0047213, GO:0050403, GO:0050502
VIT_200s0324g00100	-0.599491	-2.58561	udp-glycosyltransferase 85a2	AT1G22360	573	0	0.57	0.73	AtUGT85A2, UGT85A2	NA	GO:0008152, GO:0009813, GO:0016740, GO:0016757, GO:0016758, GO:0047213, GO:0050403, GO:0050502
VIT_200s0371g00050	1.41438	2.15195	cinnamyl alcohol dehydrogenase-like protein	AT4G37990	512	0	0.77	0.86	ATCAD8, CAD-B2, ELI3, ELI3-2	Encodes an aromatic alcohol:NADP+ oxidoreductase whose mRNA levels are increased in response to treatment with a variety of phytopathogenic bacteria. Though similar to mannitol dehydrogenases, this enzyme does not have mannitol dehydrogenase activity.	GO:0000166, GO:0003824, GO:0005488, GO:0006558, GO:0006570, GO:0008152, GO:0008270, GO:0009617, GO:0009626, GO:0009805, GO:0009809, GO:0009811, GO:0016491, GO:0018456, GO:0018879, GO:0019384, GO:0042184, GO:0042203, GO:0045551, GO:0046029, GO:0046872, GO:0055114
VIT_200s0480g00030	1.8205	5.0995	polyphenol oxidase	None	None	None	None	None	None	None	GO:0004097, GO:0004503, GO:0006570, GO:0006771, GO:0008152, GO:0009805, GO:0009809, GO:0009811, GO:0009821, GO:0016491, GO:0046148, GO:0046872, GO:0055114
VIT_200s0480g00040	1.62401	4.95704	polyphenol oxidase	None	None	None	None	None	None	None	GO:0004097, GO:0004503, GO:0006570, GO:0006771, GO:0008152, GO:0009543, GO:0009805, GO:0009809, GO:0009811, GO:0009821, GO:0016491, GO:0046148, GO:0046872, GO:0055114
VIT_200s0615g00020	0.637417	2.31828	probable mannitol dehydrogenase-like	AT4G37990	508	3e-180	0.75	0.85	ATCAD8, CAD-B2, ELI3, ELI3-2	Encodes an aromatic alcohol:NADP+ oxidoreductase whose mRNA levels are increased in response to treatment with a variety of phytopathogenic bacteria. Though similar to mannitol dehydrogenases, this enzyme does not have mannitol dehydrogenase activity.	GO:0000166, GO:0003824, GO:0005488, GO:0006558, GO:0006570, GO:0008152, GO:0008270, GO:0009617, GO:0009626, GO:0009805, GO:0009809, GO:0009811, GO:0016491, GO:0018456, GO:0018879, GO:0019384, GO:0042184, GO:0042203, GO:0045551, GO:0046872, GO:0055114
VIT_200s0820g00020	-0.801843	-2.7896	NA	AT2G22590	93	2e-23	0.6	0.82	NA	NA	GO:0009813, GO:0047213
VIT_200s1564g00005	0.682773	2.3646	low quality protein: udp-rhamnose:rhamnosyltransferase 1-like	AT2G22590	310	1e-101	0.53	0.68	NA	NA	GO:0009813, GO:0016021, GO:0047213
VIT_200s2197g00010	0.256643	1.6546	flavonol synthase flavanone 3-hydroxylase	AT4G16765	124	1e-35	0.67	0.79	NA	NA	GO:0005506, GO:0005777, GO:0009813, GO:0016702, GO:0016706, GO:0045431, GO:0051536, GO:0051555, GO:0055114
VIT_200s2849g00010	-0.00716778	3.35482	phenylalanine ammonia-lyase	AT3G53260	557	0	0.84	0.92	ATPAL2, PAL2	Encodes phenylalanine lyase. Arabidopsis has four PALs: AT2G37040 (PAL1), AT3G53260 (PAL2), AT5G04230 (PAL3) and AT3G10340 (PAL4).	GO:0003824, GO:0005737, GO:0006559, GO:0006570, GO:0006979, GO:0009058, GO:0009555, GO:0009698, GO:0009800, GO:0009819, GO:0009821, GO:0010224, GO:0016211, GO:0016829, GO:0016841, GO:0045548, GO:0046244, GO:0046274, GO:0080167
VIT_201s0010g00530	-0.0364742	1.36018	udp-glycosyltransferase 82a1-like	AT3G22250	502	8e-175	0.54	0.7	NA	NA	GO:0008152, GO:0009813, GO:0016740, GO:0016757, GO:0016758, GO:0047213
VIT_201s0010g03490	-1.27596	-2.91466	caffeoyl- o-methyltransferase	AT1G67980	291	1e-98	0.63	0.77	CCOAMT	Encodes S-adenosyl-L-methionine: transcaffeoyl Coenzyme A 3-O-methyltransferase.	GO:0005829, GO:0008168, GO:0008171, GO:0009805, GO:0009809, GO:0009811, GO:0016740, GO:0032259, GO:0042409, GO:0046872, GO:0048316, GO:0080012, GO:0080076, GO:0080077, GO:0080078, GO:0080088
VIT_201s0010g03510	-1.79609	-3.79082	caffeoyl- o-methyltransferase	AT1G67980	295	3e-100	0.64	0.79	CCOAMT	Encodes S-adenosyl-L-methionine: transcaffeoyl Coenzyme A 3-O-methyltransferase.	GO:0005829, GO:0008168, GO:0008171, GO:0009805, GO:0009809, GO:0009811, GO:0016740, GO:0032259, GO:0042409, GO:0046872, GO:0048316, GO:0080012, GO:0080076, GO:0080077, GO:0080078, GO:0080088
VIT_202s0012g00410	1.08216	1.93025	s-norcoclaurine synthase 1-like	AT1G17020	266	2e-85	0.48	0.67	ATSRG1, SRG1	Encodes a novel member of the Fe(II)/ascorbate oxidase gene family; senescence-related gene.	GO:0000166, GO:0005506, GO:0009820, GO:0009821, GO:0016491, GO:0016829, GO:0045431, GO:0046872, GO:0050474, GO:0051555, GO:0055114
VIT_202s0012g01570	0.159662	1.05412	bifunctional dihydroflavonol 4-reductase flavanone 4-reductase-like	AT2G23910	278	2e-91	0.46	0.68	NA	NA	GO:0003824, GO:0003854, GO:0004612, GO:0005488, GO:0005524, GO:0006094, GO:0006099, GO:0006364, GO:0006694, GO:0008152, GO:0008207, GO:0008209, GO:0008210, GO:0015976, GO:0016491, GO:0032040, GO:0044237, GO:0045552, GO:0050662, GO:0055114
VIT_202s0025g01260	-0.361598	-1.02154	anthocyanidin reductase-like	AT1G61720	198	9e-60	0.34	0.57	BAN	Negative regulator of flavonoid biosynthesis, mutants accumulate flavonoid pigments in their seed coat, putative oxidoreductase. It is thought that a ternary complex composed of TT2, TT8 and TTG1 is necessary for correct expression of BAN in seed endothelium.	GO:0000166, GO:0003824, GO:0003854, GO:0005488, GO:0006694, GO:0008152, GO:0008207, GO:0008209, GO:0008210, GO:0009813, GO:0016491, GO:0044237, GO:0045552, GO:0050662, GO:0055114
VIT_202s0025g02920	0.804226	3.78359	caffeic acid 3-o-methyltransferase	AT5G54160	398	6e-137	0.55	0.71	ATOMT1, COMT1, OMT1	A caffeic acid/5-hydroxyferulic acid O-methyltransferase. Interacts with 14-4-3 proteins in yeast 2 hybrid assay. AtOMT1 (At5g54160) encodes a flavonol 3-O-methyltransferase that is highly active towards quercetin and myricetin. The substrate specificity identifies the enzyme as flavonol 3-methyltransferase which replaces the former annotation of the gene to encode a caffeic acid/5-hydroxyferulic…	GO:0005634, GO:0005737, GO:0005886, GO:0008168, GO:0008171, GO:0009805, GO:0009809, GO:0009811, GO:0016740, GO:0030755, GO:0032259, GO:0033799, GO:0046983, GO:0047763, GO:0051555
VIT_202s0025g04010	0.482151	1.01998	cytochrome p450	AT1G33720	377	1e-120	0.4	0.59	CYP76C6	member of CYP76C	GO:0000166, GO:0004497, GO:0004812, GO:0005506, GO:0005524, GO:0005737, GO:0006412, GO:0006418, GO:0009055, GO:0016491, GO:0020037, GO:0046872, GO:0050593, GO:0055114
VIT_202s0025g04720	-0.267784	-1.14901	anthocyanidin synthase	AT4G22880	583	0	0.8	0.9	ANS, LDOX, TDS4, TT18	encodes leucoanthocyanidin dioxygenase, which is involved in proanthocyanin biosynthesis. Mutant analysis suggests that this gene is also involved in vacuole formation.	GO:0005506, GO:0006508, GO:0007033, GO:0008237, GO:0009611, GO:0009718, GO:0009753, GO:0009813, GO:0010023, GO:0016491, GO:0016702, GO:0031418, GO:0046872, GO:0050589, GO:0055114
VIT_202s0033g00270	-0.141121	1.49724	isoflavone reductase homolog	AT1G32100	456	4e-161	0.66	0.85	ATPRR1, PRR1	Encodes a pinoresinol reductase involved in lignan biosynthesis. Expressed strongly in roots and less strongly in stems. Shows specificity for pinoresinol and not lariciresinol.	GO:0000166, GO:0003824, GO:0005488, GO:0006808, GO:0008152, GO:0009807, GO:0009813, GO:0016491, GO:0047526, GO:0055114
VIT_203s0017g01140	1.74759	3.28319	udp-glycosyltransferase 85a2	AT1G22360	610	0	0.63	0.79	AtUGT85A2, UGT85A2	NA	GO:0008152, GO:0009813, GO:0016740, GO:0016757, GO:0016758, GO:0047213, GO:0050403, GO:0050502
VIT_203s0017g02000	0.56037	1.88043	udp-glucose flavonoid 3-o-glucosyltransferase 6-like	AT3G21760	279	2e-90	0.51	0.7	HYR1	Encodes HYR1, a UDP glycosyltransferase (UGT). HYR1 glucosylates hypostatin, an inhibitor of cell expansion in vivo to form a bioactive glucoside.	GO:0008152, GO:0009651, GO:0009737, GO:0010294, GO:0016020, GO:0016740, GO:0016757, GO:0016758, GO:0047213, GO:0080043, GO:0080046
VIT_203s0017g02110	0.285797	3.37487	udp-glucose flavonoid 3-o-glucosyltransferase 6-like	AT3G21760	238	6e-76	0.58	0.76	HYR1	Encodes HYR1, a UDP glycosyltransferase (UGT). HYR1 glucosylates hypostatin, an inhibitor of cell expansion in vivo to form a bioactive glucoside.	GO:0008152, GO:0009651, GO:0009737, GO:0010294, GO:0016020, GO:0016740, GO:0016757, GO:0016758, GO:0047213, GO:0080043, GO:0080046
VIT_203s0017g02120	-0.00716778	5.49066	udp-glucose flavonoid 3-o-glucosyltransferase 6-like	AT3G21760	315	1e-103	0.51	0.67	HYR1	Encodes HYR1, a UDP glycosyltransferase (UGT). HYR1 glucosylates hypostatin, an inhibitor of cell expansion in vivo to form a bioactive glucoside.	GO:0008152, GO:0009651, GO:0009737, GO:0010294, GO:0016020, GO:0016740, GO:0016757, GO:0016758, GO:0047213, GO:0080043, GO:0080046
VIT_203s0038g00360	1.95574	2.71848	uncharacterized isochorismatase family protein pnca	AT2G22570	330	6e-114	0.64	0.82	ATNIC1, NIC1	encodes a nicotinamidase that converts nicotinamide into nicotinic acid. As such the encoded enzyme is involved in the pyridine nucleotide salvage pathway which may be connected to the de novo NAD biosynthesis through the ABA signaling pathway.	GO:0003824, GO:0005634, GO:0005737, GO:0006769, GO:0008152, GO:0008936, GO:0009737, GO:0019365, GO:0046497
VIT_203s0038g04670	0.29604	1.2292	isoflavone reductase homolog	AT4G39230	494	2e-176	0.78	0.88	NA	encodes a protein whose sequence is similar to phenylcoumaran benzylic ether reductase (PCBER), which catalyzes NADPH-dependent reduction of 8-5' linked lignans such as dehydrodiconiferyl alcohol to give isodihydrodehydrodiconiferyl alcohol.	GO:0000166, GO:0003824, GO:0005488, GO:0006808, GO:0008152, GO:0046686
VIT_203s0038g04710	-0.787824	-1.45462	isoflavone reductase-like protein	AT4G34540	432	4e-152	0.67	0.82	NA	encodes a protein whose sequence is similar to pinoresinol-lariciresinol reductase from pine.	GO:0000166, GO:0003824, GO:0005488, GO:0005576, GO:0005737, GO:0006808, GO:0008152, GO:0009813, GO:0010283, GO:0016491, GO:0047526, GO:0055114
VIT_203s0063g01690	1.28095	1.41141	cytochrome p450 82c4	AT4G31940	564	0	0.53	0.71	CYP82C4	member of CYP82C	GO:0004497, GO:0005506, GO:0009055, GO:0016491, GO:0016705, GO:0020037, GO:0046872, GO:0055114
VIT_204s0008g02670	-0.374997	-1.03407	cryptochrome dash	AT5G24850	775	0	0.69	0.81	CRY3	Binds flavin adenine dinucleotide and DNA. It does not have photolyase activity, and it is likely to act as photoreceptor. Closely related to Synechocystis cryptochrome.	GO:0003677, GO:0003904, GO:0003913, GO:0005739, GO:0006281, GO:0009507, GO:0009536, GO:0009744, GO:0009813, GO:0010181, GO:0010224, GO:0016829, GO:0018298
VIT_204s0023g02900	1.8497	4.36313	coniferylaldehyde 5- hydroxylase	AT4G36220	770	0	0.78	0.9	CYP84A1, FAH1	encodes ferulate 5-hydroxylase (F5H). Involved in lignin biosynthesis.	GO:0004497, GO:0005506, GO:0005783, GO:0009055, GO:0010224, GO:0016491, GO:0016705, GO:0020037, GO:0046424, GO:0046872, GO:0055114
VIT_204s0023g03360	-0.808333	-1.85945	chalcone-flavanone isomerase family protein	AT5G66230	267	1e-86	0.55	0.7	NA	NA	GO:0009813, GO:0042398, GO:0045430, GO:0048438, GO:0048449
VIT_204s0044g00190	-0.440729	-1.56837	cinnamyl-alcohol dehydrogenase	AT4G39330	577	0	0.76	0.9	ATCAD9, CAD9	NA	GO:0000166, GO:0003824, GO:0005488, GO:0005737, GO:0008152, GO:0008270, GO:0009805, GO:0009809, GO:0009811, GO:0016491, GO:0016747, GO:0045551, GO:0046029, GO:0046872, GO:0048046, GO:0052747, GO:0055114
VIT_204s0044g01530	0.224543	-1.3188	cyanidin-3-o-glucoside 2-o-glucuronosyltransferase-like	AT5G65550	239	1e-72	0.35	0.53	NA	NA	GO:0005737, GO:0008152, GO:0009813, GO:0016740, GO:0016757, GO:0016758, GO:0047213
VIT_205s0020g03280	3.14352	5.80246	amine oxidase	AT1G31690	888	0	0.64	0.79	NA	NA	GO:0005507, GO:0005576, GO:0006569, GO:0008131, GO:0009308, GO:0009507, GO:0009611, GO:0009684, GO:0009805, GO:0016491, GO:0046872, GO:0048038, GO:0055114
VIT_205s0062g00270	0.983469	2.39384	udp-glycosyltransferase 75d1-like	AT4G15550	444	6e-152	0.51	0.66	IAGLU	UDP-glucose:indole-3-acetate beta-D-glucosyltransferase	GO:0008152, GO:0009524, GO:0009751, GO:0010294, GO:0016740, GO:0016757, GO:0016758, GO:0030259, GO:0046482, GO:0080002, GO:0080018
VIT_205s0062g00300	0.524269	1.64781	udp-glycosyltransferase 75d1-like	AT4G15550	450	4e-153	0.51	0.67	IAGLU	UDP-glucose:indole-3-acetate beta-D-glucosyltransferase	GO:0008152, GO:0009524, GO:0009751, GO:0010294, GO:0016740, GO:0016757, GO:0016758, GO:0030259, GO:0046482, GO:0080002, GO:0080018
VIT_205s0062g00310	0.414947	1.64112	udp-glycosyltransferase 75d1-like	AT4G14090	402	4e-136	0.46	0.63	NA	The At4g14090 encodes a anthocyanidin 5-O-glucosyltransferase specifically glucosylating the 5-position of the flavonoid A-ring.	GO:0008152, GO:0009524, GO:0009751, GO:0010294, GO:0016740, GO:0016757, GO:0016758, GO:0030259, GO:0046482, GO:0080002, GO:0080018
VIT_205s0062g00700	2.71113	4.76784	udp-glycosyltransferase 75d1-like	AT4G14090	449	6e-154	0.49	0.68	NA	The At4g14090 encodes a anthocyanidin 5-O-glucosyltransferase specifically glucosylating the 5-position of the flavonoid A-ring.	GO:0008152, GO:0009524, GO:0009751, GO:0010294, GO:0016740, GO:0016757, GO:0016758, GO:0030259, GO:0046482, GO:0080002, GO:0080018
VIT_205s0062g00710	2.70934	4.83062	udp-glycosyltransferase 75d1-like	AT4G15550	454	1e-155	0.5	0.67	IAGLU	UDP-glucose:indole-3-acetate beta-D-glucosyltransferase	GO:0008152, GO:0009524, GO:0009751, GO:0010294, GO:0016740, GO:0016757, GO:0016758, GO:0030259, GO:0046482, GO:0080002, GO:0080018
VIT_205s0062g00720	0.279361	2.3934	udp-glycosyltransferase 75c1-like	AT4G14090	285	5e-91	0.38	0.54	NA	The At4g14090 encodes a anthocyanidin 5-O-glucosyltransferase specifically glucosylating the 5-position of the flavonoid A-ring.	GO:0008152, GO:0009524, GO:0009751, GO:0010294, GO:0016740, GO:0016757, GO:0016758, GO:0046482, GO:0080002, GO:0080018
VIT_205s0062g00740	0.0949018	2.22604	udp-glycosyltransferase 75d1-like	AT4G14090	384	1e-128	0.45	0.64	NA	The At4g14090 encodes a anthocyanidin 5-O-glucosyltransferase specifically glucosylating the 5-position of the flavonoid A-ring.	GO:0008152, GO:0009524, GO:0009751, GO:0010294, GO:0016740, GO:0016757, GO:0016758, GO:0046482, GO:0080002, GO:0080018
VIT_205s0077g02180	-0.683714	-3.13488	probable nad h-dependent oxidoreductase 1-like	AT1G59960	153	2e-45	0.52	0.71	NA	NA	GO:0016491, GO:0016740, GO:0033808, GO:0055114
VIT_205s0077g02190	-0.171119	-1.46553	probable nad h-dependent oxidoreductase 1-like	AT1G59960	345	6e-117	0.5	0.71	NA	NA	GO:0006826, GO:0016491, GO:0016740, GO:0033808, GO:0055114
VIT_205s0094g01190	-0.508254	-1.93943	cytochrome p450	AT4G12320	554	0	0.53	0.73	CYP706A6	member of CYP706A	GO:0004497, GO:0005506, GO:0005618, GO:0005739, GO:0005783, GO:0005886, GO:0009055, GO:0009507, GO:0016491, GO:0019825, GO:0020037, GO:0033772, GO:0046872, GO:0055114
VIT_206s0004g01670	0.46272	2.61762	udp-glycosyltransferase 92a1-like	AT5G12890	541	0	0.55	0.69	NA	NA	GO:0008152, GO:0009813, GO:0016740, GO:0016757, GO:0016758, GO:0047213
VIT_206s0004g06390	1.29989	0.849176	udp-glucoronosyl udp-glucosyl transferase family protein	AT1G07250	490	2e-169	0.51	0.71	UGT71C4	NA	GO:0008152, GO:0009813, GO:0016740, GO:0016757, GO:0016758, GO:0035251, GO:0047213, GO:0080043, GO:0080044, GO:0080045
VIT_206s0004g06400	2.67008	2.71782	udp-glycosyltransferase 71c4-like	AT1G07250	437	9e-149	0.48	0.68	UGT71C4	NA	GO:0008152, GO:0009813, GO:0016740, GO:0016757, GO:0016758, GO:0047213, GO:0080043, GO:0080044, GO:0080045
VIT_206s0004g07220	-0.246575	-1.15778	udp-glycosyltransferase 87a2-like	AT2G30140	301	2e-99	0.56	0.74	UGT87A2	NA	GO:0008152, GO:0009813, GO:0016740, GO:0016757, GO:0016758, GO:0047213, GO:0047215
VIT_206s0004g07230	1.44026	4.28576	udp-glycosyltransferase 87a1-like	AT2G30140	383	1e-129	0.52	0.7	UGT87A2	NA	GO:0008152, GO:0009813, GO:0016740, GO:0016757, GO:0016758, GO:0047213, GO:0047215
VIT_206s0009g02810	-0.120155	-1.07539	flavonoid 3 -hydroxylase 2-like	AT5G07990	270	8e-87	0.48	0.71	CYP75B1, D501, TT7	Required for flavonoid 3' hydroxylase activity.	GO:0004497, GO:0005506, GO:0009055, GO:0016491, GO:0016705, GO:0016711, GO:0020037, GO:0046872, GO:0055114
VIT_206s0009g02830	-0.246837	-1.10254	flavonoid 3 -hydroxylase 2	AT5G07990	248	1e-77	0.41	0.63	CYP75B1, D501, TT7	Required for flavonoid 3' hydroxylase activity.	GO:0004497, GO:0005506, GO:0009055, GO:0016491, GO:0016705, GO:0016711, GO:0020037, GO:0046872, GO:0055114
VIT_206s0009g02840	-0.0461983	-1.04625	flavonoid 3 -hydroxylase 2	AT5G07990	491	5e-169	0.45	0.68	CYP75B1, D501, TT7	Required for flavonoid 3' hydroxylase activity.	GO:0004497, GO:0005506, GO:0009055, GO:0016491, GO:0016705, GO:0016711, GO:0020037, GO:0046872, GO:0055114
VIT_206s0009g02920	-0.331585	-1.46819	flavonoid 3 -hydroxylase 2-like	AT5G07990	395	2e-133	0.46	0.7	CYP75B1, D501, TT7	Required for flavonoid 3' hydroxylase activity.	GO:0004497, GO:0005506, GO:0009055, GO:0016491, GO:0016705, GO:0016711, GO:0020037, GO:0046872, GO:0055114
VIT_206s0009g03010	-0.876001	-2.21856	flavonoid 3 -hydroxylase 2-like	AT5G07990	273	4e-88	0.49	0.72	CYP75B1, D501, TT7	Required for flavonoid 3' hydroxylase activity.	GO:0004497, GO:0005506, GO:0009055, GO:0016491, GO:0016705, GO:0016711, GO:0020037, GO:0046872, GO:0055114
VIT_206s0061g00450	0.27733	1.53275	amp dependent	AT4G05160	791	0	0.68	0.84	NA	Encodes a peroxisomal protein involved in the activation of fatty acids through esterification with CoA. At4g05160 preferentially activates fatty acids with medium chain length (C6:0 and C7:0) as well as even-numbered long-chain fatty acids (C14:0, C16:0 and C18:0). At4g05160 was also able to catalyze the conversion of OPC-6:0 to its CoA ester and is therefore thought to be involved in the peroxi…	GO:0000166, GO:0003824, GO:0004321, GO:0005524, GO:0005777, GO:0005836, GO:0006633, GO:0008152, GO:0008610, GO:0009695, GO:0009805, GO:0009809, GO:0009811, GO:0009851, GO:0016207, GO:0016491, GO:0016874, GO:0031408, GO:0042967, GO:0047077, GO:0055114
VIT_206s0061g01430	-0.0181493	1.27132	cyanidin-3-o-glucoside 2-o-glucuronosyltransferase-like	AT5G65550	237	8e-72	0.34	0.52	NA	NA	GO:0008152, GO:0009813, GO:0016020, GO:0016021, GO:0016740, GO:0016757, GO:0016758, GO:0033835, GO:0047213
VIT_207s0031g02790	-1.19505	-1.8277	uncharacterized protein	AT1G55360	92	4e-22	0.76	0.84	NA	NA	GO:0004325, GO:0005576, GO:0006346, GO:0006783, GO:0009744, GO:0009813, GO:0009855, GO:0009887, GO:0009944, GO:0010014, GO:0010051, GO:0010075, GO:0010224, GO:0015994, GO:0016246, GO:0019344, GO:0048439
VIT_207s0031g03070	2.06175	4.20921	phenylcoumaran benzylic ether reductase -like protein	AT1G75280	282	6e-93	0.47	0.67	NA	isoflavone reductase, putative, identical to SP:P52577 Isoflavone reductase homolog P3 (EC 1.3.1.-) {Arabidopsis thaliana}; contains Pfam profile PF02716: isoflavone reductase. Involved in response to oxidative stress.	GO:0000166, GO:0003824, GO:0005488, GO:0006808, GO:0008152, GO:0009698, GO:0009813, GO:0016491, GO:0047526, GO:0055114
VIT_207s0141g00060	2.96067	3.76965	beta-ketoacyl-coa synthase family protein	AT1G04220	496	2e-171	0.56	0.74	KCS2	Encodes KCS2, a member of the 3-ketoacyl-CoA synthase family involved in the biosynthesis of VLCFA (very long chain fatty acids).	GO:0000038, GO:0003824, GO:0005634, GO:0006633, GO:0006970, GO:0008152, GO:0009409, GO:0009411, GO:0009416, GO:0009611, GO:0009813, GO:0009922, GO:0009923, GO:0010345, GO:0016020, GO:0016021, GO:0016740, GO:0016747, GO:0042335, GO:0042967
VIT_207s0255g00090	-0.188813	2.86131	cytochrome p450 82a3-like	AT4G31940	577	0	0.54	0.71	CYP82C4	member of CYP82C	GO:0004497, GO:0005506, GO:0009055, GO:0009813, GO:0016491, GO:0016711, GO:0020037, GO:0033772, GO:0046872, GO:0055114
VIT_208s0007g04570	0.0619701	1.34537	udp-glucosyl transferase 73d1	AT3G53150	630	0	0.6	0.78	UGT73D1	NA	GO:0006865, GO:0008152, GO:0009813, GO:0016740, GO:0016757, GO:0016758, GO:0047213
VIT_208s0007g05130	0.167266	-1.99194	NA	AT3G11340	369	8e-123	0.43	0.62	UGT76B1	NA	GO:0008152, GO:0009813, GO:0016740, GO:0016757, GO:0016758, GO:0047213, GO:0080043, GO:0080044
VIT_208s0040g01520	0.426652	3.46881	udp-	AT2G36780	449	8e-153	0.48	0.66	NA	NA	GO:0008152, GO:0009805, GO:0009809, GO:0009811, GO:0010294, GO:0016023, GO:0016740, GO:0016757, GO:0016758, GO:0032940, GO:0042802, GO:0047213, GO:0047893, GO:0050275, GO:0051555, GO:0051707, GO:0080043, GO:0080044
VIT_208s0040g01920	-0.541452	-1.28741	atp binding	AT3G09780	990	0	0.65	0.79	ATCRR1, CCR1	NA	GO:0000166, GO:0000380, GO:0003690, GO:0003697, GO:0003729, GO:0004672, GO:0004674, GO:0004713, GO:0004872, GO:0005524, GO:0005618, GO:0005730, GO:0005777, GO:0005794, GO:0005829, GO:0005886, GO:0006094, GO:0006096, GO:0006406, GO:0006468, GO:0006623, GO:0006833, GO:0006972, GO:0007030, GO:0008270, GO:0009055, GO:0009062, GO:0009069, GO:0009409, GO:0009414, GO:0009506, GO:0009507, GO:0009553, GO:…
VIT_208s0105g00380	5.63067	7.86163	NA	AT5G05600	466	1e-163	0.63	0.77	NA	NA	GO:0005506, GO:0005737, GO:0009813, GO:0016491, GO:0016702, GO:0045431, GO:0050589, GO:0051555, GO:0055114, GO:0080167
VIT_209s0002g01090	0.948098	2.38214	cytochrome p450	AT5G07990	423	3e-142	0.42	0.61	CYP75B1, D501, TT7	Required for flavonoid 3' hydroxylase activity.	GO:0004497, GO:0005506, GO:0009055, GO:0016491, GO:0020037, GO:0033772, GO:0046872, GO:0055114
VIT_209s0002g03570	0.458959	2.0118	atp-binding cassette	AT3G16340	552	0	0.77	0.9	ABCG29, AtABCG29, ATPDR1, PDR1	NA	GO:0000166, GO:0005524, GO:0005739, GO:0005886, GO:0006200, GO:0006612, GO:0006855, GO:0009611, GO:0009627, GO:0009737, GO:0009805, GO:0009817, GO:0009941, GO:0009963, GO:0010363, GO:0015086, GO:0015416, GO:0015439, GO:0015716, GO:0015748, GO:0015886, GO:0016020, GO:0016887, GO:0017111, GO:0031348, GO:0042344, GO:0042742, GO:0052544, GO:0070574, GO:0071366, GO:1901140, GO:1901141
VIT_210s0003g00470	-0.0687768	3.16643	flavonoid o-methyltransferase related	AT4G35160	239	8e-75	0.42	0.6	NA	NA	GO:0008168, GO:0008171, GO:0016740, GO:0032259, GO:0046983, GO:0050630
VIT_210s0003g00480	0.193519	2.78538	flavonoid o-methyltransferase related	AT4G35160	206	3e-62	0.36	0.55	NA	NA	GO:0008168, GO:0008171, GO:0016740, GO:0032259, GO:0046983, GO:0050630
VIT_210s0042g00840	3.2375	5.33227	stilbene synthase	AT5G13930	379	4e-131	0.75	0.9	ATCHS, CHS, TT4	Encodes chalcone synthase (CHS), a key enzyme involved in the biosynthesis of flavonoids. Required for the accumulation of purple anthocyanins in leaves and stems. Also involved in the regulation of auxin transport and the modulation of root gravitropism.	GO:0003824, GO:0008152, GO:0009058, GO:0016210, GO:0016740, GO:0016747
VIT_210s0042g00860	1.22686	3.58815	stilbene synthase	AT5G13930	91	9e-24	0.82	0.92	ATCHS, CHS, TT4	Encodes chalcone synthase (CHS), a key enzyme involved in the biosynthesis of flavonoids. Required for the accumulation of purple anthocyanins in leaves and stems. Also involved in the regulation of auxin transport and the modulation of root gravitropism.	GO:0003824, GO:0004315, GO:0005835, GO:0006633, GO:0008152, GO:0042967
VIT_210s0042g00870	0.959264	4.49561	stilbene synthase	AT5G13930	136	7e-39	0.67	0.83	ATCHS, CHS, TT4	Encodes chalcone synthase (CHS), a key enzyme involved in the biosynthesis of flavonoids. Required for the accumulation of purple anthocyanins in leaves and stems. Also involved in the regulation of auxin transport and the modulation of root gravitropism.	GO:0003824, GO:0008152, GO:0009058, GO:0016740, GO:0016747
VIT_210s0042g00890	1.02807	4.57589	stilbene synthase	AT5G13930	377	3e-130	0.78	0.89	ATCHS, CHS, TT4	Encodes chalcone synthase (CHS), a key enzyme involved in the biosynthesis of flavonoids. Required for the accumulation of purple anthocyanins in leaves and stems. Also involved in the regulation of auxin transport and the modulation of root gravitropism.	GO:0003824, GO:0004315, GO:0005737, GO:0005835, GO:0006633, GO:0006950, GO:0006952, GO:0008152, GO:0009058, GO:0016210, GO:0016740, GO:0016747, GO:0042967, GO:0050350
VIT_210s0042g00920	0.286153	4.63603	stilbene synthase	AT5G13930	623	0	0.75	0.89	ATCHS, CHS, TT4	Encodes chalcone synthase (CHS), a key enzyme involved in the biosynthesis of flavonoids. Required for the accumulation of purple anthocyanins in leaves and stems. Also involved in the regulation of auxin transport and the modulation of root gravitropism.	GO:0003824, GO:0005737, GO:0006950, GO:0006952, GO:0008152, GO:0009058, GO:0016210, GO:0016740, GO:0016747, GO:0050350
VIT_210s0042g00930	1.83067	3.2379	stilbene synthase	AT5G13930	621	0	0.75	0.89	ATCHS, CHS, TT4	Encodes chalcone synthase (CHS), a key enzyme involved in the biosynthesis of flavonoids. Required for the accumulation of purple anthocyanins in leaves and stems. Also involved in the regulation of auxin transport and the modulation of root gravitropism.	GO:0003824, GO:0005737, GO:0006950, GO:0006952, GO:0008152, GO:0009058, GO:0016210, GO:0016740, GO:0016747, GO:0050350
VIT_211s0016g01520	0.769025	2.9101	phenylalanine ammonia lyase	AT3G53260	863	0	0.64	0.78	ATPAL2, PAL2	Encodes phenylalanine lyase. Arabidopsis has four PALs: AT2G37040 (PAL1), AT3G53260 (PAL2), AT5G04230 (PAL3) and AT3G10340 (PAL4).	GO:0003824, GO:0005737, GO:0006559, GO:0006570, GO:0009058, GO:0009698, GO:0009800, GO:0009821, GO:0016211, GO:0016829, GO:0016841, GO:0045548
VIT_211s0016g01640	0.659111	2.78875	phenylalanine ammonia-lyase	AT3G10340	659	0	0.52	0.67	PAL4	Encodes PAL4, a putative a phenylalanine ammonia-lyase. Arabidopsis has four PALs: AT2G37040 (PAL1), AT3G53260 (PAL2), AT5G04230 (PAL3) and AT3G10340 (PAL4).	GO:0003824, GO:0005737, GO:0006559, GO:0006570, GO:0009058, GO:0009698, GO:0009800, GO:0009821, GO:0016211, GO:0016829, GO:0016841, GO:0045548
VIT_211s0016g01660	1.41924	3.1181	phenylalanine ammonia-lyase	AT3G53260	193	1e-57	0.53	0.76	ATPAL2, PAL2	Encodes phenylalanine lyase. Arabidopsis has four PALs: AT2G37040 (PAL1), AT3G53260 (PAL2), AT5G04230 (PAL3) and AT3G10340 (PAL4).	GO:0005737, GO:0006559, GO:0006570, GO:0009800, GO:0009821, GO:0045548
VIT_211s0016g01850	-0.176382	-1.43711	NA	AT5G49690	128	9e-36	0.51	0.75	NA	NA	GO:0005576, GO:0005829, GO:0006914, GO:0008152, GO:0009813, GO:0016740, GO:0016757, GO:0016758, GO:0047213
VIT_211s0016g02586	-0.401039	-1.54807	caffeoyl- o-methyltransferase	AT4G26220	156	7e-48	0.61	0.84	NA	NA	GO:0003676, GO:0005829, GO:0009805, GO:0009809, GO:0009811, GO:0015074, GO:0032259, GO:0042409
VIT_211s0016g03020	-0.118792	-1.09893	probable pectinesterase 53-like	AT5G19730	598	0	0.76	0.87	NA	NA	GO:0005576, GO:0005618, GO:0005737, GO:0005982, GO:0005985, GO:0009411, GO:0009505, GO:0009507, GO:0009813, GO:0016023, GO:0016787, GO:0030599, GO:0042545, GO:0045330
VIT_211s0037g00440	0.125536	1.44704	hydroxycinnamoyl- shikimate quinate hydroxycinnamoyltransferase	AT5G48930	490	8e-171	0.56	0.7	HCT	At5g48930 has been shown to encode for the hydroxycinnamoyl-Coenzyme A shikimate/quinate hydroxycinnamoyltransferase (HCT) both synthesizing and catabolizing the hydroxycinnamoylesters (coumaroyl/caffeoyl shikimate and quinate) involved in the phenylpropanoid pathway. Influence on the accumulation of flavonoids which in turn inhibit auxin transport and reduce plant growth.	GO:0016740, GO:0016747, GO:0042967, GO:0047172
VIT_211s0052g01630	-0.224425	-1.0012	udp-glucose:flavonoid 3-o-glucosyltransferase	AT5G17050	482	1e-166	0.52	0.69	UGT78D2	The At5g17050 encodes a anthocyanidin 3-O-glucosyltransferase which specifically glucosylates the 3-position of the flavonoid C-ring. Anthocyanidins such as cyanidin and pelargonidin as well as flavonols such as kaempferol and quercetin are accepted substrates.	GO:0008152, GO:0016740, GO:0016757, GO:0016758, GO:0047213, GO:0047230, GO:0047893, GO:0051555, GO:0080043, GO:0080059, GO:0080167
VIT_211s0065g00350	1.19203	4.74937	trans-cinnamate 4-monooxygenase	AT2G30490	654	0	0.66	0.8	ATC4H, C4H, CYP73A5, REF3	Encodes a cinnamate-4-hydroxylase. Mutations in this gene impact phenylpropanoid metabolism, growth and development.	GO:0004497, GO:0005506, GO:0006558, GO:0009055, GO:0009805, GO:0009809, GO:0009811, GO:0016023, GO:0016491, GO:0016710, GO:0020037, GO:0046872, GO:0055114
VIT_211s0118g00360	0.296941	1.51713	2og-fe oxygenase family protein	AT5G20400	298	3e-99	0.55	0.7	NA	encodes a protein whose sequence is similar to flavanone 3 hydroxylase from Malus.	GO:0005506, GO:0005829, GO:0009165, GO:0009813, GO:0010167, GO:0015706, GO:0016491, GO:0016702, GO:0016706, GO:0055114
VIT_212s0028g01880	-0.140524	2.04904	8-hydroxyquercetin 8-o-methyltransferase	AT4G35160	209	2e-63	0.36	0.53	NA	NA	GO:0008168, GO:0008171, GO:0016206, GO:0016740, GO:0032259, GO:0046983
VIT_212s0028g01940	0.446483	2.59129	8-hydroxyquercetin 8-o-methyltransferase	AT4G35160	211	5e-64	0.36	0.53	NA	NA	GO:0008168, GO:0008171, GO:0016206, GO:0016740, GO:0032259, GO:0046983
VIT_212s0028g02740	2.02036	3.61163	8-hydroxyquercetin 8-o-methyltransferase	AT4G35160	217	2e-66	0.37	0.54	NA	NA	GO:0008168, GO:0008171, GO:0016206, GO:0016740, GO:0032259, GO:0046983
VIT_212s0034g00030	-0.561142	1.86874	udp-glucose flavonoid 3-o-glucosyltransferase 6-like	AT3G21760	414	2e-140	0.55	0.72	HYR1	Encodes HYR1, a UDP glycosyltransferase (UGT). HYR1 glucosylates hypostatin, an inhibitor of cell expansion in vivo to form a bioactive glucoside.	GO:0008152, GO:0009651, GO:0009737, GO:0010294, GO:0016020, GO:0016740, GO:0016757, GO:0016758, GO:0047213, GO:0080043, GO:0080046
VIT_212s0034g00130	0.200189	1.08767	udp-glucose flavonoid 3-o-glucosyltransferase 6-like	AT3G21760	446	5e-152	0.49	0.67	HYR1	Encodes HYR1, a UDP glycosyltransferase (UGT). HYR1 glucosylates hypostatin, an inhibitor of cell expansion in vivo to form a bioactive glucoside.	GO:0008152, GO:0009651, GO:0009737, GO:0010294, GO:0016020, GO:0016740, GO:0016757, GO:0016758, GO:0047213, GO:0080043, GO:0080046
VIT_212s0055g00800	3.18668	0.232196	extensin-like protein	AT2G45180	147	1e-45	0.62	0.74	NA	NA	GO:0004568, GO:0005794, GO:0006032, GO:0006096, GO:0006816, GO:0006833, GO:0006869, GO:0006972, GO:0007030, GO:0007389, GO:0008289, GO:0008361, GO:0009269, GO:0009408, GO:0009409, GO:0009611, GO:0009627, GO:0009651, GO:0009735, GO:0009737, GO:0009750, GO:0009805, GO:0009809, GO:0009825, GO:0009926, GO:0009932, GO:0010075, GO:0010167, GO:0010337, GO:0016023, GO:0016998, GO:0019344, GO:0019761, GO:…
VIT_213s0019g02795	-0.594214	-2.2645	udp-glycosyltransferase 76f1-like	AT3G55700	312	2e-103	0.58	0.74	NA	NA	GO:0009813, GO:0047213, GO:0080043, GO:0080044
VIT_213s0019g02810	-0.0445849	-1.1686	udp-glycosyltransferase 76g1	AT3G11340	501	1e-174	0.57	0.72	UGT76B1	NA	GO:0005634, GO:0008152, GO:0009813, GO:0010150, GO:0016740, GO:0016757, GO:0016758, GO:0047213, GO:0050832
VIT_213s0019g03430	-2.3173	0.773198	anthocyanin 5-aromatic	AT2G39980	664	0	0.67	0.8	NA	NA	GO:0005737, GO:0016740, GO:0016747, GO:0047672, GO:0080167
VIT_213s0019g03990	0.314372	1.6653	uncharacterized protein	AT4G25030	416	4e-144	0.67	0.78	NA	NA	GO:0003824, GO:0005524, GO:0005674, GO:0006367, GO:0006612, GO:0009414, GO:0009611, GO:0009723, GO:0009733, GO:0009738, GO:0009753, GO:0009805, GO:0010363, GO:0030968, GO:0035556, GO:0042538, GO:0043069
VIT_213s0047g00210	1.70679	2.14048	flavanone 3-dioxygenase-like	AT5G24530	508	0	0.68	0.83	DMR6	Encodes a putative 2OG-Fe(II) oxygenase that is defense-associated but required for susceptibility to downy mildew.	GO:0000165, GO:0001666, GO:0005506, GO:0005737, GO:0006612, GO:0009595, GO:0009617, GO:0009620, GO:0009697, GO:0009813, GO:0009862, GO:0009867, GO:0010200, GO:0010310, GO:0010363, GO:0016491, GO:0031348, GO:0034976, GO:0042742, GO:0043900, GO:0045486, GO:0050832, GO:0055114
VIT_213s0064g00440	-0.203952	-1.33441	24-sterol c-methyltransferase	AT5G13710	617	0	0.86	0.94	CPH, SMT1	SMT1 controls the level of cholesterol in plants	GO:0003838, GO:0005773, GO:0005783, GO:0005829, GO:0006084, GO:0006598, GO:0006694, GO:0008152, GO:0008168, GO:0009506, GO:0009611, GO:0009793, GO:0009805, GO:0016126, GO:0016132, GO:0016740, GO:0019745, GO:0032259, GO:0042398
VIT_213s0067g01020	2.14367	3.55112	leucoanthocyanidin dioxygenase	AT5G05600	507	1e-179	0.69	0.83	NA	NA	GO:0005506, GO:0005737, GO:0009611, GO:0009620, GO:0009695, GO:0009813, GO:0009867, GO:0016491, GO:0016702, GO:0045431, GO:0050589, GO:0051555, GO:0055114, GO:0080167
VIT_213s0074g00390	-0.0565144	-1.06407	cytochrome p450 77a3-like	AT5G04660	752	0	0.72	0.86	CYP77A4	encodes a protein with cytochrome P450 domain	GO:0004497, GO:0005506, GO:0005576, GO:0005739, GO:0009055, GO:0009507, GO:0009567, GO:0009813, GO:0009908, GO:0010048, GO:0010143, GO:0016491, GO:0016705, GO:0016711, GO:0019395, GO:0019825, GO:0020037, GO:0046872, GO:0048868, GO:0052722, GO:0055114
VIT_214s0066g00400	-0.217768	-1.05047	chalcone isomerase	AT3G63170	147	6e-42	0.41	0.6	AtFAP1, FAP1	NA	GO:0005504, GO:0005739, GO:0006631, GO:0009570, GO:0009941, GO:0016853, GO:0016872, GO:0042398
VIT_214s0066g01150	0.600631	2.8807	cinnamoyl reductase	AT5G14700	351	2e-118	0.5	0.67	NA	NA	GO:0000166, GO:0003824, GO:0003854, GO:0005488, GO:0006694, GO:0008152, GO:0008207, GO:0008209, GO:0008210, GO:0009813, GO:0016491, GO:0044237, GO:0045552, GO:0050662, GO:0055114
VIT_214s0066g01480	-0.374338	-1.84314	udp-glycosyltransferase-like protein	AT5G14860	536	0	0.56	0.72	NA	NA	GO:0008152, GO:0009507, GO:0009813, GO:0016740, GO:0016757, GO:0016758, GO:0047213
VIT_215s0046g01210	-0.302368	-1.01559	hydroquinone glucosyltransferase	AT4G01070	612	0	0.64	0.78	GT72B1, UGT72B1	the glycosyltransferase (UGT72B1) is involved in metabolizing xenobiotica (chloroaniline and chlorophenole). Comparison between wild type and knock-out mutant demonstrates the central role of this gene for metabolizing chloroaniline but significantly less for chlorophenole. The glucosyltransferase preferred UDP-xylose over UDP-glucose indicating its (additional) functioning as a xylosyltransferas…	GO:0005634, GO:0006612, GO:0006805, GO:0008152, GO:0008194, GO:0009611, GO:0009636, GO:0009651, GO:0009805, GO:0009963, GO:0010363, GO:0016740, GO:0016757, GO:0016758, GO:0035251, GO:0042178, GO:0050505, GO:0080043
VIT_215s0046g01960	-0.800494	-1.64687	udp-glycosyltransferase 91a1-like	AT2G22590	369	2e-122	0.44	0.59	NA	NA	GO:0008152, GO:0009813, GO:0016740, GO:0016757, GO:0016758, GO:0047213
VIT_215s0046g03600	-0.711289	-1.59905	()-neomenthol dehydrogenase	AT3G61220	395	8e-138	0.65	0.8	SDR1	NA	GO:0000166, GO:0003824, GO:0004090, GO:0005488, GO:0005829, GO:0005886, GO:0006094, GO:0006096, GO:0006691, GO:0006693, GO:0006952, GO:0008106, GO:0008152, GO:0009505, GO:0009744, GO:0009813, GO:0010224, GO:0016099, GO:0016491, GO:0019384, GO:0046486, GO:0047501, GO:0047504, GO:0050221, GO:0055114, GO:0080167
VIT_215s0048g02430	1.60835	4.34169	2og-fe oxygenase family protein	AT4G10500	481	6e-170	0.66	0.8	NA	NA	GO:0005506, GO:0005737, GO:0008270, GO:0009627, GO:0009697, GO:0009813, GO:0016491, GO:0045486, GO:0055114
VIT_215s0048g02900	-0.452289	-1.76728	cytochrome p450	AT2G46660	733	0	0.68	0.8	CYP78A6, EOD3	member of CYP78A	GO:0004497, GO:0005506, GO:0009055, GO:0009507, GO:0009813, GO:0016491, GO:0016711, GO:0019825, GO:0020037, GO:0046872, GO:0048316, GO:0055114
VIT_216s0022g01970	-0.283075	-2.96004	anthocyanidin 3-o-glucosyltransferase 5-like	AT3G50740	471	8e-162	0.48	0.7	UGT72E1	UGT72E1 is an UDPG:coniferyl alcohol glucosyltransferase which specifically glucosylates sinapyl- and coniferyl aldehydes. The enzyme is thought to be involved in lignin metabolism.	GO:0008152, GO:0009718, GO:0009805, GO:0009808, GO:0009809, GO:0009811, GO:0016740, GO:0016757, GO:0016758, GO:0047209, GO:0047213
VIT_216s0039g01100	1.95661	5.41188	phenylalanine ammonia-lyase	AT2G37040	1259	0	0.84	0.92	ATPAL1, PAL1	Encodes PAL1, a phenylalanine ammonia-lyase. Arabidopsis has four PALs: AT2G37040 (PAL1), AT3G53260 (PAL2), AT5G04230 (PAL3) and AT3G10340 (PAL4).	GO:0003824, GO:0005737, GO:0006559, GO:0006570, GO:0006979, GO:0009058, GO:0009555, GO:0009698, GO:0009800, GO:0009819, GO:0009821, GO:0010224, GO:0016211, GO:0016829, GO:0016841, GO:0045548, GO:0046244, GO:0046274, GO:0080167
VIT_216s0039g01110	3.85629	6.85297	phenylalanine ammonia-lyase	AT2G37040	1256	0	0.84	0.92	ATPAL1, PAL1	Encodes PAL1, a phenylalanine ammonia-lyase. Arabidopsis has four PALs: AT2G37040 (PAL1), AT3G53260 (PAL2), AT5G04230 (PAL3) and AT3G10340 (PAL4).	GO:0003824, GO:0005737, GO:0006559, GO:0006570, GO:0006979, GO:0009058, GO:0009555, GO:0009698, GO:0009800, GO:0009819, GO:0009821, GO:0010224, GO:0016211, GO:0016829, GO:0016841, GO:0045548, GO:0046244, GO:0046274, GO:0080167
VIT_216s0039g01120	1.61575	5.31256	phenylalanine ammonia-lyase	AT2G37040	1259	0	0.84	0.92	ATPAL1, PAL1	Encodes PAL1, a phenylalanine ammonia-lyase. Arabidopsis has four PALs: AT2G37040 (PAL1), AT3G53260 (PAL2), AT5G04230 (PAL3) and AT3G10340 (PAL4).	GO:0003824, GO:0005737, GO:0006559, GO:0006570, GO:0006979, GO:0009058, GO:0009555, GO:0009698, GO:0009800, GO:0009819, GO:0009821, GO:0010224, GO:0016211, GO:0016829, GO:0016841, GO:0045548, GO:0046244, GO:0046274, GO:0080167
VIT_216s0039g01130	1.92501	5.49256	phenylalanine ammonia-lyase	AT2G37040	1257	0	0.84	0.92	ATPAL1, PAL1	Encodes PAL1, a phenylalanine ammonia-lyase. Arabidopsis has four PALs: AT2G37040 (PAL1), AT3G53260 (PAL2), AT5G04230 (PAL3) and AT3G10340 (PAL4).	GO:0003824, GO:0005737, GO:0006559, GO:0006570, GO:0006979, GO:0009058, GO:0009555, GO:0009698, GO:0009800, GO:0009819, GO:0009821, GO:0010224, GO:0016211, GO:0016829, GO:0016841, GO:0045548, GO:0046244, GO:0046274, GO:0080167
VIT_216s0039g01170	-0.28031	4.78137	phenylalanine ammonia-lyase	AT2G37040	1259	0	0.84	0.92	ATPAL1, PAL1	Encodes PAL1, a phenylalanine ammonia-lyase. Arabidopsis has four PALs: AT2G37040 (PAL1), AT3G53260 (PAL2), AT5G04230 (PAL3) and AT3G10340 (PAL4).	GO:0003824, GO:0005737, GO:0006559, GO:0006570, GO:0006979, GO:0009058, GO:0009555, GO:0009698, GO:0009800, GO:0009819, GO:0009821, GO:0010224, GO:0016211, GO:0016829, GO:0016841, GO:0045548, GO:0046244, GO:0046274, GO:0080167
VIT_216s0039g01280	0.816878	4.6948	phenylalanine ammonia-lyase	AT2G37040	1263	0	0.84	0.92	ATPAL1, PAL1	Encodes PAL1, a phenylalanine ammonia-lyase. Arabidopsis has four PALs: AT2G37040 (PAL1), AT3G53260 (PAL2), AT5G04230 (PAL3) and AT3G10340 (PAL4).	GO:0003824, GO:0005737, GO:0006559, GO:0006570, GO:0006979, GO:0009058, GO:0009555, GO:0009698, GO:0009800, GO:0009819, GO:0009821, GO:0010224, GO:0016211, GO:0016829, GO:0016841, GO:0045548, GO:0046244, GO:0046274, GO:0080167
VIT_216s0039g01300	0.818255	5.00071	phenylalanine ammonia-lyase	AT2G37040	1256	0	0.84	0.92	ATPAL1, PAL1	Encodes PAL1, a phenylalanine ammonia-lyase. Arabidopsis has four PALs: AT2G37040 (PAL1), AT3G53260 (PAL2), AT5G04230 (PAL3) and AT3G10340 (PAL4).	GO:0003824, GO:0005737, GO:0006559, GO:0006570, GO:0006979, GO:0009058, GO:0009555, GO:0009698, GO:0009800, GO:0009819, GO:0009821, GO:0010224, GO:0016211, GO:0016829, GO:0016841, GO:0045548, GO:0046244, GO:0046274, GO:0080167
VIT_216s0039g01360	0.1309	4.45983	phenylalanine ammonia-lyase	AT2G37040	1246	0	0.83	0.91	ATPAL1, PAL1	Encodes PAL1, a phenylalanine ammonia-lyase. Arabidopsis has four PALs: AT2G37040 (PAL1), AT3G53260 (PAL2), AT5G04230 (PAL3) and AT3G10340 (PAL4).	GO:0003824, GO:0005737, GO:0006559, GO:0006570, GO:0006979, GO:0009058, GO:0009555, GO:0009698, GO:0009800, GO:0009819, GO:0009821, GO:0010224, GO:0016211, GO:0016829, GO:0016841, GO:0045548, GO:0046244, GO:0046274, GO:0080167
VIT_216s0039g02230	-0.841225	-2.69669	udp-glucose:flavonoid 3-o-glucosyltransferase	AT5G17050	566	0	0.59	0.75	UGT78D2	The At5g17050 encodes a anthocyanidin 3-O-glucosyltransferase which specifically glucosylates the 3-position of the flavonoid C-ring. Anthocyanidins such as cyanidin and pelargonidin as well as flavonols such as kaempferol and quercetin are accepted substrates.	GO:0008152, GO:0009718, GO:0009744, GO:0010224, GO:0016740, GO:0016757, GO:0016758, GO:0033303, GO:0033330, GO:0033485, GO:0047213, GO:0047230, GO:0047893, GO:0051555, GO:0080043, GO:0080059, GO:0080167
VIT_216s0098g00850	0.459915	2.03377	caffeic acid o-methyltransferase	AT5G54160	587	0	0.77	0.89	ATOMT1, COMT1, OMT1	A caffeic acid/5-hydroxyferulic acid O-methyltransferase. Interacts with 14-4-3 proteins in yeast 2 hybrid assay. AtOMT1 (At5g54160) encodes a flavonol 3-O-methyltransferase that is highly active towards quercetin and myricetin. The substrate specificity identifies the enzyme as flavonol 3-methyltransferase which replaces the former annotation of the gene to encode a caffeic acid/5-hydroxyferulic…	GO:0005634, GO:0005737, GO:0005886, GO:0008168, GO:0008171, GO:0009805, GO:0009809, GO:0009811, GO:0016740, GO:0030755, GO:0032259, GO:0033799, GO:0046983, GO:0047763, GO:0051555
VIT_216s0098g00860	1.20521	3.06896	flavanone 3-dioxygenase-like	AT5G24530	506	2e-180	0.69	0.83	DMR6	Encodes a putative 2OG-Fe(II) oxygenase that is defense-associated but required for susceptibility to downy mildew.	GO:0000165, GO:0001666, GO:0005506, GO:0005737, GO:0006612, GO:0009595, GO:0009617, GO:0009620, GO:0009697, GO:0009813, GO:0009862, GO:0009867, GO:0010200, GO:0010310, GO:0010363, GO:0016491, GO:0031348, GO:0034976, GO:0042742, GO:0043900, GO:0045486, GO:0050832, GO:0055114
VIT_216s0100g00750	1.48207	6.52617	stilbene synthase	AT5G13930	618	0	0.75	0.88	ATCHS, CHS, TT4	Encodes chalcone synthase (CHS), a key enzyme involved in the biosynthesis of flavonoids. Required for the accumulation of purple anthocyanins in leaves and stems. Also involved in the regulation of auxin transport and the modulation of root gravitropism.	GO:0003824, GO:0005737, GO:0006950, GO:0006952, GO:0008152, GO:0009058, GO:0016210, GO:0016740, GO:0016747, GO:0050350
VIT_216s0100g00760	0.785313	4.73495	stilbene synthase	AT5G13930	157	6e-46	0.73	0.83	ATCHS, CHS, TT4	Encodes chalcone synthase (CHS), a key enzyme involved in the biosynthesis of flavonoids. Required for the accumulation of purple anthocyanins in leaves and stems. Also involved in the regulation of auxin transport and the modulation of root gravitropism.	GO:0003824, GO:0005737, GO:0006952, GO:0008152, GO:0009058, GO:0009805, GO:0009809, GO:0009811, GO:0016740, GO:0050350
VIT_216s0100g00770	-0.0588553	4.78322	stilbene synthase	AT5G13930	617	0	0.75	0.88	ATCHS, CHS, TT4	Encodes chalcone synthase (CHS), a key enzyme involved in the biosynthesis of flavonoids. Required for the accumulation of purple anthocyanins in leaves and stems. Also involved in the regulation of auxin transport and the modulation of root gravitropism.	GO:0003824, GO:0005737, GO:0006952, GO:0008152, GO:0009058, GO:0009805, GO:0009809, GO:0009811, GO:0016210, GO:0016740, GO:0016747, GO:0050350
VIT_216s0100g00780	1.38311	5.83662	stilbene synthase	AT5G13930	614	0	0.74	0.88	ATCHS, CHS, TT4	Encodes chalcone synthase (CHS), a key enzyme involved in the biosynthesis of flavonoids. Required for the accumulation of purple anthocyanins in leaves and stems. Also involved in the regulation of auxin transport and the modulation of root gravitropism.	GO:0003824, GO:0005737, GO:0006950, GO:0006952, GO:0008152, GO:0009058, GO:0009805, GO:0009809, GO:0009811, GO:0016210, GO:0016740, GO:0016747, GO:0050350
VIT_216s0100g00800	1.4133	4.65245	stilbene synthase	AT5G13930	518	0	0.75	0.89	ATCHS, CHS, TT4	Encodes chalcone synthase (CHS), a key enzyme involved in the biosynthesis of flavonoids. Required for the accumulation of purple anthocyanins in leaves and stems. Also involved in the regulation of auxin transport and the modulation of root gravitropism.	GO:0003824, GO:0005737, GO:0006950, GO:0006952, GO:0008152, GO:0009058, GO:0016210, GO:0016740, GO:0016747, GO:0050350
VIT_216s0100g00810	1.64053	5.49019	stilbene synthase	AT5G13930	548	0	0.75	0.89	ATCHS, CHS, TT4	Encodes chalcone synthase (CHS), a key enzyme involved in the biosynthesis of flavonoids. Required for the accumulation of purple anthocyanins in leaves and stems. Also involved in the regulation of auxin transport and the modulation of root gravitropism.	GO:0003824, GO:0005737, GO:0006950, GO:0006952, GO:0008152, GO:0009058, GO:0009805, GO:0009809, GO:0009811, GO:0016210, GO:0016740, GO:0016747, GO:0050350
VIT_216s0100g00830	0.688128	5.27704	stilbene synthase	AT5G13930	617	0	0.75	0.88	ATCHS, CHS, TT4	Encodes chalcone synthase (CHS), a key enzyme involved in the biosynthesis of flavonoids. Required for the accumulation of purple anthocyanins in leaves and stems. Also involved in the regulation of auxin transport and the modulation of root gravitropism.	GO:0003824, GO:0005737, GO:0006950, GO:0006952, GO:0008152, GO:0009058, GO:0009805, GO:0009809, GO:0009811, GO:0016210, GO:0016740, GO:0016747, GO:0050350
VIT_216s0100g00840	1.77231	5.83559	stilbene synthase	AT5G13930	612	0	0.73	0.88	ATCHS, CHS, TT4	Encodes chalcone synthase (CHS), a key enzyme involved in the biosynthesis of flavonoids. Required for the accumulation of purple anthocyanins in leaves and stems. Also involved in the regulation of auxin transport and the modulation of root gravitropism.	GO:0003824, GO:0005737, GO:0006950, GO:0006952, GO:0008152, GO:0009058, GO:0009805, GO:0009809, GO:0009811, GO:0016210, GO:0016740, GO:0016747, GO:0050350
VIT_216s0100g00850	0.0562474	4.34856	stilbene synthase	AT5G13930	613	0	0.73	0.88	ATCHS, CHS, TT4	Encodes chalcone synthase (CHS), a key enzyme involved in the biosynthesis of flavonoids. Required for the accumulation of purple anthocyanins in leaves and stems. Also involved in the regulation of auxin transport and the modulation of root gravitropism.	GO:0003824, GO:0005737, GO:0006950, GO:0006952, GO:0008152, GO:0009058, GO:0009805, GO:0009809, GO:0009811, GO:0016210, GO:0016740, GO:0016747, GO:0050350
VIT_216s0100g00860	3.32972	6.63689	stilbene synthase 4-like	AT5G13930	533	0	0.65	0.8	ATCHS, CHS, TT4	Encodes chalcone synthase (CHS), a key enzyme involved in the biosynthesis of flavonoids. Required for the accumulation of purple anthocyanins in leaves and stems. Also involved in the regulation of auxin transport and the modulation of root gravitropism.	GO:0003824, GO:0005737, GO:0006950, GO:0006952, GO:0008152, GO:0009058, GO:0009805, GO:0009809, GO:0009811, GO:0016210, GO:0016740, GO:0016747, GO:0050350
VIT_216s0100g00880	1.03544	5.0242	stilbene synthase 4-like	AT5G13930	612	0	0.73	0.88	ATCHS, CHS, TT4	Encodes chalcone synthase (CHS), a key enzyme involved in the biosynthesis of flavonoids. Required for the accumulation of purple anthocyanins in leaves and stems. Also involved in the regulation of auxin transport and the modulation of root gravitropism.	GO:0003824, GO:0005737, GO:0006950, GO:0006952, GO:0008152, GO:0009058, GO:0009805, GO:0009809, GO:0009811, GO:0016210, GO:0016740, GO:0016747, GO:0050350
VIT_216s0100g00900	1.64559	5.69362	stilbene synthase 4-like	AT5G13930	616	0	0.74	0.89	ATCHS, CHS, TT4	Encodes chalcone synthase (CHS), a key enzyme involved in the biosynthesis of flavonoids. Required for the accumulation of purple anthocyanins in leaves and stems. Also involved in the regulation of auxin transport and the modulation of root gravitropism.	GO:0003824, GO:0005737, GO:0006950, GO:0006952, GO:0008152, GO:0009058, GO:0009805, GO:0009809, GO:0009811, GO:0016210, GO:0016740, GO:0016747, GO:0050350
VIT_216s0100g00910	0.904888	5.28869	stilbene synthase	AT5G13930	617	0	0.75	0.88	ATCHS, CHS, TT4	Encodes chalcone synthase (CHS), a key enzyme involved in the biosynthesis of flavonoids. Required for the accumulation of purple anthocyanins in leaves and stems. Also involved in the regulation of auxin transport and the modulation of root gravitropism.	GO:0003824, GO:0005737, GO:0006950, GO:0006952, GO:0008152, GO:0009058, GO:0009805, GO:0009809, GO:0009811, GO:0016210, GO:0016740, GO:0016747, GO:0050350
VIT_216s0100g00920	0.759643	4.17358	stilbene synthase	AT5G13930	612	0	0.73	0.88	ATCHS, CHS, TT4	Encodes chalcone synthase (CHS), a key enzyme involved in the biosynthesis of flavonoids. Required for the accumulation of purple anthocyanins in leaves and stems. Also involved in the regulation of auxin transport and the modulation of root gravitropism.	GO:0003824, GO:0005737, GO:0006950, GO:0006952, GO:0008152, GO:0009058, GO:0009805, GO:0009809, GO:0009811, GO:0016210, GO:0016740, GO:0016747, GO:0050350
VIT_216s0100g00930	1.50394	6.04042	stilbene synthase	AT5G13930	613	0	0.74	0.88	ATCHS, CHS, TT4	Encodes chalcone synthase (CHS), a key enzyme involved in the biosynthesis of flavonoids. Required for the accumulation of purple anthocyanins in leaves and stems. Also involved in the regulation of auxin transport and the modulation of root gravitropism.	GO:0003824, GO:0005737, GO:0006950, GO:0006952, GO:0008152, GO:0009058, GO:0009805, GO:0009809, GO:0009811, GO:0016210, GO:0016740, GO:0016747, GO:0050350
VIT_216s0100g00940	1.57286	4.8874	stilbene synthase 4-like	AT5G13930	620	0	0.74	0.89	ATCHS, CHS, TT4	Encodes chalcone synthase (CHS), a key enzyme involved in the biosynthesis of flavonoids. Required for the accumulation of purple anthocyanins in leaves and stems. Also involved in the regulation of auxin transport and the modulation of root gravitropism.	GO:0003824, GO:0005737, GO:0006950, GO:0006952, GO:0008152, GO:0009058, GO:0009805, GO:0009809, GO:0009811, GO:0016210, GO:0016740, GO:0016747, GO:0050350
VIT_216s0100g00950	0.992904	6.08544	stilbene synthase	AT5G13930	95	5e-25	0.83	0.92	ATCHS, CHS, TT4	Encodes chalcone synthase (CHS), a key enzyme involved in the biosynthesis of flavonoids. Required for the accumulation of purple anthocyanins in leaves and stems. Also involved in the regulation of auxin transport and the modulation of root gravitropism.	GO:0003824, GO:0005737, GO:0006952, GO:0008152, GO:0009805, GO:0009809, GO:0009811, GO:0050350
VIT_216s0100g00990	0.00710044	5.34047	stilbene synthase	AT5G13930	618	0	0.75	0.88	ATCHS, CHS, TT4	Encodes chalcone synthase (CHS), a key enzyme involved in the biosynthesis of flavonoids. Required for the accumulation of purple anthocyanins in leaves and stems. Also involved in the regulation of auxin transport and the modulation of root gravitropism.	GO:0003824, GO:0005737, GO:0006950, GO:0006952, GO:0008152, GO:0009058, GO:0009805, GO:0009809, GO:0009811, GO:0016210, GO:0016740, GO:0016747, GO:0050350
VIT_216s0100g01000	0.631523	4.5017	stilbene synthase 4-like	AT5G13930	616	0	0.74	0.89	ATCHS, CHS, TT4	Encodes chalcone synthase (CHS), a key enzyme involved in the biosynthesis of flavonoids. Required for the accumulation of purple anthocyanins in leaves and stems. Also involved in the regulation of auxin transport and the modulation of root gravitropism.	GO:0003824, GO:0005737, GO:0006950, GO:0006952, GO:0008152, GO:0009058, GO:0009805, GO:0009809, GO:0009811, GO:0016210, GO:0016740, GO:0016747, GO:0050350
VIT_216s0100g01010	1.31277	6.42974	stilbene synthase	AT5G13930	618	0	0.75	0.88	ATCHS, CHS, TT4	Encodes chalcone synthase (CHS), a key enzyme involved in the biosynthesis of flavonoids. Required for the accumulation of purple anthocyanins in leaves and stems. Also involved in the regulation of auxin transport and the modulation of root gravitropism.	GO:0003824, GO:0005737, GO:0006950, GO:0006952, GO:0008152, GO:0009058, GO:0009805, GO:0009809, GO:0009811, GO:0016210, GO:0016740, GO:0016747, GO:0050350
VIT_216s0100g01020	1.18034	5.46174	stilbene synthase 4-like	AT5G13930	616	0	0.74	0.89	ATCHS, CHS, TT4	Encodes chalcone synthase (CHS), a key enzyme involved in the biosynthesis of flavonoids. Required for the accumulation of purple anthocyanins in leaves and stems. Also involved in the regulation of auxin transport and the modulation of root gravitropism.	GO:0003824, GO:0005737, GO:0006950, GO:0006952, GO:0008152, GO:0009058, GO:0009805, GO:0009809, GO:0009811, GO:0016210, GO:0016740, GO:0016747, GO:0050350
VIT_216s0100g01040	2.61909	5.27091	stilbene synthase 4-like	AT5G13930	616	0	0.74	0.88	ATCHS, CHS, TT4	Encodes chalcone synthase (CHS), a key enzyme involved in the biosynthesis of flavonoids. Required for the accumulation of purple anthocyanins in leaves and stems. Also involved in the regulation of auxin transport and the modulation of root gravitropism.	GO:0003824, GO:0005737, GO:0006950, GO:0006952, GO:0008152, GO:0009058, GO:0009805, GO:0009809, GO:0009811, GO:0016210, GO:0016740, GO:0016747, GO:0050350
VIT_216s0100g01070	1.33286	5.96067	stilbene synthase	AT5G13930	610	0	0.74	0.88	ATCHS, CHS, TT4	Encodes chalcone synthase (CHS), a key enzyme involved in the biosynthesis of flavonoids. Required for the accumulation of purple anthocyanins in leaves and stems. Also involved in the regulation of auxin transport and the modulation of root gravitropism.	GO:0003824, GO:0005737, GO:0006950, GO:0006952, GO:0008152, GO:0009058, GO:0009805, GO:0009809, GO:0009811, GO:0016210, GO:0016740, GO:0016747, GO:0050350
VIT_216s0100g01100	0.8796	6.08693	stilbene synthase	AT5G13930	602	0	0.73	0.87	ATCHS, CHS, TT4	Encodes chalcone synthase (CHS), a key enzyme involved in the biosynthesis of flavonoids. Required for the accumulation of purple anthocyanins in leaves and stems. Also involved in the regulation of auxin transport and the modulation of root gravitropism.	GO:0003824, GO:0005737, GO:0006950, GO:0006952, GO:0008152, GO:0009058, GO:0016210, GO:0016740, GO:0016747, GO:0050350
VIT_216s0100g01120	-0.382163	4.72191	stilbene synthase	AT5G13930	617	0	0.75	0.88	ATCHS, CHS, TT4	Encodes chalcone synthase (CHS), a key enzyme involved in the biosynthesis of flavonoids. Required for the accumulation of purple anthocyanins in leaves and stems. Also involved in the regulation of auxin transport and the modulation of root gravitropism.	GO:0003824, GO:0005737, GO:0006950, GO:0006952, GO:0008152, GO:0009058, GO:0016210, GO:0016740, GO:0016747, GO:0050350
VIT_216s0100g01140	1.03867	5.76549	stilbene synthase	AT5G13930	615	0	0.75	0.88	ATCHS, CHS, TT4	Encodes chalcone synthase (CHS), a key enzyme involved in the biosynthesis of flavonoids. Required for the accumulation of purple anthocyanins in leaves and stems. Also involved in the regulation of auxin transport and the modulation of root gravitropism.	GO:0003824, GO:0005737, GO:0006950, GO:0006952, GO:0008152, GO:0009058, GO:0009805, GO:0009809, GO:0009811, GO:0016210, GO:0016740, GO:0016747, GO:0050350
VIT_216s0100g01150	-0.00716778	3.79788	stilbene synthase	AT5G13930	617	0	0.75	0.88	ATCHS, CHS, TT4	Encodes chalcone synthase (CHS), a key enzyme involved in the biosynthesis of flavonoids. Required for the accumulation of purple anthocyanins in leaves and stems. Also involved in the regulation of auxin transport and the modulation of root gravitropism.	GO:0003824, GO:0005737, GO:0006950, GO:0006952, GO:0008152, GO:0009058, GO:0009805, GO:0009809, GO:0009811, GO:0016210, GO:0016740, GO:0016747, GO:0050350
VIT_216s0100g01160	0.185628	5.15574	stilbene synthase	AT5G13930	610	0	0.74	0.88	ATCHS, CHS, TT4	Encodes chalcone synthase (CHS), a key enzyme involved in the biosynthesis of flavonoids. Required for the accumulation of purple anthocyanins in leaves and stems. Also involved in the regulation of auxin transport and the modulation of root gravitropism.	GO:0003824, GO:0005737, GO:0006950, GO:0006952, GO:0008152, GO:0009058, GO:0009805, GO:0009809, GO:0009811, GO:0016210, GO:0016740, GO:0016747, GO:0050350
VIT_216s0100g01170	1.95953	6.44226	stilbene synthase	AT5G13930	609	0	0.73	0.88	ATCHS, CHS, TT4	Encodes chalcone synthase (CHS), a key enzyme involved in the biosynthesis of flavonoids. Required for the accumulation of purple anthocyanins in leaves and stems. Also involved in the regulation of auxin transport and the modulation of root gravitropism.	GO:0003824, GO:0005737, GO:0006950, GO:0006952, GO:0008152, GO:0009058, GO:0009805, GO:0009809, GO:0009811, GO:0016210, GO:0016740, GO:0016747, GO:0050350
VIT_217s0000g01790	1.52979	1.39182	4-coumarate-coa ligase	AT5G63380	676	0	0.6	0.77	NA	Encodes a peroxisomal protein involved in the activation of fatty acids through esterification with CoA. At5g63380 preferentially activates fatty acids with increased chain length (C9:0 to C8:0) and thus shares characteristics with long-chain fatty acyl-CoA synthases. Also able to catalyze the conversion of OPDA to its CoA ester and is therefore thought to be involved in the peroxisomal &#946;-ox…	GO:0003824, GO:0004321, GO:0005777, GO:0005836, GO:0006633, GO:0008152, GO:0009695, GO:0009805, GO:0009809, GO:0009811, GO:0009851, GO:0016207, GO:0016491, GO:0016874, GO:0042967, GO:0047077, GO:0055114
VIT_217s0000g03930	1.15485	2.11305	cytochrome p450	AT2G45550	232	4e-66	0.45	0.67	CYP76C4	member of CYP76C	GO:0003676, GO:0004497, GO:0005506, GO:0008270, GO:0009055, GO:0015074, GO:0016705, GO:0020037, GO:0055114
VIT_217s0000g03940	1.43225	1.51561	cytochrome p450	AT4G36220	384	8e-126	0.4	0.62	CYP84A1, FAH1	encodes ferulate 5-hydroxylase (F5H). Involved in lignin biosynthesis.	GO:0003676, GO:0004497, GO:0005506, GO:0008270, GO:0009055, GO:0015074, GO:0016491, GO:0020037, GO:0033772, GO:0046872, GO:0055114
VIT_217s0000g04750	0.0989534	1.86896	udp-glycosyltransferase 1	AT1G73880	428	3e-145	0.48	0.65	UGT89B1	NA	GO:0008152, GO:0009062, GO:0009813, GO:0016740, GO:0016757, GO:0016758, GO:0047213, GO:0080043, GO:0080044, GO:0080046
VIT_217s0000g07030	1.16248	2.00066	udp-glycosyltransferase 83a1	AT3G02100	214	6e-66	0.44	0.64	NA	NA	GO:0008152, GO:0009813, GO:0016740, GO:0016757, GO:0016758, GO:0047213
VIT_217s0000g07070	0.27781	1.32883	udp-glycosyltransferase 83a1	AT3G02100	387	7e-126	0.43	0.64	NA	NA	GO:0008152, GO:0009813, GO:0016740, GO:0016757, GO:0016758, GO:0047213
VIT_217s0000g07210	0.690421	2.26026	flavonoid 3 -hydroxylase	AT5G07990	512	1e-179	0.68	0.82	CYP75B1, D501, TT7	Required for flavonoid 3' hydroxylase activity.	GO:0004497, GO:0005506, GO:0009055, GO:0009411, GO:0009813, GO:0016491, GO:0016711, GO:0020037, GO:0046872, GO:0055114
VIT_218s0001g03430	1.0234	1.53713	flavonol synthase	AT5G08640	340	4e-115	0.51	0.69	ATFLS1, FLS, FLS1	Encodes a flavonol synthase that catalyzes formation of flavonols from dihydroflavonols.	GO:0005506, GO:0005737, GO:0016491, GO:0016702, GO:0031418, GO:0045431, GO:0045486, GO:0046872, GO:0051555, GO:0055114
VIT_218s0001g14910	-0.0463689	-1.18443	cinnamyl-alcohol dehydrogenase cad1	AT4G39330	440	7e-153	0.61	0.77	ATCAD9, CAD9	NA	GO:0000166, GO:0003824, GO:0005488, GO:0005737, GO:0008152, GO:0008270, GO:0009805, GO:0009809, GO:0009811, GO:0016491, GO:0016747, GO:0045551, GO:0046029, GO:0046872, GO:0048037, GO:0048046, GO:0052747, GO:0055114
VIT_218s0041g00710	0.188213	-2.69519	udp-glycosyltransferase 88a1-like	AT3G16520	390	7e-131	0.45	0.63	UGT88A1	NA	GO:0008152, GO:0016740, GO:0016757, GO:0016758
VIT_218s0041g00740	0.289941	1.51372	udp-glycosyltransferase 88a1-like	AT3G16520	389	3e-130	0.47	0.63	UGT88A1	NA	GO:0008152, GO:0016740, GO:0016757, GO:0016758
VIT_218s0122g00620	-0.246947	-1.82435	cinnamoyl- reductase	AT2G33590	444	4e-156	0.69	0.83	AtCRL1, CRL1	NA	GO:0000166, GO:0003824, GO:0003854, GO:0005488, GO:0006694, GO:0008152, GO:0009408, GO:0009414, GO:0009737, GO:0009805, GO:0009809, GO:0009811, GO:0009813, GO:0016491, GO:0016621, GO:0044237, GO:0045552, GO:0046686, GO:0050662, GO:0055114
VIT_218s0122g00630	0.89346	1.19498	cinnamoyl- reductase	AT2G33590	373	2e-128	0.6	0.76	AtCRL1, CRL1	NA	GO:0000166, GO:0003824, GO:0003854, GO:0005488, GO:0006694, GO:0008152, GO:0009408, GO:0009414, GO:0009737, GO:0009805, GO:0009809, GO:0009811, GO:0009813, GO:0016491, GO:0016621, GO:0044237, GO:0045552, GO:0046686, GO:0050662, GO:0055114
VIT_219s0014g00100	-0.230952	-1.3387	chalcone isomerase-like protein	AT1G53520	306	5e-103	0.73	0.84	AtFAP3, FAP3	NA	GO:0005504, GO:0006631, GO:0009507, GO:0009570, GO:0009813, GO:0016853, GO:0016872, GO:0042398, GO:0045430
VIT_219s0014g02070	-0.349267	-1.66775	udp-glycosyltransferase 79b9-like	AT5G53990	539	0	0.59	0.73	NA	NA	GO:0008152, GO:0009813, GO:0016740, GO:0016757, GO:0016758, GO:0047213
VIT_219s0085g01030	-0.954113	-1.25438	metacaspase type ii	AT1G79330	555	0	0.65	0.79	AMC6, ATMC5, ATMCP2b, MC5, MCP2b	Metacaspase AtMCPb2/AMC6. Caspase family protein. Arginine/lysine-specific cysteine protease activity. Induces apoptosis in yeast. Contains Pfam domain, PF00656: ICE-like protease (caspase) p20 domain.	GO:0004197, GO:0005576, GO:0005829, GO:0005886, GO:0006508, GO:0006816, GO:0007030, GO:0007033, GO:0009506, GO:0009507, GO:0009611, GO:0009651, GO:0009805, GO:0010167, GO:0010225, GO:0010421, GO:0015706, GO:0016540, GO:0042802, GO:0046686, GO:0048767
