# Supplementary material for: Comparative genome-wide transcriptome analysis of Vitis vinifera responses to adapted and non-adapted strains of two-spotted spider mite, Tetranyhus urticae
Source: BMC Genomics. 2016 Jan 22;17:74. doi: 10.1186/s12864-016-2401-3 (PMC4724079; doi:10.1186/s12864-016-2401-3)
Supplement: Additional file 8: — List of DEGs and their FC values used for the comparison of grapevine responses to MeJA, CD and spider mite feeding. (XLSX 336 kb) [file 12864_2016_2401_MOESM8_ESM.xlsx]

## Sheet: Meta-analysis data
ID	Cluster.ID	CRIBI.Description	mj.logFC	cd.logFC	mjcd.logFC	london.logFC	murcia.logFC	TAIR.Match	TAIR.Match.Score	TAIR.Match.E	TAIR.Match.Identity	TAIR.Match.Positives	TAIR.Symbol	TAIR.Description	GO
VIT_200s0179g00350	1	pyruvate kinase	-0.854517	0.430191	0.177826	0.657905	2.55181	AT3G22960	815	0	0.75	0.88	PKP-ALPHA, PKP1	encodes a chloroplast pyruvate kinase alpha subunit. Important for seed oil biosynthesis. Ubiquitously expressed, with significantly increased expression in maturing seeds.	GO:0000166, GO:0000287, GO:0003824, GO:0004743, GO:0005524, GO:0005829, GO:0006094, GO:0006096, GO:0006144, GO:0006629, GO:0009507, GO:0009536, GO:0009570, GO:0009832, GO:0010431, GO:0015976, GO:0016049, GO:0016126, GO:0016301, GO:0016310, GO:0016740, GO:0030243, GO:0030955, GO:0046686, GO:0046872
VIT_200s0304g00030	1	NA	1.10923	-0.726459	0.24334	0.416264	2.0386	AT5G65170	94	4e-21	0.67	0.71	NA	NA	GO:0005634, GO:0010089, GO:0044036
VIT_200s0347g00070	1	g-type lectin s-receptor-like serine threonine-protein kinase at1g11330-like	0.146048	-0.146481	0.0424657	0.814026	2.88593	AT1G11330	525	1e-169	0.55	0.7	NA	NA	GO:0004672, GO:0004674, GO:0004713, GO:0005215, GO:0005488, GO:0005515, GO:0005524, GO:0005886, GO:0006468, GO:0006810, GO:0009069, GO:0046777, GO:0048544
VIT_200s0361g00060	1	alpha-farnesene synthase	0.171511	0.0207453	0.32828	1.49979	4.31715	AT4G16740	407	1e-134	0.4	0.6	ATTPS03, TPS03	Encodes an (E,E)-alpha-farnesene synthase in the Col ecotype of Arabidopsis. This enzyme can also catalyze the formation of (E)-beta-ocimene as well as trace amounts of myrcene and other related compounds in vitro. The cytosolic localization of the protein may make it favor (E,E)-alpha-farnesene biosynthesis because the precursor of this product, FPP, is primarily cytosolic. Transcript levels for…	GO:0000287, GO:0005737, GO:0008152, GO:0016740, GO:0016829, GO:0034002
VIT_200s0409g00040	1	cysteine-rich receptor-like protein kinase 25-like	0.912137	0.155678	1.25708	0.389073	4.22644	AT4G23230	399	2e-134	0.61	0.75	CRK15	Encodes a cysteine-rich receptor-like protein kinase.	GO:0000166, GO:0000186, GO:0004672, GO:0004674, GO:0004709, GO:0004713, GO:0004715, GO:0005524, GO:0006468, GO:0007178, GO:0009069, GO:0016301, GO:0016740, GO:0048544, GO:0050254
VIT_200s0454g00030	1	NA	0.72032	-0.524733	0.237466	0.477068	2.4593	AT2G04160	847	0	0.57	0.72	AIR3	isolated from differential screening of a cDNA library from auxin-treated root culture. encodes a protein similar to subtilisin-like serine protease which is believed to be active outside the plant cell.	GO:0004252, GO:0005576, GO:0006508, GO:0008233, GO:0009733, GO:0010102, GO:0016491, GO:0016787, GO:0032440, GO:0042802, GO:0043086, GO:0055114
VIT_200s0567g00020	1	peroxidase 10-like	0.004345	0.019901	0.322915	1.13858	2.36454	AT1G49570	396	8e-137	0.64	0.74	NA	NA	GO:0000166, GO:0003676, GO:0004601, GO:0005506, GO:0005509, GO:0005576, GO:0006979, GO:0009055, GO:0016491, GO:0020037, GO:0042744, GO:0046872, GO:0055114
VIT_200s1455g00010	1	expansin-like b1	0.100109	0.097833	0.273209	0.767492	2.72277	AT4G17030	292	1e-98	0.57	0.73	AT-EXPR, ATEXLB1, ATEXPR1, ATHEXP, EXLB1, EXPR	Encodes EXLB1 (expansin-like B1), a member of the expansin family.	GO:0005576, GO:0009826, GO:0009828, GO:0019953
VIT_201s0011g00380	1	alpha beta fold family protein	0.610327	0.650096	0.863197	1.29265	3.55884	AT3G29770	418	6e-144	0.67	0.81	ATMES11, MES11	Encodes a protein predicted to act as a carboxylesterase. It has similarity to the SABP2 methyl salicylate esterase from tobacco. This protein does not act on methyl IAA, methyl JA, MeSA, MeGA4, or MEGA9 in vitro.	GO:0009536, GO:0016787, GO:0042432, GO:0050529
VIT_201s0026g02590	1	calcium-binding protein cml42	0.116238	-0.113353	0.212512	-0.0862669	3.07154	AT3G29000	122	3e-34	0.42	0.57	NA	NA	GO:0005509
VIT_201s0127g00910	1	dna binding	-0.159274	0.147055	0.087403	1.09556	2.41246	AT1G10585	63	4e-13	0.3	0.52	NA	NA	GO:0003676, GO:0005634, GO:0008270, GO:0015074, GO:0046983
VIT_202s0012g00170	1	beta-amylase	0.892279	-0.973727	1.04014	1.01095	3.368	AT4G17090	863	0	0.75	0.85	AtBAM3, BAM3, BMY8, CT-BMY	Encodes a beta-amylase targeted to the chloroplast. Transgenic BMY8 RNAi lines fail to accumulate maltose during cold shock suggesting that maltose accumulation coincides with BMY8 expression. Apart from maltose, the sugar content of the RNAi lines were similar to wildtype (glucose and sucrose unaffected).	GO:0000024, GO:0000272, GO:0003824, GO:0005975, GO:0005983, GO:0005985, GO:0008152, GO:0009409, GO:0009570, GO:0016161, GO:0016787, GO:0016798, GO:0043169
VIT_202s0012g00880	1	dna-binding protein escarola-like	1.24689	-0.858347	0.773035	0.785313	3.60345	AT4G17800	321	6e-109	0.68	0.74	NA	NA	GO:0000041, GO:0003677, GO:0005654, GO:0005737, GO:0006355, GO:0009407, GO:0010359, GO:0010583, GO:0048440, GO:0048653
VIT_202s0025g01560	1	udp-glucose 4-epimerase	-1.30032	1.49631	0.348517	0.974625	1.82042	AT4G10960	600	0	0.82	0.91	UGE5	Encodes a protein with UDP-D-glucose 4-epimerase activity.	GO:0000166, GO:0003824, GO:0003978, GO:0005488, GO:0005795, GO:0005829, GO:0005886, GO:0005975, GO:0006012, GO:0006950, GO:0008152, GO:0009225, GO:0009969, GO:0010053, GO:0016853, GO:0016857, GO:0042546, GO:0044237, GO:0046983, GO:0050662
VIT_202s0025g04250	1	NA	0.500881	0.944331	0.763698	2.16774	4.43319	AT4G11650	303	2e-103	0.68	0.78	ATOSM34, OSM34	osmotin-like protein	GO:0005576, GO:0006952, GO:0009607, GO:0031640, GO:0050832
VIT_202s0033g01030	1	benzyl alcohol o-benzoyltransferase	0.149777	0.557482	0.19818	3.42834	3.36617	AT5G17540	439	2e-150	0.53	0.67	NA	NA	GO:0010327, GO:0016740, GO:0016747
VIT_203s0017g01140	1	udp-glycosyltransferase 85a2	0.324668	-0.031538	0.366932	1.74759	3.28319	AT1G22360	610	0	0.63	0.79	AtUGT85A2, UGT85A2	NA	GO:0008152, GO:0009813, GO:0016740, GO:0016757, GO:0016758, GO:0047213, GO:0050403, GO:0050502
VIT_203s0017g01280	1	white-brown-complex abc transporter family	0.193043	1.04828	0.998033	1.58906	3.08982	AT1G17840	624	0	0.51	0.66	ABCG11, AtABCG11, ATWBC11, COF1, DSO, WBC11	Encodes a plasma membrane-localized ATP-binding cassette transporter, that is required for cutin transport to the extracellular matrix.	GO:0000166, GO:0005524, GO:0006200, GO:0015416, GO:0015716, GO:0015748, GO:0016020, GO:0016787, GO:0016887, GO:0017111
VIT_203s0017g01290	1	white-brown-complex abc transporter family	-0.0411157	0.102458	0.372387	1.55702	3.75362	AT1G17840	632	0	0.53	0.69	ABCG11, AtABCG11, ATWBC11, COF1, DSO, WBC11	Encodes a plasma membrane-localized ATP-binding cassette transporter, that is required for cutin transport to the extracellular matrix.	GO:0000166, GO:0005524, GO:0006200, GO:0015416, GO:0015716, GO:0015748, GO:0016020, GO:0016787, GO:0016887, GO:0017111
VIT_203s0038g00250	1	purple acid phosphatase	1.02748	0.470572	0.924826	0.672356	3.18156	AT2G16430	610	0	0.82	0.9	ATPAP10, PAP10	NA	GO:0003993, GO:0004722, GO:0005615, GO:0005829, GO:0006470, GO:0006771, GO:0008287, GO:0009505, GO:0009506, GO:0016036, GO:0016787, GO:0019497, GO:0030145, GO:0046872
VIT_203s0038g00360	1	uncharacterized isochorismatase family protein pnca	1.30957	0.470189	0.175307	1.95574	2.71848	AT2G22570	330	6e-114	0.64	0.82	ATNIC1, NIC1	encodes a nicotinamidase that converts nicotinamide into nicotinic acid. As such the encoded enzyme is involved in the pyridine nucleotide salvage pathway which may be connected to the de novo NAD biosynthesis through the ABA signaling pathway.	GO:0003824, GO:0005634, GO:0005737, GO:0006769, GO:0008152, GO:0008936, GO:0009737, GO:0019365, GO:0046497
VIT_203s0063g00020	1	uncharacterized protein at4g06744-like	-0.022651	0.045458	0.184465	1.88201	2.22335	AT4G06744	390	5e-132	0.56	0.71	NA	NA	GO:0005515, GO:0005576, GO:0009507, GO:0016301, GO:0016310
VIT_203s0063g00060	1	cystathionine beta-synthase domain-containing protein	0.0819993	0.716204	0.925089	-0.00489979	2.49707	AT4G36910	272	2e-91	0.69	0.82	CBSX1, CDCP2, LEJ2	Has a cystathionine Beta-synthase domain.	GO:0003824, GO:0005515, GO:0008152, GO:0009507, GO:0009570, GO:0042744, GO:0045454
VIT_203s0063g00380	1	cytochrome p450	0.121112	-0.0945907	0.203425	1.62034	2.63719	AT3G19270	719	0	0.72	0.86	CYP707A4	Encodes a protein with ABA 8'-hydroxylase activity, involved in ABA catabolism. Member of the CYP707A gene family.	GO:0004497, GO:0005506, GO:0005576, GO:0009055, GO:0009687, GO:0010114, GO:0010295, GO:0016491, GO:0019825, GO:0020037, GO:0046872, GO:0048838, GO:0055114
VIT_203s0063g00710	1	probable carboxylesterase 2-like	0.258527	-0.0628113	0.204247	1.98184	2.64888	AT1G47480	118	3e-32	0.44	0.65	NA	NA	GO:0004872, GO:0008152, GO:0016787, GO:0042572, GO:0050253, GO:0080030, GO:0080031, GO:0080032
VIT_203s0063g01560	1	cytochrome p450 82c4	0.263618	1.12991	2.02738	3.89238	6.23848	AT4G31970	541	0	0.54	0.72	CYP82C2	member of CYP82C	GO:0004497, GO:0005506, GO:0009055, GO:0016491, GO:0016705, GO:0020037, GO:0046872, GO:0055114
VIT_203s0167g00190	1	cytochrome p450 734a1-like	0.437278	-0.0515213	-0.0912927	1.04913	2.37728	AT5G24910	495	3e-170	0.46	0.67	CYP714A1, ELA1	member of CYP714A	GO:0004497, GO:0005506, GO:0007275, GO:0009055, GO:0009826, GO:0016023, GO:0016491, GO:0016705, GO:0020037, GO:0022900, GO:0032940, GO:0042432, GO:0045487, GO:0046872, GO:0050616, GO:0055114
VIT_204s0008g02510	1	g-type lectin s-receptor-like serine threonine-protein kinase at1g34300-like	0.294018	0.061673	0.152926	-0.152523	3.37139	AT1G70250	274	3e-83	0.41	0.63	NA	Encodes a Protease inhibitor/seed storage/LTP family protein	GO:0000166, GO:0004672, GO:0004674, GO:0004687, GO:0004713, GO:0005524, GO:0005739, GO:0006468, GO:0009069, GO:0009536, GO:0016301, GO:0016459, GO:0016740
VIT_204s0008g05390	1	probable carboxylesterase 17	-0.0270203	0.0634523	0.0645157	2.73699	6.89524	AT5G16080	208	7e-64	0.36	0.55	AtCXE17, CXE17	NA	GO:0008152, GO:0016787, GO:0042572, GO:0050253, GO:0080030, GO:0080031, GO:0080032
VIT_204s0008g05700	1	act domain-containing protein 3	0.314556	0.0577687	0.957	0.981235	3.70818	AT5G25320	577	0	0.59	0.73	NA	NA	GO:0005634, GO:0005829, GO:0006807, GO:0008152, GO:0008773, GO:0009058, GO:0016597, GO:0019243, GO:0019344, GO:0019752, GO:0030170, GO:0044424
VIT_204s0008g05760	1	wrky transcription	-0.907665	1.21734	0.233922	0.663452	2.47666	AT1G80840	255	1e-82	0.52	0.67	ATWRKY40, WRKY40	Pathogen-induced transcription factor. Binds W-box sequences in vitro. Forms protein complexes with itself and with WRKY40 and WRKY60. Coexpression with WRKY18 or WRKY60 made plants more susceptible to both P. syringae and B. cinerea. WRKY18, WRKY40, and WRKY60 have partially redundant roles in response to the hemibiotrophic bacterial pathogen Pseudomonas syringae and the necrotrophic fungal path…	GO:0003677, GO:0003700, GO:0005634, GO:0005667, GO:0006355, GO:0009611, GO:0009751, GO:0010200, GO:0042742, GO:0043565, GO:0050691, GO:0050832
VIT_204s0023g02230	1	salicylate o-methyltransferase	0.17304	1.24012	0.203911	3.96218	4.96402	AT3G11480	339	1e-113	0.47	0.65	ATBSMT1, BSMT1	The gene encodes a SABATH methyltransferase that methylates both salicylic acid and benzoic acid. It is highly expressed in flowers, induced by biotic and abiotic stress and thought to be involved in direct defense mechanism.	GO:0008168, GO:0016740, GO:0030795, GO:0032259
VIT_205s0020g03870	1	protein kinase	1.05261	-0.04411	0.756221	0.716815	2.71819	AT3G22750	611	0	0.79	0.91	NA	NA	GO:0004672, GO:0004674, GO:0004713, GO:0004715, GO:0005524, GO:0005634, GO:0005886, GO:0006468, GO:0009069, GO:0016301, GO:0016740
VIT_205s0049g00400	1	1-aminocyclopropane-1-carboxylate oxidase homolog 1	0.207783	0.0796147	0.122	0.540843	2.56958	AT1G06620	447	6e-156	0.59	0.74	NA	encodes a protein whose sequence is similar to a 2-oxoglutarate-dependent dioxygenase	GO:0005506, GO:0010439, GO:0016491, GO:0042432, GO:0045431, GO:0050590, GO:0051555, GO:0055114
VIT_205s0049g00510	1	ethylene-responsive transcription factor	-0.131496	-0.39255	-0.486736	0.501638	3.52437	AT3G23240	223	9e-73	0.62	0.77	ATERF1, ERF1	encodes a member of the ERF (ethylene response factor) subfamily B-3 of ERF/AP2 transcription factor family (ERF1). The protein contains one AP2 domain. There are 18 members in this subfamily including ATERF-1, ATERF-2, AND ATERF-5. EREBP like protein that binds GCC box of ethylene regulated promoters such as basic chitinases. Constitutive expression of ERF1 phenocopies ethylene over production. …	GO:0003677, GO:0003700, GO:0005634, GO:0005667, GO:0006355, GO:0006952, GO:0009873
VIT_205s0049g00770	1	NA	-0.586971	-0.383526	-2.53648	5.4114	6.95486	AT5G61610	45	2e-05	0.43	0.59	NA	NA	GO:0005199, GO:0005576, GO:0009877
VIT_205s0049g00800	1	NA	-0.089882	-0.276174	-0.813942	6.321	6.7181	None	None	None	None	None	None	None	GO:0005199, GO:0005576, GO:0009877
VIT_205s0049g01020	1	myb-related transcription factor	0.911624	0.56331	1.19128	0.438014	4.05428	AT3G23250	268	7e-89	0.53	0.65	ATMYB15, ATY19, MYB15	Member of the R2R3 factor gene family.	GO:0000785, GO:0003677, GO:0003682, GO:0005634
VIT_205s0049g01550	1	peptide transporter ptr3-a	0.445995	-0.660551	-0.860039	1.15424	2.37726	AT5G46050	866	0	0.73	0.86	ATPTR3, PTR3	Encodes a di- and tri-peptide transporter involved in responses to wounding, virulent bacterial pathogens, and high NaCl concentrations. The protein is predicted to have 12 transmembrane helicies.	GO:0005215, GO:0005886, GO:0006857, GO:0009611, GO:0009624, GO:0009737, GO:0009751, GO:0009753, GO:0016020, GO:0016021, GO:0042538, GO:0042742, GO:0042936, GO:0042937, GO:0042938, GO:0042939, GO:0043201, GO:0080052, GO:0080053
VIT_205s0077g01580	1	pathogenesis-related protein 10	0.25612	0.07063	0.133488	1.21778	3.64149	AT1G24020	80	5e-19	0.35	0.54	MLP423	NA	GO:0006952, GO:0009607
VIT_205s0094g00350	1	class iv chitinase	-0.008558	-0.017001	0.0711213	1.06428	3.04592	AT3G54420	344	4e-116	0.61	0.77	ATCHITIV, ATEP3, CHIV, EP3	encodes an EP3 chitinase that is expressed during somatic embryogenesis in 'nursing' cells surrounding the embryos but not in embryos themselves. The gene is also expressed in mature pollen and growing pollen tubes until they enter the receptive synergid, but not in endosperm and integuments as in carrot. Post-embryonically, expression is found in hydathodes, stipules, root epidermis and emerging…	GO:0004568, GO:0005886, GO:0005975, GO:0006032, GO:0008061, GO:0008152, GO:0009505, GO:0010262, GO:0016787, GO:0016798, GO:0016998, GO:0048046
VIT_205s0094g01300	1	polygalacturonase	-0.358978	-0.441486	-0.313753	1.76234	3.20876	AT3G59850	526	0	0.67	0.8	NA	NA	GO:0004650, GO:0005576, GO:0005618, GO:0005975, GO:0005982, GO:0005985, GO:0008152, GO:0009835, GO:0016787, GO:0016798, GO:0047911
VIT_206s0004g00590	1	lysine decarboxylase-like protein	-0.0341687	0.27154	-0.479512	1.34528	3.11091	AT2G28305	187	5e-60	0.69	0.84	ATLOG1, LOG1	NA	GO:0005634, GO:0005829, GO:0009691, GO:0016799, GO:0016829, GO:0042803
VIT_206s0004g03330	1	NA	0.543799	-0.858502	-0.799347	1.043	1.94251	AT2G28500	224	4e-73	0.65	0.73	LBD11	NA	NA
VIT_206s0004g04180	1	nucleic acid binding	-0.347175	0.773851	0.478059	1.05208	2.78926	AT2G37430	130	8e-38	0.46	0.6	ZAT11	NA	GO:0003677, GO:0005622, GO:0006979, GO:0008270, GO:0009408, GO:0009611, GO:0009631, GO:0009643, GO:0010200, GO:0010224, GO:0042538
VIT_206s0004g04590	1	NA	1.45133	-0.279715	1.52886	0.827775	3.39607	AT3G46540	249	5e-80	0.48	0.62	NA	NA	NA
VIT_206s0004g06400	1	udp-glycosyltransferase 71c4-like	0.00134067	0.026768	0.270373	2.67008	2.71782	AT1G07250	437	9e-149	0.48	0.68	UGT71C4	NA	GO:0008152, GO:0009813, GO:0016740, GO:0016757, GO:0016758, GO:0047213, GO:0080043, GO:0080044, GO:0080045
VIT_206s0004g07210	1	NA	0.144461	-0.216299	0.233662	3.12655	2.60312	AT1G07050	131	3e-37	0.69	0.82	NA	NA	GO:0005515, GO:0005634, GO:0006355, GO:0007623, GO:0008270, GO:0045036
VIT_206s0004g07230	1	udp-glycosyltransferase 87a1-like	0.0800293	0.107175	1.11263	1.44026	4.28576	AT2G30140	383	1e-129	0.52	0.7	UGT87A2	NA	GO:0008152, GO:0009813, GO:0016740, GO:0016757, GO:0016758, GO:0047213, GO:0047215
VIT_206s0080g00790	1	dna binding	0.215342	-0.24412	1.40495	0.0537415	2.97883	AT5G04760	219	4e-71	0.63	0.78	NA	NA	GO:0000785, GO:0003677, GO:0003682, GO:0003700, GO:0005634, GO:0005667, GO:0006355, GO:0010286
VIT_207s0005g00720	1	probable pectinesterase pectinesterase inhibitor 41-like	0.437502	-0.0350887	1.22923	0.892865	3.0631	AT1G02810	734	0	0.64	0.75	NA	NA	GO:0000166, GO:0004812, GO:0004857, GO:0005524, GO:0005576, GO:0005618, GO:0005737, GO:0005982, GO:0005985, GO:0006412, GO:0006418, GO:0009409, GO:0009505, GO:0009741, GO:0015824, GO:0016787, GO:0030599, GO:0042545, GO:0043086, GO:0045330, GO:0045490
VIT_207s0005g00870	1	NA	0.191839	0.223097	0.408878	1.06007	4.72285	AT5G64260	238	1e-75	0.43	0.56	EXL2	NA	NA
VIT_207s0005g01950	1	myb-like transcription factor partial	1.55594	-0.778428	0.215959	1.41828	4.45792	AT2G47190	246	4e-80	0.5	0.63	ATMYB2, MYB2	Encodes a MYB transcription factor that possesses an R2R3 MYB DNA binding domain and is known to regulate the expression of salt- and dehydration-responsive genes. Has been shown to bind calmodulin.	GO:0000785, GO:0003677, GO:0003682, GO:0005516, GO:0005634, GO:0009414, GO:0009620, GO:0009651, GO:0009723, GO:0009737, GO:0009751, GO:0009753, GO:0046686
VIT_207s0005g02080	1	NA	-0.15801	-0.118764	-0.011019	0.785961	2.20517	None	None	None	None	None	None	None	NA
VIT_207s0005g02660	1	multidrug pheromone mdr abc transporter family	0.38369	0.647347	1.63763	0.502675	2.73612	AT2G47000	1700	0	0.76	0.88	ABCB4, AtABCB4, ATPGP4, MDR4, PGP4	Multidrug resistance P-glycoprotein (MDR/PGP) subfamily of ABC transporters. Functions in the basipetal redirection of auxin from the root tip. Exhibits apolar plasma membrane localization in the root cap and polar localization in tissues above.	GO:0000166, GO:0000303, GO:0005524, GO:0005634, GO:0005774, GO:0005886, GO:0006200, GO:0006810, GO:0006817, GO:0006855, GO:0006888, GO:0008559, GO:0009407, GO:0009414, GO:0009506, GO:0009630, GO:0009735, GO:0009738, GO:0009743, GO:0009753, GO:0009873, GO:0010315, GO:0010540, GO:0010583, GO:0015415, GO:0016021, GO:0016787, GO:0016887, GO:0017111, GO:0042538, GO:0042626, GO:0043090, GO:0043161, GO:…
VIT_207s0031g01130	1	l-ascorbate oxidase	0.726474	-0.0909937	0.691225	0.403425	3.84104	AT4G39830	816	0	0.66	0.81	NA	NA	GO:0005507, GO:0005576, GO:0008447, GO:0009627, GO:0009697, GO:0016126, GO:0016491, GO:0019852, GO:0046520, GO:0046872, GO:0055114
VIT_207s0031g03070	1	phenylcoumaran benzylic ether reductase -like protein	-0.000349333	0.336273	0.195461	2.06175	4.20921	AT1G75280	282	6e-93	0.47	0.67	NA	isoflavone reductase, putative, identical to SP:P52577 Isoflavone reductase homolog P3 (EC 1.3.1.-) {Arabidopsis thaliana}; contains Pfam profile PF02716: isoflavone reductase. Involved in response to oxidative stress.	GO:0000166, GO:0003824, GO:0005488, GO:0006808, GO:0008152, GO:0009698, GO:0009813, GO:0016491, GO:0047526, GO:0055114
VIT_208s0007g01230	1	s-receptor kinase pk3 precursor-like	0.257611	-0.0826877	0.189612	0.421756	4.59679	AT2G19130	374	8e-116	0.35	0.5	NA	NA	GO:0000166, GO:0004672, GO:0004674, GO:0004713, GO:0004872, GO:0005515, GO:0005524, GO:0005739, GO:0006468, GO:0009069, GO:0016023, GO:0016301, GO:0048544
VIT_208s0007g01360	1	uncharacterized protein	0.709631	0.232124	0.977013	0.844123	2.86391	AT5G02020	93	3e-24	0.47	0.62	SIS	Encodes a protein involved in salt tolerance, names SIS (Salt Induced Serine rich).	GO:0006914, GO:0006979, GO:0009651
VIT_208s0007g05720	1	NA	-0.311166	-0.209949	-0.0323657	0.954503	2.52194	AT5G04080	63	6e-15	0.55	0.63	NA	NA	NA
VIT_208s0007g07530	1	short-chain type	-0.388952	-0.353829	0.0868587	0.480862	2.08839	AT3G03980	370	3e-129	0.69	0.82	NA	NA	GO:0000166, GO:0003824, GO:0004316, GO:0005488, GO:0005515, GO:0005835, GO:0006633, GO:0008152, GO:0009507, GO:0016491, GO:0042967, GO:0046685, GO:0055114
VIT_208s0040g01060	1	serine carboxypeptidase-like 45-like	-0.0501417	1.39893	0.806229	1.77343	3.12781	AT1G28110	512	6e-179	0.57	0.73	SCPL45	NA	GO:0004180, GO:0004185, GO:0006508, GO:0016787
VIT_208s0058g00860	1	protein lurp-one-related 15-like	-0.0628763	0.173919	0.157226	1.10413	3.06999	AT5G01750	251	6e-84	0.54	0.76	NA	NA	GO:0006569, GO:0006995, GO:0009507, GO:0009684, GO:0009751, GO:0030003, GO:0050832, GO:0070838
VIT_209s0002g01090	1	cytochrome p450	0.942721	-0.427822	-0.380847	0.948098	2.38214	AT5G07990	423	3e-142	0.42	0.61	CYP75B1, D501, TT7	Required for flavonoid 3' hydroxylase activity.	GO:0004497, GO:0005506, GO:0009055, GO:0016491, GO:0020037, GO:0033772, GO:0046872, GO:0055114
VIT_209s0002g02320	1	cell wall invertase	0.065262	0.0120827	0.250302	0.483093	2.89764	AT3G13790	746	0	0.69	0.82	ATBFRUCT1, ATCWINV1	Encodes a protein with invertase activity.	GO:0002679, GO:0004553, GO:0004564, GO:0004575, GO:0005576, GO:0005618, GO:0005886, GO:0005975, GO:0005982, GO:0005985, GO:0006865, GO:0008152, GO:0009611, GO:0010167, GO:0010200, GO:0015706, GO:0016787, GO:0016798, GO:0017177, GO:0048046, GO:0080167
VIT_209s0002g05810	1	anion exchanger family protein	-1.27628	2.16434	0.064865	1.08273	4.08408	AT1G15460	998	0	0.73	0.84	ATBOR4, BOR4	Encodes a efflux-type boron transporter. Over-expression improved plant growth under B toxic conditions.	GO:0005452, GO:0005739, GO:0005886, GO:0006820, GO:0006821, GO:0015701, GO:0016020, GO:0016021, GO:0035445, GO:0080029, GO:0080139
VIT_209s0018g01800	1	stem 28 kda glycoprotein	0.148152	-0.0231657	0.066504	2.00448	2.18684	AT4G25150	250	4e-82	0.48	0.64	NA	NA	GO:0003993, GO:0006771, GO:0016023, GO:0016787, GO:0019497
VIT_209s0054g01080	1	polygalacturonase qrt3	0.0498687	1.50941	1.61418	2.71305	6.9646	AT4G20050	509	3e-177	0.57	0.75	QRT3	Encodes a polygalacturonase that plays a direct role in degrading the pollen mother cell wall during microspore development.	GO:0004650, GO:0005385, GO:0005576, GO:0005618, GO:0005739, GO:0005886, GO:0005982, GO:0005985, GO:0008152, GO:0009556, GO:0009827, GO:0009860, GO:0010584, GO:0016021, GO:0016787, GO:0016798, GO:0071577
VIT_210s0003g00470	1	flavonoid o-methyltransferase related	0.571423	0.172959	1.12886	-0.0687768	3.16643	AT4G35160	239	8e-75	0.42	0.6	NA	NA	GO:0008168, GO:0008171, GO:0016740, GO:0032259, GO:0046983, GO:0050630
VIT_210s0003g00790	1	glutamate-gated kainate-type ion channel receptor subunit 5	0.370043	-0.0519673	0.685351	0.268125	3.05368	AT2G29120	475	1e-151	0.35	0.56	ATGLR2.7, GLR2.7	member of Putative ligand-gated ion channel subunit family	GO:0003676, GO:0004872, GO:0004970, GO:0005215, GO:0005216, GO:0005234, GO:0006810, GO:0006811, GO:0007268, GO:0008270, GO:0015074, GO:0016020, GO:0016021, GO:0030288, GO:0035235
VIT_210s0003g05430	1	reticuline oxidase-like protein	0.552624	1.23916	0.117823	1.81972	4.51995	AT4G20830	89	4e-22	0.67	0.72	NA	NA	GO:0002679, GO:0005739, GO:0005773, GO:0005829, GO:0005886, GO:0006040, GO:0006612, GO:0006979, GO:0008762, GO:0009055, GO:0009505, GO:0009506, GO:0009507, GO:0009611, GO:0009821, GO:0010200, GO:0010363, GO:0016491, GO:0030968, GO:0043069, GO:0048046, GO:0050468, GO:0050660, GO:0055114
VIT_210s0042g00960	1	dnaj heat shock n-terminal domain-containing protein	-0.081862	-0.144378	0.113599	3.86798	2.85546	AT5G23240	484	3e-167	0.57	0.71	NA	NA	GO:0005524, GO:0006457, GO:0006950, GO:0009507, GO:0009536, GO:0031072, GO:0051082, GO:0051536
VIT_210s0116g01200	1	wrky transcription factor 6-like	-0.295908	-0.741898	0.299342	0.634106	2.94586	AT1G62300	462	1e-156	0.53	0.62	ATWRKY6, WRKY6	Encodes a transcription factor WRKY6. Regulates Phosphate1 (Pho1) expression in response to low phosphate (Pi) stress.	GO:0003677, GO:0003700, GO:0005634, GO:0005667, GO:0006355, GO:0043565
VIT_211s0016g04490	1	auxin-responsive protein iaa7	-0.204173	-1.01347	-0.346712	1.14795	3.52216	AT3G23050	198	4e-62	0.5	0.61	AXR2, IAA7	Transcription regulator acting as repressor of auxin-inducible gene expression. Plays role in the control of gravitropic growth and development in light-grown seedlings. Auxin induces the degradation of the protein in a dosage-dependent manner in a process mediated by AtRac1. Auxin induced the relocalization of the protein within the nucleus from a diffused nucleoplasmic pattern to a discrete par…	GO:0005515, GO:0005634, GO:0006355, GO:0006417, GO:0009414, GO:0009416, GO:0009536, GO:0009611, GO:0009630, GO:0009733, GO:0009734, GO:0009753, GO:0010015, GO:0010817, GO:0016043, GO:0016049, GO:0042802, GO:0046983, GO:0048869, GO:0060560
VIT_211s0016g05530	1	blue copper protein	0.882411	1.4663	1.35658	1.72402	4.3161	AT5G20230	65	2e-13	0.5	0.58	ATBCB, BCB, SAG14	Al-stress-induced gene	GO:0005507, GO:0009055
VIT_211s0037g01210	1	protein wax2-like	0.41924	-0.373018	-0.245265	0.944752	2.37118	AT5G57800	940	0	0.7	0.83	CER3, FLP1, WAX2, YRE	encodes a transmembrane protein with similarity to the sterol desaturase family at the N-terminus and to the short-chain dehydrogenase/reductase family at the C-terminus. Mutant analyses indicate this protein is involved in cuticle membrane and wax biosynthesis.	GO:0000038, GO:0000166, GO:0003824, GO:0005488, GO:0005506, GO:0005773, GO:0005783, GO:0005886, GO:0006633, GO:0006723, GO:0008152, GO:0010025, GO:0016020, GO:0016021, GO:0016491, GO:0042335, GO:0043447, GO:0048235, GO:0055114
VIT_211s0052g01250	1	probable xyloglucan endotransglucosylase hydrolase protein 23	-0.524814	-0.388031	-0.352384	1.58579	1.84921	AT4G25810	410	1e-143	0.68	0.79	XTH23, XTR6	xyloglucan endotransglycosylase-related protein (XTR6)	GO:0004553, GO:0005618, GO:0005975, GO:0006073, GO:0016762, GO:0016787, GO:0048046
VIT_212s0035g02100	1	glutathione s-transferase	0.25167	0.220844	0.243657	1.11149	3.61688	AT2G02380	267	7e-90	0.6	0.77	ATGSTZ2, GSTZ2	Encodes glutathione transferase belonging to the zeta class of GSTs. Naming convention according to Wagner et al. (2002).	GO:0003824, GO:0004364, GO:0005515, GO:0005737, GO:0006570, GO:0006749, GO:0009072, GO:0016034, GO:0016740, GO:0016853, GO:0042207
VIT_212s0059g02150	1	aconitate hydratase	0.895263	-0.541807	0.533349	0.363815	2.29176	AT2G05710	1720	0	0.87	0.93	ACO3	Encodes an aconitase that can catalyze the conversion of citrate to isocitrate through a cis-aconitate intermediate, indicating that it may participate in the TCA cycle and other primary metabolic pathways. The protein is believed to accumulate in the mitochondria and the cytosol. It affects CSD2 (At2g28190 - a superoxide dismutase) transcript levels and may play a role in the response to oxidati…	GO:0000303, GO:0003994, GO:0005506, GO:0005507, GO:0005524, GO:0005618, GO:0005737, GO:0005739, GO:0005774, GO:0005794, GO:0005829, GO:0005886, GO:0006094, GO:0006096, GO:0006097, GO:0006099, GO:0006101, GO:0006102, GO:0006487, GO:0006511, GO:0006833, GO:0006972, GO:0006979, GO:0007030, GO:0008152, GO:0009266, GO:0009507, GO:0009570, GO:0009651, GO:0009733, GO:0009737, GO:0009743, GO:0009853, GO:…
VIT_212s0059g02600	1	NA	1.41929	0.412632	-1.08977	0.837143	2.43044	AT3G22060	261	2e-84	0.51	0.68	NA	contains Pfam profile: PF01657 Domain of unknown function that is usually associated with protein kinase domain Pfam:PF00069, however this protein does not have the protein kinase domain	GO:0005618, GO:0005773, GO:0009737
VIT_213s0067g03260	1	methyl esterase 17	-0.292443	2.1306	0.258113	0.628755	2.94016	AT3G10870	327	1e-111	0.59	0.77	ATMES17, MES17	Encodes a methyl IAA esterase. Methyl IAA is believed to be an inactive form of auxin that needs to be demethylated to exert a biological effect. MES17 does not act on methyl JA, MeSA, MeGA4, or MEGA9 in vitro. This gene is expressed in several tissues of seedlings and adult plants, with a higher relative level of expression in the seedling shoot apex and the adult stem.	GO:0005737, GO:0016788, GO:0016829, GO:0033473, GO:0048367, GO:0080030
VIT_213s0084g00230	1	NA	-0.481491	-0.373721	-0.497143	1.57881	1.67907	AT5G07000	81	3e-19	0.61	0.84	ATST2B, ST2B	Encodes a member of the sulfotransferase family of proteins. Although it has 85% amino acid identity with ST2A (At5g07010), this protein is not able to transfer a sulfate group to 11- or 12-hydroxyjasmonic acid in vitro. It may be able to act on structurally related jasmonates.	GO:0004027, GO:0004304, GO:0005737, GO:0006790, GO:0008146, GO:0008209, GO:0008210, GO:0047366
VIT_213s0084g00670	1	NA	-0.642665	-0.55826	0.253528	1.40388	3.99569	AT3G56710	54	3e-10	0.61	0.78	SIB1	Sig1 binding protein; interacts with Sig1R4. As well as Sig1, SibI is imported into chloroplasts and its expression is light-dependent in mature chloroplasts.	NA
VIT_213s0156g00570	1	g-type lectin s-receptor-like serine threonine-protein kinase rlk1-like	0.599442	0.290401	0.508217	0.906802	3.03457	AT5G60900	603	0	0.43	0.59	RLK1	Encodes a receptor-like protein kinase.	GO:0000156, GO:0000160, GO:0000166, GO:0003676, GO:0004672, GO:0004674, GO:0004713, GO:0004715, GO:0004872, GO:0005524, GO:0006355, GO:0006468, GO:0008270, GO:0009069, GO:0016301, GO:0016740, GO:0035556, GO:0048544
VIT_213s0158g00360	1	autoinhibited calcium atpase	-0.884988	0.19197	0.482848	0.631718	1.95745	AT3G57330	1516	0	0.71	0.85	ACA11	NA	GO:0000166, GO:0003824, GO:0005388, GO:0005516, GO:0005524, GO:0005886, GO:0006754, GO:0006812, GO:0006816, GO:0008152, GO:0009507, GO:0009624, GO:0009651, GO:0009705, GO:0015085, GO:0015662, GO:0016020, GO:0016021, GO:0016529, GO:0016787, GO:0016820, GO:0042742, GO:0043069, GO:0046872, GO:0055081, GO:0070588
VIT_214s0030g00670	1	dehydroquinate dehydratase shikimate dehydrogenase	0.739624	-0.332737	-0.101962	0.467163	3.22016	AT3G06350	389	2e-128	0.51	0.7	EMB3004, MEE32	NA	GO:0000162, GO:0003824, GO:0003855, GO:0004764, GO:0005488, GO:0005737, GO:0005829, GO:0006571, GO:0006865, GO:0008152, GO:0009094, GO:0009570, GO:0009793, GO:0016491, GO:0016829, GO:0019632, GO:0050661, GO:0055114
VIT_214s0060g02320	1	respiratory burst oxidase-like protein	0.771902	0.331083	-0.515974	0.870017	2.81812	AT5G47910	1191	0	0.63	0.77	ATRBOHD, RBOHD	NADPH/respiratory burst oxidase protein D (RbohD).Interacts with AtrbohF gene to fine tune the spatial control of ROI production and hypersensitive response to cell in and around infection site.	GO:0004601, GO:0005506, GO:0005509, GO:0005886, GO:0006979, GO:0009055, GO:0009408, GO:0009845, GO:0016020, GO:0016021, GO:0016174, GO:0016491, GO:0050660, GO:0050664, GO:0055114
VIT_214s0068g01040	1	ethylene-responsive transcription factor erf114-like	1.02664	0.0176857	0.872944	0.673777	3.22281	AT5G13330	146	1e-41	0.57	0.65	Rap2.6L	encodes a member of the ERF (ethylene response factor) subfamily B-4 of ERF/AP2 transcription factor family. The protein contains one AP2 domain. There are 7 members in this subfamily.	GO:0003677, GO:0003700, GO:0005634, GO:0005667, GO:0006355, GO:0009873
VIT_214s0068g01250	1	mitochondrial phosphate carrier	0.00125	0.222496	0.606756	0.782573	3.26123	AT5G14040	76	4e-18	0.66	0.77	MPT3, PHT3;1	NA	GO:0005618, GO:0005739, GO:0005886, GO:0006810, GO:0009507, GO:0016021
VIT_214s0068g01790	1	NA	0.165924	0.006566	0.108349	2.14442	4.00763	AT3G01960	56	5e-11	0.37	0.5	NA	NA	NA
VIT_214s0068g02150	1	f-box kelch-repeat protein at3g27150-like	1.23707	-0.0101523	0.914096	0.900482	3.47329	AT3G27150	406	4e-138	0.55	0.71	NA	Target gene of MIR2111-5p.	GO:0005515, GO:0005634, GO:0005829, GO:0006826, GO:0009691, GO:0010106, GO:0010167, GO:0015706, GO:0016874
VIT_214s0081g00190	1	NA	-0.26005	-0.364842	-0.236908	0.705579	4.39602	AT2G41180	45	4e-07	0.33	0.52	SIB2	NA	NA
VIT_214s0083g00460	1	tryptophan synthase beta chain	1.74035	-0.630667	0.461223	0.840997	3.23549	AT5G38530	801	0	0.81	0.9	TSBtype2	NA	GO:0000162, GO:0003824, GO:0004834, GO:0005515, GO:0006568, GO:0006571, GO:0008152, GO:0009094, GO:0009507, GO:0030170, GO:0042803, GO:0052684
VIT_214s0108g00630	1	vacuolar amino acid transporter	-0.0197827	1.57727	0.390486	3.19845	4.00365	AT3G28960	517	0	0.61	0.8	NA	NA	GO:0005774, GO:0005886, GO:0006865, GO:0015171, GO:0016020, GO:0016021
VIT_215s0046g00710	1	low quality protein: o-acyltransferase wsd1-like	0.053465	0.142334	0.33341	4.44496	6.53299	AT5G53390	456	2e-155	0.48	0.67	FOP1	NA	GO:0004144, GO:0005783, GO:0010025, GO:0042967, GO:0045017, GO:0047196
VIT_215s0048g00970	1	snare-interacting protein keule	-0.260493	-0.13188	0.52616	0.91776	2.91779	AT1G02010	993	0	0.74	0.85	SEC1A	member of KEULE Gene Family	GO:0005634, GO:0005773, GO:0005829, GO:0005886, GO:0006810, GO:0006904, GO:0008565, GO:0009306, GO:0015031, GO:0016192
VIT_215s0048g02070	1	bon1-associated protein 2-like	0.284142	-0.872258	0.433988	0.867925	3.19049	AT2G45760	119	4e-33	0.46	0.73	BAL, BAP2	encodes a protein that is similar to BONZAI1-binding protein BAP1.	GO:0005515, GO:0009627, GO:0009693, GO:0009697
VIT_215s0048g02430	1	2og-fe oxygenase family protein	0.255933	0.261937	0.637124	1.60835	4.34169	AT4G10500	481	6e-170	0.66	0.8	NA	NA	GO:0005506, GO:0005737, GO:0008270, GO:0009627, GO:0009697, GO:0009813, GO:0016491, GO:0045486, GO:0055114
VIT_216s0050g01690	1	probable receptor-like protein kinase at1g67000-like	0.611476	0.346618	1.02319	0.216812	2.67804	AT1G66920	357	3e-114	0.39	0.57	NA	NA	GO:0000166, GO:0004672, GO:0004674, GO:0004713, GO:0004715, GO:0004872, GO:0005524, GO:0006468, GO:0009069, GO:0016301, GO:0016740
VIT_216s0098g00860	1	flavanone 3-dioxygenase-like	0.648415	0.819989	-0.888647	1.20521	3.06896	AT5G24530	506	2e-180	0.69	0.83	DMR6	Encodes a putative 2OG-Fe(II) oxygenase that is defense-associated but required for susceptibility to downy mildew.	GO:0000165, GO:0001666, GO:0005506, GO:0005737, GO:0006612, GO:0009595, GO:0009617, GO:0009620, GO:0009697, GO:0009813, GO:0009862, GO:0009867, GO:0010200, GO:0010310, GO:0010363, GO:0016491, GO:0031348, GO:0034976, GO:0042742, GO:0043900, GO:0045486, GO:0050832, GO:0055114
VIT_216s0100g00750	1	stilbene synthase	0.118143	-0.00762	0.0998627	1.48207	6.52617	AT5G13930	618	0	0.75	0.88	ATCHS, CHS, TT4	Encodes chalcone synthase (CHS), a key enzyme involved in the biosynthesis of flavonoids. Required for the accumulation of purple anthocyanins in leaves and stems. Also involved in the regulation of auxin transport and the modulation of root gravitropism.	GO:0003824, GO:0005737, GO:0006950, GO:0006952, GO:0008152, GO:0009058, GO:0016210, GO:0016740, GO:0016747, GO:0050350
VIT_216s0100g01120	1	stilbene synthase	0.29323	0.309898	0.6363	-0.382163	4.72191	AT5G13930	617	0	0.75	0.88	ATCHS, CHS, TT4	Encodes chalcone synthase (CHS), a key enzyme involved in the biosynthesis of flavonoids. Required for the accumulation of purple anthocyanins in leaves and stems. Also involved in the regulation of auxin transport and the modulation of root gravitropism.	GO:0003824, GO:0005737, GO:0006950, GO:0006952, GO:0008152, GO:0009058, GO:0016210, GO:0016740, GO:0016747, GO:0050350
VIT_217s0000g00200	1	ap2 erf domain-containing transcription factor	0.0142237	-0.135532	-0.653035	2.28803	3.68932	AT5G61890	160	1e-47	0.62	0.72	NA	encodes a member of the ERF (ethylene response factor) subfamily B-4 of ERF/AP2 transcription factor family. The protein contains one AP2 domain. There are 7 members in this subfamily.	GO:0003677, GO:0003700, GO:0005634, GO:0005667, GO:0006355, GO:0006865, GO:0050832
VIT_217s0000g01280	1	wrky transcription	-0.087751	0.0205137	0.163249	2.09634	4.26806	AT5G13080	169	1e-53	0.84	0.92	ATWRKY75, WRKY75	WRKY75 is one of several transcription factors induced during Pi deprivation. It is nuclear localized and regulated differentially during Pi starvation. RNAi mediated suppression of WRKY75 made the plants more susceptible to Pi stress as indicated by the higher accumulation of anthocyanin during Pi starvation.	GO:0003677, GO:0003700, GO:0005634, GO:0005667, GO:0009723, GO:0016036, GO:0019375, GO:0032107, GO:0042631, GO:0043565, GO:0043620, GO:0048527
VIT_217s0000g09570	1	cytochrome	-0.178493	-0.116861	0.427077	3.89313	6.0056	AT3G48270	540	0	0.54	0.74	CYP71A26	putative cytochrome P450	GO:0004497, GO:0005506, GO:0006570, GO:0009055, GO:0009507, GO:0010120, GO:0016021, GO:0016491, GO:0020037, GO:0042742, GO:0046872, GO:0047085, GO:0047720, GO:0050592, GO:0050832, GO:0055114
VIT_217s0119g00150	1	tumor-related protein	0.812417	-0.0521057	2.40882	4.39971	6.57483	AT1G17860	230	5e-76	0.56	0.75	NA	NA	GO:0004866, GO:0005618, GO:0006508, GO:0008233, GO:0010951, GO:0048046
VIT_218s0001g00320	1	lysine histidine transporter	0.402852	0.286593	0.846944	0.968	3.58226	AT1G47670	608	0	0.59	0.77	NA	NA	GO:0016020, GO:0016021
VIT_218s0001g07380	1	dna-binding protein escarola-like	0.847539	-0.815972	0.471673	0.2453	3.26032	AT5G49700	191	6e-59	0.68	0.83	NA	NA	GO:0003677, GO:0005634
VIT_218s0001g08760	1	phytosulfokines 3-like	0.008099	0.29169	0.256118	0.987646	3.39031	AT3G49780	68	3e-16	0.46	0.61	ATPSK3, ATPSK4, PSK4	Phytosulfokine 3 precursor, coding for a unique plant peptide growth factor. Plants overexpressing this gene (under a 35S promoter), develop normal cotyledons and hypocotyls but their growth, in particular that of their roots, was faster than that of wildtype.	GO:0005576, GO:0007165, GO:0008083, GO:0008283, GO:0040007
VIT_218s0001g08810	1	NA	0.593001	-0.54756	0.422259	1.81388	2.60558	AT1G10140	96	4e-25	0.42	0.61	NA	NA	GO:0005886
VIT_218s0001g09550	1	serine-threonine protein plant-	0.05562	-0.062168	0.165166	0.351639	2.62014	AT3G47570	759	0	0.44	0.61	NA	NA	GO:0000166, GO:0002764, GO:0004672, GO:0004674, GO:0004712, GO:0004713, GO:0004714, GO:0005515, GO:0005524, GO:0005886, GO:0006468, GO:0007169, GO:0009069, GO:0009507, GO:0009626, GO:0010204, GO:0010359, GO:0016021, GO:0016023, GO:0016045, GO:0016301, GO:0016491, GO:0016567, GO:0016740, GO:0032440, GO:0032940, GO:0042742, GO:0055114
VIT_218s0001g11130	1	pheromone receptor-like protein	-0.232063	0.689139	0.93195	1.04551	3.61159	AT2G26530	207	3e-63	0.49	0.61	AR781	unknown function	GO:0044763, GO:0050896
VIT_218s0001g11950	1	uncharacterized protein	-0.319151	-0.21229	-0.202893	0.55168	2.31034	AT2G23790	320	7e-107	0.49	0.68	NA	NA	GO:0043231, GO:0044444
VIT_218s0001g13770	1	cytochrome p450	0.127538	-0.034973	0.151295	1.02073	3.37781	AT4G31500	487	1e-167	0.48	0.66	ATR4, CYP83B1, RED1, RNT1, SUR2	Encodes an oxime-metabolizing enzyme in the biosynthetic pathway of glucosinolates. Is required for phytochrome signal transduction in red light. Mutation confers auxin overproduction.	GO:0000162, GO:0004497, GO:0005506, GO:0005739, GO:0005783, GO:0005886, GO:0006570, GO:0009055, GO:0009641, GO:0009682, GO:0009684, GO:0009759, GO:0010114, GO:0016491, GO:0020037, GO:0046872, GO:0047085, GO:0050592, GO:0052544, GO:0055114
VIT_218s0157g00140	1	tryptophan aminotransferase-related protein 4-like	0.947278	0.235845	1.00265	0.56789	5.71862	AT1G34060	529	0	0.55	0.72	NA	NA	GO:0003824, GO:0008152, GO:0016829, GO:0016846, GO:0030170, GO:0047654
VIT_219s0014g00810	1	probable lrr receptor-like serine threonine-protein kinase at1g53440-like	0.0744783	0.265071	0.418359	0.639004	3.14221	AT1G53440	1140	0	0.59	0.73	NA	NA	GO:0004672, GO:0004674, GO:0004709, GO:0004713, GO:0005515, GO:0005524, GO:0005886, GO:0006468, GO:0009069, GO:0016301, GO:0016491, GO:0016740, GO:0032440, GO:0055114
VIT_219s0014g04150	1	s-locus-specific glycoprotein s6	0.87227	0.344183	1.27062	0.20017	4.13746	AT4G21380	533	4e-178	0.43	0.59	ARK3, RK3	encodes a putative receptor-like serine/threonine protein kinases that is similar to Brassica self-incompatibility (S) locus. Expressed in root. Shoot expression limited to limited to the root-hypocotyl transition zone and at the base of lateral roots as well as in axillary buds, and pedicels.	GO:0000166, GO:0003676, GO:0004672, GO:0004674, GO:0004713, GO:0004715, GO:0005524, GO:0006468, GO:0009069, GO:0015074, GO:0016740, GO:0048544
VIT_219s0015g02410	1	receptor-like serine threonine-protein kinase sd1-8-like	0.079804	-0.0129347	0.384426	0.511218	3.38871	AT4G21380	388	2e-124	0.41	0.58	ARK3, RK3	encodes a putative receptor-like serine/threonine protein kinases that is similar to Brassica self-incompatibility (S) locus. Expressed in root. Shoot expression limited to limited to the root-hypocotyl transition zone and at the base of lateral roots as well as in axillary buds, and pedicels.	GO:0000166, GO:0003676, GO:0004672, GO:0004674, GO:0004713, GO:0004715, GO:0005524, GO:0006468, GO:0009069, GO:0015074, GO:0016740, GO:0048544
VIT_200s0179g00260	2	calcium-transporting atpase plasma membrane-type-like	1.68662	-0.0547777	2.27525	0.198922	3.21935	AT3G63380	1428	0	0.72	0.83	NA	NA	GO:0000166, GO:0000287, GO:0002679, GO:0003824, GO:0005388, GO:0005509, GO:0005516, GO:0005524, GO:0006754, GO:0006810, GO:0006811, GO:0006812, GO:0006816, GO:0006882, GO:0008152, GO:0009624, GO:0010200, GO:0015085, GO:0015662, GO:0016020, GO:0016021, GO:0016529, GO:0016787, GO:0016820, GO:0030968, GO:0046872, GO:0070588
VIT_200s0194g00110	2	phosphoglycolate phosphatase	0.705748	2.74331	2.22578	0.320118	1.7854	AT5G47760	489	2e-174	0.77	0.9	ATPGLP2, ATPK5, PGLP2	serine/threonine protein kinase	GO:0003824, GO:0004674, GO:0008152, GO:0008967, GO:0009069, GO:0009507, GO:0016310, GO:0016311, GO:0016787, GO:0016791, GO:0019497, GO:0046487
VIT_200s0225g00120	2	uncharacterized protein	3.55928	-0.314502	0.466356	-0.037448	1.48188	AT5G40460	104	2e-29	0.56	0.7	NA	NA	GO:0005515
VIT_200s0258g00090	2	probable receptor-like protein kinase at5g39020-like	2.62122	0.45983	1.15363	-0.0838154	2.12419	AT5G38280	343	3e-112	0.54	0.75	PR5K	putative receptor serine/threonine kinase PR5K (PR5K) mRNA, PR5-like receptor kinase	GO:0000166, GO:0004672, GO:0004674, GO:0004713, GO:0004872, GO:0005524, GO:0006468, GO:0008353, GO:0009069, GO:0016301, GO:0016740, GO:0030247
VIT_200s0265g00090	2	NA	-1.35413	3.59149	1.76214	0.268971	1.12473	AT4G32480	294	3e-98	0.55	0.66	NA	NA	NA
VIT_200s0270g00120	2	kunitz-type trypsin inhibitor	0.425161	0.848927	5.95607	3.02113	5.78531	AT1G17860	112	2e-30	0.36	0.53	NA	NA	GO:0004866, GO:0006508, GO:0008233, GO:0010951
VIT_200s0317g00110	2	esterase lipase thioesterase family protein	4.56395	4.16157	4.82182	-0.438902	-0.158141	AT2G39420	434	2e-152	0.62	0.8	NA	NA	GO:0000041, GO:0005634, GO:0005737, GO:0016787
VIT_200s0322g00020	2	NA	0.695003	3.56076	3.58323	0.289876	0.244017	AT4G37680	626	0	0.74	0.84	HHP4	heptahelical transmembrane protein HHP4	GO:0004872, GO:0005739, GO:0007165, GO:0009725, GO:0009744, GO:0016021
VIT_200s0324g00050	2	udp-glycosyltransferase 85a2	2.44578	0.493357	2.26082	1.11791	3.03317	AT1G22400	566	0	0.53	0.75	ATUGT85A1, UGT85A1	NA	GO:0008152, GO:0009813, GO:0016740, GO:0016757, GO:0016758, GO:0047213, GO:0047893, GO:0050403, GO:0050502
VIT_200s0454g00010	2	NA	2.17778	0.0147303	2.51492	0.581962	4.01289	AT2G04160	453	2e-152	0.59	0.74	AIR3	isolated from differential screening of a cDNA library from auxin-treated root culture. encodes a protein similar to subtilisin-like serine protease which is believed to be active outside the plant cell.	GO:0004252, GO:0005576, GO:0006508, GO:0008233, GO:0009733, GO:0010102, GO:0032440, GO:0042802, GO:0043086, GO:0055114
VIT_200s0477g00040	2	at4g40080-like protein	1.7949	2.67301	3.7654	0.192549	0.672225	AT4G40080	376	2e-128	0.54	0.72	NA	NA	GO:0005543, GO:0005739, GO:0005794, GO:0005905, GO:0006897, GO:0010167, GO:0015706, GO:0016020, GO:0016491, GO:0030136, GO:0031410, GO:0032440, GO:0055114
VIT_200s0480g00030	2	polyphenol oxidase	0.03779	1.71233	2.76608	1.8205	5.0995	None	None	None	None	None	None	None	GO:0004097, GO:0004503, GO:0006570, GO:0006771, GO:0008152, GO:0009805, GO:0009809, GO:0009811, GO:0009821, GO:0016491, GO:0046148, GO:0046872, GO:0055114
VIT_200s0615g00020	2	probable mannitol dehydrogenase-like	3.14433	1.34117	4.74418	0.637417	2.31828	AT4G37990	508	3e-180	0.75	0.85	ATCAD8, CAD-B2, ELI3, ELI3-2	Encodes an aromatic alcohol:NADP+ oxidoreductase whose mRNA levels are increased in response to treatment with a variety of phytopathogenic bacteria. Though similar to mannitol dehydrogenases, this enzyme does not have mannitol dehydrogenase activity.	GO:0000166, GO:0003824, GO:0005488, GO:0006558, GO:0006570, GO:0008152, GO:0008270, GO:0009617, GO:0009626, GO:0009805, GO:0009809, GO:0009811, GO:0016491, GO:0018456, GO:0018879, GO:0019384, GO:0042184, GO:0042203, GO:0045551, GO:0046872, GO:0055114
VIT_200s0662g00010	2	acyl-coenzyme a oxidase 2	2.34198	2.5953	3.34586	-0.0932911	0.753232	AT5G65110	1196	0	0.82	0.91	ACX2, ATACX2	Encodes an acyl-CoA oxidase presumably involved in long chain fatty acid biosynthesis.	GO:0001676, GO:0003995, GO:0003997, GO:0005634, GO:0005777, GO:0006629, GO:0006631, GO:0006635, GO:0006637, GO:0008152, GO:0009055, GO:0009514, GO:0009735, GO:0016491, GO:0016627, GO:0043161, GO:0043248, GO:0048767, GO:0050660, GO:0051788, GO:0055114
VIT_200s0748g00020	2	cysteine-rich receptor-like protein kinase 29-like	1.74962	0.230601	1.60137	-0.34977	2.57797	AT4G11490	465	1e-155	0.41	0.56	CRK33	Encodes a cysteine-rich receptor-like protein kinase.	GO:0000166, GO:0004672, GO:0004674, GO:0004713, GO:0005524, GO:0005773, GO:0005886, GO:0006468, GO:0009069, GO:0009737, GO:0016301
VIT_200s1679g00010	2	NA	1.94544	-0.792948	0.807957	-0.263354	2.01567	AT1G35210	42	1e-05	0.74	0.78	NA	NA	NA
VIT_200s2086g00010	2	1-aminocyclopropane-1-carboxylate oxidase	2.63971	-0.314745	0.136606	0.0478178	0.445168	AT1G05010	335	3e-115	0.79	0.9	ACO4, EAT1, EFE	Encodes 1-aminocyclopropane-1-carboxylate oxidase	GO:0005506, GO:0005507, GO:0005618, GO:0005886, GO:0009620, GO:0009651, GO:0009693, GO:0009727, GO:0009815, GO:0009835, GO:0016706, GO:0031418, GO:0055114
VIT_200s2188g00010	2	tonoplast dicarboxylate transporter-like	3.23748	3.24442	6.03659	-0.165485	0.229956	AT5G47560	682	0	0.81	0.89	ATSDAT, ATTDT, TDT	Encodes a tonoplast malate/fumarate transporter.	GO:0000287, GO:0000932, GO:0003729, GO:0005215, GO:0005634, GO:0005773, GO:0006635, GO:0006810, GO:0006814, GO:0010072, GO:0015140, GO:0015743, GO:0016020, GO:0016021, GO:0016441, GO:0016558, GO:0017153, GO:0030145, GO:0031087, GO:0035725, GO:0042803, GO:0050072, GO:0051453, GO:0071423
VIT_201s0010g02750	2	lipoxygenase	0.381911	2.29604	3.29243	0.691122	1.95916	AT1G67560	1174	0	0.65	0.77	ATLOX6, LOX6	NA	GO:0005506, GO:0005515, GO:0005886, GO:0006633, GO:0006952, GO:0008610, GO:0009055, GO:0009507, GO:0009536, GO:0009555, GO:0009611, GO:0009617, GO:0009620, GO:0009644, GO:0009693, GO:0009695, GO:0009753, GO:0009873, GO:0009901, GO:0010193, GO:0010200, GO:0016165, GO:0016491, GO:0016702, GO:0031408, GO:0034440, GO:0040007, GO:0046872, GO:0052542, GO:0055114, GO:0080086
VIT_201s0010g03640	2	NA	1.31998	2.10351	2.85698	0.0335161	0.187649	AT5G43260	161	4e-52	0.79	0.91	NA	NA	GO:0009507, GO:0031072, GO:0051082
VIT_201s0010g03930	2	wrky transcription	1.35732	1.2133	2.06447	1.3084	4.72322	AT5G13080	175	3e-55	0.85	0.96	ATWRKY75, WRKY75	WRKY75 is one of several transcription factors induced during Pi deprivation. It is nuclear localized and regulated differentially during Pi starvation. RNAi mediated suppression of WRKY75 made the plants more susceptible to Pi stress as indicated by the higher accumulation of anthocyanin during Pi starvation.	GO:0003677, GO:0003700, GO:0005634, GO:0005667, GO:0006355, GO:0043565
VIT_201s0011g00250	2	probable 6-phosphogluconolactonase 2-like	1.20367	2.63837	2.94503	-0.0876782	-0.704278	AT1G13700	394	4e-138	0.72	0.82	PGL1	NA	GO:0005975, GO:0006098, GO:0009507, GO:0016787, GO:0016853, GO:0017057
VIT_201s0011g01350	2	NA	0.319935	0.380528	2.53216	0.167386	2.59497	AT1G35830	57	3e-10	0.43	0.57	NA	NA	NA
VIT_201s0011g02320	2	NA	4.12966	0.69256	4.49132	0.743492	3.32784	AT1G13530	338	1e-112	0.47	0.63	NA	NA	NA
VIT_201s0011g02480	2	phospholipid-transporting atpase 9-like	2.7146	1.18482	4.02133	-0.0448514	1.88952	AT1G68710	1762	0	0.77	0.89	NA	NA	GO:0000166, GO:0000287, GO:0003824, GO:0004012, GO:0005524, GO:0005886, GO:0006754, GO:0006812, GO:0008152, GO:0009941, GO:0015662, GO:0015914, GO:0015917, GO:0016020, GO:0016021, GO:0016787, GO:0016820, GO:0019829, GO:0046872
VIT_201s0011g02790	2	NA	1.87139	1.04011	0.812722	-1.39704	1.89866	AT1G68765	50	2e-09	0.64	0.79	IDA	Encodes a small protein of 77 amino acids. Loss of function mutations are defective in the process of ethylene independent floral organ abscission. Although the mutants have a normal appearing abscission zone, the floral organs do not abscisce. The peptide appears to be secreted and may function as a ligand. Arabidopsis 35S:IDA lines constitutively overexpressing IDA exhibit earlier abscission of…	GO:0005102, GO:0005576, GO:0009723, GO:0010227, GO:0048046
VIT_201s0011g03530	2	lob domain-containing protein 41	5.23545	1.85237	5.5525	0.0240444	-0.416692	AT1G68510	216	2e-69	0.51	0.63	LBD42	NA	GO:0001666, GO:0005634, GO:0006355, GO:0009739, GO:0009862, GO:0010310
VIT_201s0011g05440	2	NA	0.420851	0.0844157	4.13566	0.34671	-0.318209	AT1G14870	190	2e-61	0.63	0.74	AtPCR2, PCR2	NA	GO:0005737, GO:0005886, GO:0006979
VIT_201s0011g05470	2	protein plant cadmium resistance 2-like	2.28447	0.230508	2.53467	0.137677	1.36728	AT1G14870	196	4e-63	0.65	0.75	AtPCR2, PCR2	NA	GO:0003676, GO:0015074
VIT_201s0011g05920	2	NA	4.04355	1.99194	3.65509	-1.1245	0.70383	AT1G68040	340	1e-114	0.45	0.66	NA	NA	GO:0008168, GO:0030795, GO:0032259
VIT_201s0026g00220	2	aldehyde dehydrogenase family 2 member mitochondrial-like	3.69467	2.58756	4.8594	1.16223	3.18073	AT3G48000	879	0	0.77	0.88	ALDH2, ALDH2A, ALDH2B4	Encodes a putative (NAD+) aldehyde dehydrogenase.	GO:0001758, GO:0004029, GO:0005524, GO:0005739, GO:0006094, GO:0006096, GO:0006525, GO:0006547, GO:0006550, GO:0006552, GO:0006554, GO:0006560, GO:0006568, GO:0006574, GO:0006631, GO:0006699, GO:0008152, GO:0009507, GO:0016491, GO:0019260, GO:0019482, GO:0019852, GO:0042572, GO:0046251, GO:0046486, GO:0046686, GO:0055114
VIT_201s0026g00820	2	iaa-amino acid hydrolase ilr1-like 4-like	-0.219774	4.02599	3.52989	0.577079	1.03843	AT1G51760	477	4e-159	0.6	0.75	IAR3, JR3	encodes a member of the six Arabidopsis IAA-amino acid conjugate hydrolase subfamily and conjugates and conjugates IAA-Ala in vitro. Gene is expressed most strongly in roots, stems, and flowers.	GO:0005783, GO:0005886, GO:0006508, GO:0006558, GO:0008237, GO:0009611, GO:0010112, GO:0010179, GO:0016787, GO:0046983, GO:0047980
VIT_201s0026g00850	2	zinc finger protein	1.33772	2.59777	3.35034	0.363948	-0.179631	AT1G68360	71	9e-15	0.4	0.53	NA	NA	GO:0003676, GO:0005622, GO:0008270, GO:0046872
VIT_201s0026g02100	2	NA	2.9497	2.81733	3.94596	0.27792	0.561894	AT1G26920	119	2e-33	0.46	0.59	NA	NA	NA
VIT_201s0026g02710	2	nac domain protein	1.86494	0.736557	1.56694	1.55645	3.69347	AT1G69490	324	1e-110	0.68	0.79	ANAC029, ATNAP, NAP	Encodes a member of the NAC transcription factor gene family. It is expressed in floral primordia and upregulated by AP3 and PI. Its expression is associated with leaf senescence.	GO:0003677, GO:0005634, GO:0006355, GO:0009825, GO:0009908, GO:0010150
VIT_201s0127g00250	2	f-box kelch repeat-containing f-box family protein	4.87902	2.03379	5.63728	0.295063	2.95473	AT1G23390	305	1e-99	0.45	0.62	NA	NA	GO:0005515, GO:0016021
VIT_201s0127g00260	2	atp-citrate lyase a-1	1.60701	0.34293	3.91682	0.0059147	0.549283	AT1G60810	774	0	0.87	0.94	ACLA-2	One of the three genes encoding subunit A of the trimeric enzyme ATP Citrate lyase	GO:0003824, GO:0003878, GO:0004775, GO:0005524, GO:0005829, GO:0006085, GO:0006633, GO:0007568, GO:0009346, GO:0009825, GO:0009911, GO:0009932, GO:0010025, GO:0010817, GO:0015995, GO:0016117, GO:0016829, GO:0016874, GO:0019252, GO:0019344, GO:0019643, GO:0030244, GO:0042709, GO:0043481, GO:0045793, GO:0045995, GO:0048193, GO:0048366, GO:0048767, GO:0071555
VIT_201s0127g00490	2	pantothenate kinase 2	3.32712	0.878049	3.47479	0.139666	1.91849	AT4G32180	567	0	0.7	0.81	ATPANK2, PANK2	Encodes a protein with pantothenate kinase activity.	GO:0004594, GO:0005515, GO:0005524, GO:0005829, GO:0006487, GO:0015937, GO:0015940, GO:0016301, GO:0016310, GO:0016740
VIT_201s0137g00670	2	NA	1.38829	0.706038	2.90329	0.302916	2.81683	AT1G67810	192	4e-60	0.67	0.79	SUFE2	Encodes a protein capable of stimulating the cysteine desulfurase activity of CpNifS (AT1G08490) in vitro. SufE2:GFP localizes to the chloroplasts where it is likely to play a role in iron-sulfur cluster assembly. Transcript levels for this gene are high in the pollen relative to other organs based on RT-PCR analysis.	GO:0008047, GO:0008987, GO:0009060, GO:0009435, GO:0009507, GO:0016226, GO:0019805, GO:0042803, GO:0051176, GO:0051347, GO:0051539
VIT_201s0146g00180	2	NA	4.05354	2.75382	5.96151	-1.67004	-1.52667	AT5G50760	95	1e-24	0.46	0.57	NA	NA	NA
VIT_201s0146g00480	2	protein tify 9	-1.53198	4.85123	3.24665	0.981859	2.90682	AT5G13220	159	3e-48	0.47	0.64	JAS1, JAZ10, TIFY9, JAS1, JAZ10, TIFY9, JAS1, JAZ10, TIFY9	Plants overexpressing At5g13220.3, but not At5g13220.1 showed enhanced insensitivity to MeJa.	GO:0005515, GO:0005634, GO:0006952, GO:0009611, GO:0009628, GO:0009694, GO:0009733, GO:0009751, GO:0009753, GO:0009867, GO:0010112, GO:0042803, GO:2000022
VIT_201s0150g00410	2	uncharacterized protein	1.34004	1.54804	3.36706	0.752303	4.31664	AT1G28190	182	3e-55	0.47	0.65	NA	NA	GO:0005634, GO:0009755, GO:1901701
VIT_201s0244g00010	2	bhlh transcription factor upa20	2.06833	4.0692	4.33786	1.41794	3.29262	AT5G50915	152	1e-43	0.58	0.73	NA	NA	GO:0005634, GO:0046983
VIT_202s0012g00390	2	s-norcoclaurine synthase 1-like	0.591745	3.34968	2.66028	1.48067	1.17232	AT1G17020	333	7e-112	0.48	0.68	ATSRG1, SRG1	Encodes a novel member of the Fe(II)/ascorbate oxidase gene family; senescence-related gene.	GO:0005506, GO:0009820, GO:0009821, GO:0016491, GO:0016829, GO:0045431, GO:0046872, GO:0050474, GO:0051555, GO:0055114
VIT_202s0012g01570	2	bifunctional dihydroflavonol 4-reductase flavanone 4-reductase-like	5.29792	2.27876	6.26096	0.159662	1.05412	AT2G23910	278	2e-91	0.46	0.68	NA	NA	GO:0003824, GO:0003854, GO:0004612, GO:0005488, GO:0005524, GO:0006094, GO:0006099, GO:0006364, GO:0006694, GO:0008152, GO:0008207, GO:0008209, GO:0008210, GO:0015976, GO:0016491, GO:0032040, GO:0044237, GO:0045552, GO:0050662, GO:0055114
VIT_202s0025g00350	2	NA	4.02645	1.53913	2.1066	0.179004	2.34064	AT1G01490	144	1e-43	0.49	0.62	NA	NA	GO:0030001, GO:0046872
VIT_202s0025g00360	2	1-aminocyclopropane-1-carboxylate synthase	0.567357	2.00776	5.03769	-0.311123	0.349344	AT3G61510	652	0	0.64	0.8	ACS1, AT-ACS1	Encodes a member of the 1-aminocyclopropane-1-carboxylate (ACC) synthase (S-adenosyl-L-methionine methylthioadenosine-lyase, EC 4.4.1.14) gene family. The gene is transcriptionally active but enzymatically inactive. The predicted amino-acid sequence of ACS1 is missing the highly conserved tripeptide, Thr-Asn-Pro (TNP), between Ile204 and Ser205. Introduction of TNP into ACS1 restores the ACS acti…	GO:0003824, GO:0009058, GO:0016769, GO:0016829, GO:0016847, GO:0030170, GO:0042218
VIT_202s0025g02560	2	o-succinylhomoserine sulfhydrylase	-0.562012	3.3423	2.71369	-0.024759	1.73948	AT1G64660	668	0	0.77	0.85	ATMGL, MGL	Encodes a functional methionine gamma-lyase, a cytosolic enzyme catalyzes the degradation of methionine into methanethiol, alpha-ketobutyrate and ammonia. The catabolism of excess methionine is important to methionine homeostasis.	GO:0003824, GO:0003962, GO:0005829, GO:0006520, GO:0006534, GO:0006730, GO:0009970, GO:0016740, GO:0016829, GO:0018826, GO:0019458, GO:0030170, GO:0042631, GO:0051289
VIT_202s0025g02920	2	caffeic acid 3-o-methyltransferase	0.802417	2.09217	3.16284	0.804226	3.78359	AT5G54160	398	6e-137	0.55	0.71	ATOMT1, COMT1, OMT1	A caffeic acid/5-hydroxyferulic acid O-methyltransferase. Interacts with 14-4-3 proteins in yeast 2 hybrid assay. AtOMT1 (At5g54160) encodes a flavonol 3-O-methyltransferase that is highly active towards quercetin and myricetin. The substrate specificity identifies the enzyme as flavonol 3-methyltransferase which replaces the former annotation of the gene to encode a caffeic acid/5-hydroxyferulic…	GO:0005634, GO:0005737, GO:0005886, GO:0008168, GO:0008171, GO:0009805, GO:0009809, GO:0009811, GO:0016740, GO:0030755, GO:0032259, GO:0033799, GO:0046983, GO:0047763, GO:0051555
VIT_202s0025g03290	2	NA	2.52363	2.03439	2.91265	0.19856	1.58203	AT5G52430	325	1e-105	0.46	0.59	NA	NA	NA
VIT_202s0025g04300	2	NA	2.22263	2.09837	1.79229	0.946497	5.16656	AT4G11650	299	6e-102	0.65	0.78	ATOSM34, OSM34	osmotin-like protein	GO:0005576, GO:0006952, GO:0009607, GO:0031640, GO:0050832
VIT_202s0025g04330	2	thaumatin-like protein	5.07678	4.00089	4.98924	0.259676	2.24078	AT4G11650	312	4e-107	0.7	0.83	ATOSM34, OSM34	osmotin-like protein	GO:0005576, GO:0005773, GO:0006952, GO:0009607
VIT_202s0025g04340	2	osmotin-like protein osm34	4.50792	2.8041	5.1708	1.59698	4.17945	AT4G11650	344	5e-119	0.71	0.8	ATOSM34, OSM34	osmotin-like protein	GO:0005576, GO:0009651, GO:0009816, GO:0009817
VIT_202s0025g04560	2	at4g12290 t4c9_130	1.42241	1.26318	3.13078	0.18066	0.614519	AT4G12290	1025	0	0.67	0.79	NA	NA	GO:0005507, GO:0005576, GO:0005768, GO:0005773, GO:0005794, GO:0005802, GO:0008131, GO:0009308, GO:0016023, GO:0016491, GO:0046872, GO:0048038, GO:0055114
VIT_202s0033g00800	2	bifunctional nitrilase nitrile hydratase nit4b	3.47469	1.03729	4.67675	0.40908	1.83893	AT5G22300	466	4e-164	0.68	0.8	AtNIT4, NIT4	encodes a nitrilase isomer. The purified enzyme shows a strong substrate specificity for beta-cyano-L-alanine, a intermediate product of the cyanide detoxification pathway.	GO:0000257, GO:0005886, GO:0006807, GO:0009898, GO:0016020, GO:0016787, GO:0016810, GO:0047427, GO:0050898
VIT_202s0033g01310	2	amino acid permease family protein	0.489429	3.42361	3.32943	-0.104537	0.501287	AT1G31830	744	0	0.76	0.87	PUT2	NA	GO:0003333, GO:0005886, GO:0006810, GO:0006812, GO:0006865, GO:0015171, GO:0015203, GO:0015846, GO:0016020, GO:0016021, GO:0016126, GO:0046520
VIT_202s0033g01380	2	alternative oxidase	0.572396	0.210328	2.70096	-0.424342	1.82871	AT1G32350	452	2e-159	0.69	0.79	AOX1D	NA	GO:0005506, GO:0005740, GO:0005743, GO:0007585, GO:0009409, GO:0009723, GO:0009738, GO:0009916, GO:0016020, GO:0016021, GO:0016491, GO:0022900, GO:0031930, GO:0035556, GO:0045333, GO:0046872, GO:0055114, GO:0070469
VIT_202s0087g00710	2	abscisic acid 8 -hydroxylase	2.09701	-0.784079	1.7119	0.0626113	0.969106	AT4G19230	731	0	0.75	0.85	CYP707A1	Encodes a protein with ABA 8'-hydroxylase activity, involved in ABA catabolism. Member of the CYP707A gene family. CYP707A1 appears to play an important role in determining the ABA levels in dry seeds. Gene involved in postgermination growth. Overexpression of CYP707A1 leads to a decrease in ABA levels and a reduction in after-ripening period to break dormancy.	GO:0004497, GO:0005506, GO:0005576, GO:0006950, GO:0009055, GO:0009414, GO:0009639, GO:0009687, GO:0009737, GO:0010200, GO:0010295, GO:0016020, GO:0016021, GO:0016491, GO:0019825, GO:0020037, GO:0022900, GO:0030912, GO:0032940, GO:0046345, GO:0046872, GO:0048838, GO:0050832, GO:0055114
VIT_202s0087g00750	2	uncharacterized protein	1.74934	2.55735	3.35651	0.114449	2.52327	AT1G55230	405	1e-141	0.66	0.79	NA	NA	GO:0009507
VIT_202s0154g00090	2	acid invertase	-1.82162	3.6323	2.78171	1.11817	2.25671	AT1G12240	762	0	0.7	0.83	ATBETAFRUCT4, AtFRUCT4, FRUCT4, VAC-INV	NA	GO:0000325, GO:0004553, GO:0004564, GO:0004575, GO:0005975, GO:0005982, GO:0005985, GO:0008152, GO:0009505, GO:0016787, GO:0016798, GO:0017177, GO:0050306, GO:0051669
VIT_203s0017g01240	2	2-nitropropane dioxygenase	2.08786	2.53648	4.04007	0.407318	1.17238	AT5G64250	542	0	0.8	0.91	NA	NA	GO:0003824, GO:0003938, GO:0005829, GO:0006144, GO:0008152, GO:0009610, GO:0016491, GO:0016628, GO:0016702, GO:0018580, GO:0042720, GO:0046482, GO:0046686, GO:0055114
VIT_203s0017g01940	2	NA	2.02357	2.34786	3.26436	0.248867	2.90082	AT3G22160	75	1e-16	0.52	0.59	NA	NA	GO:0005634, GO:0006612, GO:0009414, GO:0009693, GO:0009737, GO:0009863, GO:0010363, GO:0042538, GO:0043069, GO:0051707
VIT_203s0017g02120	2	udp-glucose flavonoid 3-o-glucosyltransferase 6-like	1.4951	1.80516	2.60844	-0.00716778	5.49066	AT3G21760	315	1e-103	0.51	0.67	HYR1	Encodes HYR1, a UDP glycosyltransferase (UGT). HYR1 glucosylates hypostatin, an inhibitor of cell expansion in vivo to form a bioactive glucoside.	GO:0008152, GO:0009651, GO:0009737, GO:0010294, GO:0016020, GO:0016740, GO:0016757, GO:0016758, GO:0047213, GO:0080043, GO:0080046
VIT_203s0038g01380	2	2 calcium sensor	1.77882	2.7974	3.06134	0.024173	0.550066	AT4G38810	337	1e-114	0.65	0.76	NA	NA	GO:0005509, GO:0005634
VIT_203s0038g03400	2	chitinase	5.80272	3.71944	7.35841	0.752632	2.66465	AT3G12500	428	9e-150	0.68	0.8	ATHCHIB, B-CHI, CHI-B, HCHIB, PR-3, PR3	encodes a basic chitinase involved in ethylene/jasmonic acid mediated signalling pathway during systemic acquired resistance based on expression analyses.	GO:0000272, GO:0004568, GO:0005773, GO:0005886, GO:0005975, GO:0006032, GO:0006952, GO:0008061, GO:0008152, GO:0008843, GO:0009626, GO:0009871, GO:0016231, GO:0016787, GO:0016798, GO:0016998, GO:0046686, GO:0050832
VIT_203s0038g03530	2	lysine histidine transporter	2.87054	0.82278	3.74576	0.0489653	1.56768	AT1G47670	535	0	0.51	0.67	NA	NA	GO:0009536, GO:0016020, GO:0016021
VIT_203s0038g04690	2	isoflavone reductase homolog	0.153721	5.55775	4.30547	-0.095267	0.144154	AT4G39230	459	1e-162	0.72	0.83	NA	encodes a protein whose sequence is similar to phenylcoumaran benzylic ether reductase (PCBER), which catalyzes NADPH-dependent reduction of 8-5' linked lignans such as dehydrodiconiferyl alcohol to give isodihydrodehydrodiconiferyl alcohol.	GO:0000166, GO:0003824, GO:0005488, GO:0006808, GO:0008152, GO:0046686
VIT_203s0063g00140	2	caffeoyl- o-methyltransferase	4.36571	3.114	4.55632	-0.0848311	0.0324703	AT4G34050	454	2e-162	0.89	0.98	CCoAOMT1	NA	GO:0008168, GO:0008171, GO:0009805, GO:0009809, GO:0009811, GO:0016740, GO:0032259, GO:0042409, GO:0046686, GO:0046872
VIT_203s0063g00700	2	NA	3.31266	1.41566	3.89708	1.36674	3.22404	AT1G47480	301	3e-100	0.47	0.66	NA	NA	GO:0008152, GO:0016787, GO:0042572, GO:0050253, GO:0080030, GO:0080031, GO:0080032
VIT_203s0063g00880	2	uncharacterized protein	1.52445	1.07002	2.70249	0.0397381	2.42868	AT2G15760	193	8e-58	0.41	0.52	NA	NA	GO:0044464, GO:0044763, GO:0050896
VIT_203s0063g01690	2	cytochrome p450 82c4	0.232058	4.75164	4.30117	1.28095	1.41141	AT4G31940	564	0	0.53	0.71	CYP82C4	member of CYP82C	GO:0004497, GO:0005506, GO:0009055, GO:0016491, GO:0016705, GO:0020037, GO:0046872, GO:0055114
VIT_203s0063g02040	2	cytochrome c biogenesis protein chloroplastic-like	0.935424	2.65467	2.06811	0.0494329	-1.08411	AT1G49380	796	0	0.72	0.86	NA	NA	GO:0000023, GO:0006655, GO:0009507, GO:0009535, GO:0009536, GO:0009579, GO:0009965, GO:0010027, GO:0016020, GO:0016021, GO:0016117, GO:0016556, GO:0017004, GO:0019252, GO:0019288, GO:0030154, GO:0043085
VIT_203s0063g02530	2	NA	2.13922	1.57565	2.29222	0.0168179	0.107552	AT1G19400	343	4e-117	0.6	0.72	NA	NA	NA
VIT_203s0088g00710	2	pathogenesis-related protein 1	2.26012	1.89482	0.355739	-1.03969	1.23705	AT2G14580	193	1e-62	0.62	0.75	ATPRB1, PRB1	pathogenesis related protein, encodes a basic PR1-like protein. Expresses in flowers, roots, and not in leaves and responses to ethylene and methyl jasmonate. Salicylic acid represses gene expression.	GO:0005576
VIT_203s0088g01180	2	receptor-like protein kinase haiku2	1.70317	1.59321	2.22123	1.34939	4.29834	AT1G09970	1107	0	0.59	0.75	LRR, RLK7	RLK7 belongs to a leucine-rich repeat class of receptor-likekinase (LRR-RLKs). It is involved in the control of germination speed and the tolerance to oxidant stress.	GO:0000166, GO:0002237, GO:0004177, GO:0004672, GO:0004674, GO:0004713, GO:0004714, GO:0004872, GO:0005515, GO:0005524, GO:0005886, GO:0006468, GO:0006499, GO:0006508, GO:0006612, GO:0006979, GO:0007169, GO:0009069, GO:0009627, GO:0009845, GO:0009960, GO:0010103, GO:0010363, GO:0016021, GO:0016023, GO:0016301, GO:0016491, GO:0016740, GO:0032440, GO:0043069, GO:0046777, GO:0048443, GO:0055114, GO:…
VIT_203s0091g00160	2	NA	3.6979	1.43009	3.22262	0.380153	2.39922	AT2G15220	308	8e-106	0.7	0.81	NA	NA	GO:0006508, GO:0008237, GO:0008270
VIT_203s0091g00690	2	zinc finger protein zat10-like	1.07676	3.28538	4.82251	0.188179	1.3487	AT1G27730	191	7e-60	0.5	0.63	STZ, ZAT10	Related to Cys2/His2-type zinc-finger proteins found in higher plants. Compensated for a subset of calcineurin deficiency in yeast. Salt tolerance produced by ZAT10 appeared to be partially dependent on ENA1/PMR2, a P-type ATPase required for Li+ and Na+ efflux in yeast. The protein is localized to the nucleus, acts as a transcriptional repressor and is responsive to chitin oligomers. Also involv…	GO:0003676, GO:0003677, GO:0005622, GO:0005634, GO:0006979, GO:0008270, GO:0009409, GO:0009414, GO:0009611, GO:0009644, GO:0009737, GO:0010117, GO:0010200, GO:0015979, GO:0035264, GO:0042538
VIT_204s0008g00440	2	receptor-like protein kinase hsl1-like	2.53839	-0.277294	-0.0284757	-0.281782	1.74675	AT5G25930	1050	0	0.55	0.71	NA	NA	GO:0000166, GO:0000186, GO:0002679, GO:0004672, GO:0004674, GO:0004709, GO:0004713, GO:0004872, GO:0005515, GO:0005524, GO:0005886, GO:0006468, GO:0006612, GO:0007178, GO:0009069, GO:0009723, GO:0009738, GO:0010200, GO:0010363, GO:0016020, GO:0016021, GO:0016301, GO:0016491, GO:0016740, GO:0016773, GO:0032440, GO:0043069, GO:0052542, GO:0055114
VIT_204s0008g00900	2	transcription factor myb1r1	-0.470118	4.75247	3.32909	0.370185	-0.418365	AT5G56840	187	1e-58	0.57	0.68	NA	NA	GO:0000785, GO:0003676, GO:0003677, GO:0003682, GO:0005634, GO:0008270
VIT_204s0008g02390	2	ring u-box domain-containing protein	1.20497	1.74216	2.1823	-0.581993	0.822727	AT5G10650	365	5e-119	0.44	0.59	NA	NA	GO:0005515, GO:0008270, GO:0009987, GO:0044699, GO:0046872
VIT_204s0008g02920	2	desiccation-related protein pcc13-62-like	3.30151	0.262969	4.09576	0.172278	1.0272	AT1G47980	330	1e-111	0.6	0.77	NA	NA	GO:0000166, GO:0003676, GO:0016023
VIT_204s0023g00600	2	isopentenyl diphosphate isomerase	3.09625	3.98433	3.76362	0.383091	1.13858	AT5G16440	401	2e-141	0.88	0.95	IPP1	Encodes a protein with isopentenyl diphosphate:dimethylallyl diphosphate isomerase activity. There is genetic evidence that it functions in the mevalonate, but not the MEP biosynthetic pathway.	GO:0000287, GO:0004452, GO:0005739, GO:0005829, GO:0006694, GO:0008299, GO:0009240, GO:0009507, GO:0009908, GO:0015979, GO:0015995, GO:0016114, GO:0016787, GO:0016853, GO:0046872, GO:0050992
VIT_204s0023g01100	2	calmodulin-like protein	2.02682	-0.694837	1.86022	0.260637	1.33439	AT3G50770	210	3e-68	0.56	0.71	CML41	NA	GO:0005509, GO:0016491, GO:0032440, GO:0043090, GO:0055114
VIT_204s0023g01330	2	homeodomain leucine zipper protein	5.22821	0.619227	5.23289	-0.0271227	1.50106	AT4G36740	218	6e-71	0.57	0.75	ATHB40, HB-5, HB40	Encodes a homeodomain leucine zipper class I (HD-Zip I) protein.	GO:0000976, GO:0003677, GO:0003700, GO:0005634, GO:0005667, GO:0006355, GO:0006950, GO:0009733, GO:0043565, GO:0045893, GO:0048364
VIT_204s0023g02100	2	NA	3.99597	0.710017	4.30719	0.640918	1.87448	AT3G50900	98	7e-27	0.46	0.6	NA	NA	NA
VIT_204s0023g02610	2	epoxide hydrolase 2	3.30263	0.947233	2.78245	0.349216	1.09877	AT3G51000	421	2e-147	0.63	0.79	NA	NA	GO:0003824, GO:0004301, GO:0004715, GO:0005634, GO:0005829, GO:0006805, GO:0009636, GO:0016740, GO:0016787
VIT_204s0023g02900	2	coniferylaldehyde 5- hydroxylase	4.39168	2.62189	3.7134	1.8497	4.36313	AT4G36220	770	0	0.78	0.9	CYP84A1, FAH1	encodes ferulate 5-hydroxylase (F5H). Involved in lignin biosynthesis.	GO:0004497, GO:0005506, GO:0005783, GO:0009055, GO:0010224, GO:0016491, GO:0016705, GO:0020037, GO:0046424, GO:0046872, GO:0055114
VIT_204s0023g03370	2	flavanone 3-hydroxylase	0.389137	1.79189	3.69216	0.0793949	-0.382927	AT3G51240	641	0	0.83	0.92	F3'H, F3H, TT6	Encodes flavanone 3-hydroxylase that is coordinately expressed with chalcone synthase and chalcone isomerases. Regulates flavonoid biosynthesis.	GO:0005506, GO:0009813, GO:0016491, GO:0016702, GO:0031418, GO:0045486, GO:0046872, GO:0055114
VIT_204s0044g01230	2	uncharacterized protein	0.297734	3.43702	4.67104	2.28373	3.43305	AT4G33467	63	6e-14	0.66	0.89	NA	NA	GO:0005634
VIT_204s0044g01430	2	NA	3.38663	2.50849	3.67006	-0.135497	2.19311	AT1G31130	216	5e-67	0.41	0.59	NA	NA	NA
VIT_204s0044g01850	2	auxin efflux carrier protein	2.29692	3.56934	4.20061	0.177392	0.466178	AT1G20925	408	2e-138	0.49	0.69	NA	NA	GO:0016021, GO:0055085
VIT_204s0044g01880	2	auxin efflux carrier-like protein	0.874421	3.87815	4.03834	0.500294	1.81196	AT1G76520	435	2e-149	0.51	0.7	NA	NA	GO:0009672, GO:0009926, GO:0015824, GO:0016021, GO:0019344, GO:0055085
VIT_204s0069g00860	2	sarcosine oxidase	1.39325	3.84951	2.99292	0.989314	2.88743	AT2G24580	577	0	0.67	0.8	NA	NA	GO:0005737, GO:0006544, GO:0006563, GO:0006566, GO:0008115, GO:0016491, GO:0046653, GO:0050031, GO:0055114
VIT_204s0069g00920	2	wrky transcription factor 11	5.43559	4.79491	5.69123	-0.131119	1.2168	AT4G31550	381	4e-131	0.6	0.73	ATWRKY11, WRKY11	member of WRKY Transcription Factor; Group II-d; negative regulator of basal resistance to Pseudomonas syringae.	GO:0002679, GO:0003677, GO:0003700, GO:0005516, GO:0005634, GO:0005667, GO:0006355, GO:0010200, GO:0035556, GO:0042742, GO:0043565
VIT_204s0069g01010	2	protein ndr1-like	1.24426	2.65785	3.31607	1.37268	3.38835	AT5G36970	287	6e-97	0.58	0.75	NHL25	NDR1/HIN1-like protein, expression induced during incompatible response to a pathogen, expression is at least partly dependent on the salicylic acid signaling pathway	GO:0006865, GO:0009627, GO:0009863, GO:0034976
VIT_205s0020g00970	2	esterase ydii	2.70996	3.20712	3.38603	-0.258521	-0.0967489	AT1G48320	219	1e-72	0.66	0.82	DHNAT1	NA	GO:0005777, GO:0009507, GO:0042372, GO:0047617
VIT_205s0020g01830	2	integral membrane family protein	4.23182	2.37339	3.98757	-0.0208367	1.43026	AT4G15610	165	1e-50	0.49	0.64	NA	NA	GO:0005768, GO:0005794, GO:0005802, GO:0005886, GO:0016020, GO:0016021
VIT_205s0020g02200	2	inosine-uridine preferring nucleoside hydrolase family protein	2.95035	2.44431	2.72614	3.08929	5.72309	AT5G18860	1212	0	0.67	0.82	NSH3	NA	GO:0005618, GO:0005739, GO:0006144, GO:0006148, GO:0006154, GO:0009611, GO:0009753, GO:0016787, GO:0047622, GO:0047724, GO:0048046
VIT_205s0020g03140	2	hexose transporter	4.71569	-0.203184	4.97951	1.1577	3.54698	AT5G26340	900	0	0.82	0.9	ATSTP13, MSS1, STP13	Encodes a protein with high affinity, hexose-specific/H+ symporter activity. The activity of the transporter appears to be negatively regulated by phosphorylation. Importantly, microarray analysis, as well as the study of the expression of this gene in mutants involved in programmed cell death (PCD) demonstrated a tight correlation between this gene's expression and PCD.	GO:0005215, GO:0005358, GO:0005737, GO:0005886, GO:0006810, GO:0006812, GO:0008643, GO:0009414, GO:0009506, GO:0009651, GO:0009679, GO:0009737, GO:0015293, GO:0015749, GO:0016020, GO:0016021, GO:0016491, GO:0022891, GO:0032440, GO:0043090, GO:0055085, GO:0055114
VIT_205s0020g04780	2	transcription factor bhlh92	-1.75739	2.77507	1.04782	1.23522	0.712347	AT5G43650	144	4e-41	0.48	0.64	BHLH92	NA	GO:0003677, GO:0005634, GO:0006355, GO:0046983
VIT_205s0029g00240	2	selenium-binding protein	2.07238	1.73409	2.53802	-0.389019	0.322098	AT4G14030	803	0	0.79	0.91	SBP1	NA	GO:0000103, GO:0005515, GO:0005634, GO:0005829, GO:0008270, GO:0008430, GO:0008643, GO:0009506, GO:0009755, GO:0010197, GO:0016020, GO:0042542, GO:0045735, GO:0046686, GO:0048573, GO:0071291
VIT_205s0049g00430	2	1-aminocyclopropane-1-carboxylate oxidase homolog 1	1.96683	0.566311	1.00949	0.13511	3.5849	AT1G06620	391	7e-134	0.53	0.68	NA	encodes a protein whose sequence is similar to a 2-oxoglutarate-dependent dioxygenase	GO:0005506, GO:0010439, GO:0016491, GO:0042432, GO:0045431, GO:0050590, GO:0055114
VIT_205s0049g00730	2	NA	0.631517	0.722257	2.11127	2.20546	2.9367	None	None	None	None	None	None	None	GO:0005199, GO:0009877
VIT_205s0049g01120	2	probable glutathione s-transferase-like	1.64318	1.6489	2.8869	0.0132316	1.62335	AT2G29420	192	1e-60	0.42	0.65	ATGSTU7, GST25, GSTU7	Encodes glutathione transferase belonging to the tau class of GSTs. Naming convention according to Wagner et al. (2002). Induced by Salicylic acid. Independent of NPR1 for their induction by salicylic acid.	GO:0004364, GO:0004672, GO:0005515, GO:0005524, GO:0006468, GO:0006749, GO:0016021, GO:0016740
VIT_205s0049g01200	2	g-type lectin s-receptor-like serine threonine-protein kinase at1g34300-like	2.82317	1.10773	3.80348	0.370608	2.9442	AT1G70250	245	1e-72	0.41	0.6	NA	Encodes a Protease inhibitor/seed storage/LTP family protein	GO:0000166, GO:0004672, GO:0004674, GO:0004713, GO:0005524, GO:0005739, GO:0006468, GO:0009069, GO:0009536, GO:0016020, GO:0016023
VIT_205s0049g01980	2	3-isopropylmalate dehydratase-like	1.98874	1.54155	2.44212	1.73512	4.27696	AT4G13430	820	0	0.85	0.94	ATLEUC1, IIL1	Encodes methylthioalkylmalate isomerase.	GO:0000023, GO:0003861, GO:0005506, GO:0006094, GO:0006096, GO:0008152, GO:0008652, GO:0009082, GO:0009097, GO:0009098, GO:0009099, GO:0009316, GO:0009507, GO:0009536, GO:0009570, GO:0009651, GO:0016829, GO:0016836, GO:0019252, GO:0019761, GO:0046686, GO:0046872, GO:0050486, GO:0051536, GO:0051539
VIT_205s0062g00740	2	udp-glycosyltransferase 75d1-like	2.92604	0.0799217	2.71202	0.0949018	2.22604	AT4G14090	384	1e-128	0.45	0.64	NA	The At4g14090 encodes a anthocyanidin 5-O-glucosyltransferase specifically glucosylating the 5-position of the flavonoid A-ring.	GO:0008152, GO:0009524, GO:0009751, GO:0010294, GO:0016740, GO:0016757, GO:0016758, GO:0046482, GO:0080002, GO:0080018
VIT_205s0062g00980	2	auxin-induced protein pcnt115 isoform 1	3.12636	3.38911	5.20994	0.271258	1.83119	AT1G60690	573	0	0.8	0.9	NA	NA	GO:0005886, GO:0009941, GO:0016491, GO:0042816, GO:0046686, GO:0050236, GO:0055114
VIT_205s0077g00500	2	NA	1.53033	2.18956	2.10532	1.18349	4.10339	AT3G06490	288	3e-95	0.56	0.68	AtMYB108, BOS1, MYB108	putative transcription factor MYB108 (MYB108) mRNA,	GO:0000785, GO:0003677, GO:0003682, GO:0005516, GO:0005634, GO:0009414, GO:0009620, GO:0009651, GO:0009723, GO:0009737, GO:0009751, GO:0009753, GO:0009755, GO:0044249, GO:0044710, GO:0046686, GO:1901576, GO:1901701
VIT_205s0077g01140	2	bzip transcription factor	2.78132	1.28981	2.93741	0.545892	1.55616	AT3G62420	82	3e-20	0.37	0.51	ATBZIP53, BZIP53	Encodes a group-S bZIP transcription factor. Forms heterodimers with group-C bZIP transcription factors. The heterodimers bind to the ACTCAT cis-element of proline dehydrogenase gene.	GO:0003677, GO:0003700, GO:0005634, GO:0005667, GO:0006355, GO:0043565, GO:0044699, GO:0046983
VIT_205s0077g01150	2	beta- -glucanase	2.79816	0.238933	4.68255	2.23343	5.57361	AT4G16260	449	2e-157	0.64	0.78	NA	NA	GO:0003824, GO:0004553, GO:0005618, GO:0005773, GO:0005886, GO:0005975, GO:0005982, GO:0005985, GO:0006952, GO:0008152, GO:0009651, GO:0009817, GO:0016787, GO:0016798, GO:0042973, GO:0043169
VIT_205s0077g01560	2	pathogenesis-related protein 10	3.14399	3.35216	3.89637	1.66094	6.71725	AT1G24020	79	6e-19	0.36	0.55	MLP423	NA	GO:0006952, GO:0009607
VIT_205s0094g00090	2	uncharacterized protein	1.62594	2.16776	2.48019	-0.224201	-0.562406	AT2G43540	172	3e-54	0.55	0.73	NA	NA	GO:0006914
VIT_205s0094g00220	2	class iv chitinase	2.93589	1.01819	3.16576	0.593385	1.69729	AT3G54420	406	6e-143	0.71	0.82	ATCHITIV, ATEP3, CHIV, EP3	encodes an EP3 chitinase that is expressed during somatic embryogenesis in 'nursing' cells surrounding the embryos but not in embryos themselves. The gene is also expressed in mature pollen and growing pollen tubes until they enter the receptive synergid, but not in endosperm and integuments as in carrot. Post-embryonically, expression is found in hydathodes, stipules, root epidermis and emerging…	GO:0002679, GO:0004568, GO:0005576, GO:0005618, GO:0005975, GO:0006032, GO:0008061, GO:0009626, GO:0010167, GO:0010200, GO:0010262, GO:0015706, GO:0015824, GO:0016998
VIT_205s0094g00330	2	class iv chitinase	4.76962	4.81567	5.53991	0.280057	4.47758	AT3G54420	362	1e-125	0.66	0.77	ATCHITIV, ATEP3, CHIV, EP3	encodes an EP3 chitinase that is expressed during somatic embryogenesis in 'nursing' cells surrounding the embryos but not in embryos themselves. The gene is also expressed in mature pollen and growing pollen tubes until they enter the receptive synergid, but not in endosperm and integuments as in carrot. Post-embryonically, expression is found in hydathodes, stipules, root epidermis and emerging…	GO:0004568, GO:0005618, GO:0005975, GO:0006032, GO:0008061, GO:0008152, GO:0010262, GO:0016787, GO:0016798, GO:0016998
VIT_205s0094g00340	2	class iv chitinase	5.16789	4.7354	5.87139	1.74871	5.54047	AT3G54420	371	2e-129	0.68	0.79	ATCHITIV, ATEP3, CHIV, EP3	encodes an EP3 chitinase that is expressed during somatic embryogenesis in 'nursing' cells surrounding the embryos but not in embryos themselves. The gene is also expressed in mature pollen and growing pollen tubes until they enter the receptive synergid, but not in endosperm and integuments as in carrot. Post-embryonically, expression is found in hydathodes, stipules, root epidermis and emerging…	GO:0004568, GO:0005618, GO:0005975, GO:0006032, GO:0008061, GO:0008152, GO:0010262, GO:0016787, GO:0016798, GO:0016998
VIT_205s0094g00360	2	class iv chitinase	2.34189	2.10621	2.74687	-0.487942	0.972466	AT3G54420	381	4e-133	0.69	0.79	ATCHITIV, ATEP3, CHIV, EP3	encodes an EP3 chitinase that is expressed during somatic embryogenesis in 'nursing' cells surrounding the embryos but not in embryos themselves. The gene is also expressed in mature pollen and growing pollen tubes until they enter the receptive synergid, but not in endosperm and integuments as in carrot. Post-embryonically, expression is found in hydathodes, stipules, root epidermis and emerging…	GO:0004568, GO:0005618, GO:0005975, GO:0006032, GO:0008061, GO:0008152, GO:0010262, GO:0016787, GO:0016798, GO:0016998
VIT_206s0004g00190	2	branched-chain alpha-keto acid decarboxylase e1 beta subunit	2.27718	1.97095	2.86209	0.221091	0.751818	AT1G55510	629	0	0.91	0.97	BCDH	branched-chain alpha-keto acid decarboxylase E1 beta	GO:0003824, GO:0003863, GO:0004739, GO:0006094, GO:0006096, GO:0006550, GO:0006552, GO:0006574, GO:0008152, GO:0009097, GO:0009098, GO:0009099, GO:0009744, GO:0009750, GO:0016491, GO:0017086, GO:0045254, GO:0055114
VIT_206s0004g01020	2	NA	0.547633	1.2464	2.32482	1.35009	5.76285	AT1G58170	187	2e-60	0.59	0.76	NA	NA	NA
VIT_206s0004g01030	2	NA	0.890015	2.983	4.5989	0.519474	3.916	AT3G13650	164	4e-51	0.61	0.76	NA	NA	NA
VIT_206s0004g01790	2	zinc finger a20 and an1 domain-containing stress-associated protein 5-like	0.964428	2.58191	2.99392	-0.340318	0.573799	AT3G12630	115	1e-32	0.69	0.89	SAP5	NA	GO:0003677, GO:0004842, GO:0005515, GO:0005634, GO:0006007, GO:0008270, GO:0009414, GO:0046872, GO:0051865
VIT_206s0004g02620	2	phenylalanine ammonia-lyase	1.50205	0.060859	5.40282	0.225779	-0.272317	AT2G37040	1233	0	0.82	0.91	ATPAL1, PAL1	Encodes PAL1, a phenylalanine ammonia-lyase. Arabidopsis has four PALs: AT2G37040 (PAL1), AT3G53260 (PAL2), AT5G04230 (PAL3) and AT3G10340 (PAL4).	GO:0003824, GO:0005737, GO:0006559, GO:0006570, GO:0006979, GO:0009058, GO:0009555, GO:0009698, GO:0009800, GO:0009819, GO:0009821, GO:0010224, GO:0016211, GO:0016829, GO:0016841, GO:0045548, GO:0046244, GO:0046274, GO:0080167
VIT_206s0004g02900	2	4-hydroxy-3-methylbut-2-en-1-yl diphosphate synthase	0.814557	3.80484	2.40148	0.128849	0.495965	AT5G60600	1343	0	0.86	0.93	CLB4, CSB3, GCPE, HDS, ISPG	Encodes a chloroplast-localized hydroxy-2-methyl-2-(E)-butenyl 4-diphosphate (HMBPP) synthase (HDS), catalyzes the formation of HMBPP from 2-C-methyl-D-erythrytol 2,4-cyclodiphosphate (MEcPP). The HDS enzyme controls the penultimate steps of the biosynthesis of IPP and dimethylallyl diphosphate (DMAPP) via the MEP pathway and may serve as a metabolic control point for SA-mediated disease resistan…	GO:0000096, GO:0000165, GO:0005351, GO:0005506, GO:0005634, GO:0006098, GO:0006417, GO:0006546, GO:0006612, GO:0006636, GO:0006655, GO:0006766, GO:0008299, GO:0008652, GO:0009072, GO:0009106, GO:0009108, GO:0009401, GO:0009409, GO:0009570, GO:0009595, GO:0009637, GO:0009644, GO:0009657, GO:0009695, GO:0009697, GO:0009744, GO:0009862, GO:0009867, GO:0009941, GO:0010114, GO:0010155, GO:0010200, GO:…
VIT_206s0004g06830	2	asparagine synthetase	0.453636	1.14002	2.78006	0.872361	3.03344	AT3G47340	1073	0	0.87	0.95	ASN1, AT-ASN1, DIN6	encodes a glutamine-dependent asparagine synthetase, the predicted ASN1 peptide contains a purF-type glutamine-binding domain, and is expressed predominantly in shoot tissues, where light has a negative effect on its mRNA accumulation. Expression is induced within 3 hours of dark treatment, in senescing leaves and treatment with exogenous photosynthesis inhibitor. Induction of gene expression was…	GO:0004066, GO:0005524, GO:0005737, GO:0006522, GO:0006529, GO:0006531, GO:0006541, GO:0008152, GO:0009063, GO:0009646, GO:0009744, GO:0009749, GO:0009750, GO:0016874, GO:0043617, GO:0070981
VIT_206s0004g07920	2	map kinase	3.45687	3.38805	4.77245	0.328437	1.5554	AT5G58350	692	0	0.62	0.73	WNK4, ZIK2	Encodes a member of the WNK family (9 members in all) of protein kinases, the structural design of which is clearly distinct from those of other known protein kinases, such as receptor-like kinases and mitogen-activated protein kinases. Its transcription is under the control of circadian rhythms.	GO:0000186, GO:0004672, GO:0004674, GO:0004709, GO:0004713, GO:0005524, GO:0005634, GO:0005737, GO:0005886, GO:0006468, GO:0007178, GO:0009069, GO:0010260, GO:0016036, GO:0016301, GO:0016740, GO:0019375, GO:0042631, GO:0043424, GO:0046777, GO:0048573
VIT_206s0004g08150	2	cinnamate-4-hydroxylase	5.96125	2.19165	6.98066	0.153989	0.450297	AT2G30490	871	0	0.84	0.93	ATC4H, C4H, CYP73A5, REF3	Encodes a cinnamate-4-hydroxylase. Mutations in this gene impact phenylpropanoid metabolism, growth and development.	GO:0004497, GO:0005506, GO:0006558, GO:0009055, GO:0009805, GO:0009809, GO:0009811, GO:0016491, GO:0016710, GO:0020037, GO:0046872, GO:0055114
VIT_206s0009g03670	2	NA	0.0472087	0.684318	2.25979	1.97147	2.79798	AT4G18380	185	2e-54	0.36	0.53	NA	NA	GO:0010286
VIT_206s0061g00120	2	beta- -glucanase	4.83795	2.99104	5.30615	0.0163823	4.01967	AT3G57240	375	2e-128	0.6	0.74	BG3	encodes a member of glycosyl hydrolase family 17	GO:0003824, GO:0004553, GO:0005618, GO:0005886, GO:0005975, GO:0005982, GO:0005985, GO:0008152, GO:0009651, GO:0009817, GO:0016787, GO:0016798, GO:0042973, GO:0043169
VIT_206s0061g01030	2	aspartic proteinase-like protein 2-like	2.50544	0.826387	2.47439	0.217026	1.62892	AT5G22850	705	0	0.7	0.83	NA	NA	GO:0004190, GO:0005576, GO:0006508, GO:0008233, GO:0009505, GO:0016773, GO:0016787
VIT_206s0061g01300	2	arogenate dehydratase prephenate dehydratase chloroplastic-like	3.23487	2.66506	4.35354	0.290446	1.11863	AT1G08250	608	0	0.82	0.88	ADT6, AtADT6	Encodes a plastid-localized arogenate dehydratase involved in phenylalanine biosynthesis. Although this enzyme has sequence similarity to prephenate dehydratases, it is 98 times more active with arogenate than prephenate in enzymatic assays.	GO:0000162, GO:0004664, GO:0005829, GO:0006571, GO:0009094, GO:0009507, GO:0010048, GO:0010244, GO:0016829, GO:0043481, GO:0047769, GO:0048440, GO:0080167
VIT_206s0061g01390	2	cbf-like transcription factor	-0.592665	2.48494	1.20584	1.77232	1.78481	AT5G51990	180	2e-55	0.45	0.58	CBF4, DREB1D	encodes a member of the DREB subfamily A-1 of ERF/AP2 transcription factor family (CBF4). The protein contains one AP2 domain. There are six members in this subfamily, including CBF1, CBF2, and CBF3. This gene is involved in response to drought stress and abscisic acid treatment, but not to low temperature.	GO:0003677, GO:0003700, GO:0005634, GO:0005667, GO:0006355
VIT_206s0080g00090	2	cytochrome p450	-0.607921	2.51839	4.21637	1.84348	1.86891	AT2G27690	608	0	0.65	0.8	CYP94C1	Encodes a CYP94C1. Has highest omega-hydroxylase activity with 9,10-epoxystearic acid, while also metabolized lauric acid (C12:0) and C18 unsaturated fatty acids. Gene expression is induced in response to wounding and jasmonic acid treatment.	GO:0004497, GO:0005506, GO:0005576, GO:0006631, GO:0009055, GO:0009414, GO:0009611, GO:0009620, GO:0009695, GO:0009723, GO:0009733, GO:0009738, GO:0009867, GO:0016023, GO:0016491, GO:0018685, GO:0019825, GO:0020037, GO:0042538, GO:0046872, GO:0055114, GO:0070330
VIT_207s0005g00060	2	NA	2.78676	2.07454	3.07556	0.158943	-0.3733	None	None	None	None	None	None	None	NA
VIT_207s0005g00170	2	rubber elongation factor	-0.677449	3.18728	1.82958	-0.0691614	0.830159	AT3G05500	259	3e-86	0.61	0.8	NA	NA	GO:0003746, GO:0005773, GO:0005840, GO:0006448, GO:0006865, GO:0006950, GO:0009062, GO:0010200
VIT_207s0005g04890	2	glutathione s-	3.33453	1.6146	3.85649	0.26462	2.15104	AT2G29420	207	2e-66	0.49	0.68	ATGSTU7, GST25, GSTU7	Encodes glutathione transferase belonging to the tau class of GSTs. Naming convention according to Wagner et al. (2002). Induced by Salicylic acid. Independent of NPR1 for their induction by salicylic acid.	GO:0004462, GO:0005515, GO:0005975, GO:0006090, GO:0016740, GO:0016829
VIT_207s0031g00350	2	caffeoyl- o-methyltransferase	3.73025	3.58923	3.3842	-0.216337	-0.463715	AT4G34050	456	5e-163	0.87	0.96	CCoAOMT1	NA	GO:0008168, GO:0008171, GO:0009805, GO:0009809, GO:0009811, GO:0016740, GO:0032259, GO:0042409, GO:0046686, GO:0046872
VIT_207s0031g00500	2	subtilisin-like protease	1.48297	2.66147	2.81317	0.529848	0.377187	AT5G67090	610	0	0.46	0.62	NA	NA	GO:0004252, GO:0006508, GO:0016023, GO:0016787, GO:0032440, GO:0042802, GO:0043086, GO:0055114
VIT_207s0031g00530	2	protein kinase-like protein	-0.483041	3.67862	3.4207	1.49984	3.14506	AT4G36950	323	4e-108	0.51	0.65	MAPKKK21	member of MEKK subfamily	GO:0000166, GO:0000186, GO:0000302, GO:0004629, GO:0004672, GO:0004674, GO:0004709, GO:0004713, GO:0005515, GO:0005524, GO:0006468, GO:0006629, GO:0007178, GO:0008081, GO:0009069, GO:0009409, GO:0009414, GO:0009651, GO:0009737, GO:0016301, GO:0016740, GO:0048235
VIT_207s0031g02140	2	aromatic and neutral amino acid transporter	2.51472	1.75993	3.59725	0.329021	1.36238	AT2G42005	597	0	0.7	0.81	NA	NA	GO:0005275, GO:0005886, GO:0006007, GO:0006865, GO:0010193, GO:0015171, GO:0015837, GO:0016020, GO:0016021, GO:0030244
VIT_207s0104g00180	2	xyloglucan-specific endoglucanase inhibitor protein	3.59855	-2.05913	1.73979	-0.211206	1.3167	AT1G03220	558	0	0.65	0.78	NA	NA	GO:0004190, GO:0005886, GO:0006508, GO:0009505, GO:0009651
VIT_207s0104g01730	2	potassium transporter 5	3.76582	1.51823	3.04239	1.35143	3.92491	AT4G13420	868	0	0.55	0.7	ATHAK5, HAK5	Encodes a protein of the KUP/HAK/KT potassium channel class that is upregulated in the roots by K levels.	GO:0006813, GO:0009674, GO:0015079, GO:0016020, GO:0071805
VIT_207s0129g00660	2	indole-3-acetic acid-amido synthetase	-0.33047	-1.75814	3.23441	2.67117	4.59266	AT2G14960	994	0	0.79	0.88	GH3.1	encodes a protein similar to IAA-amido synthases. Lines carrying an insertion in this gene are hypersensitive to auxin.	GO:0009416, GO:0009536, GO:0009733, GO:0010279, GO:0016023, GO:0032940
VIT_207s0129g00800	2	isoflavone 2 -hydroxylase	0.700585	2.4139	3.41768	2.44371	4.62047	AT4G37370	578	0	0.58	0.76	CYP81D8	member of CYP81D	GO:0002213, GO:0004497, GO:0005506, GO:0005783, GO:0005886, GO:0009055, GO:0009759, GO:0016491, GO:0016705, GO:0020037, GO:0033773, GO:0042742, GO:0046872, GO:0050832, GO:0052544, GO:0055114, GO:0080167
VIT_207s0141g00360	2	phospholipase a1- chloroplastic-like	-2.42074	2.01725	2.28731	1.39183	3.82732	AT2G30550	675	0	0.67	0.78	NA	Encodes a lipase that hydrolyzes phosphatidylcholine, glycolipids as well as triacylglycerols.	GO:0003824, GO:0004806, GO:0006612, GO:0006629, GO:0008970, GO:0009395, GO:0009507, GO:0009697, GO:0009863, GO:0009867, GO:0010363, GO:0016036, GO:0019375, GO:0031348, GO:0042631, GO:0046486, GO:0047714
VIT_207s0141g00690	2	ethylene-responsive element binding factor-like protein	-1.0449	4.72514	4.21937	1.15747	1.74743	AT1G50640	115	1e-31	0.87	0.93	ATERF3, ERF3	encodes a member of the ERF (ethylene response factor) subfamily B-1 of ERF/AP2 transcription factor family (ATERF-3). The protein contains one AP2 domain. There are 15 members in this subfamily including ATERF-3, ATERF-4, ATERF-7, and leafy petiole.	GO:0003677, GO:0003700, GO:0005634, GO:0005667, GO:0006355, GO:0006952, GO:0009873, GO:0016020
VIT_207s0151g00830	2	NA	0.97876	2.28093	2.51227	-0.157678	-0.563116	AT3G22530	122	1e-34	0.45	0.62	NA	NA	NA
VIT_208s0007g00540	2	haloacid dehalogenase-like hydrolase domain-containing protein	0.94442	4.66243	3.0396	-0.266994	0.000357764	AT5G02230	407	1e-140	0.68	0.81	NA	NA	GO:0003824, GO:0008152, GO:0016787
VIT_208s0007g01640	2	fructokinase-like protein 1	1.74846	2.42166	2.80271	-0.458303	-0.512737	AT3G54090	646	0	0.69	0.82	FLN1	Encodes a fructokinase-like protein (AT3G54090/FLN1, AT1G69200/FLN2), a member of the pfkB-carbohydrate kinase family. FLN1 and FLN2 are potential plastidial thioredoxin z (TRX z) targets.	GO:0003677, GO:0005634, GO:0005737, GO:0005982, GO:0005985, GO:0006000, GO:0006013, GO:0006364, GO:0006399, GO:0008865, GO:0009295, GO:0009507, GO:0009658, GO:0009793, GO:0010027, GO:0010228, GO:0016226, GO:0016301, GO:0016310, GO:0016740, GO:0042644, GO:0042793, GO:0045893, GO:0048481
VIT_208s0007g01810	2	anion transporter 4	1.80387	1.58301	4.22551	-0.433106	0.0254219	AT2G38060	672	0	0.68	0.79	PHT4;2	Encodes an inorganic phosphate transporter (PHT4;2).	GO:0004674, GO:0005315, GO:0005351, GO:0005524, GO:0006468, GO:0006810, GO:0006811, GO:0006817, GO:0008514, GO:0008643, GO:0009069, GO:0009507, GO:0009536, GO:0015706, GO:0015711, GO:0016020, GO:0016021, GO:0031969, GO:0055085
VIT_208s0007g01930	2	bahd acyltransferase dcr-like	0.254038	1.59619	4.37701	0.41265	2.12971	AT5G01210	631	0	0.67	0.77	NA	NA	GO:0005737, GO:0016740, GO:0016747, GO:0047672, GO:0080167
VIT_208s0007g02850	2	f-box family protein	1.79046	4.80576	4.34354	1.35472	1.90015	AT2G27310	253	8e-81	0.42	0.6	NA	NA	GO:0005515, GO:0006950, GO:0008152, GO:0009628, GO:0009723, GO:0009737, GO:0009755
VIT_208s0007g03870	2	tpa_exp: phytosulfokine peptide precursor	-0.020737	3.62471	0.911265	2.03784	3.54544	AT3G44735	68	2e-16	0.49	0.6	ATPSK3, PSK1, PSK3	Phytosulfokine 3 precursor, coding for a unique plant peptide growth factor.	GO:0005576, GO:0007165, GO:0008083, GO:0008283, GO:0040007
VIT_208s0007g05570	2	methyltransferase ddb_g0268948-like	1.25403	3.04442	4.0865	0.128703	0.955326	AT2G41380	305	8e-100	0.56	0.72	NA	NA	GO:0005739, GO:0005829, GO:0008152, GO:0008168, GO:0009407, GO:0010583, GO:0016740, GO:0032259, GO:0046686
VIT_208s0007g05580	2	methyltransferase ddb_g0268948-like	0.55175	2.36762	4.02503	1.93855	3.79647	AT2G41380	333	3e-114	0.62	0.77	NA	NA	GO:0005739, GO:0005829, GO:0008152, GO:0008168, GO:0009407, GO:0010583, GO:0016740, GO:0032259, GO:0046686
VIT_208s0007g06160	2	bzip transcription factor-like protein	2.87668	0.440226	3.33622	-0.00716778	3.64123	AT5G06839	567	0	0.65	0.78	bZIP65, TGA10	NA	GO:0003677, GO:0003700, GO:0004674, GO:0005096, GO:0005634, GO:0005667, GO:0006355, GO:0006468, GO:0007165, GO:0009069, GO:0009410, GO:0030968, GO:0043565, GO:0046983
VIT_208s0007g07520	2	short-chain type	2.57139	3.08321	5.22544	0.888826	2.60737	AT4G13180	385	9e-135	0.68	0.83	NA	NA	GO:0000166, GO:0003824, GO:0004316, GO:0005488, GO:0005515, GO:0005835, GO:0006633, GO:0008152, GO:0016491, GO:0042967, GO:0046685, GO:0055114
VIT_208s0007g07670	2	nac domain ipr003441	2.62287	0.862237	4.30463	2.03672	4.61814	AT3G04070	288	2e-94	0.49	0.63	anac047, NAC047	NA	GO:0003677, GO:0006355, GO:0007275, GO:0044699
VIT_208s0007g08750	2	heat shock factor	2.96518	0.964086	1.91328	1.3344	4.43336	AT2G41690	227	2e-73	0.57	0.7	AT-HSFB3, HSFB3	member of Heat Stress Transcription Factor (Hsf) family	GO:0003677, GO:0003700, GO:0005634, GO:0005667, GO:0005737, GO:0006355, GO:0006950, GO:0043565, GO:0046686
VIT_208s0040g00780	2	cytochrome p450	3.29857	3.11079	3.87052	0.0029555	-0.0852022	AT2G40890	880	0	0.8	0.91	CYP98A3	encodes coumarate 3-hydroxylase (C3H), a P450-dependent monooxygenase. Involved in lignin biosynthesis and flavonoid biosynthesis. Also affects the biosynthesis of coumarins such as scopoletin and scopolin as a branching-out-pathway from the phenylpropanoid acid level.	GO:0004497, GO:0005506, GO:0009055, GO:0009813, GO:0016021, GO:0016491, GO:0016709, GO:0016711, GO:0020037, GO:0046872, GO:0055114
VIT_208s0040g01130	2	serine carboxypeptidase-like 45-like	-2.36076	5.15457	2.5952	1.18547	1.18121	AT2G33530	556	0	0.61	0.76	scpl46	NA	GO:0004180, GO:0004185, GO:0006508, GO:0016787
VIT_208s0040g01710	2	phenylalanine ammonia-lyase	6.37617	4.56217	7.04569	-0.00117384	0.99745	AT2G37040	1246	0	0.83	0.91	ATPAL1, PAL1	Encodes PAL1, a phenylalanine ammonia-lyase. Arabidopsis has four PALs: AT2G37040 (PAL1), AT3G53260 (PAL2), AT5G04230 (PAL3) and AT3G10340 (PAL4).	GO:0003824, GO:0005737, GO:0006559, GO:0006570, GO:0006979, GO:0009058, GO:0009555, GO:0009698, GO:0009800, GO:0009819, GO:0009821, GO:0010224, GO:0016211, GO:0016829, GO:0016841, GO:0045548, GO:0046244, GO:0046274, GO:0080167
VIT_208s0040g01720	2	NA	2.02961	1.91221	2.19285	-0.241225	-0.0251032	None	None	None	None	None	None	None	NA
VIT_208s0040g02820	2	NA	4.33126	-1.14692	3.51422	-0.328425	0.0193529	AT5G02640	129	6e-38	0.54	0.63	NA	NA	NA
VIT_208s0040g02900	2	protein aluminum sensitive 3	2.55174	-0.61303	-0.385688	0.906154	-0.34504	AT2G37330	441	9e-157	0.83	0.94	ALS3	Encodes an ABC transporter-like protein, without an ATPase domain, required for aluminum (Al) resistance/tolerance and may function to redistribute accumulated Al away from sensitive tissues in order to protect the growing root from the toxic effects of Al.	GO:0005460, GO:0005515, GO:0005886, GO:0010044, GO:0012506, GO:0015786, GO:0016020, GO:0016021
VIT_208s0040g03040	2	protein in2-1 homolog b-like	1.71623	2.10613	2.81586	0.111622	0.70094	AT5G02790	332	9e-115	0.7	0.82	GSTL3	NA	GO:0004364, GO:0005515, GO:0005737, GO:0006749, GO:0008152, GO:0010731, GO:0016740, GO:0046686
VIT_208s0058g00590	2	macrophage migration inhibitory factor family protein	0.752018	3.34189	1.3382	1.04166	1.98582	AT3G51660	144	7e-45	0.66	0.82	NA	NA	GO:0005777, GO:0006569, GO:0006954, GO:0009507, GO:0009684, GO:0051707
VIT_208s0058g01090	2	cbl-interacting serine threonine-protein	0.814292	3.40773	3.47736	0.16135	-0.2261	AT5G01820	545	0	0.64	0.8	ATCIPK14, ATSR1, CIPK14, PKS24, SnRK3.15, SR1	Encodes a CBL-interacting serine/threonine protein kinase.	GO:0000166, GO:0000398, GO:0000956, GO:0003677, GO:0003723, GO:0004672, GO:0004674, GO:0004683, GO:0004713, GO:0005515, GO:0005516, GO:0005524, GO:0005773, GO:0005886, GO:0006355, GO:0006468, GO:0007165, GO:0009069, GO:0009268, GO:0009506, GO:0010118, GO:0010150, GO:0016301, GO:0016607, GO:0016740, GO:0019722, GO:0030145, GO:0035061, GO:0042742, GO:0050832
VIT_208s0105g00380	2	NA	0.34097	6.65697	6.68262	5.63067	7.86163	AT5G05600	466	1e-163	0.63	0.77	NA	NA	GO:0005506, GO:0005737, GO:0009813, GO:0016491, GO:0016702, GO:0045431, GO:0050589, GO:0051555, GO:0055114, GO:0080167
VIT_209s0002g00540	2	zinc finger	3.87647	1.05935	4.20309	0.662103	1.45206	AT5G40990	391	2e-133	0.56	0.71	GLIP1	Component of plant resistance. Contains lipase signature motif and GDSL domain. Directly interferes with the fungal infection process by acting on fungal cell walls through its action as a antimicrobial compound. Critical component for both local and systemic resistance responses in the incompatible interaction with Alternaria brassicicola in the ethylene-dependent pathway.	GO:0004064, GO:0005615, GO:0006629, GO:0009751, GO:0009753, GO:0009866, GO:0016042, GO:0016298, GO:0016788, GO:0050832
VIT_209s0002g01320	2	auxin-binding protein abp19a-like	4.45625	0.927367	8.05682	3.00138	5.6403	AT1G72610	253	1e-84	0.62	0.77	ATGER1, GER1, GLP1	germin-like protein (GLP1)	GO:0004872, GO:0005576, GO:0005618, GO:0005634, GO:0009409, GO:0009505, GO:0009734, GO:0030145, GO:0031012, GO:0045735, GO:0046872, GO:0048046
VIT_209s0002g01750	2	NA	3.27228	1.45813	2.6783	-0.60889	-0.0662857	AT5G11970	110	2e-31	0.53	0.63	NA	NA	NA
VIT_209s0002g02430	2	multidrug resistance protein abc transporter family	3.75652	3.9285	4.76507	-0.0941008	-0.267669	AT3G21250	1906	0	0.66	0.79	ABCC8, ATMRP6, MRP6	member of MRP subfamily	GO:0000166, GO:0000325, GO:0005524, GO:0005774, GO:0005886, GO:0006200, GO:0006810, GO:0008559, GO:0016020, GO:0016021, GO:0016311, GO:0016491, GO:0016787, GO:0016791, GO:0016887, GO:0017111, GO:0032440, GO:0042626, GO:0055085, GO:0055114
VIT_209s0002g02970	2	NA	6.83989	4.06605	6.74252	3.50346	6.46737	AT3G21352	46	3e-08	0.41	0.61	NA	NA	NA
VIT_209s0002g03450	2	clavaminate synthase-like protein	2.24308	1.26041	2.98287	0.157422	0.950472	AT3G21360	529	0	0.78	0.85	NA	NA	GO:0005506, GO:0005634, GO:0009055, GO:0016491, GO:0046872, GO:0055114
VIT_209s0002g05180	2	NA	1.49238	2.85603	2.40356	0.00905634	-0.288089	AT1G52827	43	2e-07	0.53	0.8	ATCDT1, CDT1	Cysteine-rich protein that confers cadmium tolerance to yeast. Homologs are also found in rice, Brassica rapa and pine.	NA
VIT_209s0002g05570	2	pleiotropic drug resistance protein 1-like	1.00391	3.90211	3.65418	2.26907	3.42248	AT1G15520	2209	0	0.71	0.84	ABCG40, ATABCG40, ATPDR12, PDR12	ABC transporter family involved in ABA transport and resistance to lead. Localizes to plasma membrane. Upregulated by lead. Expressed in leaves, flowers, stomata and roots.	GO:0000166, GO:0005524, GO:0005886, GO:0006200, GO:0006810, GO:0010193, GO:0015416, GO:0015417, GO:0015439, GO:0015692, GO:0016020, GO:0016021, GO:0016787, GO:0016887, GO:0017111, GO:0080168
VIT_209s0002g05730	2	monoglyceride lipase-like	2.7724	2.4389	3.01949	-0.27697	-0.661968	AT1G52760	549	0	0.78	0.88	LysoPL2	Encodes a lysophospholipase 2 (LysoPL2). Involved in tolerance to cadmium-induced oxidative stress. Binds Acyl-CoA-binding protein 2 (ACBP2).	GO:0003846, GO:0004622, GO:0005886, GO:0009395, GO:0009506, GO:0009507, GO:0010043, GO:0016787, GO:0042542, GO:0042967, GO:0046486, GO:0046686
VIT_209s0002g06400	2	NA	0.0515913	3.71576	2.25149	-0.514609	2.10374	AT1G15385	52	5e-10	0.6	0.76	NA	NA	NA
VIT_209s0018g00240	2	probable wrky transcription factor 40-like isoform 1	1.44032	0.397382	2.86027	-0.276796	1.72221	AT1G80840	301	1e-100	0.55	0.71	ATWRKY40, WRKY40	Pathogen-induced transcription factor. Binds W-box sequences in vitro. Forms protein complexes with itself and with WRKY40 and WRKY60. Coexpression with WRKY18 or WRKY60 made plants more susceptible to both P. syringae and B. cinerea. WRKY18, WRKY40, and WRKY60 have partially redundant roles in response to the hemibiotrophic bacterial pathogen Pseudomonas syringae and the necrotrophic fungal path…	GO:0003677, GO:0003700, GO:0005634, GO:0005667, GO:0006355, GO:0009611, GO:0009751, GO:0010200, GO:0042742, GO:0043565, GO:0050691, GO:0050832
VIT_209s0054g01220	2	beta-amyrin synthase	4.63871	4.03423	4.69722	0.737809	1.68465	AT1G78950	1229	0	0.76	0.86	AtBAS, AtLUP4, BAS	NA	GO:0003824, GO:0006508, GO:0008237, GO:0010263, GO:0010686, GO:0016853, GO:0016866, GO:0019745, GO:0034074, GO:0034075, GO:0042299, GO:0042300, GO:0048364, GO:0051746, GO:0080003, GO:0080011
VIT_209s0070g00240	2	cinnamoyl- reductase	3.15321	2.14638	2.52022	0.13048	0.417241	AT1G15950	528	0	0.81	0.9	ATCCR1, CCR1, IRX4	Encodes a cinnamoyl CoA reductase. Involved in lignin biosynthesis.	GO:0000166, GO:0003824, GO:0003854, GO:0005488, GO:0006694, GO:0008152, GO:0009409, GO:0009805, GO:0009809, GO:0009811, GO:0009813, GO:0016491, GO:0016621, GO:0044237, GO:0045552, GO:0050662, GO:0055114
VIT_210s0003g00480	2	flavonoid o-methyltransferase related	2.80195	1.42307	2.107	0.193519	2.78538	AT4G35160	206	3e-62	0.36	0.55	NA	NA	GO:0008168, GO:0008171, GO:0016740, GO:0032259, GO:0046983, GO:0050630
VIT_210s0003g00580	2	ethylene responsive element binding factor 2	3.00319	0.63316	4.92243	0.358104	2.1766	AT4G17500	147	2e-43	0.52	0.66	ATERF-1, ERF-1	Encodes a member of the ERF (ethylene response factor) subfamily B-3 of ERF/AP2 transcription factor family (ATERF-1). The protein contains one AP2 domain. There are 18 members in this subfamily including ATERF-1, ATERF-2, AND ATERF-5.	GO:0003677, GO:0003700, GO:0005634, GO:0005667, GO:0006355, GO:0006952, GO:0009628, GO:0009723, GO:0009737, GO:0009864, GO:0010200, GO:0045893
VIT_210s0003g00880	2	nudix hydrolase 15	0.875788	1.38056	2.90173	0.124623	1.10524	AT1G28960	374	1e-129	0.74	0.82	ATNUDT15, ATNUDX15, NUDX15	NA	GO:0000287, GO:0005739, GO:0006104, GO:0006144, GO:0006914, GO:0008893, GO:0009688, GO:0010945, GO:0015937, GO:0016787, GO:0030145, GO:0046872
VIT_210s0003g01160	2	transcription factor bhlh30-like	2.42855	0.542657	2.62574	0.394189	1.99857	AT2G40200	130	4e-36	0.42	0.63	NA	NA	GO:0005634, GO:0046983
VIT_210s0003g03790	2	protein tify 5a-like	-0.595292	4.6738	4.29419	2.107	2.18046	AT1G30135	106	8e-30	0.48	0.65	JAZ8, TIFY5A	NA	GO:0005515, GO:0005634, GO:0006952
VIT_210s0003g04000	2	dead box-like rna helicase	2.42326	-0.0803137	0.621795	-0.0180128	0.0910546	AT4G15850	726	0	0.69	0.82	ATRH1, RH1	plant DEAD box-like RNA helicase.	GO:0000085, GO:0000166, GO:0003676, GO:0003723, GO:0004386, GO:0005524, GO:0005634, GO:0006406, GO:0006606, GO:0006626, GO:0008026, GO:0009560, GO:0009640, GO:0010388, GO:0016787, GO:0017151
VIT_210s0003g04080	2	NA	3.75468	4.20587	5.17499	0.462673	5.71245	None	None	None	None	None	None	None	NA
VIT_210s0003g04470	2	abc transporter c family member 2-like	1.11735	2.46994	2.40591	-0.14134	-0.519832	AT2G34660	2384	0	0.73	0.84	ABCC2, AtABCC2, ATMRP2, EST4, MRP2	encodes a multidrug resistance-associated protein that is MgATP-energized glutathione S-conjugate pump. The expression of this gene is upregulated by herbicide safeners such as benoxacor and fenclorim.	GO:0000166, GO:0000325, GO:0005524, GO:0005774, GO:0005886, GO:0006200, GO:0006810, GO:0006812, GO:0006855, GO:0008559, GO:0009407, GO:0010583, GO:0015446, GO:0015700, GO:0016021, GO:0016491, GO:0016887, GO:0017111, GO:0032440, GO:0042626, GO:0046685, GO:0055114, GO:0071992, GO:0071994
VIT_210s0042g00930	2	stilbene synthase	0.853317	0.159198	3.07021	1.83067	3.2379	AT5G13930	621	0	0.75	0.89	ATCHS, CHS, TT4	Encodes chalcone synthase (CHS), a key enzyme involved in the biosynthesis of flavonoids. Required for the accumulation of purple anthocyanins in leaves and stems. Also involved in the regulation of auxin transport and the modulation of root gravitropism.	GO:0003824, GO:0005737, GO:0006950, GO:0006952, GO:0008152, GO:0009058, GO:0016210, GO:0016740, GO:0016747, GO:0050350
VIT_210s0071g00300	2	transmembrane protein 53-like	-1.33648	1.63976	2.39507	-0.0369052	1.3183	AT3G19970	559	0	0.62	0.77	NA	NA	GO:0006612, GO:0009414, GO:0009611, GO:0009620, GO:0009695, GO:0009863, GO:0009867, GO:0010200, GO:0010363, GO:0042538, GO:0052542
VIT_210s0071g00840	2	uncharacterized protein	2.67588	2.58309	3.4419	0.394365	1.92935	AT3G19990	633	0	0.72	0.86	NA	NA	GO:0005515, GO:0005829, GO:0009507, GO:0009570
VIT_210s0092g00640	2	NA	1.12231	1.91757	2.43007	0.00511237	0.374806	AT1G79160	160	5e-48	0.42	0.54	NA	NA	NA
VIT_210s0116g00710	2	tryptophan synthase beta chain	-0.011838	4.73662	1.82514	4.39342	4.90815	AT5G28237	609	0	0.66	0.77	NA	NA	GO:0000162, GO:0003824, GO:0004674, GO:0004834, GO:0005524, GO:0005739, GO:0006468, GO:0006568, GO:0006571, GO:0006979, GO:0008152, GO:0009069, GO:0009094, GO:0009570, GO:0009651, GO:0009941, GO:0016491, GO:0030170, GO:0032440, GO:0055114
VIT_211s0016g00660	2	ethylene-responsive transcription factor erf017-like	-0.131326	2.72611	2.05749	2.64919	2.76328	AT1G19210	191	1e-60	0.55	0.65	NA	encodes a member of the DREB subfamily A-5 of ERF/AP2 transcription factor family. The protein contains one AP2 domain. There are 15 members in this subfamily including RAP2.1, RAP2.9 and RAP2.10.	GO:0003677, GO:0003700, GO:0003735, GO:0005622, GO:0005634, GO:0005667, GO:0005840, GO:0006355, GO:0006412, GO:0009873
VIT_211s0016g00710	2	protein tify 10a	-0.331739	2.22996	2.2855	0.701872	2.00678	AT1G19180	191	5e-59	0.47	0.6	JAZ1, TIFY10A	JAZ1 is a nuclear-localized protein involved in jasmonate signaling. JAZ1 transcript levels rise in response to a jasmonate stimulus. JAZ1 can interact with the COI1 F-box subunit of an SCF E3 ubiquitin ligase in a yeast-two-hybrid assay only in the presence of jasmonate-isoleucine (JA-ILE) or coronatine. Application of jasmonate methyl ester to Arabidopsis roots reduces the levels of a JAZ1:GUS …	GO:0005515, GO:0005634, GO:0006952, GO:0009555, GO:0009620, GO:0009628, GO:0009753, GO:0009863, GO:0009867, GO:0009908, GO:0031347, GO:0033554, GO:0035556, GO:0042742, GO:0043067, GO:0045087, GO:0048519
VIT_211s0016g01070	2	cysteine protease	2.36132	1.61278	2.83411	-0.00742908	0.294759	AT3G45310	593	0	0.76	0.89	NA	NA	GO:0004197, GO:0005576, GO:0005773, GO:0005829, GO:0006096, GO:0006508, GO:0006816, GO:0006833, GO:0006972, GO:0007030, GO:0007568, GO:0008233, GO:0008234, GO:0009266, GO:0009651, GO:0009723, GO:0009750, GO:0016787, GO:0042744, GO:0046686
VIT_211s0016g02200	2	beta-galactosidase 1-like	3.86429	2.08464	2.79377	0.256199	1.44718	AT3G13750	947	0	0.73	0.86	BGAL1	beta-galactosidase, glycosyl hydrolase family 35	GO:0003824, GO:0004553, GO:0004565, GO:0005618, GO:0005622, GO:0005975, GO:0006012, GO:0006027, GO:0006687, GO:0008152, GO:0008270, GO:0009341, GO:0009505, GO:0016787, GO:0016798, GO:0030246, GO:0043169, GO:0046486, GO:0048046
VIT_211s0016g02340	2	cytidine deaminase	1.67464	2.49018	3.02217	0.32533	0.644952	AT2G19570	379	3e-131	0.63	0.76	AT-CDA1, CDA1, DESZ	Encodes a cytidine deaminase that deaminates cytidine and deoxycytidine and is competitively inhibited by cytosine-containing compounds.	GO:0003824, GO:0004126, GO:0005829, GO:0006206, GO:0008270, GO:0009972, GO:0016787, GO:0046087
VIT_211s0016g02830	2	gamma-glutamyl transpeptidase 4	1.06053	1.89435	3.38929	0.322899	0.397016	AT4G29210	797	0	0.62	0.78	GGT3, GGT4	The gene encodes a gamma-glutamyltransferase (AKA gamma-glutamyl transpeptidase, EC 2.3.2.2) that is located in the vacuole and is most active in roots. The encoded enzyme is involved in the initial degradation of glutathione conjugates in this cell compartment. It is also induced by xenobiotics and contributes to xenobiotics metabolism. Note that conflicting nomenclature exists in the literature…	GO:0003840, GO:0005634, GO:0005739, GO:0005773, GO:0006691, GO:0006693, GO:0006751, GO:0006805, GO:0006979, GO:0009505, GO:0016740, GO:0016756, GO:0019530, GO:0048046
VIT_211s0016g03080	2	receptor-like protein kinase hsl1-like	2.46719	1.73367	3.73901	0.700649	4.16438	AT5G25930	1045	0	0.55	0.71	NA	NA	GO:0000166, GO:0000186, GO:0002679, GO:0004672, GO:0004674, GO:0004709, GO:0004713, GO:0005515, GO:0005524, GO:0005886, GO:0006468, GO:0006612, GO:0007178, GO:0009069, GO:0009723, GO:0009738, GO:0010200, GO:0010363, GO:0016021, GO:0016301, GO:0016491, GO:0016740, GO:0032440, GO:0043069, GO:0052542, GO:0055114
VIT_211s0016g03190	2	e3 ubiquitin-protein ligase rnf115-like	1.39361	0.475301	2.53401	-0.700854	2.90717	AT1G68180	70	5e-15	0.37	0.53	NA	NA	GO:0005515, GO:0008270, GO:0009536, GO:0046872
VIT_211s0016g04160	2	sulfate transporter	0.399347	0.52138	5.2667	2.81285	5.43656	AT5G19600	751	0	0.7	0.83	SULTR3;5	Encodes sulfate transporter Sultr3;5.	GO:0005215, GO:0006810, GO:0008271, GO:0008272, GO:0009507, GO:0016020, GO:0016021, GO:0055085
VIT_211s0016g04330	2	dihydrofolate reductase	2.36104	0.747399	6.76452	0.71342	1.71152	AT4G24380	67	3e-14	0.35	0.63	NA	NA	GO:0005509
VIT_211s0016g04720	2	NA	2.01532	-0.934063	0.47143	0.583609	2.00068	AT2G18660	63	3e-13	0.34	0.48	AtPNP-A, PNP-A	Encodes PNP-A (Plant Natriuretic Peptide A). PNPs are a class of systemically mobile molecules distantly related to expansins; their biological role has remained elusive. PNP-A contains a signal peptide domain and is secreted into the extracellular space. Co-expression analyses using microarray data suggest that PNP-A may function as a component of plant defence response and SAR in particular, an…	NA
VIT_211s0016g05010	2	metallothiol transferase fosb	0.952474	1.33954	3.24714	2.44561	4.89431	AT1G80160	226	4e-75	0.69	0.81	GLYI7	NA	GO:0004462, GO:0005737, GO:0005975, GO:0006090, GO:0009414, GO:0016829, GO:0042538, GO:0046482
VIT_211s0016g05380	2	NA	2.4323	1.70718	2.9956	-0.323159	1.04688	AT1G52565	72	1e-16	0.41	0.6	NA	NA	NA
VIT_211s0037g00730	2	NA	0.145898	3.86379	2.73762	0.326697	0.311713	AT4G30790	1244	0	0.64	0.79	NA	NA	GO:0003677, GO:0004190, GO:0005634, GO:0006508, GO:0006914, GO:0008270, GO:0008907, GO:0009506, GO:0015074
VIT_211s0052g00540	2	abc transporter i family member 17	4.31836	3.95038	4.66876	0.386302	0.821121	AT1G67940	378	3e-132	0.76	0.88	ABCI17, ATNAP3, AtSTAR1, NAP3	member of NAP subfamily	GO:0000166, GO:0005315, GO:0005460, GO:0005515, GO:0005524, GO:0005774, GO:0005886, GO:0006200, GO:0006810, GO:0006817, GO:0010044, GO:0012506, GO:0015114, GO:0015415, GO:0015786, GO:0016020, GO:0016787, GO:0016887, GO:0017111, GO:0035435
VIT_211s0052g00880	2	nadph-ferrihemoprotein reductase	1.60709	1.86258	2.35142	-0.140294	0.410992	AT4G30210	1083	0	0.77	0.87	AR2, ATR2	Encodes NADPH-cytochrome P450 reductase that catalyzes the first oxidative step of the phenylpropanoid general pathway.	GO:0003958, GO:0005506, GO:0005789, GO:0009055, GO:0009507, GO:0009698, GO:0010181, GO:0016491, GO:0055114
VIT_211s0052g01090	2	4-coumarate: ligase	5.70934	4.34438	6.3995	-0.20967	0.296143	AT3G21240	803	0	0.69	0.84	4CL2, AT4CL2	encodes an isoform of 4-coumarate:CoA ligase (4CL), which is involved in the last step of the general phenylpropanoid pathway. The catalytic efficiency was in the following (descending) order: p-coumaric acid, caffeic acid, ferulic acid, 5-OH-ferulic acid and cinnamic acid. At4CL2 was unable to use sinapic acid as substrate.	GO:0003824, GO:0005524, GO:0008152, GO:0009411, GO:0009611, GO:0009620, GO:0009805, GO:0009809, GO:0009811, GO:0016207, GO:0016491, GO:0016874, GO:0047077, GO:0055114
VIT_211s0052g01700	2	cbl-interacting protein kinase	0.495964	2.3151	4.91456	0.656315	1.22972	AT5G57630	530	0	0.65	0.76	CIPK21, SnRK3.4	CBL-interacting protein kinase	GO:0000166, GO:0004672, GO:0004674, GO:0004683, GO:0004713, GO:0005515, GO:0005524, GO:0005634, GO:0005739, GO:0005829, GO:0005886, GO:0006468, GO:0007165, GO:0007584, GO:0009069, GO:0009409, GO:0009414, GO:0009611, GO:0009651, GO:0009735, GO:0009737, GO:0010107, GO:0010118, GO:0010555, GO:0016301, GO:0016740, GO:0030145, GO:0043266, GO:0051365
VIT_211s0065g00350	2	trans-cinnamate 4-monooxygenase	4.20796	2.22852	5.40384	1.19203	4.74937	AT2G30490	654	0	0.66	0.8	ATC4H, C4H, CYP73A5, REF3	Encodes a cinnamate-4-hydroxylase. Mutations in this gene impact phenylpropanoid metabolism, growth and development.	GO:0004497, GO:0005506, GO:0006558, GO:0009055, GO:0009805, GO:0009809, GO:0009811, GO:0016023, GO:0016491, GO:0016710, GO:0020037, GO:0046872, GO:0055114
VIT_211s0103g00530	2	NA	-0.899073	2.18014	0.574554	0.509846	1.50539	AT4G25850	449	3e-156	0.57	0.74	ORP4B	NA	GO:0008202
VIT_211s0118g00480	2	f-box lrr-repeat protein	2.20631	1.87053	2.1663	-0.339246	0.196156	AT1G15740	739	0	0.72	0.84	NA	NA	GO:0005515, GO:0005886
VIT_211s0149g00050	2	hexose transporter	2.99831	0.987588	2.74338	-0.0133733	-0.154003	AT4G02050	853	0	0.79	0.91	STP7	NA	GO:0005215, GO:0005351, GO:0005886, GO:0006810, GO:0008643, GO:0015293, GO:0016020, GO:0016021, GO:0016491, GO:0022891, GO:0032440, GO:0055085, GO:0055114
VIT_212s0028g00270	2	probable wrky transcription factor 28-like	1.98384	-0.461583	1.07618	0.406163	2.01742	AT4G18170	206	1e-63	0.49	0.59	ATWRKY28, WRKY28	member of WRKY Transcription Factor; Group II-c	GO:0003677, GO:0003700, GO:0005634, GO:0005667, GO:0006355, GO:0043565
VIT_212s0028g00710	2	4-hydroxyphenylpyruvate dioxygenase	3.46644	1.54174	3.15788	0.0955881	0.331569	AT1G06570	662	0	0.75	0.85	HPD, HPPD, PDS1	Mutation of the PDS1 locus disrupts the activity of p-hydroxyphenylpyruvate dioxygenase (HPPDase), the first committed step in the synthesis of both plastoquinone and tocopherols in plants.	GO:0000166, GO:0003868, GO:0004812, GO:0005506, GO:0005524, GO:0005737, GO:0005739, GO:0005829, GO:0006412, GO:0006418, GO:0006558, GO:0006559, GO:0006570, GO:0006572, GO:0009072, GO:0009507, GO:0010189, GO:0010236, GO:0016117, GO:0016491, GO:0016702, GO:0042802, GO:0046872, GO:0055114
VIT_212s0028g00930	2	glutathione s-transferase	1.96998	3.27249	3.454	0.681661	2.13432	AT2G30860	315	1e-108	0.66	0.83	ATGSTF7, ATGSTF9, GLUTTR, GSTF9	Encodes glutathione transferase belonging to the phi class of GSTs. Naming convention according to Wagner et al. (2002).	GO:0004364, GO:0005515, GO:0006749, GO:0016740
VIT_212s0028g02530	2	e3 ubiquitin-protein ligase atl41-like	2.47317	2.70261	3.62891	0.32462	2.81945	AT2G42360	172	3e-52	0.44	0.57	NA	NA	GO:0004842, GO:0005515, GO:0006865, GO:0008270, GO:0016020, GO:0016021, GO:0016567, GO:0019941, GO:0046872
VIT_212s0028g02570	2	calcium ion binding	1.37157	0.764973	0.965436	-1.17733	1.6052	AT1G53210	645	0	0.58	0.77	NA	NA	GO:0000325, GO:0005509, GO:0005773, GO:0005774, GO:0005886, GO:0007030, GO:0007033, GO:0009506, GO:0009507, GO:0016020, GO:0016021, GO:0042744, GO:0055085
VIT_212s0034g00130	2	udp-glucose flavonoid 3-o-glucosyltransferase 6-like	2.53233	4.19907	3.99897	0.200189	1.08767	AT3G21760	446	5e-152	0.49	0.67	HYR1	Encodes HYR1, a UDP glycosyltransferase (UGT). HYR1 glucosylates hypostatin, an inhibitor of cell expansion in vivo to form a bioactive glucoside.	GO:0008152, GO:0009651, GO:0009737, GO:0010294, GO:0016020, GO:0016740, GO:0016757, GO:0016758, GO:0047213, GO:0080043, GO:0080046
VIT_212s0057g00420	2	membrane protein	2.70619	1.95766	2.14783	0.0456966	1.64596	AT5G35735	425	2e-146	0.55	0.71	NA	NA	GO:0004497, GO:0005886, GO:0006612, GO:0009625, GO:0009862, GO:0009963, GO:0010363, GO:0010413, GO:0016021, GO:0031347, GO:0031348, GO:0045087, GO:0045492, GO:0050794, GO:0051707, GO:0051716
VIT_212s0057g01430	2	atfp4-like protein	2.68829	0.15748	1.07923	-0.214357	1.0855	AT3G07600	65	5e-14	0.43	0.62	NA	NA	GO:0030001, GO:0046872
VIT_212s0059g01060	2	fatty acid hydroperoxide lyase	-0.109098	1.75743	3.15044	1.78315	2.48545	AT4G15440	459	2e-158	0.55	0.75	CYP74B2, HPL1	Encodes a hydroperoxide lyase. Also a member of the CYP74B cytochrome p450 family. In the ecotype Columbia (Col) the gene contains a 10-nucleotide deletion in its first exon that causes it to code for a truncated protein that results in a non-functional hydroperoxide lyase.	GO:0004497, GO:0005506, GO:0009055, GO:0009611, GO:0009941, GO:0016705, GO:0016829, GO:0016832, GO:0020037, GO:0046872, GO:0047987, GO:0055114
VIT_212s0059g01380	2	1-aminocyclopropane-1-carboxylate oxidase	2.58205	3.62578	3.73718	0.241236	2.55279	AT1G05010	491	4e-175	0.75	0.89	ACO4, EAT1, EFE	Encodes 1-aminocyclopropane-1-carboxylate oxidase	GO:0005506, GO:0005507, GO:0005618, GO:0005886, GO:0009620, GO:0009651, GO:0009693, GO:0009727, GO:0009815, GO:0009835, GO:0016491, GO:0016706, GO:0031418, GO:0046872, GO:0055114
VIT_212s0059g02530	2	uncharacterized protein	2.97825	-0.122427	1.56215	0.752181	1.20223	AT1G05280	483	2e-167	0.59	0.73	NA	NA	GO:0004674, GO:0005524, GO:0005794, GO:0006468, GO:0009069, GO:0016740, GO:0016757
VIT_213s0019g00750	2	annexin d4-like	-0.103751	6.05321	1.66886	0.895375	1.47396	AT2G38750	327	2e-110	0.53	0.72	ANNAT4	Annexins are a family of calcium dependent membrane binding proteins though to be involved in Golgi mediated secretion. This is one of four annexins identified in Arabidopsis.	GO:0003676, GO:0005509, GO:0005544, GO:0006950, GO:0006970, GO:0008270, GO:0009408, GO:0009409, GO:0009414, GO:0009651, GO:0009737
VIT_213s0019g01490	2	elicitor-responsive protein	2.51752	1.84138	3.48201	0.729302	2.33764	AT3G55470	166	3e-52	0.49	0.73	NA	NA	GO:0005515, GO:0005544, GO:0005737, GO:0005886
VIT_213s0019g03550	2	ap2 domain-containing transcription factor	0.364257	3.75648	3.28114	0.202938	0.440198	AT2G28550	321	2e-103	0.55	0.65	RAP2.7, TOE1	NA	GO:0003677, GO:0003700, GO:0005634, GO:0005667, GO:0006355, GO:0009887, GO:0010228, GO:0016491, GO:0032440, GO:0055114
VIT_213s0019g04460	2	phenylalanine ammonia-lyase	5.21052	6.54483	7.41434	0.0485944	-0.37183	AT3G53260	1230	0	0.83	0.91	ATPAL2, PAL2	Encodes phenylalanine lyase. Arabidopsis has four PALs: AT2G37040 (PAL1), AT3G53260 (PAL2), AT5G04230 (PAL3) and AT3G10340 (PAL4).	GO:0003824, GO:0005737, GO:0006559, GO:0006570, GO:0006979, GO:0009058, GO:0009555, GO:0009698, GO:0009800, GO:0009819, GO:0009821, GO:0010224, GO:0016211, GO:0016829, GO:0016841, GO:0045548, GO:0046244, GO:0046274, GO:0080167
VIT_213s0019g04710	2	u-box domain-containing protein 14	1.60683	1.65962	2.40319	-0.214812	0.525989	AT3G54850	818	0	0.68	0.8	ATPUB14, PUB14	Encodes a protein with a typical U-box domain followed by an Armadillo repeat region, a domain organization that is frequently found in plant U-box proteins. Displays ubiquitin ligase activity in vitro.	GO:0000151, GO:0004842, GO:0005488, GO:0005634, GO:0005829, GO:0005871, GO:0010200, GO:0016567, GO:0016874, GO:0019894, GO:0019941, GO:0046777, GO:0070696
VIT_213s0047g00010	2	zinc induced facilitator-like 1 protein	2.77361	4.62345	5.21017	0.102564	0.539836	AT5G13750	664	0	0.66	0.8	ZIFL1	NA	GO:0005351, GO:0005886, GO:0008643, GO:0009624, GO:0009705, GO:0010043, GO:0015520, GO:0015904, GO:0016021, GO:0046677, GO:0055069, GO:0055085, GO:0080167
VIT_213s0064g01480	2	linoleate 13s-lipoxygenase 2- chloroplastic	0.512604	5.30097	3.96568	-0.355083	0.543272	AT3G45140	1092	0	0.59	0.73	ATLOX2, LOX2	Chloroplast lipoxygenase required for wound-induced jasmonic acid accumulation in Arabidopsis.Mutants are resistant to Staphylococcus aureus and accumulate salicylic acid upon infection.	GO:0005506, GO:0005515, GO:0006633, GO:0008610, GO:0009055, GO:0009535, GO:0009570, GO:0009611, GO:0009620, GO:0009695, GO:0009753, GO:0009941, GO:0016165, GO:0016491, GO:0016702, GO:0031408, GO:0046872, GO:0055114
VIT_213s0064g01510	2	axi 1 protein	1.51575	3.14959	2.49157	0.373024	0.342244	AT2G44500	808	0	0.73	0.84	NA	NA	GO:0005794, GO:0009507, GO:0016757, GO:0048765
VIT_213s0067g00930	2	serine threonine-protein kinase-like protein ccr3-like	1.24043	0.974653	3.2643	0.185739	1.20871	AT3G55950	906	0	0.63	0.74	ATCRR3, CCR3	NA	GO:0000166, GO:0004672, GO:0004674, GO:0004713, GO:0004872, GO:0005524, GO:0006468, GO:0006612, GO:0009069, GO:0009723, GO:0009738, GO:0010363, GO:0016020, GO:0016021, GO:0016301, GO:0016740, GO:0035556, GO:0042803, GO:0043069
VIT_213s0067g01120	2	chloroplast omega-3 fatty acid desaturase	-0.314794	5.22802	3.86526	0.971098	2.04835	AT5G05580	686	0	0.73	0.81	AtFAD8, FAD8	Encodes a temperature sensitive plastidic fatty acid desaturase.	GO:0006629, GO:0006636, GO:0009409, GO:0016491, GO:0016717, GO:0016720, GO:0031969, GO:0042389, GO:0055114
VIT_213s0067g02870	2	chalcone isomerase	2.40263	2.51066	3.78439	-0.334903	-0.794727	AT5G05270	205	3e-66	0.64	0.82	AtCHIL, CHIL	NA	GO:0009507, GO:0009718, GO:0009744, GO:0009813, GO:0010224, GO:0016853, GO:0016872, GO:0042398, GO:0045430, GO:0080167
VIT_213s0067g03200	2	probable peptide nitrate transporter at3g54450-like	2.45134	1.68294	1.77892	-0.575955	0.894312	AT3G54450	655	0	0.56	0.74	NA	NA	GO:0005215, GO:0005886, GO:0006810, GO:0006857, GO:0016020, GO:0016021
VIT_213s0073g00140	2	NA	0.667507	2.38503	3.03945	0.207588	-0.0519089	AT5G04820	220	8e-71	0.55	0.65	ATOFP13, OFP13	NA	GO:0043231, GO:0045892
VIT_213s0074g00110	2	phosphorylase family protein	2.68697	1.33255	3.75847	0.574808	1.83225	AT4G24340	426	2e-148	0.62	0.8	NA	NA	GO:0003824, GO:0005576, GO:0005634, GO:0005886, GO:0006260, GO:0009116, GO:0009505, GO:0009611, GO:0045735
VIT_213s0074g00570	2	proline transporter	3.26607	1.37256	3.36286	0.124175	2.90725	AT1G08230	389	5e-132	0.63	0.78	NA	NA	GO:0005275, GO:0006865, GO:0015837, GO:0016020, GO:0016021
VIT_213s0074g00720	2	alkaline neutral invertase	1.15881	1.94681	2.60328	-0.212564	0.0275878	AT5G22510	928	0	0.71	0.79	A/N-InvE, At-A/N-InvE, INV-E	Encodes a chloroplast-targeted alkaline/neutral invertase that is implicated in the development of the photosynthetic apparatus and nitrogen assimilation in seedlings to control the sucrose to hexose ratio.	GO:0003824, GO:0004575, GO:0005982, GO:0005987, GO:0009507, GO:0017177, GO:0033926, GO:0048825
VIT_213s0106g00610	2	hippocampus abundant transcript 1	2.02796	1.6598	3.29215	1.15174	0.647834	AT2G16980	267	2e-83	0.35	0.55	NA	NA	GO:0003677, GO:0003723, GO:0005215, GO:0005886, GO:0006810, GO:0015520, GO:0015904, GO:0016020, GO:0016021, GO:0016023, GO:0016070, GO:0046677, GO:0055085
VIT_213s0156g00150	2	NA	0.489079	2.31124	3.57813	-0.0593525	1.94635	AT2G31945	75	2e-18	0.51	0.74	NA	NA	GO:0009061, GO:0009407, GO:0009693, GO:0010583
VIT_213s0156g00260	2	homeobox-leucine zipper protein hat14-like	0.878926	2.61772	3.0501	0.528181	1.52514	AT5G06710	293	4e-96	0.52	0.6	HAT14	Homeobox-leucine zipper protein.	GO:0003677, GO:0003700, GO:0005634, GO:0005667, GO:0006355, GO:0043565
VIT_213s0156g00550	2	g-type lectin s-receptor-like serine threonine-protein kinase rlk1-like	2.53575	2.22542	3.90936	0.475922	2.26272	AT5G60900	530	3e-178	0.43	0.59	RLK1	Encodes a receptor-like protein kinase.	GO:0000156, GO:0000160, GO:0000166, GO:0003676, GO:0004672, GO:0004674, GO:0004713, GO:0004715, GO:0004872, GO:0005524, GO:0006355, GO:0006468, GO:0008270, GO:0009069, GO:0016301, GO:0016740, GO:0035556, GO:0048544
VIT_214s0006g01530	2	u-box domain-containing protein 4-like	0.831901	2.46605	2.69676	0.243095	0.70318	AT3G03440	429	2e-148	0.72	0.85	NA	NA	GO:0005488, GO:0005515, GO:0009507, GO:0016874
VIT_214s0030g00650	2	bifunctional 3-dehydroquinate dehydratase shikimate chloroplastic-like	2.73927	1.81809	3.5063	-0.174817	1.22732	AT3G06350	696	0	0.64	0.82	EMB3004, MEE32	NA	GO:0000162, GO:0003824, GO:0003855, GO:0004764, GO:0005488, GO:0005737, GO:0006571, GO:0008152, GO:0009094, GO:0009570, GO:0016491, GO:0016829, GO:0019632, GO:0050661, GO:0055114
VIT_214s0030g01220	2	NA	3.06925	2.21023	3.11006	0.119589	0.202024	None	None	None	None	None	None	None	NA
VIT_214s0030g01230	2	NA	6.74723	3.87803	8.06923	0.305287	0.51797	None	None	None	None	None	None	None	NA
VIT_214s0030g01890	2	NA	1.92989	0.632923	-0.764305	-0.7411	1.07841	AT4G14746	151	4e-45	0.47	0.59	NA	NA	NA
VIT_214s0036g00520	2	threonine aldolase	2.00571	0.146112	2.70865	-0.0297429	1.89343	AT1G08630	551	0	0.74	0.89	THA1	Encodes a threonine aldolase, involved in threonine degradation to glycine. Primarily expressed in seeds and seedlings.	GO:0003824, GO:0004793, GO:0005737, GO:0006520, GO:0006544, GO:0006563, GO:0006567, GO:0009744, GO:0009750, GO:0016829, GO:0030170
VIT_214s0060g01490	2	heat shock protein binding	0.163227	3.46351	3.50076	2.45035	2.08363	AT1G56300	181	9e-58	0.64	0.75	NA	NA	GO:0005737, GO:0006457, GO:0006950, GO:0031072, GO:0051082
VIT_214s0060g02300	2	hypoxia-responsive family protein	2.00131	2.89076	3.58814	0.878007	2.73714	AT3G05550	89	9e-24	0.76	0.81	NA	NA	GO:0001666, GO:0009723, GO:0016021, GO:0050896
VIT_214s0066g00410	2	glucose-6-phosphate 1-epimerase	2.55383	0.754069	0.410124	0.0876172	0.0603861	AT5G14500	493	3e-176	0.76	0.88	NA	NA	GO:0000394, GO:0003824, GO:0004034, GO:0005634, GO:0005886, GO:0005975, GO:0006012, GO:0006094, GO:0006096, GO:0009086, GO:0009505, GO:0009737, GO:0016853, GO:0030246
VIT_214s0066g01150	2	cinnamoyl reductase	1.89898	0.00908967	2.92511	0.600631	2.8807	AT5G14700	351	2e-118	0.5	0.67	NA	NA	GO:0000166, GO:0003824, GO:0003854, GO:0005488, GO:0006694, GO:0008152, GO:0008207, GO:0008209, GO:0008210, GO:0009813, GO:0016491, GO:0044237, GO:0045552, GO:0050662, GO:0055114
VIT_214s0066g01600	2	potassium transporter	2.84466	3.1569	3.4474	-0.326898	-0.318985	AT5G14890	128	2e-34	0.46	0.62	NA	NA	GO:0015079, GO:0016020, GO:0016043, GO:0016998, GO:0052861, GO:0052862, GO:0071805
VIT_214s0066g02320	2	abc transporter b family member	0.0870893	0.863313	5.38934	-0.125911	-1.79673	AT3G28345	1911	0	0.77	0.88	ABCB15, MDR13	NA	GO:0000166, GO:0005524, GO:0005886, GO:0006200, GO:0006810, GO:0009506, GO:0010048, GO:0010315, GO:0010329, GO:0010540, GO:0010541, GO:0016020, GO:0016021, GO:0016887, GO:0017111, GO:0042626, GO:0043481, GO:0048440, GO:0055085
VIT_214s0068g01490	2	nac domain ipr003441	2.59185	1.92889	4.01234	0.310994	0.8491	AT5G13180	174	5e-53	0.49	0.67	ANAC083, NAC083, VNI2	Encodes a NAC domain transcription factor that interacts with VND7 and negatively regulates xylem vessel formation.	GO:0003677, GO:0006355, GO:0010089
VIT_214s0083g00110	2	allene oxide cyclase	-0.559484	3.1415	1.62608	1.27498	2.03416	AT1G13280	271	2e-90	0.64	0.76	AOC4	Encodes allene oxide cyclase. One of four genes in Arabidopsis that encode this enzyme, which catalyzes an essential step in jasmonic acid biosynthesis. Gene expression is reduced during senescence, a process that involves jasmonic acid signalling pathway.	GO:0005886, GO:0009269, GO:0009409, GO:0009507, GO:0009535, GO:0009570, GO:0009620, GO:0009651, GO:0009941, GO:0010319, GO:0016853, GO:0046423
VIT_214s0083g00520	2	proline dehydrogenase	0.927977	1.31986	1.8407	0.517617	3.1687	AT5G38710	540	0	0.52	0.71	NA	NA	GO:0004657, GO:0005739, GO:0006525, GO:0006537, GO:0006561, GO:0006562, GO:0006612, GO:0006970, GO:0006979, GO:0009407, GO:0009414, GO:0009611, GO:0009620, GO:0009695, GO:0009863, GO:0009867, GO:0010363, GO:0010583, GO:0016491, GO:0016647, GO:0055114
VIT_214s0083g00740	2	amino acid transporter	2.31831	1.89505	3.58654	-0.145862	0.0677616	AT3G30390	691	0	0.72	0.85	NA	Encodes a putative amino acid transporter.	GO:0005275, GO:0005773, GO:0005774, GO:0005886, GO:0006865, GO:0015171, GO:0015837, GO:0016020, GO:0016021, GO:0071281, GO:0071369, GO:0071732
VIT_214s0108g01070	2	nac domain ipr003441	3.30419	2.81738	3.19853	0.753914	2.59221	AT5G61430	396	1e-136	0.59	0.72	ANAC100, ATNAC5, NAC100	NA	GO:0003677, GO:0003700, GO:0005667, GO:0006355, GO:0007275
VIT_214s0108g01330	2	chorismate mutase	2.67074	2.23228	3.32502	-0.0485502	0.585338	AT3G29200	419	2e-146	0.77	0.86	ATCM1, CM1	L-ascorbate peroxidase	GO:0000162, GO:0004106, GO:0005829, GO:0006007, GO:0006571, GO:0006979, GO:0009073, GO:0009094, GO:0009507, GO:0009607, GO:0016688, GO:0016853, GO:0019852, GO:0046417
VIT_214s0108g01350	2	uncharacterized protein	1.66199	2.18829	2.22645	-0.474234	-0.233774	AT3G29240	370	2e-127	0.62	0.72	NA	NA	GO:0009507, GO:0009543
VIT_214s0128g00520	2	early nodulin	5.28689	2.81568	6.46898	0.622672	1.62197	AT3G26430	427	1e-147	0.53	0.71	NA	NA	GO:0004560, GO:0005975, GO:0006629, GO:0006952, GO:0009505, GO:0016788, GO:0019814, GO:0019863
VIT_214s0128g00570	2	germin-like protein 7	0.350144	0.0684177	2.68872	0.434446	5.96303	AT5G39120	273	2e-92	0.62	0.76	NA	NA	GO:0004872, GO:0005618, GO:0009651, GO:0016491, GO:0030145, GO:0031012, GO:0045735, GO:0046872, GO:0048046, GO:0050162, GO:0055114
VIT_214s0128g00780	2	lipoxygenase	2.84708	0.355829	4.59975	0.256619	3.01737	AT1G55020	1328	0	0.74	0.86	ATLOX1, LOX1	lipoxygenase, a defense gene conferring resistance Xanthomonas campestris	GO:0005506, GO:0005515, GO:0005737, GO:0006633, GO:0008610, GO:0009055, GO:0009611, GO:0009737, GO:0009753, GO:0009816, GO:0016165, GO:0016491, GO:0016702, GO:0031408, GO:0046872, GO:0048364, GO:0055114
VIT_214s0171g00100	2	blue copper protein	1.12771	4.10988	4.96304	-0.118935	-0.628876	AT3G27200	168	2e-52	0.65	0.86	NA	NA	GO:0005507, GO:0005886, GO:0009055, GO:0010413, GO:0031225, GO:0045492
VIT_214s0171g00400	2	lysine histidine transporter 1	3.03734	1.26221	2.88155	0.565826	3.05949	AT5G40780	781	0	0.85	0.94	LHT1	Encodes LHT1 (lysine histidine transporter), a high-affinity transporter for cellular amino acid uptake in both root epidermis and leaf mesophyll.	GO:0005886, GO:0006499, GO:0006612, GO:0006862, GO:0006888, GO:0009536, GO:0010363, GO:0015171, GO:0015696, GO:0015802, GO:0016020, GO:0016021, GO:0030968, GO:0043069, GO:0043090, GO:0043269, GO:0080167
VIT_215s0021g01260	2	NA	2.81448	-0.302527	2.55055	-0.31382	4.12617	AT5G51160	95	4e-23	0.31	0.5	NA	NA	NA
VIT_215s0046g01600	2	acidic endochitinase	-0.29955	4.60577	1.20635	1.66202	3.92432	AT5G24090	233	7e-74	0.38	0.61	ATCHIA, CHIA	Chitinase A (class III) expressed exclusively under environmental stress conditions.	GO:0000272, GO:0003796, GO:0003824, GO:0004553, GO:0004568, GO:0005615, GO:0005773, GO:0005975, GO:0006032, GO:0008152, GO:0009409, GO:0009611, GO:0009642, GO:0009651, GO:0016787, GO:0016798, GO:0016998, GO:0042631, GO:0043169, GO:0050832
VIT_215s0046g02170	2	3-methyl-2-oxobutanoate hydroxymethyltransferase	4.98327	3.47136	6.59965	0.357042	3.47338	AT2G46110	596	0	0.84	0.91	KPHMT1, PANB1	Encodes a ketopentoate hydroxymethyltransferase that appears to localize to the mitochondria. This protein is expected to play a role in pantothenate (vitamin B5) biosynthesis.	GO:0003824, GO:0003864, GO:0005739, GO:0008168, GO:0008270, GO:0009507, GO:0015940, GO:0016740, GO:0032259, GO:0050897
VIT_215s0046g02230	2	heavy-metal-associated domain-containing protein	1.62273	2.42003	1.91176	-0.511817	0.197368	AT1G01490	120	1e-34	0.51	0.65	NA	NA	GO:0005634, GO:0030001, GO:0046872
VIT_215s0046g03090	2	o-glucosyltransferase rumi homolog	3.36846	3.26284	3.97315	0.525141	1.40714	AT5G23850	535	0	0.61	0.76	NA	NA	GO:0005576, GO:0005768, GO:0005794, GO:0005802, GO:0016740
VIT_215s0046g03570	2	()-neomenthol dehydrogenase	2.79007	5.79563	6.16017	-0.0961315	-0.23666	AT3G61220	392	3e-136	0.64	0.79	SDR1	NA	GO:0000166, GO:0003824, GO:0004090, GO:0005488, GO:0005829, GO:0005886, GO:0006094, GO:0006096, GO:0006952, GO:0008106, GO:0008152, GO:0009505, GO:0009744, GO:0009813, GO:0010224, GO:0016099, GO:0016491, GO:0019384, GO:0046486, GO:0047501, GO:0047504, GO:0050221, GO:0055114, GO:0080167
VIT_215s0048g00510	2	pectinesterase 2-like	6.64419	2.18432	6.15975	1.30566	4.11207	AT2G45220	762	0	0.69	0.85	NA	NA	GO:0004857, GO:0005576, GO:0005618, GO:0005982, GO:0005985, GO:0016020, GO:0016787, GO:0030599, GO:0042545, GO:0043086, GO:0045330, GO:0045490
VIT_215s0048g01390	2	probable carboxylesterase 8-like	1.37666	0.66271	4.00498	0.63301	1.0637	AT2G45600	384	2e-132	0.54	0.72	NA	NA	GO:0004872, GO:0005634, GO:0008152, GO:0016787, GO:0042572, GO:0050253, GO:0080030, GO:0080031, GO:0080032
VIT_215s0048g02750	2	NA	2.37328	1.42313	4.07114	0.662012	2.55219	None	None	None	None	None	None	None	GO:0003824
VIT_216s0013g00890	2	ap2 erf domain-containing transcription factor	0.553061	2.07127	3.11143	2.11705	3.83129	AT4G17500	213	1e-67	0.51	0.62	ATERF-1, ERF-1	Encodes a member of the ERF (ethylene response factor) subfamily B-3 of ERF/AP2 transcription factor family (ATERF-1). The protein contains one AP2 domain. There are 18 members in this subfamily including ATERF-1, ATERF-2, AND ATERF-5.	GO:0003677, GO:0003700, GO:0005634, GO:0005667, GO:0006355, GO:0006952, GO:0009835, GO:0009864, GO:0009873, GO:0010200
VIT_216s0013g01120	2	ethylene-responsive transcription factor 5	2.1039	2.53288	3.65211	0.352603	2.03564	AT5G51190	183	1e-56	0.45	0.57	NA	encodes a member of the ERF (ethylene response factor) subfamily B-3 of ERF/AP2 transcription factor family. The protein contains one AP2 domain. There are 18 members in this subfamily including ATERF-1, ATERF-2, AND ATERF-5.	GO:0003677, GO:0003700, GO:0005634, GO:0005667, GO:0006355, GO:0006952, GO:0009873, GO:0050896
VIT_216s0039g00570	2	benzoyl coenzyme a: benzyl alcohol benzoyl transferase	1.0755	3.39527	2.93929	0.272609	1.19622	AT5G17540	494	2e-171	0.56	0.71	NA	NA	GO:0010327, GO:0016740, GO:0016747
VIT_216s0039g02040	2	4-coumarate: ligase	4.25997	0.61758	6.12127	0.0132762	-0.32936	AT1G65060	815	0	0.73	0.86	4CL3	encodes an isoform of 4-coumarate:CoA ligase (4CL), which is involved in the last step of the general phenylpropanoid pathway. mRNA levels are not induced in response to wounding or to fungal infection by P. parasitica. mRNA is expressed in flowers, to a lesser degree in mature leaves and siliques and marginally in seedling roots and bolting stems of mature plants. The catalytic efficiency was in…	GO:0000166, GO:0003824, GO:0005524, GO:0008152, GO:0009168, GO:0009411, GO:0009698, GO:0009805, GO:0009809, GO:0009811, GO:0010584, GO:0016207, GO:0016491, GO:0016874, GO:0019239, GO:0047077, GO:0055114
VIT_216s0039g02550	2	NA	4.64973	3.85125	5.30872	0.369122	0.34899	AT5G17165	110	3e-31	0.47	0.61	NA	NA	NA
VIT_216s0039g02750	2	glutamate dehydrogenase 2	-0.225982	2.36725	3.93769	0.428667	1.23913	AT5G07440	538	0	0.85	0.95	GDH2, GDH2	Encodes the beta-subunit of the glutamate dehydrogenase. The enzyme is almost exclusively found in the mitochondria of stem and leaf companion cells.	GO:0003824, GO:0004352, GO:0004353, GO:0005488, GO:0005507, GO:0005524, GO:0005739, GO:0005774, GO:0005794, GO:0005886, GO:0006520, GO:0006525, GO:0006541, GO:0006560, GO:0006598, GO:0008152, GO:0008270, GO:0009651, GO:0009698, GO:0016491, GO:0016639, GO:0042398, GO:0046482, GO:0046686, GO:0048193, GO:0050897, GO:0055114
VIT_216s0050g00090	2	cytochrome b561	1.38641	2.68667	1.84598	0.0650209	0.496155	AT4G25570	314	7e-108	0.67	0.79	ACYB-2	Encodes cytochrome b561.	GO:0000271, GO:0005515, GO:0005773, GO:0009507, GO:0009825, GO:0009932, GO:0010817, GO:0016021, GO:0016491, GO:0019344, GO:0022900, GO:0043481, GO:0046872, GO:0048767, GO:0071555
VIT_216s0050g00390	2	amp dependent	1.92742	3.55682	3.18203	-0.11316	0.784236	AT3G48990	818	0	0.8	0.89	AAE3	NA	GO:0003824, GO:0005739, GO:0005829, GO:0006744, GO:0008152, GO:0008756, GO:0009506, GO:0009570, GO:0010030, GO:0010167, GO:0010214, GO:0015706, GO:0016208, GO:0016874, GO:0033611, GO:0046482, GO:0046487, GO:0046686, GO:0048046, GO:0050203, GO:0050832
VIT_216s0050g01110	2	probable polygalacturonase-like	1.51792	1.77783	2.7089	0.0425031	0.353857	AT3G48950	646	0	0.71	0.83	NA	NA	GO:0004650, GO:0005576, GO:0005618, GO:0005975, GO:0005982, GO:0005985, GO:0008152, GO:0016787, GO:0016798
VIT_216s0050g02480	2	multidrug resistance protein abc transporter family	1.93144	3.84669	4.0912	-0.139337	0.518967	AT3G59140	2029	0	0.68	0.81	ABCC10, ATMRP14, MRP14	member of MRP subfamily	GO:0000166, GO:0005524, GO:0005774, GO:0005886, GO:0006200, GO:0006810, GO:0008559, GO:0016020, GO:0016021, GO:0016491, GO:0016787, GO:0016887, GO:0017111, GO:0032440, GO:0042626, GO:0055085, GO:0055114
VIT_216s0100g00270	2	NA	3.48204	2.21481	2.85512	-0.80086	-0.309923	AT4G25433	115	2e-33	0.53	0.72	NA	NA	GO:0008839, GO:0009089, GO:0016998, GO:0055114, GO:0070402
VIT_216s0100g00810	2	stilbene synthase	1.77818	2.63119	4.91976	1.64053	5.49019	AT5G13930	548	0	0.75	0.89	ATCHS, CHS, TT4	Encodes chalcone synthase (CHS), a key enzyme involved in the biosynthesis of flavonoids. Required for the accumulation of purple anthocyanins in leaves and stems. Also involved in the regulation of auxin transport and the modulation of root gravitropism.	GO:0003824, GO:0005737, GO:0006950, GO:0006952, GO:0008152, GO:0009058, GO:0009805, GO:0009809, GO:0009811, GO:0016210, GO:0016740, GO:0016747, GO:0050350
VIT_216s0100g00880	2	stilbene synthase 4-like	2.7077	1.97786	4.33436	1.03544	5.0242	AT5G13930	612	0	0.73	0.88	ATCHS, CHS, TT4	Encodes chalcone synthase (CHS), a key enzyme involved in the biosynthesis of flavonoids. Required for the accumulation of purple anthocyanins in leaves and stems. Also involved in the regulation of auxin transport and the modulation of root gravitropism.	GO:0003824, GO:0005737, GO:0006950, GO:0006952, GO:0008152, GO:0009058, GO:0009805, GO:0009809, GO:0009811, GO:0016210, GO:0016740, GO:0016747, GO:0050350
VIT_216s0100g00950	2	stilbene synthase	5.63152	3.52469	6.9465	0.992904	6.08544	AT5G13930	95	5e-25	0.83	0.92	ATCHS, CHS, TT4	Encodes chalcone synthase (CHS), a key enzyme involved in the biosynthesis of flavonoids. Required for the accumulation of purple anthocyanins in leaves and stems. Also involved in the regulation of auxin transport and the modulation of root gravitropism.	GO:0003824, GO:0005737, GO:0006952, GO:0008152, GO:0009805, GO:0009809, GO:0009811, GO:0050350
VIT_216s0100g01100	2	stilbene synthase	7.71299	2.72253	7.40847	0.8796	6.08693	AT5G13930	602	0	0.73	0.87	ATCHS, CHS, TT4	Encodes chalcone synthase (CHS), a key enzyme involved in the biosynthesis of flavonoids. Required for the accumulation of purple anthocyanins in leaves and stems. Also involved in the regulation of auxin transport and the modulation of root gravitropism.	GO:0003824, GO:0005737, GO:0006950, GO:0006952, GO:0008152, GO:0009058, GO:0016210, GO:0016740, GO:0016747, GO:0050350
VIT_216s0100g01140	2	stilbene synthase	1.85722	0.637816	3.10166	1.03867	5.76549	AT5G13930	615	0	0.75	0.88	ATCHS, CHS, TT4	Encodes chalcone synthase (CHS), a key enzyme involved in the biosynthesis of flavonoids. Required for the accumulation of purple anthocyanins in leaves and stems. Also involved in the regulation of auxin transport and the modulation of root gravitropism.	GO:0003824, GO:0005737, GO:0006950, GO:0006952, GO:0008152, GO:0009058, GO:0009805, GO:0009809, GO:0009811, GO:0016210, GO:0016740, GO:0016747, GO:0050350
VIT_216s0100g01160	2	stilbene synthase	2.1687	1.36168	2.53255	0.185628	5.15574	AT5G13930	610	0	0.74	0.88	ATCHS, CHS, TT4	Encodes chalcone synthase (CHS), a key enzyme involved in the biosynthesis of flavonoids. Required for the accumulation of purple anthocyanins in leaves and stems. Also involved in the regulation of auxin transport and the modulation of root gravitropism.	GO:0003824, GO:0005737, GO:0006950, GO:0006952, GO:0008152, GO:0009058, GO:0009805, GO:0009809, GO:0009811, GO:0016210, GO:0016740, GO:0016747, GO:0050350
VIT_217s0000g00010	2	19 protein	1.33965	2.9606	3.01914	-0.721106	-0.383464	AT5G61820	508	3e-176	0.56	0.69	NA	NA	GO:0005773, GO:0016023
VIT_217s0000g00680	2	NA	3.11063	0.529257	2.21904	1.16875	3.5392	None	None	None	None	None	None	None	NA
VIT_217s0000g02950	2	probable glutathione s-transferase	3.25184	1.79915	2.08777	-0.273963	1.47819	AT2G29420	230	3e-75	0.48	0.68	ATGSTU7, GST25, GSTU7	Encodes glutathione transferase belonging to the tau class of GSTs. Naming convention according to Wagner et al. (2002). Induced by Salicylic acid. Independent of NPR1 for their induction by salicylic acid.	GO:0004364, GO:0004462, GO:0005515, GO:0005975, GO:0006090, GO:0006749, GO:0016740, GO:0016829
VIT_217s0000g04370	2	NA	1.74068	2.58475	3.79761	0.146596	1.12921	AT1G16130	588	0	0.48	0.64	WAKL2	wall-associated kinase like	GO:0000186, GO:0004672, GO:0004674, GO:0004709, GO:0004713, GO:0005509, GO:0005524, GO:0005886, GO:0006468, GO:0007178, GO:0009069, GO:0009505, GO:0009620, GO:0009986, GO:0010043, GO:0010045, GO:0016021, GO:0016301, GO:0016740, GO:0030247, GO:0046686
VIT_217s0000g04750	2	udp-glycosyltransferase 1	0.69103	4.23792	4.12014	0.0989534	1.86896	AT1G73880	428	3e-145	0.48	0.65	UGT89B1	NA	GO:0008152, GO:0009062, GO:0009813, GO:0016740, GO:0016757, GO:0016758, GO:0047213, GO:0080043, GO:0080044, GO:0080046
VIT_217s0000g05580	2	momilactone a synthase	2.90803	-1.07675	1.13476	0.103274	1.3662	AT2G47140	124	1e-34	0.49	0.63	AtSDR5, SDR5	NA	GO:0004316, GO:0004674, GO:0005524, GO:0005835, GO:0006468, GO:0006633, GO:0006699, GO:0008207, GO:0009069, GO:0009536, GO:0016021, GO:0042967, GO:0047044, GO:0051504, GO:0055114
VIT_217s0000g06190	2	myb transcription factor	-0.356969	2.42124	1.50849	0.104633	1.22979	AT3G47600	345	2e-117	0.57	0.65	ATMYB94, ATMYBCP70, MYB94	Encodes a putative transcription factor (MYB94).	GO:0000785, GO:0003677, GO:0003682, GO:0005634, GO:0006355, GO:0009414, GO:0009617, GO:0009626, GO:0009651, GO:0009723, GO:0009733, GO:0009737, GO:0009739, GO:0009751, GO:0009753, GO:0010200, GO:0042761, GO:0046686, GO:0080167
VIT_217s0000g06710	2	probable lrr receptor-like serine threonine-protein kinase at1g74360-like	1.9581	2.1075	3.41838	0.0514874	2.22233	AT1G74360	1418	0	0.63	0.78	NA	NA	GO:0000165, GO:0000166, GO:0002679, GO:0004672, GO:0004674, GO:0004713, GO:0004721, GO:0004872, GO:0005515, GO:0005524, GO:0005739, GO:0005886, GO:0006468, GO:0006470, GO:0006612, GO:0007169, GO:0009069, GO:0009581, GO:0009595, GO:0009862, GO:0009867, GO:0010200, GO:0010310, GO:0010363, GO:0016021, GO:0016023, GO:0016301, GO:0016740, GO:0016787, GO:0030968, GO:0031348, GO:0042742, GO:0043069, GO:…
VIT_217s0000g08520	2	pantothenate kinase 2	2.45931	1.42273	2.85679	0.207699	0.804399	AT4G32180	1532	0	0.85	0.9	ATPANK2, PANK2	Encodes a protein with pantothenate kinase activity.	GO:0000166, GO:0004594, GO:0005515, GO:0005524, GO:0005829, GO:0006487, GO:0015937, GO:0015940, GO:0016301, GO:0016310, GO:0016740
VIT_217s0000g09470	2	nitrate transmembrane transporter	2.83553	-0.62393	1.7243	-0.139773	0.660043	AT5G50200	212	7e-69	0.52	0.68	ATNRT3.1, NRT3.1, WR3	Wound-responsive gene 3 (WR3). Encodes a high-affinity nitrate transporter. Up-regulated by nitrate. Involved in jasmonic acid-independent wound signal transduction.	GO:0004722, GO:0005886, GO:0006470, GO:0006612, GO:0006862, GO:0006888, GO:0008287, GO:0009611, GO:0009627, GO:0010167, GO:0010363, GO:0015112, GO:0015696, GO:0015706, GO:0015802, GO:0034976, GO:0043069, GO:0043090, GO:0043269
VIT_217s0000g09610	2	cytochrome p450	2.60935	-0.0204687	1.102	0.664092	0.395481	AT3G26300	439	9e-149	0.44	0.64	CYP71B34	putative cytochrome P450	GO:0000162, GO:0004497, GO:0005506, GO:0005739, GO:0005783, GO:0005789, GO:0005886, GO:0006570, GO:0009055, GO:0009641, GO:0009682, GO:0009684, GO:0009759, GO:0009835, GO:0010114, GO:0016020, GO:0016021, GO:0016491, GO:0020037, GO:0046872, GO:0047085, GO:0050592, GO:0052544, GO:0055114
VIT_217s0000g09790	2	speckle-type poz protein	-1.65897	1.74325	2.35096	0.543577	1.63501	AT5G63160	321	2e-108	0.69	0.83	BT1	BTB and TAZ domain protein. Short-lived nuclear-cytoplasmic protein targeted for degradation by the 26S proteosome pathway. Acts redundantly with BT2 and BT3 during female gametophyte development.	GO:0000123, GO:0003676, GO:0003712, GO:0004402, GO:0004523, GO:0005515, GO:0005516, GO:0005634, GO:0005667, GO:0005737, GO:0006355, GO:0007623, GO:0008270, GO:0009409, GO:0009553, GO:0009555, GO:0009611, GO:0009651, GO:0009733, GO:0009734, GO:0009738, GO:0009743, GO:0009751, GO:0009753, GO:0010167, GO:0010182, GO:0016573, GO:0016705, GO:0042542, GO:0042967, GO:0051973, GO:0080134
VIT_218s0001g00290	2	opc-8:0 ligase1	0.532243	2.65208	3.69572	0.0516818	0.608604	AT1G20510	843	0	0.75	0.86	OPCL1	NA	GO:0000166, GO:0003824, GO:0005524, GO:0005777, GO:0008152, GO:0009507, GO:0009611, GO:0009620, GO:0009695, GO:0009753, GO:0009805, GO:0009809, GO:0009811, GO:0010200, GO:0016207, GO:0016491, GO:0016874, GO:0016878, GO:0047077, GO:0055114
VIT_218s0001g01110	2	3-hydroxybenzoate 6-hydroxylase 1-like	2.59405	1.06885	2.4008	1.84627	3.79944	AT5G05320	431	1e-148	0.53	0.7	NA	NA	GO:0004497, GO:0008152, GO:0016491, GO:0055114
VIT_218s0001g02570	2	iaa-amino acid hydrolase	-0.923339	1.26968	2.34273	1.03296	2.55811	AT1G44350	598	0	0.72	0.85	ILL6	encodes a protein similar to IAA amino acid conjugate hydrolase.	GO:0005576, GO:0005783, GO:0005886, GO:0006508, GO:0006558, GO:0008237, GO:0009611, GO:0009620, GO:0009695, GO:0009753, GO:0009850, GO:0010112, GO:0010178, GO:0010179, GO:0016023, GO:0016787, GO:0046983, GO:0047980
VIT_218s0001g02770	2	NA	5.0344	2.25265	6.23837	1.08511	2.69966	AT3G26430	421	7e-145	0.52	0.71	NA	NA	GO:0004560, GO:0005975, GO:0006629, GO:0006952, GO:0009505, GO:0016788, GO:0019814, GO:0019863
VIT_218s0001g04640	2	NA	2.37762	2.15809	4.60374	0.676282	3.34594	None	None	None	None	None	None	None	NA
VIT_218s0001g04660	2	NA	1.08644	2.80388	2.69546	-0.644296	0.319538	AT1G77885	37	0.0001	0.38	0.54	NA	NA	NA
VIT_218s0001g04860	2	aspartate aminotransferase	4.80421	2.77279	6.10158	0.255634	1.9151	AT2G22250	610	0	0.77	0.87	AAT, ATAAT, MEE17	Encodes a prokaryotic-type plastidic aspartate aminotransferase with glutamate/aspartate-prephenate aminotransferase (PAT) activity.	GO:0000162, GO:0003824, GO:0004069, GO:0005829, GO:0006107, GO:0006522, GO:0006525, GO:0006531, GO:0006534, GO:0006536, GO:0006560, GO:0006571, GO:0008483, GO:0009058, GO:0009094, GO:0009507, GO:0009570, GO:0009793, GO:0009821, GO:0015976, GO:0016740, GO:0016769, GO:0016847, GO:0030170, GO:0033853, GO:0033854, GO:0042802, GO:0080130
VIT_218s0001g04980	2	acetyl- carboxylase	3.55134	1.8734	4.22346	-0.0834145	0.900871	AT1G36160	2794	0	0.79	0.89	ACC1, AT-ACC1, EMB22, GK, GSD1, PAS3, SFR3	Encodes acetyl-CoA carboxylase. Mutant displays uncoordinated cell divisions which are enhanced by cytokinins. Mutant also has aberrant organization of the apical region in the embryo and abnormal root and shoot development. Essential for very long chain fatty acid elongation.	GO:0003824, GO:0003989, GO:0004075, GO:0005524, GO:0005886, GO:0006090, GO:0006094, GO:0006633, GO:0007010, GO:0008152, GO:0009343, GO:0009374, GO:0009630, GO:0009631, GO:0009735, GO:0010072, GO:0010498, GO:0016874, GO:0016887, GO:0030497, GO:0046872, GO:0048364
VIT_218s0001g05030	2	glucan -beta-glucosidase	4.71544	0.488764	3.13693	0.10057	1.7769	None	None	None	None	None	None	None	GO:0003824, GO:0004338, GO:0004553, GO:0005975, GO:0043169, GO:0051015
VIT_218s0001g05060	2	#NAME?	0.715855	0.748169	3.31379	0.189264	2.22374	AT1G22170	493	4e-175	0.76	0.87	NA	NA	GO:0003824, GO:0004619, GO:0006094, GO:0006096, GO:0008152, GO:0009507, GO:0010167, GO:0016853, GO:0016868, GO:0046854
VIT_218s0001g05310	2	f-box protein	1.20528	0.710771	2.82996	-0.111727	1.62936	AT1G78100	286	2e-94	0.48	0.65	AUF1	NA	GO:0005515, GO:0005634, GO:0009506, GO:0009736, GO:0010540, GO:0010541, GO:0019941
VIT_218s0001g06060	2	udp-glycosyltransferase 85a2	3.82633	2.5912	4.50446	1.5319	-0.159231	AT1G22360	645	0	0.62	0.79	AtUGT85A2, UGT85A2	NA	GO:0008152, GO:0016740, GO:0016757, GO:0016758, GO:0047213, GO:0050403, GO:0050502
VIT_218s0001g06070	2	NA	-0.45791	4.83185	3.89438	0.833374	-0.445011	AT4G32480	172	2e-51	0.39	0.6	NA	NA	NA
VIT_218s0001g06250	2	3-deoxy-d-arabino-heptulosonate 7-phosphate synthase	2.21575	1.74011	3.30151	0.389776	1.28352	AT1G22410	870	0	0.81	0.87	NA	NA	GO:0000162, GO:0003849, GO:0006571, GO:0008652, GO:0009073, GO:0009094, GO:0009423, GO:0009507, GO:0009536, GO:0016020, GO:0016740, GO:0016829, GO:0033587
VIT_218s0001g06610	2	uncharacterized protein loc100254028	0.39705	2.99138	2.56124	0.552075	1.65451	AT2G14095	72	2e-15	0.33	0.53	NA	NA	GO:0019069
VIT_218s0001g06790	2	multidrug resistance	1.26585	3.40114	4.63919	1.10319	1.84695	AT5G65380	659	0	0.68	0.81	NA	NA	GO:0005886, GO:0006855, GO:0009835, GO:0015238, GO:0015297, GO:0016020
VIT_218s0001g07600	2	NA	2.35573	1.89943	4.47643	-0.252463	-0.0011057	AT4G38060	89	3e-22	0.41	0.55	NA	NA	NA
VIT_218s0001g09230	2	zinc finger protein zat10-like	1.03848	2.51221	2.85844	0.423582	2.34118	AT1G27730	202	3e-64	0.51	0.62	STZ, ZAT10	Related to Cys2/His2-type zinc-finger proteins found in higher plants. Compensated for a subset of calcineurin deficiency in yeast. Salt tolerance produced by ZAT10 appeared to be partially dependent on ENA1/PMR2, a P-type ATPase required for Li+ and Na+ efflux in yeast. The protein is localized to the nucleus, acts as a transcriptional repressor and is responsive to chitin oligomers. Also involv…	GO:0003677, GO:0005622, GO:0005634, GO:0006979, GO:0008270, GO:0009409, GO:0009414, GO:0009611, GO:0009644, GO:0009737, GO:0010117, GO:0010200, GO:0015979, GO:0035264, GO:0042538
VIT_218s0001g10180	2	uncharacterized acetyltransferase at3g50280-like	3.86283	0.961618	6.62515	1.43648	4.91655	AT5G42830	572	0	0.61	0.77	NA	NA	GO:0003723, GO:0016740, GO:0016747
VIT_218s0001g10800	2	probable carboxylesterase 2-like	4.41784	2.34545	4.52261	0.292097	1.1053	AT1G47480	337	4e-114	0.5	0.69	NA	NA	GO:0004872, GO:0008152, GO:0016787
VIT_218s0001g11630	2	allene oxide synthase	0.723765	4.89869	3.25261	1.04193	3.07113	AT5G42650	701	0	0.66	0.81	AOS, CYP74A, DDE2	Encodes a member of the cytochrome p450 CYP74 gene family that functions as an allene oxide synthase. This enzyme catalyzes dehydration of the hydroperoxide to an unstable allene oxide in the JA biosynthetic pathway. It shows a dual catalytic activity, the major one being a 13-AOS but also expressing a 9-AOS activity.	GO:0004497, GO:0005506, GO:0005739, GO:0009055, GO:0009535, GO:0009611, GO:0009620, GO:0009753, GO:0009941, GO:0009978, GO:0010287, GO:0016705, GO:0016829, GO:0020037, GO:0031407, GO:0046872, GO:0047987, GO:0055114
VIT_218s0001g15010	2	f-box lrr-repeat protein 5	2.28802	1.27466	2.49485	0.00817767	0.659188	AT1G77000	550	0	0.72	0.84	ATSKP2;2, SKP2B	AtSKP2;2 is a homolog of human SKP2, the human F-box protein that recruits E2F1. Contains an F-box motif at the N-terminal region and a C-terminal Leu-rich repeat domain. Forms part of an E3-ubiquitin-ligase SCF (Skp1, cullin, F-box) complex and recruits phosphorylated AtE2Fc, a transcriptional factor that might play a role in cell division and during the transition from skotomorphogenesis to pho…	GO:0004842, GO:0005515, GO:0005634, GO:0005737, GO:0010286, GO:0010311, GO:0016567, GO:0019005, GO:0031146, GO:0045892, GO:0051603, GO:0051781, GO:0071365, GO:1901332
VIT_218s0001g15130	2	NA	1.99969	-0.0439707	1.00662	-0.829418	1.59977	AT4G19950	170	3e-49	0.36	0.54	NA	NA	NA
VIT_218s0001g15660	2	NA	2.56564	-0.22222	1.28436	0.423943	2.85247	AT1G78780	251	5e-83	0.51	0.68	NA	NA	NA
VIT_218s0041g02080	2	12-oxophytodienoate reductase	1.3506	3.09833	3.9022	-0.117516	0.576521	AT1G76690	626	0	0.79	0.89	ATOPR2, OPR2	Encodes one of the closely related 12-oxophytodienoic acid reductases. This enzyme is not expected to participate in jasmonic acid biosynthesis because during in vitro assays, it shows very little activity with the naturally occurring OPDA isomer. Shows activity towards 2,4,6-trinitrotoluene. Expressed predominately in root. Predicted to be a cytosolic protein.	GO:0003824, GO:0008152, GO:0009611, GO:0009751, GO:0010181, GO:0016491, GO:0016629, GO:0031407, GO:0046686, GO:0055114
VIT_218s0072g00160	2	peroxidase 12-like	1.93421	1.2081	3.4508	1.41335	4.06291	AT1G71695	448	9e-157	0.6	0.76	NA	NA	GO:0004601, GO:0005506, GO:0005509, GO:0005773, GO:0006979, GO:0009055, GO:0009505, GO:0016020, GO:0016491, GO:0020037, GO:0046872, GO:0055114
VIT_218s0122g01210	2	NA	2.88053	0.736822	2.92684	0.0213424	0.897975	AT4G38260	248	3e-81	0.53	0.69	NA	NA	NA
VIT_218s0166g00190	2	u-box domain-containing protein	3.83716	2.27594	4.37142	-0.173497	1.92092	AT5G64660	343	4e-114	0.46	0.66	ATCMPG2, CMPG2	NA	GO:0000151, GO:0004842, GO:0005488, GO:0005515, GO:0006952, GO:0010200, GO:0016567, GO:0016874
VIT_219s0014g00170	2	peptide methionine sulfoxide reductase msrb	2.40384	1.67302	2.34138	-0.0886269	0.449486	AT1G53670	259	2e-87	0.7	0.83	ATMSRB1, MSRB1	NA	GO:0006464, GO:0006979, GO:0008113, GO:0009507, GO:0009570, GO:0022900, GO:0033743, GO:0046872, GO:0055114
VIT_219s0014g00960	2	septum-promoting gtp-binding protein 1-like	3.50521	2.85547	3.9538	-0.27507	1.27793	AT5G54840	345	1e-118	0.63	0.76	ATSGP1, SGP1	Monomeric G protein. Expressed in the root quiescent center, flowers, and leaf guard cells and hydathodes.	GO:0000166, GO:0005525, GO:0005622, GO:0005634, GO:0007264, GO:0015031, GO:0016192, GO:0090404
VIT_219s0014g01180	2	pathogen-related protein	2.92898	-0.435606	-0.377743	0.294574	-0.0694259	AT1G78780	361	2e-126	0.73	0.83	NA	NA	GO:0005737
VIT_219s0014g02160	2	protein dehydration-induced 19-like	2.23468	1.72053	2.59373	0.0101039	0.803701	AT5G26990	109	2e-29	0.4	0.65	NA	NA	GO:0005622, GO:0008270
VIT_219s0014g03290	2	nac domain protein nac4	2.07161	2.52405	3.32442	0.0436821	2.14267	AT1G52890	360	2e-123	0.58	0.7	ANAC019, NAC019	encodes a NAC transcription factor whose expression is induced by drought, high salt, and abscisic acid. This gene binds to ERD1 promoter in vitro.	GO:0003677, GO:0005634, GO:0006355, GO:0009414, GO:0009737
VIT_219s0014g04160	2	receptor-like serine threonine-protein kinase sd1-8-like	2.07328	0.556116	1.9386	-0.413306	2.65451	AT1G65790	281	1e-88	0.59	0.74	ARK1, RK1	An alternatively spliced gene that encodes a functional transmembrane receptor serine/threonine kinase, alternate form may not have transmembrane domain.	GO:0003676, GO:0004672, GO:0004674, GO:0004713, GO:0005524, GO:0006468, GO:0009069, GO:0015074, GO:0048544
VIT_219s0014g04930	2	(-)-germacrene d synthase	0.28926	2.86407	0.845014	3.09572	3.18456	AT5G23960	363	2e-120	0.44	0.66	ATTPS21, TPS21	Encodes a sesquiterpene synthase involved in generating all of the group A sesquiterpenes found in the Arabidopsis floral volatile blend. Strongly expressed in the stigma.	GO:0000287, GO:0005737, GO:0008152, GO:0016114, GO:0016829, GO:0034004, GO:0052577
VIT_219s0015g01010	2	farnesyl diphosphate synthase	1.46705	2.55736	2.17733	-0.0319993	0.713246	AT4G17190	580	0	0.8	0.89	FPS2	Encodes a protein with farnesyl diphosphate synthase activity, which catalyzes the rate limiting step in isoprenoid biosynthesis. Its mRNA is most abundantly expressed in flowers.	GO:0004161, GO:0004337, GO:0005737, GO:0006694, GO:0006695, GO:0008299, GO:0008610, GO:0016126, GO:0016740, GO:0033384, GO:0033850, GO:0045337, GO:0046872
VIT_219s0015g02730	2	probable glutathione s-transferase	1.49419	3.87134	4.58952	0.878473	2.39391	AT1G78380	334	3e-116	0.7	0.85	ATGSTU19, GST8, GSTU19	Encodes a glutathione transferase that is a member of Tau GST gene family. Expression is induced by drought stress, oxidative stress, and high doses of auxin and cytokinin. naming convention according to Wagner et al. (2002) The expression of this gene is upregulated by herbicide safeners such as benoxacor and fenclorim.	GO:0004364, GO:0004462, GO:0005515, GO:0006749, GO:0016740, GO:0016829, GO:0080167
VIT_219s0090g00360	2	NA	1.86018	0.812217	5.45353	-0.160275	1.48119	AT3G20340	82	1e-20	0.41	0.55	NA	Expression of the gene is downregulated in the presence of paraquat, an inducer of photoxidative stress.	NA
VIT_219s0090g01340	2	NA	2.44799	6.9163	7.50618	0.691445	1.00755	None	None	None	None	None	None	None	NA
VIT_219s0090g01360	2	NA	-0.26162	7.10263	1.02492	1.6798	1.37832	None	None	None	None	None	None	None	NA
VIT_219s0093g00110	2	probable glutathione s-transferase	1.71145	2.3985	4.22346	-0.0431328	1.81753	AT1G17180	313	4e-108	0.68	0.8	ATGSTU25, GSTU25	Encodes glutathione transferase belonging to the tau class of GSTs. Naming convention according to Wagner et al. (2002).	GO:0005515, GO:0006749, GO:0016740, GO:0080167
VIT_219s0093g00320	2	probable glutathione s-transferase para	1.57596	1.95776	3.62613	2.75876	5.13533	AT1G17180	268	4e-90	0.59	0.73	ATGSTU25, GSTU25	Encodes glutathione transferase belonging to the tau class of GSTs. Naming convention according to Wagner et al. (2002).	GO:0004364, GO:0005515, GO:0005886, GO:0006749, GO:0006979, GO:0009409, GO:0009570, GO:0009635, GO:0016740, GO:0042631, GO:0043295, GO:0046686, GO:0048046, GO:0080167
VIT_219s0093g00350	2	probable glutathione s-transferase para	1.30962	2.69486	2.2142	0.0041941	0.61845	AT1G17180	283	3e-96	0.61	0.78	ATGSTU25, GSTU25	Encodes glutathione transferase belonging to the tau class of GSTs. Naming convention according to Wagner et al. (2002).	GO:0004364, GO:0004462, GO:0005515, GO:0005886, GO:0006749, GO:0006979, GO:0009409, GO:0009570, GO:0009635, GO:0016740, GO:0016829, GO:0042631, GO:0043295, GO:0046686, GO:0048046, GO:0080167
VIT_200s0125g00200	3	NA	-1.65366	-2.15234	-4.86014	-0.841275	-2.11593	AT1G31335	75	4e-19	0.63	0.74	NA	NA	GO:0005886
VIT_200s0189g00010	3	uncharacterized protein	-3.10687	-2.82963	-2.88689	-0.596044	-2.28918	AT3G25130	141	2e-37	0.56	0.72	NA	NA	GO:0005886
VIT_200s0207g00180	3	NA	-1.89642	-2.51035	-2.90121	0.682869	0.154716	AT2G23690	191	1e-61	0.73	0.82	NA	NA	NA
VIT_200s0207g00230	3	phototropic-responsive nph3 family protein	-1.93389	-1.95106	-2.68366	0.238797	-0.288548	AT5G66560	754	0	0.62	0.73	NA	NA	GO:0004871, GO:0004872, GO:0005515, GO:0005886, GO:0007165, GO:0009416
VIT_200s0227g00140	3	mlo-like protein	-1.60685	-0.687624	-3.1302	-0.463266	-1.28422	AT4G02600	576	0	0.64	0.75	ATMLO1, MLO1	A member of a large family of seven-transmembrane domain proteins specific to plants, homologs of the barley mildew resistance locus o (MLO) protein. The Arabidopsis genome contains 15 genes encoding MLO proteins, with localization in plasma membrane. Phylogenetic analysis revealed four clades of closely-related AtMLO genes. ATMLO1 belongs to the clade II, with ATMLO13 and ATMLO15. The gene is ex…	GO:0003677, GO:0004519, GO:0005516, GO:0005886, GO:0006284, GO:0006952, GO:0008219, GO:0009607, GO:0016020, GO:0016021, GO:0051539
VIT_200s0253g00040	3	l-ascorbate oxidase homolog	-3.86656	-2.30313	-5.27207	-0.204263	-1.19304	AT5G66920	840	0	0.76	0.86	sks17	NA	GO:0005507, GO:0005576, GO:0005618, GO:0008447, GO:0009505, GO:0016491, GO:0019852, GO:0055114, GO:0080167
VIT_200s0259g00110	3	metal ion binding	-2.64381	-3.48956	-3.89621	-0.592769	-1.31791	AT5G50740	201	3e-62	0.46	0.67	NA	NA	GO:0030001, GO:0046872
VIT_200s0304g00010	3	NA	-2.01967	-1.07895	-3.29656	0.119012	-1.20884	None	None	None	None	None	None	None	GO:0003723, GO:0003735, GO:0005622, GO:0005840, GO:0006412, GO:0009507, GO:0009536, GO:0019843, GO:0030529
VIT_200s0304g00070	3	NA	-2.37076	-0.69262	-2.48477	0.187099	-0.455798	AT2G22170	210	8e-69	0.65	0.8	PLAT2	NA	GO:0005515, GO:0005576, GO:0005773, GO:0005886, GO:0009535, GO:0009611, GO:0009695
VIT_200s0313g00030	3	duf246 domain-containing protein at1g04910-like	-1.33081	-0.877773	-2.66804	0.0195344	-0.644985	AT4G24530	776	0	0.73	0.85	NA	NA	GO:0005794, GO:0016757
VIT_200s0323g00050	3	21 kda protein	-4.19692	-4.174	-5.18205	-0.644019	-1.7403	AT1G62770	206	2e-66	0.57	0.71	NA	NA	GO:0004497, GO:0004857, GO:0005506, GO:0005982, GO:0005985, GO:0009055, GO:0016705, GO:0020037, GO:0030599, GO:0043086, GO:0055114
VIT_200s0357g00100	3	pollen-specific protein c13	-3.22496	-0.993558	-3.85839	-0.167914	-0.906393	AT4G08685	192	4e-62	0.55	0.73	SAH7	Encodes a protein, expressed in leaves, with similarity to pollen allergens.	GO:0005615, GO:0006816, GO:0007030, GO:0009651, GO:0019344, GO:0042546
VIT_200s0445g00030	3	NA	-2.73484	-2.04173	-3.76566	-0.178962	-0.75695	AT1G11125	85	2e-19	0.31	0.43	NA	NA	NA
VIT_200s0455g00040	3	cazy family gt8	-1.84929	-0.838575	-2.8986	-0.0373607	-0.793919	AT5G47780	900	0	0.69	0.81	GAUT4	Encodes a protein with putative galacturonosyltransferase activity.	GO:0005794, GO:0005982, GO:0005985, GO:0009117, GO:0016051, GO:0016740, GO:0016757, GO:0047262
VIT_200s0527g00030	3	proline-rich glycoprotein	-2.64403	-2.84466	-2.48137	-0.320528	-1.5732	AT2G34700	144	1e-41	0.52	0.68	NA	NA	GO:0005199, GO:0005618, GO:0042546
VIT_200s0583g00030	3	sphingolipid delta -desaturase des1-like	-2.92106	-1.73144	-5.10657	0.00991933	-1.47699	AT4G04930	555	0	0.81	0.89	DES-1-LIKE	Encodes a sphingolipid delta4-desaturase, involved in sphingolipid biosynthesis. Specifically expressed in floral tissues. Knockout mutants were devoid of sphinga-4,8-dienine in floral tissues.	GO:0006508, GO:0006629, GO:0006633, GO:0008237, GO:0008270, GO:0009827, GO:0009860, GO:0016021, GO:0016491, GO:0016705, GO:0030148, GO:0042284, GO:0055114
VIT_200s0732g00010	3	homeobox-leucine zipper protein hat22-like	-2.24767	-2.7431	-3.97724	-0.0176395	0.196557	AT4G37790	303	3e-102	0.58	0.69	HAT22	Encodes homeobox protein HAT22, member of the HD-Zip II family.	GO:0003677, GO:0003700, GO:0005634, GO:0005667, GO:0006355, GO:0009735, GO:0043565
VIT_200s0865g00030	3	histone h2a	-1.56635	-1.5483	-2.50767	0.0935992	0.000609209	AT4G27230	239	7e-81	0.95	0.98	HTA2	Encodes HTA2, a histone H2A protein.	GO:0000786, GO:0003677, GO:0005618, GO:0005634, GO:0005694, GO:0005730, GO:0006334, GO:0009294, GO:0009611, GO:0009617, GO:0046982
VIT_200s0941g00020	3	potyvirus vpg interacting protein	-3.89999	-1.91429	-5.04231	-0.743518	-2.74009	AT5G48160	570	0	0.57	0.74	OBE2	Encodes a nuclear PHD finger protein that is functionally redundant with OBE1 and plays an important role in the maintenance and/or establishment of the root and shoot apical meristems.	GO:0005515, GO:0005634, GO:0008270, GO:0009536, GO:0010071, GO:0010078, GO:0010468, GO:0010492, GO:0042803, GO:0046740, GO:0046982, GO:0080022
VIT_200s1322g00010	3	alpha tubulin 1	-1.82452	-2.13989	-3.43992	-0.200828	-0.944949	AT1G50010	351	2e-120	0.98	0.99	TUA2	Encodes alpha-2,4 tubulin. TUA2 and TUA4 encode identical proteins.	GO:0000166, GO:0003924, GO:0005198, GO:0005200, GO:0005525, GO:0005737, GO:0005874, GO:0006184, GO:0007017, GO:0007018, GO:0043234, GO:0051258
VIT_200s1328g00020	3	phytosulfokines 3-like	-3.80127	-3.48771	-4.93817	0.730913	1.51196	AT3G49780	82	1e-21	0.48	0.63	ATPSK3, ATPSK4, PSK4	Phytosulfokine 3 precursor, coding for a unique plant peptide growth factor. Plants overexpressing this gene (under a 35S promoter), develop normal cotyledons and hypocotyls but their growth, in particular that of their roots, was faster than that of wildtype.	GO:0005576, GO:0005794, GO:0007165, GO:0008083, GO:0008283, GO:0031012, GO:0032502, GO:0040007
VIT_200s1353g00010	3	receptor-like protein kinase	-2.75247	-2.56183	-2.85056	0.125877	-0.965763	AT5G65700	1598	0	0.79	0.88	BAM1	Encodes a CLAVATA1-related receptor kinase-like protein required for both shoot and flower meristem function. Very similar to BAM2,with more than 85% a.a. identity. It has a broad expression pattern and is involved in vascular strand development in the leaf, control of leaf shape, size and symmetry, male gametophyte development and ovule specification and function. Anthers of double mutants (bam1…	GO:0000023, GO:0000186, GO:0004672, GO:0004674, GO:0004709, GO:0004713, GO:0004872, GO:0005515, GO:0005524, GO:0005634, GO:0005829, GO:0005886, GO:0005983, GO:0005985, GO:0006468, GO:0007020, GO:0007169, GO:0007178, GO:0007389, GO:0008361, GO:0009069, GO:0009414, GO:0009570, GO:0009664, GO:0009740, GO:0009825, GO:0009832, GO:0009926, GO:0009932, GO:0009934, GO:0010075, GO:0010162, GO:0010480, GO:…
VIT_200s2300g00010	3	NA	-0.328402	-2.80526	-3.08235	-0.207522	-1.02987	AT3G51970	327	1e-109	0.48	0.69	ASAT1, ATASAT1, ATSAT1	NA	GO:0005509, GO:0005634, GO:0007165, GO:0008270, GO:0009911, GO:0010228, GO:0016020, GO:0016021, GO:0016740, GO:0016746, GO:0050832
VIT_201s0010g00060	3	uncharacterized protein	-2.37701	-1.73711	-3.58494	0.15381	-0.131911	AT5G44670	643	0	0.59	0.74	GALS2	NA	GO:0005737, GO:0005773, GO:0042546
VIT_201s0010g00510	3	uncharacterized protein at5g01610-like	-2.59302	-1.8575	-3.49309	-0.486279	-1.17395	AT2G03350	284	5e-98	0.77	0.86	NA	NA	GO:0005576, GO:0042157
VIT_201s0010g02030	3	defensin-like protein	-4.58028	-3.55385	-4.5514	0.506358	0.844402	AT2G02100	96	2e-27	0.82	0.85	LCR69, PDF2.2	Predicted to encode a PR (pathogenesis-related) protein. Belongs to the plant defensin (PDF) family with the following members: At1g75830/PDF1.1, At5g44420/PDF1.2a, At2g26020/PDF1.2b, At5g44430/PDF1.2c, At2g26010/PDF1.3, At1g19610/PDF1.4, At1g55010/PDF1.5, At2g02120/PDF2.1, At2g02100/PDF2.2, At2g02130/PDF2.3, At1g61070/PDF2.4, At5g63660/PDF2.5, At2g02140/PDF2.6, At5g38330/PDF3.1 and At4g30070/PDF…	GO:0005576, GO:0005886, GO:0006508, GO:0006952, GO:0008233, GO:0009505, GO:0031640, GO:0050832
VIT_201s0011g00560	3	plasma-membrane associated cation-binding protein 1	-3.35976	-0.591657	-4.5325	0.823823	0.429926	AT4G20260	169	7e-52	0.59	0.72	ATPCAP1, MDP25, PCAP1	Encodes a Ca2+ and Cu2+ binding protein. N-terminal myristylation on glycine 2 appears to enable it to associate tightly with the plasma membrane. Recombinant PCaP1 interacts strongly with phosphatidylinositol 3,5-bisphosphate (PtdIns(3,5)P2) and PtdIns (3,4,5)P3, and weakly with PtdIns(3,5)P2 and PtdIns(4,5). It also interacts with calmodulin (CaM) in a calcium-dependent manner. CaM does not int…	GO:0005507, GO:0005509, GO:0005516, GO:0005546, GO:0005547, GO:0005773, GO:0005881, GO:0006499, GO:0006816, GO:0007030, GO:0008017, GO:0009409, GO:0009414, GO:0009506, GO:0009507, GO:0010350, GO:0031115, GO:0031117, GO:0035865, GO:0042742, GO:0043325, GO:0043622, GO:0045298, GO:0046658, GO:0046686, GO:0048767, GO:0051511, GO:0051592, GO:0071219, GO:0071280, GO:0071281, GO:0071286, GO:0071325, GO:…
VIT_201s0011g03050	3	cazy family gt8	-2.0329	-2.34625	-4.93339	0.0542749	-0.751278	AT1G13250	524	0	0.8	0.9	GATL3	Encodes a protein with putative galacturonosyltransferase activity.	GO:0005794, GO:0005982, GO:0005985, GO:0009117, GO:0016051, GO:0016740, GO:0016757, GO:0030048, GO:0047262, GO:0090406
VIT_201s0011g03060	3	leucine-rich repeat receptor-like serine threonine-protein kinase at2g14440-like	-1.69452	-2.0626	-4.08147	0.151212	-0.197129	AT1G25570	852	0	0.69	0.83	NA	NA	GO:0004872, GO:0005515, GO:0005768, GO:0005773, GO:0005794, GO:0005802, GO:0005886, GO:0016023, GO:0016301, GO:0016310
VIT_201s0011g03450	3	alpha-xylosidase precursor	-3.81516	-1.77567	-5.84457	-0.0926462	-1.3083	AT1G68560	1429	0	0.74	0.87	ATXYL1, AXY3, TRG1, XYL1	Encodes a bifunctional alpha-l-arabinofuranosidase/beta-d-xylosidase that belongs to family 3 of glycoside hydrolases.	GO:0004553, GO:0004558, GO:0005829, GO:0005975, GO:0005982, GO:0005985, GO:0008152, GO:0009044, GO:0009117, GO:0009505, GO:0009506, GO:0009507, GO:0009664, GO:0009832, GO:0010411, GO:0016023, GO:0016787, GO:0016798, GO:0030246, GO:0032450, GO:0045493, GO:0046556, GO:0046686, GO:0048046, GO:0080176
VIT_201s0011g03560	3	fiber protein fb34	-1.72466	-0.803338	-3.16177	0.0784516	-0.623883	AT1G13380	271	3e-92	0.74	0.86	NA	NA	GO:0005576, GO:0016020, GO:0016023
VIT_201s0011g03670	3	nuclease s1	-3.63633	-3.33084	-4.76757	1.69101	1.87809	AT1G68290	414	2e-145	0.72	0.84	ENDO2	Encodes a putative endonuclease but no demonstrable endonuclease activity, either towards single stranded DNA or mismatches, has been seen in vitro.	GO:0003676, GO:0004519, GO:0006308, GO:0016023, GO:0016787, GO:0016788
VIT_201s0011g03860	3	probable leucine-rich repeat receptor-like protein kinase at1g68400-like	-3.20143	-2.44583	-3.8898	-0.210634	-1.51302	AT1G68400	846	0	0.68	0.78	NA	NA	GO:0000166, GO:0004672, GO:0004674, GO:0004713, GO:0004872, GO:0005515, GO:0005524, GO:0005576, GO:0006468, GO:0007169, GO:0009069, GO:0009536, GO:0016021, GO:0016023, GO:0016301
VIT_201s0011g04020	3	fiber protein fb34	-3.02314	-0.817776	-3.35139	0.143268	0.0225139	AT1G68220	271	4e-92	0.65	0.82	NA	NA	GO:0005515, GO:0005576, GO:0005886, GO:0016023
VIT_201s0011g04060	3	atp binding	-1.30792	-0.475311	-3.29954	-0.0158085	-1.02244	AT2G01210	1040	0	0.71	0.83	NA	NA	GO:0004672, GO:0004674, GO:0004713, GO:0004872, GO:0005515, GO:0005524, GO:0005886, GO:0006346, GO:0006468, GO:0007169, GO:0009069, GO:0009505, GO:0009507, GO:0009570, GO:0016021, GO:0016023, GO:0016246, GO:0016301, GO:0016491, GO:0031048, GO:0032440, GO:0048451, GO:0048453, GO:0051567, GO:0055114
VIT_201s0011g05390	3	pectinesterase inhibitor	-2.01258	-0.810087	-2.14438	0.144653	-0.399235	AT1G14890	206	4e-66	0.57	0.77	NA	NA	GO:0004857, GO:0005739, GO:0005982, GO:0005985, GO:0030599, GO:0043086, GO:0046910
VIT_201s0011g05410	3	pectinesterase inhibitor	-4.16306	-3.82705	-5.13971	0.0817093	-0.225176	AT1G14890	210	6e-68	0.52	0.72	NA	NA	GO:0004857, GO:0005576, GO:0005739, GO:0005982, GO:0005985, GO:0030599, GO:0043086, GO:0046910
VIT_201s0011g05880	3	rna-dependent rna polymerase	-1.84037	-0.970539	-2.50544	-0.109438	-0.146969	AT1G14790	1472	0	0.65	0.78	ATRDRP1, RDR1	Encodes RNA-dependent RNA polymerase. While not required for virus-induced post-transcriptional gene silencing (PTGS), it can promote turnover of viral RNAs in infected plants. Nomenclature according to Xie, et al. (2004). Involved in the production of Cucumber Mosaic Virus siRNAs.	GO:0000165, GO:0000166, GO:0003676, GO:0003968, GO:0005634, GO:0006144, GO:0006355, GO:0006612, GO:0009615, GO:0009617, GO:0009862, GO:0009867, GO:0010025, GO:0010310, GO:0010363, GO:0016740, GO:0016779, GO:0031348, GO:0031379, GO:0035304, GO:0060148
VIT_201s0011g06330	3	microtubule-associated protein 6	-0.61144	-1.13814	-2.5161	0.471914	-0.198187	AT2G01910	854	0	0.71	0.85	ATMAP65-6, MAP65-6	Binds microtubules. Induces a crisscross mesh of microtubules, not bundles. Not involved in microtubule polymerization nor nucleation. Localizes to mitochondria.	GO:0000910, GO:0005634, GO:0005739, GO:0007020, GO:0007267, GO:0007389, GO:0008017, GO:0009524, GO:0009536, GO:0009574, GO:0009616, GO:0010267, GO:0031116, GO:0035196, GO:0045298, GO:0048438, GO:0048439, GO:0051322
VIT_201s0026g00620	3	NA	-3.04124	-3.06599	-3.57832	0.381885	0.962136	AT5G14920	89	1e-22	0.68	0.73	NA	NA	NA
VIT_201s0026g00630	3	n-hydroxythioamide s-beta-glucosyltransferase	-4.48068	-1.65465	-5.37252	0.998002	0.375379	AT1G24100	487	4e-168	0.53	0.71	UGT74B1	Encodes a UDP-glucose:thiohydroximate S-glucosyltransferase, involved in glucosinolate biosynthesis	GO:0006569, GO:0008152, GO:0009684, GO:0009696, GO:0016740, GO:0016757, GO:0016758, GO:0018874, GO:0019761, GO:0042742, GO:0046482, GO:0047215, GO:0047251, GO:0048767, GO:0052544, GO:0052639, GO:0052640, GO:0052641, GO:0080002, GO:0080044, GO:0080046
VIT_201s0026g00880	3	uncharacterized wd repeat-containing protein alr3466-like	-1.3233	-2.43538	-3.91627	0.401504	0.875197	AT1G24130	450	2e-155	0.58	0.73	NA	NA	GO:0000166, GO:0005515, GO:0005737, GO:0005834, GO:0009069, GO:0009733, GO:0009741, GO:0016310, GO:0016459, GO:0016740, GO:0016905
VIT_201s0026g02190	3	hva22-like protein a	-3.22559	-1.38206	-4.80327	-1.02882	-1.90162	AT1G74520	245	1e-82	0.65	0.83	ATHVA22A, HVA22A	Part of the AtHVA22a family. Protein expression is ABA- and stress-inducible.	GO:0005634, GO:0006950, GO:0009269, GO:0009409, GO:0009414, GO:0009506, GO:0009737, GO:0016020, GO:0016021, GO:0042538, GO:0042742
VIT_201s0127g00520	3	probable nucleoredoxin 1-like	-2.52464	-1.17952	-2.13326	0.613879	0.804153	AT1G60420	745	0	0.62	0.79	NA	Reduce transmission through pollen.	GO:0005829, GO:0010183, GO:0016209, GO:0016491, GO:0016853, GO:0045454, GO:0046686, GO:0047134, GO:0055114, GO:0080092
VIT_201s0137g00240	3	pectate lyase	-2.32967	-2.33313	-3.24027	-0.194294	-1.6714	AT1G67750	681	0	0.85	0.93	NA	NA	GO:0016020, GO:0016829, GO:0030570
VIT_201s0150g00390	3	minichromosome maintenance protein 2	-1.97964	-2.05878	-3.48381	-0.188887	-1.07482	AT1G44900	1439	0	0.79	0.89	ATMCM2, MCM2	Encodes MCM2 (MINICHROMOSOME MAINTENANCE 2), a protein essential to embryo development. Overexpression results in altered root meristem function.	GO:0000166, GO:0000911, GO:0003677, GO:0003678, GO:0005524, GO:0005634, GO:0005657, GO:0005829, GO:0006084, GO:0006260, GO:0006268, GO:0006270, GO:0006275, GO:0006306, GO:0008094, GO:0009165, GO:0009790, GO:0009909, GO:0010082, GO:0042127, GO:0042555, GO:0051322, GO:0051567, GO:0051726
VIT_201s0150g00460	3	xyloglucan endotransglycosylase	-6.4561	-6.06662	-6.25405	-0.766302	-2.41829	AT5G13870	505	0	0.81	0.9	EXGT-A4, XTH5	EXGT-A4, endoxyloglucan transferase,	GO:0004553, GO:0005618, GO:0005975, GO:0006073, GO:0009505, GO:0009507, GO:0009612, GO:0009645, GO:0009733, GO:0009826, GO:0016020, GO:0016762, GO:0016787, GO:0048046
VIT_202s0012g00140	3	novel plant snare 11	-2.43792	-2.34526	-3.80158	-0.559575	-1.4363	AT2G35190	384	1e-134	0.74	0.9	ATNPSN11, NPSN11, NSPN11	plant-specific SNARE located in cell plate of dividing cells. cofractionates with the cytokinesis-specific syntaxin, KNOLLE, which is required for the formation of the cell plate.	GO:0000910, GO:0005484, GO:0005886, GO:0006810, GO:0007049, GO:0008565, GO:0009504, GO:0015031, GO:0016020, GO:0016021, GO:0016192, GO:0051301
VIT_202s0012g01040	3	nac domain protein	-2.26471	-2.4125	-2.45764	0.0826865	-0.268138	AT4G17980	296	1e-98	0.58	0.66	anac071, NAC071	NA	GO:0003677, GO:0006355
VIT_202s0012g01870	3	NA	-2.6365	-1.06293	-4.08536	-0.0568167	-1.07859	AT2G35470	92	1e-23	0.42	0.54	NA	NA	NA
VIT_202s0025g00210	3	uncharacterized protein	-2.86666	-1.35677	-2.95851	-0.219464	-1.27692	AT4G23490	747	0	0.69	0.79	NA	NA	GO:0005794, GO:0016740, GO:0016757
VIT_202s0025g00260	3	probable polygalacturonase-like	-4.97935	-4.90355	-6.59062	-0.343703	-1.66684	AT3G61490	719	0	0.71	0.85	NA	NA	GO:0004650, GO:0005576, GO:0005618, GO:0005975, GO:0005982, GO:0005985, GO:0008152, GO:0016021, GO:0016787, GO:0016798
VIT_202s0025g01330	3	glycoside hydrolase family 28 protein	-2.23836	-2.5452	-4.46389	-0.101669	-1.4322	AT4G23820	685	0	0.75	0.86	NA	NA	GO:0004650, GO:0005576, GO:0005975, GO:0005982, GO:0005985, GO:0008152, GO:0016020, GO:0016023, GO:0016787, GO:0016798, GO:0047911
VIT_202s0025g01720	3	n-rich protein	-1.9023	-0.458166	-2.23336	0.102574	1.39063	AT5G42050	305	2e-102	0.65	0.75	NA	NA	GO:0000165, GO:0005634, GO:0006499, GO:0006612, GO:0009409, GO:0009738, GO:0009862, GO:0009867, GO:0010363, GO:0030968, GO:0031348, GO:0043069, GO:0050832
VIT_202s0025g02410	3	early nodulin-like protein 1-like	-2.36875	-2.19675	-2.14311	0.0590508	-1.16797	AT1G64640	163	3e-50	0.61	0.72	AtENODL8, ENODL8	NA	GO:0005507, GO:0005886, GO:0009055, GO:0016023, GO:0031225
VIT_202s0025g03540	3	beta chain	-1.4962	-1.53665	-2.12947	0.716086	-1.23435	AT5G12250	832	0	0.94	0.97	TUB6	Encodes a beta-tubulin. Expression of TUB6 has been shown to decrease in response to cold treatment.	GO:0000166, GO:0003924, GO:0005198, GO:0005200, GO:0005525, GO:0005618, GO:0005874, GO:0005886, GO:0006184, GO:0007017, GO:0007018, GO:0009409, GO:0009507, GO:0009651, GO:0043234, GO:0046686, GO:0051258
VIT_202s0109g00230	3	uncharacterized protein rsn1-like	-2.3055	-2.05256	-4.56409	-0.0446913	-0.665427	AT1G32090	933	0	0.74	0.84	NA	NA	GO:0005794, GO:0005886, GO:0009506, GO:0009507, GO:0016020, GO:0016023
VIT_202s0154g00080	3	monocopper oxidase-like protein sku5	-3.35929	-2.14726	-5.74833	-0.697232	-1.84063	AT4G12420	957	0	0.79	0.89	SKU5	Encodes a protein of unknown function involved in directed root tip growth. It is a member of 19-member gene family and is distantly related structurally to the multiple-copper oxidases ascorbate oxidase and laccase, though it lacks the copper-binding domains. The protein is glycosylated and GPI-anchored. It is localized to the plasma membrane and the cell wall. The gene is expressed most strongl…	GO:0000271, GO:0005507, GO:0005576, GO:0005618, GO:0005774, GO:0005829, GO:0005886, GO:0008447, GO:0009505, GO:0009506, GO:0009825, GO:0009897, GO:0009932, GO:0010817, GO:0016020, GO:0016023, GO:0016491, GO:0019852, GO:0030243, GO:0031225, GO:0043481, GO:0046658, GO:0046872, GO:0048046, GO:0048767, GO:0055114, GO:0071555
VIT_202s0154g00250	3	osbp(oxysterol binding protein)-related protein 2a	-2.07017	-2.27393	-2.98081	0.0851203	0.092125	AT4G22540	702	0	0.78	0.89	ORP2A	NA	GO:0005634, GO:0005886, GO:0007165, GO:0008142, GO:0008202, GO:0009536, GO:0035091
VIT_202s0154g00300	3	14 kda proline-rich protein	-3.2852	-1.3162	-6.05601	-0.374891	-1.37401	AT2G45180	147	1e-45	0.61	0.75	NA	NA	GO:0006869, GO:0006952, GO:0051707
VIT_202s0154g00320	3	14 kda proline-rich protein	-3.47938	-2.69202	-5.23277	0.85986	-1.01071	AT2G45180	154	2e-48	0.67	0.78	NA	NA	GO:0006869, GO:0009535, GO:0009627, GO:0016023, GO:0050832
VIT_202s0236g00100	3	uncharacterized protein loc100853220	-2.24546	-1.31553	-3.57383	-0.452743	1.44351	AT4G33550	50	6e-09	0.28	0.48	NA	NA	GO:0006869
VIT_203s0017g02260	3	NA	-3.59575	-1.05887	-6.02352	0.27275	-0.280646	AT3G22142	161	5e-45	0.78	0.92	NA	Encodes a Protease inhibitor/seed storage/LTP family protein	GO:0004298, GO:0005199, GO:0005839, GO:0006869, GO:0008289, GO:0009535, GO:0009556, GO:0048046, GO:0051603, GO:0052543
VIT_203s0038g00940	3	saur family protein	-4.39959	-3.71452	-4.79293	-0.556543	-1.17233	AT1G75590	158	2e-49	0.56	0.69	NA	NA	GO:0005516, GO:0005739, GO:0009734
VIT_203s0038g01960	3	pollen ole e 1 allergen and extensin family protein	-2.62283	-2.02317	-2.75056	0.276365	0.625044	AT2G16630	325	4e-109	0.49	0.63	NA	NA	GO:0005576, GO:0016884
VIT_203s0038g02170	3	thaumatin-like protein	-2.74077	-3.03683	-4.51078	-0.399992	-1.72527	AT4G38660	412	5e-143	0.64	0.74	NA	NA	GO:0005576, GO:0009664, GO:0009682, GO:0009723, GO:0010075, GO:0031225, GO:0042545, GO:0048653
VIT_203s0038g02230	3	subtilisin-like protease-like	-1.48576	-1.32922	-3.87063	0.13585	-0.838902	AT4G34980	1187	0	0.73	0.87	SLP2	Serine protease similar to subtilisin.	GO:0000096, GO:0000272, GO:0004252, GO:0004722, GO:0005576, GO:0005618, GO:0005982, GO:0006470, GO:0006508, GO:0007020, GO:0008233, GO:0008287, GO:0008652, GO:0009069, GO:0009827, GO:0009832, GO:0010075, GO:0016020, GO:0016787, GO:0019761, GO:0042802, GO:0043086, GO:0048196
VIT_203s0038g02440	3	farnesylated protein	-4.95009	-1.60872	-6.43502	0.164401	-0.239263	AT4G38580	255	3e-86	0.8	0.88	ATFP6, FP6, HIPP26	putative farnesylated protein (At4g38580) mRNA, complete	GO:0005515, GO:0005634, GO:0005886, GO:0009506, GO:0010286, GO:0030001, GO:0046872
VIT_203s0038g02800	3	g2 mitotic-specific cyclin-1-like	-2.34128	-2.72486	-4.27698	-0.819826	-1.73397	AT1G76310	339	4e-113	0.56	0.7	CYCB2;4	core cell cycle genes	GO:0000079, GO:0000151, GO:0004842, GO:0005634, GO:0006270, GO:0006275, GO:0006306, GO:0006346, GO:0007049, GO:0007067, GO:0008283, GO:0010440, GO:0016246, GO:0016567, GO:0019901, GO:0031048, GO:0051301, GO:0051567
VIT_203s0038g02920	3	24-methylenesterol c-methyltransferase 2	-2.3039	-1.15927	-2.92412	-0.120607	-1.2029	AT1G20330	627	0	0.82	0.91	CVP1, FRL1, SMT2	Encodes a sterol-C24-methyltransferases involved in sterol biosynthesis. Mutants display altered sterol composition, serrated petals and sepals and altered cotyledon vascular patterning as well as ectopic endoreduplication. This suggests that suppression of endoreduplication is important for petal morphogenesis and that normal sterol composition is required for this suppression.	GO:0003838, GO:0005783, GO:0005794, GO:0005829, GO:0006007, GO:0006084, GO:0006694, GO:0008152, GO:0008168, GO:0009825, GO:0010051, GO:0016126, GO:0016132, GO:0016740, GO:0019288, GO:0030797, GO:0032259, GO:0032876
VIT_203s0038g03430	3	expansin-like a2	-3.63759	-3.02954	-4.72253	-0.53508	-0.588949	AT4G38400	320	3e-109	0.65	0.82	ATEXLA2, ATEXPL2, ATHEXP, EXLA2, EXPL2	member of EXPANSIN-LIKE. Naming convention from the Expansin Working Group (Kende et al, 2004. Plant Mol Bio)	GO:0005576, GO:0005794, GO:0005829, GO:0009505, GO:0009506, GO:0009826, GO:0009828, GO:0016020, GO:0019953
VIT_203s0038g03550	3	uncharacterized protein	-3.12844	-3.18592	-3.29586	-0.911496	-1.2414	AT2G41990	208	2e-65	0.56	0.7	NA	NA	GO:0005886
VIT_203s0038g03620	3	rop guanine nucleotide exchange factor 1	-1.96421	-1.35404	-3.12831	-0.0167645	-0.7434	AT4G38430	760	0	0.68	0.77	ATROPGEF1, ROPGEF1	Member of the RopGEF (guanine nucleotide exchange factor) family, containing the novel PRONE domain (plant-specific Rop nucleotide exchanger), which is exclusively active towards members of the Rop subfamily, also known as DUF315). Interacts with ROP1 but the whole protein lacks Rho guanyl-nucleotide exchange factor activity in vitro. The DUF315/PRONE domain is sufficient to confer RopGEF catalyt…	GO:0000271, GO:0005085, GO:0005089, GO:0005515, GO:0005634, GO:0007389, GO:0008356, GO:0008361, GO:0009536, GO:0009825, GO:0009860, GO:0009926, GO:0010075, GO:0016301, GO:0016310, GO:0016324, GO:0043087, GO:0043481, GO:0048767, GO:0071555, GO:0080092
VIT_203s0038g03860	3	protein exordium like 5	-2.23242	-0.0596273	-3.53651	0.818238	-0.180982	AT2G17230	497	3e-176	0.75	0.86	EXL5	NA	GO:0005576, GO:0009505, GO:0080167
VIT_203s0063g00180	3	u-box domain-containing protein	-2.3817	-4.10387	-2.99477	0.0899191	-0.478488	AT1G49780	551	0	0.67	0.82	PUB26	NA	GO:0000151, GO:0004842, GO:0005488, GO:0005737, GO:0010200, GO:0016567, GO:0016874, GO:0019941
VIT_203s0063g00750	3	probable carboxylesterase 2-like	-2.39574	-1.36229	-2.50218	-0.0124815	-0.238092	AT1G47480	348	1e-118	0.53	0.69	NA	NA	GO:0004872, GO:0008152, GO:0016787, GO:0042572, GO:0050253, GO:0080030, GO:0080031, GO:0080032
VIT_203s0063g00860	3	serine carboxypeptidase-like protein	-2.31669	-2.94917	-4.68519	0.219313	-0.66133	AT3G63470	440	1e-149	0.49	0.63	scpl40	NA	GO:0004180, GO:0004185, GO:0006508, GO:0016023
VIT_203s0088g00380	3	alpha tubulin 1	-1.45805	-2.40503	-4.00705	-0.436957	-1.55274	AT1G50010	867	0	0.98	0.99	TUA2	Encodes alpha-2,4 tubulin. TUA2 and TUA4 encode identical proteins.	GO:0000166, GO:0003924, GO:0005198, GO:0005200, GO:0005525, GO:0005737, GO:0005874, GO:0006184, GO:0007017, GO:0007018, GO:0043234, GO:0051258
VIT_203s0088g00620	3	uncharacterized protein	-2.57778	-2.54982	-5.29295	0.199595	-0.250992	AT1G10020	463	5e-160	0.56	0.71	NA	NA	GO:0005886
VIT_203s0088g00910	3	pathogenesis-related protein 1	-5.80602	-4.11715	-6.61554	-0.00590645	-1.52563	AT2G14580	206	7e-66	0.65	0.8	ATPRB1, PRB1	pathogenesis related protein, encodes a basic PR1-like protein. Expresses in flowers, roots, and not in leaves and responses to ethylene and methyl jasmonate. Salicylic acid represses gene expression.	GO:0000166, GO:0004672, GO:0004674, GO:0005524, GO:0005576, GO:0006468
VIT_203s0091g00410	3	uncharacterized protein	-1.16033	-1.43955	-2.98053	0.239214	-0.518978	AT3G19540	713	0	0.74	0.85	NA	NA	GO:0005739, GO:0005886
VIT_203s0180g00090	3	leucine-rich repeat disease resistance protein	-1.90252	-1.12328	-3.00322	0.350895	-0.351004	AT2G15320	461	4e-160	0.6	0.8	NA	NA	GO:0005515, GO:0005886, GO:0007165, GO:0016301, GO:0016310, GO:0016491, GO:0032440, GO:0055114
VIT_204s0008g00150	3	nac domain ipr003441	-3.59551	-2.00957	-3.92977	-0.256201	-0.563336	AT2G17040	284	6e-95	0.55	0.71	anac036, NAC036	Member of the NAC transcription factor family and more specifically, the ONAC022 subfamily. Involved in leaf and inflorescence stem morphogenesis.	GO:0000165, GO:0003677, GO:0006355, GO:0009814, GO:0009965, GO:0010200, GO:0045792, GO:0048281
VIT_204s0008g00530	3	serine threonine-protein kinase aurora-1	-1.77035	-1.88815	-4.70623	-0.967479	-1.90283	AT4G32830	559	0	0.92	0.96	AtAUR1, AUR1	Encodes a member of a family of Ser/Thr kinases whose activities peak during cell division. Transcripts are abundant in tissues rich in dividing cells like roots and flowers but are low or absent in fully expanded leaves and stems. In interphase cells, the protein is predominantly nuclear. During mitosis, the protein associates with plant-specific cytoskeletal structures (preprophase band, phragm…	GO:0000166, GO:0004672, GO:0004674, GO:0004713, GO:0005524, GO:0005634, GO:0005730, GO:0005819, GO:0005874, GO:0006342, GO:0006468, GO:0009069, GO:0009504, GO:0010075, GO:0010103, GO:0016020, GO:0016301, GO:0016572, GO:0016740, GO:0022402, GO:0031965, GO:0035175, GO:0042127, GO:0043987, GO:0051567
VIT_204s0008g01120	3	glutaredoxin	-0.527117	-1.49723	-2.71262	0.0486324	-0.866357	AT4G33040	158	1e-49	0.63	0.74	NA	NA	GO:0005634, GO:0005737, GO:0006810, GO:0009055, GO:0015035, GO:0022900, GO:0045454, GO:0048448, GO:0048451, GO:0048653
VIT_204s0008g01410	3	NA	-1.52519	-0.99037	-2.34332	0.220717	0.265798	AT5G58590	263	2e-88	0.7	0.82	RANBP1	Encodes a Ran-binding protein 1 homolog (RanBP1).	GO:0000060, GO:0005515, GO:0005634, GO:0006396, GO:0006406, GO:0022402, GO:0046907
VIT_204s0008g01910	3	uncharacterized protein loc100257849	-1.85983	-1.06025	-3.32905	-0.277177	-1.56793	AT1G02180	154	1e-45	0.43	0.62	NA	NA	GO:0016023
VIT_204s0008g02570	3	replicon protein a2	-2.87202	-2.90366	-3.70002	-0.369922	-1.13728	AT2G24490	231	1e-74	0.5	0.7	ATRPA2, ATRPA32A, ROR1, RPA2, RPA32A	Encodes a component of Replication Protein A. Component of transcriptional gene silencing which does not affect endogenous small RNA accumulation nor DNA methylation. Localized in the nucleus. Involved in DNA repair. Interacts physically with ROS1.	GO:0000724, GO:0000911, GO:0003676, GO:0005515, GO:0005634, GO:0006260, GO:0006270, GO:0006275, GO:0006281, GO:0006306, GO:0008283, GO:0009555, GO:0009909, GO:0010389, GO:0016444, GO:0016458, GO:0031047, GO:0051322, GO:0051567
VIT_204s0008g02770	3	syntaxin-related protein knolle	-1.53748	-2.13003	-4.5357	-0.997488	-2.01277	AT1G08560	426	2e-149	0.71	0.86	ATSYP111, KN, SYP111	member of SYP11 syntaxin Gene Family	GO:0000911, GO:0005484, GO:0005515, GO:0005886, GO:0006084, GO:0006886, GO:0008283, GO:0009504, GO:0009506, GO:0009524, GO:0010583, GO:0012505, GO:0016020, GO:0016126, GO:0016192, GO:0051225, GO:0051322, GO:0051329
VIT_204s0008g05830	3	armadillo beta-catenin repeat family protein	-2.97979	-1.15663	-4.52246	-0.195038	-1.74159	AT4G31890	569	0	0.61	0.72	NA	NA	GO:0005488, GO:0005871, GO:0016874, GO:0019894
VIT_204s0008g06000	3	ap2 erf domain-containing transcription factor	-3.11142	-1.69642	-6.50309	-0.042924	-1.29957	AT5G25190	229	9e-75	0.68	0.75	ESE3	encodes a member of the ERF (ethylene response factor) subfamily B-6 of ERF/AP2 transcription factor family. The protein contains one AP2 domain. There are 12 members in this subfamily including RAP2.11.	GO:0003677, GO:0003700, GO:0005634, GO:0005667, GO:0006355, GO:0006952, GO:0009835, GO:0009873
VIT_204s0008g06670	3	early nodulin-like protein	-2.11648	-2.89316	-5.87227	-1.16985	-2.44544	AT4G31840	168	2e-52	0.51	0.67	AtENODL15, ENODL15	NA	GO:0000911, GO:0005507, GO:0005576, GO:0006084, GO:0009055, GO:0009506, GO:0010075, GO:0016572, GO:0046658, GO:0051225, GO:0051322
VIT_204s0008g06930	3	NA	-1.42566	-0.913067	-3.45891	0.153534	0.318992	AT1G80450	95	2e-24	0.41	0.51	NA	NA	NA
VIT_204s0023g00830	3	calreticulin-3	-1.41251	-0.751457	-2.24951	0.0261728	1.50227	AT1G08450	644	0	0.76	0.85	AtCRT3, CRT3, EBS2, PSL1	Encodes one of three Arabidopsis calreticulins. In CRT-deficient mouse fibroblasts, this protein restores ER Ca2+ levels. Non-receptor component required for EFR-mediated immunity. Mutants show de-repressed anthocyanin accumulation in the presence of elf18, and EFR accumulation and signalling.	GO:0005509, GO:0005783, GO:0005789, GO:0006457, GO:0009626, GO:0010204, GO:0042742, GO:0046283, GO:0051082, GO:0055074
VIT_204s0023g02570	3	peroxidase 72	-1.28365	-2.3048	-2.04934	-0.135229	0.0312579	AT5G66390	522	0	0.74	0.87	NA	NA	GO:0004601, GO:0005506, GO:0005509, GO:0005576, GO:0006979, GO:0009055, GO:0016491, GO:0020037, GO:0046872, GO:0055114
VIT_204s0023g02870	3	serine-threonine protein plant-	-0.904731	-2.81415	-3.36603	-0.427311	-1.37317	AT5G46330	303	2e-89	0.34	0.51	FLS2	Encodes a leucine-rich repeat serine/threonine protein kinase that is expressed ubiquitously. FLS2 is involved in MAP kinase signalling relay involved in innate immunity. Essential in the perception of flagellin, a potent elicitor of the defense response. FLS2 is directed for degradation by the bacterial ubiquitin ligase AvrPtoB.	GO:0005515, GO:0016301, GO:0016310, GO:0016491, GO:0032440, GO:0055114
VIT_204s0023g02880	3	gata transcription factor 5	-0.980309	-2.90219	-3.61025	-0.184082	0.0583435	AT5G66320	256	3e-82	0.53	0.65	GATA5	Encodes GATA transcription factor gene GNC, involved in regulating carbon and nitrogen metabolism. Expression occurs in aerial tissue at an early stage of development and is inducible by nitrate.	GO:0003677, GO:0003700, GO:0005634, GO:0005667, GO:0006355, GO:0008270, GO:0009416, GO:0043565, GO:0045893, GO:0046872
VIT_204s0023g03360	3	chalcone-flavanone isomerase family protein	-1.80149	-2.32972	-5.50629	-0.808333	-1.85945	AT5G66230	267	1e-86	0.55	0.7	NA	NA	GO:0009813, GO:0042398, GO:0045430, GO:0048438, GO:0048449
VIT_204s0023g03470	3	chaperone protein dnaj chloroplastic-like	-0.724807	-1.13143	-2.41794	0.0133463	0.65523	AT2G17880	137	4e-40	0.63	0.75	NA	NA	GO:0006457, GO:0031072, GO:0051082
VIT_204s0023g03740	3	tetratricopeptide repeat domain-containing protein	-2.05514	-2.59664	-4.95962	-1.11968	-1.76615	AT3G51280	563	0	0.65	0.73	NA	NA	GO:0005488, GO:0006270, GO:0006275, GO:0006306, GO:0008283, GO:0042802, GO:0051567, GO:0051726
VIT_204s0044g00560	3	histone h3	-4.18691	-3.54626	-5.50593	-0.764102	-1.92309	AT5G65360	272	2e-94	1	1	NA	NA	GO:0000786, GO:0003677, GO:0005634, GO:0005694, GO:0006334, GO:0008283, GO:0009536, GO:0046982
VIT_204s0044g01000	3	pectin methylesterase	-0.693503	-2.11151	-1.78855	0.00452789	0.173206	AT5G09760	748	0	0.69	0.8	NA	NA	GO:0004857, GO:0005576, GO:0005618, GO:0005886, GO:0005982, GO:0005985, GO:0009505, GO:0009507, GO:0010075, GO:0016787, GO:0030599, GO:0042545, GO:0043086, GO:0045330, GO:0045490
VIT_204s0044g01670	3	probable methyltransferase pmt26-like	-2.2785	-0.623668	-2.4723	-0.330261	-0.498076	AT5G64030	1096	0	0.63	0.77	NA	NA	GO:0005768, GO:0005794, GO:0005802, GO:0008168, GO:0032259
VIT_204s0079g00420	3	alpha-expansin 13	-1.35418	-1.66497	-3.05216	0.0975058	-0.284646	AT3G03220	422	9e-149	0.82	0.9	ATEXP13, ATEXPA13, ATHEXP, EXP13, EXPA13	member of Alpha-Expansin Gene Family. Naming convention from the Expansin Working Group (Kende et al, 2004. Plant Mol Bio)	GO:0005576, GO:0005618, GO:0009664, GO:0009826, GO:0009828, GO:0009831, GO:0016020, GO:0019898
VIT_205s0020g00440	3	boron transporter	-3.3766	-2.34936	-4.19867	-0.915782	-1.48055	AT3G62270	1125	0	0.78	0.88	NA	NA	GO:0005452, GO:0005768, GO:0005773, GO:0006820, GO:0006821, GO:0006826, GO:0010036, GO:0010106, GO:0010167, GO:0015701, GO:0015706, GO:0016020, GO:0016021, GO:0016328, GO:0035445, GO:0043674, GO:0052541, GO:0052546, GO:0080139
VIT_205s0020g01270	3	NA	-1.65478	-2.43724	-5.28555	-0.724002	-2.12148	AT4G15830	344	8e-118	0.58	0.79	NA	NA	GO:0000911, GO:0005488, GO:0005737, GO:0010583, GO:0051225, GO:0051322, GO:0051329
VIT_205s0020g01490	3	rapid alkalinization factor	-1.52329	-0.53857	-2.38525	0.269263	-0.689771	AT4G15800	145	3e-45	0.65	0.74	RALFL33	Member of a diversely expressed predicted peptide family showing sequence similarity to tobacco Rapid Alkalinization Factor (RALF), and is believed to play an essential role in the physiology of Arabidopsis. Consists of a single exon and is characterized by a conserved C-terminal motif and N-terminal signal peptide.	GO:0004871, GO:0007267, GO:0009505, GO:0009506, GO:0019722, GO:0048046
VIT_205s0020g01530	3	xyloglucan 6-xylosyltransferase	-2.05102	-1.49326	-3.23691	-0.142063	-1.02995	AT4G02500	796	0	0.84	0.92	ATXT2, XT2, XXT2	Encodes a protein with xylosyltransferase activity, which is specific for UDP-xylose as donor substrate and for oligosaccharides with a degree of polymerization >4. Although the enzyme utilizes either cellopentaose or cellohexaose, its activity is four-fold higher with cellohexaose as an acceptor compared to cellopentaose. The enzyme is able to add several xylosyl residues to the acceptor forming…	GO:0000271, GO:0005515, GO:0005768, GO:0005794, GO:0005802, GO:0009612, GO:0009825, GO:0009932, GO:0009969, GO:0010200, GO:0010817, GO:0016020, GO:0016021, GO:0016740, GO:0016757, GO:0016758, GO:0019761, GO:0033843, GO:0035252, GO:0043481, GO:0048767, GO:0071555
VIT_205s0020g01820	3	uncharacterized protein	-1.9256	-0.748828	-2.78724	0.207799	-0.365898	AT4G15630	193	1e-61	0.53	0.69	NA	NA	GO:0005515, GO:0005886, GO:0016020, GO:0016021
VIT_205s0020g01970	3	vesicle-associated membrane	-1.16316	-1.68646	-2.97465	-0.119204	-0.735037	AT1G08820	176	2e-52	0.49	0.63	VAP27-2	Encodes VAP33-like protein that interacts with cowpea mosaic virus protein 60K. Is a SNARE-like protein that may be involved in vesicular transport to or from the ER.	GO:0005198, GO:0005783, GO:0016020, GO:0043231, GO:0044425, GO:0044444
VIT_205s0020g03640	3	c-8 sterol isomerase	-1.33439	-2.12471	-2.54215	0.0223134	-0.59883	AT1G05440	280	3e-90	0.44	0.64	NA	NA	GO:0000226, GO:0000247, GO:0000911, GO:0005783, GO:0006270, GO:0006275, GO:0006306, GO:0006346, GO:0006696, GO:0008283, GO:0009909, GO:0010389, GO:0031048, GO:0048451, GO:0048453, GO:0051322, GO:0051567
VIT_205s0029g00420	3	udp-d-glucuronic acid 4-epimerase	-1.10922	-1.34879	-4.02381	0.143258	0.627668	AT3G23820	743	0	0.8	0.88	GAE6	UDP-D-glucuronate 4-epimerase	GO:0000166, GO:0003824, GO:0005488, GO:0005515, GO:0005768, GO:0005794, GO:0005802, GO:0005975, GO:0005982, GO:0005985, GO:0006569, GO:0008152, GO:0009225, GO:0009684, GO:0016020, GO:0016021, GO:0016853, GO:0016857, GO:0044237, GO:0050378, GO:0050379, GO:0050662
VIT_205s0049g00950	3	phosphoenolpyruvate carboxylase kinase	-3.43774	-5.70226	-5.757	-0.604239	-0.597674	AT1G08650	321	4e-109	0.58	0.73	ATPPCK1, PPCK1	Encodes a phosphoenolpyruvate carboxylase kinase that is expressed at highest levels in leaves. Expression is induced by light.	GO:0000166, GO:0004672, GO:0004674, GO:0004713, GO:0005524, GO:0006468, GO:0009069, GO:0016036, GO:0016301
VIT_205s0049g01970	3	auxin-responsive protein iaa13	-3.77473	-3.66161	-3.83435	0.273379	-0.437224	AT2G33310	231	6e-74	0.54	0.66	IAA13	Auxin induced gene, IAA13 (IAA13).	GO:0000394, GO:0005634, GO:0006355, GO:0006417, GO:0009086, GO:0009734, GO:0009880, GO:0010051, GO:0046983, GO:0048364
VIT_205s0051g00590	3	pectate lyase	-1.77255	-2.89254	-4.19809	-0.226689	-1.76847	AT4G13710	717	0	0.81	0.87	NA	NA	GO:0005576, GO:0016020, GO:0016829, GO:0030570
VIT_205s0077g02200	3	uncharacterized protein	-1.37613	-1.00375	-2.38152	0.391781	0.300589	AT2G31725	240	2e-81	0.75	0.91	NA	NA	GO:0005739, GO:0009507
VIT_205s0094g00480	3	basic helix-loop-helix domain-containing protein	-0.937461	-0.875793	-2.52516	0.00336411	0.253255	AT1G05710	172	7e-55	0.57	0.69	NA	NA	GO:0003700, GO:0005634, GO:0005667, GO:0009723, GO:0009739, GO:0046983
VIT_205s0094g01280	3	NA	-1.23	-1.35476	-2.33691	0.0168768	0.0122359	AT4G15770	337	2e-118	0.85	0.9	NA	NA	GO:0001510, GO:0003723, GO:0005515, GO:0005634, GO:0005829, GO:0006626, GO:0042255
VIT_205s0094g01570	3	NA	-1.59411	-1.74543	-3.4736	-0.502603	-0.251971	AT4G02600	650	0	0.63	0.74	ATMLO1, MLO1	A member of a large family of seven-transmembrane domain proteins specific to plants, homologs of the barley mildew resistance locus o (MLO) protein. The Arabidopsis genome contains 15 genes encoding MLO proteins, with localization in plasma membrane. Phylogenetic analysis revealed four clades of closely-related AtMLO genes. ATMLO1 belongs to the clade II, with ATMLO13 and ATMLO15. The gene is ex…	GO:0005516, GO:0005886, GO:0006952, GO:0008219, GO:0009607, GO:0016021
VIT_205s0094g01590	3	NA	-2.38826	-3.13225	-6.16358	-0.0350437	-0.964651	AT3G59940	247	2e-77	0.45	0.58	NA	NA	GO:0005515, GO:0005634, GO:0019941
VIT_205s0102g00030	3	ankyrin repeat-containing protein at3g12360-like	-1.83966	-1.88105	-1.94073	0.897324	-1.46789	AT4G03500	207	6e-58	0.3	0.47	NA	NA	GO:0005515
VIT_205s0102g00450	3	calmodulin-like protein 5	-2.86577	-2.28658	-4.97478	-0.598788	-1.89611	AT2G43290	272	6e-92	0.65	0.79	MSS3	Encodes calmodulin-like MSS3.	GO:0005509, GO:0005576, GO:0005777, GO:0005886, GO:0016491, GO:0032440, GO:0055114
VIT_206s0004g00720	3	glucan endo- -beta-glucosidase 4-like	-1.901	-2.07502	-2.80467	-0.132588	-1.13172	AT3G13560	656	0	0.67	0.81	NA	NA	GO:0003824, GO:0004553, GO:0005886, GO:0005975, GO:0006952, GO:0008152, GO:0016020, GO:0016787, GO:0016798, GO:0031225, GO:0042973, GO:0043169, GO:0046658
VIT_206s0004g01690	3	histone h3	-3.0939	-2.79498	-4.92869	-0.609304	-1.24456	AT5G65360	272	2e-94	1	1	NA	NA	GO:0000786, GO:0003677, GO:0005634, GO:0005694, GO:0006334, GO:0008283, GO:0009536, GO:0046982
VIT_206s0004g01710	3	histone h3	-3.19793	-2.45118	-4.79025	-0.705191	-1.40725	AT5G65360	272	2e-94	1	1	NA	NA	GO:0000786, GO:0003677, GO:0005634, GO:0005694, GO:0006334, GO:0008283, GO:0009536, GO:0046982
VIT_206s0004g01720	3	NA	-1.20838	-1.10108	-2.30069	0.293719	0.84299	AT4G12070	600	0	0.64	0.76	NA	NA	GO:0005634, GO:0005886
VIT_206s0004g02950	3	NA	-2.19362	-1.03833	-2.6823	-0.159821	-0.595544	AT3G53400	301	7e-98	0.44	0.62	NA	NA	GO:0008152, GO:0008168, GO:0032259
VIT_206s0004g03390	3	uncharacterized protein loc100260311 isoform 1	-1.65313	-1.13541	-2.41028	0.505242	0.597107	AT3G45600	289	2e-97	0.78	0.91	TET3	Member of TETRASPANIN family	GO:0005576, GO:0005886, GO:0007568, GO:0009062, GO:0009506, GO:0016020, GO:0016021, GO:0016023
VIT_206s0004g03400	3	interactor of constitutive active rops chloroplastic-like	-1.15555	-2.1765	-2.39839	0.301049	-1.47505	AT5G60210	508	5e-173	0.51	0.66	RIP5	NA	GO:0009507, GO:0051219
VIT_206s0004g04270	3	histone h2a	-3.33377	-2.59415	-3.84536	-0.273693	-0.881019	AT5G02560	228	2e-76	0.76	0.8	HTA12	Encodes HTA12, a histone H2A protein.	GO:0000786, GO:0003677, GO:0005634, GO:0005694, GO:0006334, GO:0046982
VIT_206s0004g04300	3	histone h2b	-2.47896	-2.12999	-2.66607	-0.160608	-0.417888	AT3G45980	253	2e-86	0.89	0.93	H2B, HTB9	Encodes a histone 2B (H2B) protein. This protein can be ubiquitinated in planta, and this modification depends on the HUB1 and HUB2 E3 ubiquitin ligases as well as the UBC1 and UBC2 E2 ubiquitin conjugating enzymes. Lysine 146 appears to be the site of the ubiquitin addition.	GO:0000786, GO:0003677, GO:0005634, GO:0005694, GO:0005730, GO:0006334, GO:0009507, GO:0046982
VIT_206s0004g04860	3	expansin	-1.85559	-1.96285	-5.91774	-0.402736	-0.935944	AT2G39700	471	3e-168	0.86	0.93	ATEXP4, ATEXPA4, ATHEXP, EXPA4	putative expansin. Naming convention from the Expansin Working Group (Kende et al, 2004. Plant Mol Bio). Involved in the formation of nematode-induced syncytia in roots of Arabidopsis thaliana.	GO:0005576, GO:0005829, GO:0006949, GO:0009505, GO:0009506, GO:0009664, GO:0009826, GO:0009828, GO:0009831, GO:0016020
VIT_206s0004g05340	3	tropinone reductase homolog at1g07440	-2.53276	-1.53608	-3.36304	0.702215	-0.366231	AT2G29260	390	9e-136	0.69	0.84	NA	NA	GO:0000166, GO:0003824, GO:0004090, GO:0005488, GO:0006691, GO:0006693, GO:0008152, GO:0009821, GO:0016491, GO:0050356, GO:0055114
VIT_206s0004g05870	3	tubulin beta-2 beta-3 chain	-1.79609	-2.8199	-4.99239	-0.752929	-1.90014	AT5G62700	853	0	0.97	0.99	TUB3	encodes tubulin beta-2/beta-3 chain	GO:0000166, GO:0003924, GO:0005198, GO:0005200, GO:0005515, GO:0005525, GO:0005618, GO:0005730, GO:0005773, GO:0005794, GO:0005874, GO:0005886, GO:0006184, GO:0007017, GO:0007018, GO:0009506, GO:0009651, GO:0043234, GO:0045298, GO:0046686, GO:0051258
VIT_206s0004g06820	3	uncharacterized protein	-4.06469	-3.43273	-4.32141	-0.174484	-1.17794	AT5G58600	508	5e-179	0.61	0.78	PMR5, TBL44	Belongs to a large family of plant-specific genes of unknown function. Involved in resistance to the powdery mildew species Erysiphe cichoracearum and Erysiphe orontii, but not to the unrelated pathogens Pseudomonas syringae or Peronospora parasitica. A member of the TBL (TRICHOME BIREFRINGENCE-LIKE) gene family containing a plant-specific DUF231 (domain of unknown function) domain. TBL gene fami…	GO:0005783, GO:0006333, GO:0009620, GO:0016023
VIT_206s0009g00310	3	NA	-5.19655	-3.12815	-5.95887	-0.535194	-2.1354	AT5G22090	219	1e-64	0.38	0.53	NA	NA	NA
VIT_206s0009g00580	3	probable receptor protein kinase tmk1-like	-1.61044	-1.03802	-2.51863	0.160273	-0.360299	AT2G01820	780	0	0.45	0.62	NA	NA	GO:0000166, GO:0000186, GO:0004672, GO:0004674, GO:0004709, GO:0004713, GO:0005515, GO:0005524, GO:0006468, GO:0007178, GO:0009069, GO:0016021, GO:0016301, GO:0016740
VIT_206s0009g02020	3	beta chain	-2.06782	-1.91524	-3.87153	-0.323621	-1.72506	AT5G12250	867	0	0.98	0.99	TUB6	Encodes a beta-tubulin. Expression of TUB6 has been shown to decrease in response to cold treatment.	GO:0000166, GO:0003924, GO:0005198, GO:0005200, GO:0005525, GO:0005737, GO:0005874, GO:0006184, GO:0007017, GO:0007018, GO:0008236, GO:0016021, GO:0043234, GO:0051258
VIT_206s0061g00070	3	ubiquitin-conjugating enzyme e2 19	-2.53783	-2.38365	-5.23422	-0.923293	-1.89731	AT3G20060	284	9e-98	0.85	0.89	UBC19	Encodes one of two ubiquitin-conjugating enzymes belonging to the E2-C gene family (the other being UBC19). Transcript is always found in dividing cells, but also in other non-dividing cells. Protein is localized to the cytoplasm as well as to the nucleus.	GO:0000166, GO:0000226, GO:0000911, GO:0004842, GO:0005524, GO:0005634, GO:0005737, GO:0008283, GO:0016567, GO:0016874, GO:0019787, GO:0019941, GO:0042023, GO:0043161, GO:0043248, GO:0043687, GO:0051246, GO:0051322, GO:0051510, GO:0051788
VIT_206s0061g00890	3	serine carboxypeptidase-like 51-like	-3.14314	-3.0493	-3.55552	0.443548	-0.624744	AT2G27920	599	0	0.65	0.81	SCPL51	NA	GO:0004180, GO:0004185, GO:0005576, GO:0006508, GO:0008233, GO:0009627, GO:0016023, GO:0016787, GO:0034976
VIT_206s0080g00750	3	uncharacterized protein	-1.25066	-0.908938	-3.07315	-0.142356	-0.931866	AT3G15040	84	9e-22	0.8	0.86	NA	NA	GO:0005634
VIT_207s0005g00730	3	probable pectinesterase pectinesterase inhibitor 40-like	-4.57517	0.131595	-4.75721	0.0490099	-1.31066	AT4G02320	531	0	0.53	0.69	NA	NA	GO:0004857, GO:0005618, GO:0005886, GO:0005982, GO:0005985, GO:0009505, GO:0009624, GO:0016023, GO:0016787, GO:0030599, GO:0042545, GO:0043086, GO:0045330, GO:0045490, GO:0048046
VIT_207s0005g01180	3	NA	-2.51083	-1.4456	-3.27137	0.195952	-1.04255	AT3G62630	341	9e-114	0.6	0.73	NA	NA	NA
VIT_207s0005g01430	3	protein prolifera	-2.27741	-1.83987	-3.10639	-0.168903	-1.20243	AT4G02060	1276	0	0.85	0.93	MCM7, PRL	Member of the minichromosome maintenance complex, involved in DNA replication initiation. Abundant in proliferating and endocycling tissues. Localized in the nucleus during G1, S and G2 phases of the cell cycle, and are released into the cytoplasmic compartment during mitosis. Binds chromatin.	GO:0000166, GO:0003677, GO:0003678, GO:0005515, GO:0005524, GO:0005634, GO:0005657, GO:0005829, GO:0006260, GO:0006268, GO:0006270, GO:0006306, GO:0006342, GO:0008094, GO:0008283, GO:0010182, GO:0017111, GO:0042555, GO:0051567
VIT_207s0005g02440	3	NA	-2.512	-1.05812	-3.78533	0.131384	-0.588013	AT2G46930	586	0	0.66	0.78	NA	NA	NA
VIT_207s0005g03090	3	cdt1-like protein chloroplastic-like	-2.03297	-1.64791	-2.56685	0.243509	-1.01467	AT2G31270	367	4e-118	0.44	0.59	ATCDT1A, CDT1, CDT1A	Encodes a cyclin-dependent protein kinase. Involved in nuclear DNA replication and plastid division. Located in nucleus and chloroplast.	GO:0005515, GO:0005634, GO:0006084, GO:0006260, GO:0006270, GO:0006275, GO:0006342, GO:0009507, GO:0009658, GO:0009909, GO:0010389, GO:0016570, GO:0016572, GO:0019901, GO:0048229, GO:0050794, GO:0051567, GO:0060255, GO:0070182
VIT_207s0005g03290	3	high affinity inorganic phosphate transporter	-2.13673	-3.03436	-5.08402	2.42758	2.35568	AT3G54700	938	0	0.86	0.94	PHT1;7	Encodes Pht1;7, a member of the Pht1 family of phosphate transporters which include: Pht1;1/At5g43350, Pht1;2/At5g43370, Pht1;3/At5g43360, Pht1;4/At2g38940, Pht1;5/At2g32830, Pht1;6/At5g43340, Pht1;7/At3g54700, Pht1;8/At1g20860, Pht1;9/At1g76430 (Plant Journal 2002, 31:341).	GO:0005215, GO:0005315, GO:0005351, GO:0005576, GO:0005634, GO:0005773, GO:0005794, GO:0005886, GO:0006810, GO:0006817, GO:0006857, GO:0008643, GO:0009506, GO:0009737, GO:0015114, GO:0015293, GO:0016020, GO:0016021, GO:1901683, GO:1901684
VIT_207s0005g03390	3	uncharacterized protein	-2.59788	-2.41806	-3.77718	-0.368017	-1.4457	AT2G20515	182	1e-58	0.59	0.75	NA	NA	GO:0000785, GO:0003677, GO:0003682, GO:0005576, GO:0005634, GO:0005739, GO:0006355, GO:0006950, GO:0016023
VIT_207s0005g04130	3	had subfamily iiib acid phosphatase	-2.2261	-1.96906	-4.80941	-0.285113	-0.986748	AT1G04040	288	1e-96	0.54	0.69	NA	NA	GO:0000271, GO:0003993, GO:0005773, GO:0005774, GO:0005886, GO:0006771, GO:0009505, GO:0009506, GO:0009507, GO:0009684, GO:0009825, GO:0009832, GO:0009932, GO:0016020, GO:0016787, GO:0019344, GO:0019497, GO:0019761, GO:0030003, GO:0030243, GO:0043481, GO:0048767, GO:0070838, GO:0071555
VIT_207s0005g05520	3	pectate lyase	-1.41045	-2.65134	-3.63253	-0.108072	-0.240209	AT4G13710	707	0	0.8	0.88	NA	NA	GO:0016020, GO:0016829, GO:0030570
VIT_207s0005g06160	3	clavata3 esr -related protein tdif-like	-2.6731	-2.61188	-3.95233	0.139912	-0.419216	AT4G13195	55	2e-10	0.43	0.57	CLE44	Belongs to a large gene family, called CLE for CLAVATA3/ESR-related, encoding small peptides with conserved carboxyl termini. The C-terminal 12 amino acid sequence of CLE44 is identical to that of a dodeca peptide (TDIF, tracheary element differentiation inhibitory factor) isolated from Arabidopsis and functions as a suppressor of plant stem cell differentiation. TDIF sequence is also identical t…	GO:0005576, GO:0010087, GO:0016020, GO:0032502, GO:0044699
VIT_207s0031g00540	3	pinus taeda anonymous locus umn_2818_01 genomic sequence	-4.86335	-1.84251	-4.77024	0.0581041	-1.60907	AT5G67070	137	6e-42	0.59	0.72	RALFL34	Member of a diversely expressed predicted peptide family showing sequence similarity to tobacco Rapid Alkalinization Factor (RALF), and is believed to play an essential role in the physiology of Arabidopsis. Consists of a single exon and is characterized by a conserved C-terminal motif and N-terminal signal peptide.	GO:0004871, GO:0006949, GO:0007165, GO:0007267, GO:0048046
VIT_207s0031g00610	3	dna binding	-0.721318	-1.58741	-2.51828	0.419794	-0.247139	AT1G45207	256	7e-79	0.44	0.59	NA	NA	GO:0005886, GO:0009507
VIT_207s0031g00630	3	uncharacterized protein	-0.83009	-2.88001	-4.71863	0.0682818	0.104187	AT5G67020	585	0	0.74	0.85	NA	NA	GO:0005634
VIT_207s0031g00700	3	probable calcium-binding protein cml20-like	-1.53672	-0.987496	-2.35611	-0.153424	0.209473	AT3G50360	246	1e-82	0.73	0.85	ATCEN2, CEN1, CEN2	NA	GO:0003676, GO:0005509, GO:0005515, GO:0005524, GO:0005737, GO:0005813, GO:0005815, GO:0005886, GO:0006281, GO:0007049, GO:0007067, GO:0008026, GO:0009932, GO:0010053, GO:0016491, GO:0030048, GO:0032440, GO:0051301, GO:0051645, GO:0051646, GO:0055114, GO:0060151
VIT_207s0031g01160	3	NA	-2.60282	-3.74614	-5.99103	0.45427	0.318623	AT4G39700	204	6e-67	0.7	0.84	NA	NA	GO:0005737, GO:0030001, GO:0046872
VIT_207s0031g01990	3	ribonucleoside-diphosphate reductase large subunit	-1.99445	-1.77047	-2.69892	-0.0876667	-0.922135	AT2G21790	1511	0	0.87	0.93	ATRNR1, CLS8, R1, RNR1	encodes large subunit of ribonucleotide reductase involved in the production of deoxyribonucleoside triphosphates (dNTPs) for DNA replication and repair	GO:0000175, GO:0003723, GO:0004748, GO:0005515, GO:0005524, GO:0005739, GO:0005971, GO:0006094, GO:0006144, GO:0006206, GO:0006260, GO:0006261, GO:0006364, GO:0006399, GO:0007010, GO:0009165, GO:0009186, GO:0009202, GO:0009507, GO:0009793, GO:0009902, GO:0010027, GO:0010498, GO:0016491, GO:0046686, GO:0051252, GO:0055114
VIT_207s0031g02560	3	rcc1 and btb domain-containing protein	-1.41824	-1.03806	-3.09785	-0.236615	-0.793823	AT5G63860	744	0	0.82	0.9	UVR8	UV-B-specific signaling component that orchestrates expression of a range of genes with vital UV-protective functions. Located in the nucleus and the cytosol. Associates with chromatin via histones. UV-B light promotes URV8 protein accumulation in the nucleus.	GO:0000785, GO:0003682, GO:0005085, GO:0005515, GO:0005634, GO:0005829, GO:0006007, GO:0009411, GO:0009649, GO:0010224, GO:0042803, GO:0043087
VIT_207s0031g02720	3	NA	-1.8705	-1.54318	-3.15119	-0.0772025	-0.41506	AT1G21810	301	4e-92	0.38	0.53	NA	NA	NA
VIT_207s0031g03210	3	serine threonine-protein kinase	-1.67072	-0.962453	-2.90291	0.144089	-0.547532	AT1G60940	580	0	0.8	0.88	SNRK2-10, SNRK2.10, SRK2B	encodes a member of SNF1-related protein kinases (SnRK2) whose activity is activated by ionic (salt) and non-ionic (mannitol) osmotic stress.	GO:0000166, GO:0004672, GO:0004674, GO:0004713, GO:0005524, GO:0005634, GO:0006468, GO:0006970, GO:0009069, GO:0009651, GO:0016301, GO:0016740
VIT_207s0104g00540	3	cyclin-dependent protein	-2.52082	-0.849216	-4.30816	-0.320294	-1.33205	AT3G63120	211	6e-68	0.54	0.67	CYCP1;1	NA	GO:0000079, GO:0016301, GO:0019901, GO:0051301
VIT_207s0104g00960	3	histone h2a	-3.35015	-3.41887	-4.88432	-0.493101	-1.25152	AT1G54690	225	8e-76	0.82	0.87	G-H2AX, GAMMA-H2AX, H2AXB, HTA3	Encodes HTA3, a histone H2A protein. H2AX is a meiosis-specific isoform of histone H2A. Upon DSB formation, rapid accumulation of phosphorylated H2AX (&#947;-H2AX) occurs around the break site. \001H2AX foci accumulate in early G2. Immunolocalization studies in spread preparations of wild-type meiocytes at G2/early leptotene revealed the accumulation of numerous rather diffuse &#947;-H2AX foci th…	GO:0000786, GO:0001510, GO:0003677, GO:0005634, GO:0005694, GO:0005730, GO:0006334, GO:0008283, GO:0046982
VIT_207s0129g00490	3	subtilisin-like protease	-2.56486	-2.45717	-4.17783	0.376992	0.468465	AT5G67360	1138	0	0.72	0.84	ARA12	Encodes a subtilisin-like serine protease essential for mucilage release from seed coats.	GO:0003824, GO:0004252, GO:0005509, GO:0005576, GO:0005618, GO:0006508, GO:0008233, GO:0008236, GO:0009505, GO:0010214, GO:0016787, GO:0042802, GO:0043086, GO:0048046, GO:0048359, GO:0080001
VIT_207s0130g00160	3	NA	-0.46016	-1.52956	-3.2082	0.405198	0.0471502	None	None	None	None	None	None	None	NA
VIT_207s0141g00600	3	eukaryotic translation initiation factor 3 subunit a	-1.46092	-0.959963	-2.39762	0.484489	0.707203	AT3G07470	130	1e-38	0.57	0.77	NA	NA	GO:0003743, GO:0005576, GO:0005773, GO:0005840, GO:0006446
VIT_207s0151g00340	3	sulfate bicarbonate oxalate exchanger and transporter sat-1	-3.61761	-1.85008	-3.34167	-0.350188	-2.17739	AT3G51895	1038	0	0.76	0.87	AST12, SULTR3;1	Encodes a sulfate transporter.	GO:0005215, GO:0006810, GO:0006950, GO:0008271, GO:0008272, GO:0009507, GO:0015293, GO:0016020, GO:0016021, GO:0055085
VIT_207s0191g00180	3	homeobox-leucine zipper protein athb-6-like	-1.61158	-0.771398	-3.28291	0.540978	1.00321	AT2G22430	226	5e-71	0.42	0.56	ATHB6, HB6	Encodes a homeodomain leucine zipper class I (HD-Zip I) protein that is a target of the protein phosphatase ABI1 and regulates hormone responses in Arabidopsis.	GO:0000976, GO:0003677, GO:0003700, GO:0005634, GO:0005667, GO:0006355, GO:0009414, GO:0009788, GO:0043565
VIT_207s0255g00020	3	dof zinc finger protein	-2.79916	-2.59008	-3.07233	-0.506216	-0.723634	AT3G50410	195	3e-61	0.52	0.62	OBP1	Arabidopsis Dof protein containing a single 51-amino acid zinc finger DNA-binding domain, which may play an important roles in plant growth and development.	GO:0003677, GO:0005515, GO:0005634, GO:0006355, GO:0008270, GO:0009733, GO:0009751, GO:0042545, GO:0045787, GO:0046872
VIT_208s0007g00190	3	h aca ribonucleoprotein complex subunit 4-like	-1.43314	-1.56504	-2.40637	0.113708	0.140554	AT3G57150	750	0	0.81	0.9	AtCBF5, AtNAP57, CBF5, NAP57	Encodes a putative pseudouridine synthase (NAP57).	GO:0001510, GO:0001522, GO:0003723, GO:0005515, GO:0005634, GO:0005730, GO:0005829, GO:0006164, GO:0006364, GO:0006396, GO:0009451, GO:0009506, GO:0009982, GO:0016853, GO:0030529, GO:0042254
VIT_208s0007g01300	3	NA	-1.54465	-3.14583	-3.06883	-0.220625	-1.53801	AT3G53950	820	0	0.73	0.84	NA	NA	GO:0005576
VIT_208s0007g01350	3	NA	-1.7408	-0.627496	-3.57831	0.231	0.902884	None	None	None	None	None	None	None	NA
VIT_208s0007g01430	3	universal stress protein family protein	-2.17184	-2.33264	-3.36252	0.0072921	-0.0091648	AT3G53990	240	5e-81	0.72	0.85	NA	NA	GO:0005737, GO:0005886, GO:0006950, GO:0009409, GO:0009506
VIT_208s0007g01450	3	NA	-2.67454	-2.50793	-5.04339	-0.534249	-0.931813	AT3G54000	165	2e-46	0.38	0.5	NA	NA	NA
VIT_208s0007g01490	3	NA	-1.48887	-1.14412	-2.90463	-0.00957042	-0.758518	AT5G01030	300	1e-88	0.31	0.47	NA	NA	NA
VIT_208s0007g01850	3	uncharacterized protein	-2.53679	-2.49946	-2.97712	-0.303946	-1.01604	AT3G09070	489	1e-163	0.49	0.61	OPS	NA	GO:0005886, GO:0009507, GO:0009536, GO:0032502, GO:0044707
VIT_208s0007g02620	3	40s ribosomal protein s17	-1.3473	-1.22896	-2.16711	0.0697287	0.595019	AT5G04800	224	2e-75	0.84	0.89	NA	NA	GO:0000028, GO:0003735, GO:0005622, GO:0005794, GO:0005840, GO:0006412, GO:0006414, GO:0022627, GO:0030529
VIT_208s0007g03710	3	pleiotropic drug resistance protein 2-like	-3.23329	-2.43281	-3.46996	0.0656614	-0.357035	AT1G66950	2313	0	0.75	0.87	ABCG39, ATPDR11, PDR11	NA	GO:0000166, GO:0005524, GO:0006200, GO:0006810, GO:0015416, GO:0015716, GO:0015748, GO:0016020, GO:0016021, GO:0016787, GO:0016887, GO:0017111
VIT_208s0007g04150	3	probable leucine-rich repeat receptor-like protein kinase at1g68400-like	-3.60608	-3.07743	-4.54428	-0.233732	-1.51405	AT2G36570	887	0	0.68	0.81	NA	NA	GO:0003677, GO:0004672, GO:0004674, GO:0004713, GO:0004872, GO:0005515, GO:0005524, GO:0005634, GO:0005886, GO:0006355, GO:0006468, GO:0007169, GO:0009069, GO:0016021, GO:0016023, GO:0016301, GO:0016740
VIT_208s0007g04780	3	tonoplast intrinsic protein	-4.41168	-0.302824	-5.04815	-0.0478419	-0.708567	AT2G36830	432	5e-154	0.85	0.93	GAMMA-TIP, GAMMA-TIP1, TIP1;1	Encodes a tonoplast intrinsic protein, which functions as water channel. It has also been shown to be able to facilitate the transport of urea and hydrogen peroxide. Highly expressed in vascular tissues of the root, stem, cauline leaves and flowers but not in the apical meristems.	GO:0000326, GO:0005215, GO:0006096, GO:0006598, GO:0006810, GO:0006816, GO:0006833, GO:0006972, GO:0007030, GO:0009269, GO:0009409, GO:0009651, GO:0009698, GO:0009705, GO:0009737, GO:0009740, GO:0009941, GO:0015204, GO:0015250, GO:0015840, GO:0016020, GO:0016021, GO:0042398, GO:0042807, GO:0046686, GO:0080170
VIT_208s0007g04820	3	probable pectate lyase 12-like	-4.49841	-4.64987	-4.49098	-0.169876	-1.63967	AT3G53190	672	0	0.73	0.82	NA	NA	GO:0005509, GO:0005886, GO:0009814, GO:0016023, GO:0016829, GO:0030570, GO:0031225, GO:0042547, GO:0046872
VIT_208s0007g06500	3	NA	-1.74916	-2.07213	-3.83261	-0.419084	-1.89	AT2G42110	105	4e-29	0.46	0.63	NA	NA	NA
VIT_208s0007g07550	3	gata transcription factor 9-like	-2.19764	-2.32931	-3.34611	-0.0304906	-1.14396	AT4G32890	135	8e-37	0.36	0.47	GATA9	Encodes a member of the GATA factor family of zinc finger transcription factors.	GO:0003700, GO:0005634, GO:0005667, GO:0006355, GO:0008270, GO:0043565, GO:0046872
VIT_208s0007g07790	3	uv-b-insensitive 4	-1.59121	-2.56662	-3.36604	-0.267419	-1.30644	AT2G42260	228	2e-73	0.56	0.66	PYM, UVI4	Encodes a novel plant-specific protein of unknown function. The UVI4 gene is expressed mainly in actively dividing cells. The hypocotyl cells in mutant seedlings undergo one extra round of endoreduplication. The uvi4 mutation also promoted the progression of endo-reduplication during leaf development.	GO:0010091, GO:0010224, GO:0040020, GO:0042023
VIT_208s0007g08000	3	NA	-2.10308	-1.5619	-3.62417	-0.479863	-0.608502	None	None	None	None	None	None	None	NA
VIT_208s0007g08020	3	NA	-2.34166	-1.86907	-5.4611	-0.388959	-1.51953	None	None	None	None	None	None	None	NA
VIT_208s0007g08260	3	guanylate kinase	-1.62027	-1.4891	-2.98797	0.0570737	0.743432	AT3G57550	499	2e-175	0.64	0.8	AGK2, GK-2	guanylate kinase	GO:0004385, GO:0005515, GO:0005737, GO:0006144, GO:0006163, GO:0010200, GO:0016301, GO:0016310, GO:0016740, GO:0030968, GO:0050832
VIT_208s0007g08460	3	uncharacterized protein	-4.32091	-3.708	-7.59527	-0.316867	-0.164183	AT2G41810	526	0	0.68	0.81	NA	NA	GO:0005576, GO:0005886, GO:0006694, GO:0008168, GO:0009505, GO:0009506, GO:0009507, GO:0009740, GO:0010162, GO:0015995, GO:0032259
VIT_208s0040g00930	3	g2 mitotic-specific cyclin s13-6	-1.64788	-1.99304	-4.02361	-0.808178	-2.0715	AT5G06150	486	8e-169	0.56	0.72	CYC1BAT, CYCB1;2	Encodes a cyclin whose expression is reduced in response to high salt.	GO:0000079, GO:0001558, GO:0005634, GO:0005737, GO:0006952, GO:0007049, GO:0007067, GO:0010332, GO:0019901, GO:0043531, GO:0051301
VIT_208s0040g01140	3	serine carboxypeptidase-like 45-like	-4.62448	-2.19041	-4.9469	-0.0501555	-0.805957	AT1G28110	635	0	0.68	0.83	SCPL45	NA	GO:0004180, GO:0004185, GO:0006508, GO:0009505, GO:0016023, GO:0016787
VIT_208s0040g01890	3	mip pip subfamily	-4.20764	-3.61641	-4.40154	-0.718636	-1.20937	AT3G54820	466	5e-166	0.79	0.87	PIP2;5, PIP2D	NA	GO:0005215, GO:0005773, GO:0005886, GO:0006810, GO:0006833, GO:0006970, GO:0009269, GO:0009507, GO:0009737, GO:0016020, GO:0016021, GO:0080170
VIT_208s0040g02470	3	soluble inorganic pyrophosphatase	-2.22375	-1.92762	-2.53626	0.0429299	-0.149563	AT3G53620	389	6e-138	0.85	0.93	AtPPa4, PPa4	Encodes a soluble protein with inorganic pyrophosphatase activity that is highly specific for Mg-inorganic pyrophosphate.	GO:0000287, GO:0004427, GO:0005737, GO:0005829, GO:0006119, GO:0006796, GO:0016020, GO:0016787, GO:0046686
VIT_208s0040g02520	3	type i inositol- -trisphosphate 5-phosphatase cvp2-like	-1.27965	-2.85427	-2.60116	0.116417	0.839809	AT2G37440	541	0	0.6	0.74	NA	NA	GO:0004519, GO:0004527, GO:0005737, GO:0010305, GO:0016491, GO:0032440, GO:0032957, GO:0046854, GO:0046855, GO:0055114
VIT_208s0040g03330	3	rna binding protein	-1.82873	-0.965908	-2.60948	0.252716	0.278182	AT2G37510	169	6e-54	0.72	0.85	NA	NA	GO:0000166, GO:0003676, GO:0003723, GO:0009536
VIT_208s0056g00210	3	cyclin dependent kinase b	-1.2884	-1.88996	-3.34778	-0.288521	-1.11441	AT2G38620	543	0	0.82	0.93	CDKB1;2	Encodes a member of a plant specific family of cyclin dependent kinases.	GO:0000166, GO:0000307, GO:0004672, GO:0004674, GO:0004693, GO:0004713, GO:0005524, GO:0005634, GO:0005737, GO:0006468, GO:0007049, GO:0007067, GO:0008353, GO:0009069, GO:0009826, GO:0010376, GO:0016301, GO:0030332, GO:0048825, GO:0051301, GO:0051726
VIT_208s0058g00970	3	cationic peroxidase 1-like	-2.4566	-2.09874	-3.67281	1.01397	1.22222	AT5G05340	412	2e-143	0.65	0.81	PRX52	NA	GO:0004601, GO:0005506, GO:0005509, GO:0005576, GO:0006979, GO:0009055, GO:0016491, GO:0020037, GO:0042744, GO:0046872, GO:0055114
VIT_208s0058g01390	3	wrky transcription factor	-2.57667	-2.43616	-4.43481	0.749928	2.20943	AT3G56400	129	5e-34	0.41	0.59	ATWRKY70, WRKY70	member of WRKY Transcription Factor; Group III. Function as activator of SA-dependent defense genes and a repressor of JA-regulated genes. WRKY70-controlled suppression of JA-signaling is partly executed by NPR1.	GO:0000287, GO:0003677, GO:0003700, GO:0004012, GO:0005524, GO:0005634, GO:0005667, GO:0006355, GO:0006812, GO:0015917, GO:0016021, GO:0043565
VIT_208s0217g00100	3	pyruvate decarboxylase	-1.51994	-2.9155	-3.70094	0.74667	1.36745	AT5G54960	1056	0	0.83	0.91	PDC2	pyruvate decarboxylase-2	GO:0000287, GO:0001666, GO:0003824, GO:0004737, GO:0006094, GO:0006096, GO:0016020, GO:0016740, GO:0016829, GO:0016831, GO:0030976, GO:0047434
VIT_209s0002g00260	3	uncharacterized protein loc100854504	-1.02306	-2.16767	-2.79836	-0.233098	-0.704388	AT3G06840	49	5e-08	0.27	0.43	NA	NA	GO:0003723, GO:0003964, GO:0006278, GO:0016881
VIT_209s0002g00320	3	pectin methylesterase	-2.41169	-2.86134	-4.81752	0.262715	-0.296504	AT3G14310	823	0	0.69	0.8	ATPME3, PME3	encodes a pectin methylesterase, targeted by a cellulose binding protein (CBP) from the parasitic nematode Heterodera schachtii during parasitism.	GO:0004857, GO:0005576, GO:0005618, GO:0005737, GO:0005886, GO:0005982, GO:0005985, GO:0006546, GO:0006569, GO:0009505, GO:0009624, GO:0009684, GO:0016787, GO:0030599, GO:0042545, GO:0043086, GO:0045330, GO:0045490, GO:0048046
VIT_209s0002g03940	3	dehydration-responsive element-binding protein 3-like	-0.467518	-4.35743	-4.70234	0.187181	-1.06987	AT5G11590	207	7e-66	0.58	0.72	TINY2	encodes a member of the DREB subfamily A-4 of ERF/AP2 transcription factor family. The protein contains one AP2 domain. There are 17 members in this subfamily including TINY.	GO:0003677, GO:0003700, GO:0005634, GO:0005667, GO:0006355, GO:0009825, GO:0043565, GO:0045893
VIT_209s0002g04080	3	auxin-responsive protein	-3.57107	-1.75035	-4.4237	0.127305	-0.721027	AT4G29080	189	2e-57	0.47	0.58	IAA27, PAP2	phytochrome-associated protein 2 (PAP2)	GO:0005634, GO:0006355, GO:0006417, GO:0009536, GO:0009734, GO:0046983
VIT_209s0002g04280	3	dynein light chain	-1.16395	-3.42027	-3.20557	0.192104	1.12874	AT3G16120	154	2e-49	0.78	0.89	NA	NA	GO:0000226, GO:0003777, GO:0005089, GO:0005634, GO:0005737, GO:0005874, GO:0005875, GO:0007017, GO:0009860, GO:0043087, GO:0080147
VIT_209s0002g04580	3	NA	-2.19673	-1.82805	-2.76866	0.115374	0.39544	AT1G79910	239	4e-73	0.38	0.56	NA	NA	NA
VIT_209s0002g05820	3	uncharacterized protein	-1.67015	-2.06081	-2.09328	-0.361597	0.432337	AT1G52720	112	3e-32	0.53	0.72	NA	NA	GO:0004497, GO:0005506, GO:0009055, GO:0009507, GO:0009744, GO:0009750, GO:0016705, GO:0020037, GO:0055114
VIT_209s0002g08540	3	NA	-0.45721	-2.38135	-3.2825	-0.977399	-0.198815	AT5G11090	155	8e-47	0.47	0.59	NA	NA	NA
VIT_209s0002g08960	3	pppde thiol peptidase family protein	-2.31504	-2.88175	-4.41666	-0.294706	-1.68438	AT1G80690	287	1e-97	0.74	0.85	NA	NA	GO:0005737, GO:0005886
VIT_209s0018g00520	3	lamin-like protein	-3.20343	-1.19741	-4.00435	-0.542	-1.64233	AT5G15350	123	3e-35	0.43	0.63	AtENODL17, ENODL17	NA	GO:0005507, GO:0005773, GO:0006084, GO:0009055, GO:0016023, GO:0016126, GO:0016132, GO:0046658, GO:0052541, GO:0052546
VIT_209s0018g01670	3	aspartic proteinase nepenthesin-1-like	0.26528	-0.651809	-2.5658	0.248085	-0.884076	AT1G79720	530	0	0.6	0.75	NA	NA	GO:0003677, GO:0004190, GO:0006508, GO:0008233, GO:0016787, GO:0048046
VIT_209s0054g00530	3	NA	-2.22817	-2.15751	-2.3244	-0.128261	0.194264	AT3G21150	112	1e-29	0.37	0.49	AtBBX32, BBX32, EIP6	Encodes a protein with a B-box domain predicted to act as a transcription factor. Expression of the BBX32 gene is affected by monochromatic red light.	GO:0005622, GO:0006355, GO:0008270, GO:0016021, GO:0044699, GO:0046872, GO:0050896
VIT_210s0003g00220	3	NA	-2.99939	-3.18457	-5.2477	-0.341987	-1.31582	AT1G28400	63	1e-11	0.47	0.59	NA	NA	GO:0016301
VIT_210s0003g01370	3	uncharacterized protein	-1.52238	-0.907012	-2.42218	0.281253	0.399254	AT1G29240	205	8e-57	0.36	0.53	NA	NA	GO:0005622
VIT_210s0003g01460	3	nucleobase ascorbate transporter	-3.44738	-3.42441	-3.85408	-0.629763	-1.5359	AT2G34190	929	0	0.84	0.94	NA	NA	GO:0005215, GO:0006810, GO:0016020, GO:0022857, GO:0055085
VIT_210s0003g03250	3	uncharacterized protein	-4.45744	-2.90644	-6.94355	0.0389071	-1.13353	AT1G29980	593	0	0.75	0.87	NA	NA	GO:0005576, GO:0005634, GO:0005886, GO:0016023, GO:0031225
VIT_210s0003g04180	3	uncharacterized membrane	-2.50857	-1.77398	-4.3264	-0.601769	-1.63866	AT1G30360	997	0	0.68	0.81	ERD4	NA	GO:0005576, GO:0005773, GO:0005774, GO:0005886, GO:0009506, GO:0009507, GO:0009941, GO:0016020, GO:0016023
VIT_210s0003g05380	3	fatty acid 2-hydroxylase-like	-1.90129	-1.24753	-2.96873	0.24647	0.247385	AT2G34770	393	6e-138	0.76	0.85	ATFAH1, FAH1	encodes a fatty acid hydroxylase, required for the AtBI-1-mediated suppression of programmed cell death.	GO:0000038, GO:0005506, GO:0005783, GO:0006633, GO:0006891, GO:0009055, GO:0009809, GO:0010224, GO:0016021, GO:0016491, GO:0016705, GO:0020037, GO:0030145, GO:0043069, GO:0045735, GO:0046424, GO:0048046, GO:0055114, GO:0080132
VIT_210s0003g05480	3	sec14 cytosolic factor-like	-2.31944	-2.93274	-5.25368	-1.22614	-2.39275	AT1G30690	516	2e-178	0.67	0.82	NA	NA	GO:0005215, GO:0005622, GO:0005634, GO:0005737, GO:0005829, GO:0005886, GO:0006810, GO:0007049, GO:0008289, GO:0009507, GO:0016020, GO:0016021, GO:0016126, GO:0019898, GO:0051301, GO:0052541, GO:0052546
VIT_210s0071g00870	3	high mobility group b protein 7-like	-4.21072	-3.29283	-5.91717	-0.511066	-1.48185	AT5G23420	174	6e-53	0.6	0.71	HMGB6	Encodes HMGB6, a protein belonging to the subgroup of HMGB (high mobility group B) proteins. Localized in the nucleus. Binds to supercoiled DNA in vitro. HMGB6 is phosphorylated by protein kinase CK2alpha within its acidic C-terminal domain.	GO:0003677, GO:0003700, GO:0005634, GO:0005667, GO:0006261
VIT_210s0597g00040	3	pentatricopeptide repeat-containing protein	-1.44653	-1.11166	-2.54365	0.320415	0.100309	AT4G21705	622	0	0.61	0.77	NA	NA	GO:0003677, GO:0005515, GO:0005739
VIT_211s0016g00500	3	saur family protein	-1.94223	-0.243535	-2.50779	-0.116341	-0.112489	AT5G20820	116	1e-33	0.52	0.65	NA	NA	GO:0005516, GO:0005739, GO:0009536, GO:0009734
VIT_211s0016g00690	3	uncharacterized protein	-0.482119	-2.62514	-3.66723	-0.220162	-1.12623	AT5G20700	143	5e-41	0.44	0.53	NA	NA	GO:0044763, GO:0044765, GO:0050896
VIT_211s0016g00960	3	subtilisin-like protease	-2.8419	-2.82765	-6.35602	-0.183529	-0.661489	AT2G05920	1120	0	0.71	0.85	NA	NA	GO:0000394, GO:0004252, GO:0005618, GO:0005794, GO:0005829, GO:0006508, GO:0008233, GO:0009086, GO:0009505, GO:0009506, GO:0009664, GO:0009832, GO:0010075, GO:0016787, GO:0042802, GO:0043086, GO:0048046, GO:0048359, GO:0048653, GO:0080001
VIT_211s0016g02430	3	atp binding	-1.66982	-2.26659	-3.84336	-0.152075	-0.948125	AT3G13690	564	0	0.68	0.78	NA	NA	GO:0004672, GO:0004674, GO:0004713, GO:0005524, GO:0005739, GO:0005886, GO:0006468, GO:0009069, GO:0016301, GO:0046777
VIT_211s0016g02940	3	prof_meran ame: full=profilin ame: full=pollen allergen mer a 1 ame: allergen=mer a 1	-2.96394	-2.35158	-4.0519	-0.534546	-1.91275	AT4G29340	232	6e-79	0.82	0.91	PRF4	Profilin is a low-molecular weight, actin monomer-binding protein that regulates the organization of actin cytoskeleton in eukaryotes, including higher plants. PRF4 and PRF5 are late pollen-specific and are not detectable in other cell types of the plant body including microspores and root hairs. Immunocytochemical studies at the subcellular level reveal that both the constitutive and pollen-spec…	GO:0003779, GO:0005737, GO:0005856, GO:0007010, GO:0015629, GO:0030036
VIT_211s0016g02970	3	mitogen-activated protein kinase kinase 6	-1.83749	-1.98872	-2.18681	-0.126077	0.517725	AT5G56580	456	2e-161	0.86	0.91	ANQ1, ATMKK6, MKK6	Encodes a member of the MAP Kinase Kinase family of proteins. It can phosphorylate MPK12 in vitro and it can be dephosphorylated by MKP2 in vitro.	GO:0000166, GO:0004672, GO:0004674, GO:0004708, GO:0004713, GO:0005515, GO:0005524, GO:0006275, GO:0006468, GO:0009069, GO:0009507, GO:0010389, GO:0016301, GO:0016740, GO:0045727
VIT_211s0016g05330	3	spx domain-containing protein 2	-1.54645	-3.13651	-2.8679	0.801237	0.732247	AT2G26660	245	5e-81	0.71	0.8	ATSPX2, SPX2	NA	GO:0004872, GO:0005634, GO:0006817, GO:0016036, GO:0019375, GO:0045892, GO:0070417, GO:0080040
VIT_211s0037g01230	3	sequence-specific dna binding transcription factor	-2.57698	-2.48353	-3.04356	-0.211613	-0.920086	AT4G30410	133	1e-38	0.49	0.66	NA	NA	GO:0005634, GO:0043231, GO:0046983
VIT_211s0052g00430	3	organic anion	-2.43953	-1.40711	-3.19113	-0.149368	-0.863804	AT5G55950	555	0	0.7	0.84	NA	NA	GO:0016020, GO:0016021, GO:0055085
VIT_211s0052g01180	3	probable xyloglucan endotransglucosylase hydrolase protein 23	-3.03436	-3.39921	-3.7377	1.45423	2.31491	AT5G57560	432	3e-152	0.75	0.88	TCH4, XTH22	Encodes a cell wall-modifying enzyme, rapidly upregulated in response to environmental stimuli	GO:0004553, GO:0005618, GO:0005975, GO:0006073, GO:0016740, GO:0016757, GO:0016762, GO:0016787, GO:0048046
VIT_211s0052g01200	3	probable xyloglucan endotransglucosylase hydrolase protein 23	-2.82065	-2.64041	-2.59931	0.388377	-0.0731602	AT4G25810	446	3e-158	0.74	0.85	XTH23, XTR6	xyloglucan endotransglycosylase-related protein (XTR6)	GO:0004553, GO:0005618, GO:0005975, GO:0006073, GO:0016740, GO:0016757, GO:0016762, GO:0016787, GO:0048046
VIT_211s0052g01260	3	probable xyloglucan endotransglucosylase hydrolase protein 23	-3.28785	-3.29678	-3.82954	0.12185	0.0269616	AT4G25810	437	2e-154	0.75	0.84	XTH23, XTR6	xyloglucan endotransglycosylase-related protein (XTR6)	GO:0004553, GO:0005618, GO:0005975, GO:0006073, GO:0016740, GO:0016757, GO:0016762, GO:0016787, GO:0048046
VIT_211s0052g01280	3	probable xyloglucan endotransglucosylase hydrolase protein 23	-4.38539	-3.53721	-4.76733	-1.23866	-0.330211	AT4G25810	440	9e-156	0.76	0.84	XTH23, XTR6	xyloglucan endotransglycosylase-related protein (XTR6)	GO:0004553, GO:0005618, GO:0005975, GO:0006073, GO:0016740, GO:0016757, GO:0016762, GO:0016787, GO:0048046
VIT_211s0052g01620	3	pathogenesis-related protein pr-1	-2.48368	-1.89951	-6.17197	0.547934	-0.58615	AT5G57625	195	1e-62	0.57	0.7	NA	NA	GO:0005576, GO:0006952, GO:0009607, GO:0010054, GO:0016023
VIT_211s0103g00190	3	phospholipase a2-like protein	-1.88343	-2.15235	-2.5554	0.0758479	-1.07843	AT2G06925	227	3e-76	0.71	0.83	ATSPLA2-ALPHA, PLA2-ALPHA	Encodes a secretory phospholipase A2 enzyme, which specifically hydrolyzes the sn-2 position of phospholipids. The enzyme has a preference towards linoleoyl acyl chain over palmitoyl acyl chain. It also has a slight preference for phosphatidylcholine over phosphatidylethanolamine.	GO:0004623, GO:0005509, GO:0005576, GO:0005773, GO:0005794, GO:0006644, GO:0009395, GO:0016042, GO:0016787
VIT_211s0103g00550	3	subtilisin-like protease-like	-1.99771	-1.451	-3.56004	0.0433135	-1.37623	AT4G30020	1375	0	0.82	0.9	NA	NA	GO:0000023, GO:0004252, GO:0005576, GO:0005618, GO:0006508, GO:0007020, GO:0008233, GO:0009736, GO:0016020, GO:0016023, GO:0016787, GO:0019252, GO:0019761, GO:0042802, GO:0043085, GO:0043086, GO:0048196
VIT_211s0118g00590	3	uncharacterized protein	-1.33709	-1.54282	-3.69362	-0.226635	-1.05909	AT2G12400	697	0	0.69	0.81	NA	NA	GO:0005886, GO:0009506, GO:0044763
VIT_212s0028g03060	3	receptor-like protein kinase hsl1	-4.7222	-2.80055	-5.30159	0.236321	0.0193817	AT1G28440	1184	0	0.62	0.75	HSL1	NA	GO:0000166, GO:0000186, GO:0000271, GO:0003676, GO:0004672, GO:0004674, GO:0004709, GO:0004713, GO:0004872, GO:0005515, GO:0005524, GO:0006468, GO:0007020, GO:0007062, GO:0007178, GO:0008270, GO:0008361, GO:0009069, GO:0009630, GO:0009664, GO:0009825, GO:0009832, GO:0009880, GO:0009926, GO:0009932, GO:0010030, GO:0010072, GO:0010075, GO:0010162, GO:0010564, GO:0016021, GO:0016301, GO:0016491, GO:…
VIT_212s0028g03120	3	NA	-3.59936	-1.8624	-6.82813	0.174668	-0.435482	AT1G03820	50	2e-07	0.43	0.57	NA	NA	NA
VIT_212s0028g03620	3	uncharacterized protein	-2.64787	-2.09602	-3.8588	-0.694736	-1.18776	AT4G28310	142	5e-40	0.48	0.61	NA	NA	GO:0005739, GO:0009536
VIT_212s0028g03900	3	unnamed protein product [Vitis vinifera]	-2.97367	-1.08358	-4.0044	-0.232809	-0.642286	None	None	None	None	None	None	None	GO:0005622, GO:0008270, GO:0016020
VIT_212s0034g01090	3	lung seven transmembrane receptor-like protein	-1.74133	-1.84058	-3.12093	-0.255675	-1.1802	AT2G01070	699	0	0.7	0.81	NA	NA	GO:0004872, GO:0005794, GO:0005886, GO:0006084, GO:0016021, GO:0016023, GO:0016126, GO:0016132
VIT_212s0034g01160	3	basic blue	-4.77654	-3.96531	-5.59073	0.369337	-0.695081	AT2G02850	126	5e-37	0.53	0.63	ARPN	Encodes plantacyanin one of blue copper proteins. Involved in anther development and pollination. Expressed in the transmitting tract of the pistil.	GO:0005507, GO:0009055, GO:0009856, GO:0048046, GO:0048653
VIT_212s0055g00290	3	udp-glucose flavonoid 3-o-glucosyltransferase 6-like	-3.17625	-1.16261	-2.93999	-0.0743174	-0.766813	AT3G21760	425	3e-138	0.47	0.64	HYR1	Encodes HYR1, a UDP glycosyltransferase (UGT). HYR1 glucosylates hypostatin, an inhibitor of cell expansion in vivo to form a bioactive glucoside.	GO:0008152, GO:0009651, GO:0009737, GO:0010294, GO:0016020, GO:0016740, GO:0016757, GO:0016758, GO:0047213, GO:0080043, GO:0080046
VIT_212s0055g00320	3	udp-glucose flavonoid 3-o-glucosyltransferase 6-like	-5.04479	-0.693775	-5.36694	1.13352	0.311247	AT3G21780	430	3e-146	0.49	0.65	UGT71B6	Encodes a protein with UDP-glucosyl transferase activity that was shown to preferentially glucosylates abscisic acid (ABA), and not its catabolites. Moreover, UGT71B6 was shown to have a strict preference for the naturally-occurring ABA enantiomer, (+)-ABA, and not its 'unnatural' relative, (-)-ABA. This is in contrast to the other identified UGT genes catalyzing the glucosylation of ABA which we…	GO:0008152, GO:0009651, GO:0009737, GO:0010294, GO:0016020, GO:0016740, GO:0016757, GO:0016758, GO:0047213, GO:0080043, GO:0080046
VIT_212s0057g00190	3	NA	-1.17785	-2.76107	-3.1926	0.536162	-0.158539	AT4G10265	98	6e-28	0.66	0.79	NA	NA	NA
VIT_212s0057g01020	3	fasciclin-like arabinogalactan protein	-3.44827	-0.936418	-5.75142	-0.227641	-1.6215	AT4G12730	441	2e-152	0.61	0.77	FLA2	AF333971 Arabidopsis thaliana fasciclin-like arabinogalactan-protein 2 (Fla2) mRNA, complete cds	GO:0005618, GO:0005774, GO:0006084, GO:0006816, GO:0007030, GO:0009651, GO:0016126, GO:0016132, GO:0046658, GO:0048767
VIT_212s0059g00770	3	l-ascorbate oxidase homolog	-5.57244	-2.24642	-6.57666	0.156501	-0.886201	AT1G76160	843	0	0.74	0.85	sks5	NA	GO:0005507, GO:0008447, GO:0009505, GO:0016020, GO:0016023, GO:0016491, GO:0019852, GO:0048046, GO:0055114
VIT_212s0059g01320	3	glucan endo- -beta-glucosidase	-1.48052	-1.73307	-3.08359	-0.0922915	-1.36311	AT2G05790	730	0	0.77	0.88	NA	NA	GO:0003824, GO:0004553, GO:0005886, GO:0005975, GO:0005982, GO:0005985, GO:0007389, GO:0008152, GO:0008356, GO:0008361, GO:0009926, GO:0010015, GO:0010075, GO:0016787, GO:0016798, GO:0042973, GO:0043169
VIT_212s0059g02730	3	NA	-3.52456	-2.99438	-5.38489	0.666529	0.689175	AT2G32280	253	3e-86	0.7	0.88	NA	NA	NA
VIT_212s0134g00160	3	xyloglucan endotransglycosylase hydrolase partial	-2.08491	-2.14769	-4.14956	0.74574	-0.11519	AT4G03210	451	7e-160	0.72	0.85	XTH9	encodes a member of xyloglucan endotransglucosylase/hydrolases (XTHs) that catalyze the cleavage and molecular grafting of xyloglucan chains function in loosening and rearrangement of the cell wall. Gene is expressed in shoot apex region, flower buds, flower stalks and internodes bearing flowers.	GO:0003677, GO:0003918, GO:0004553, GO:0005524, GO:0005618, GO:0005975, GO:0006073, GO:0006265, GO:0016740, GO:0016757, GO:0016762, GO:0016787, GO:0048046
VIT_212s0134g00240	3	NA	-2.65337	-1.49849	-2.6595	0.380378	1.6462	AT4G27280	140	5e-43	0.61	0.74	NA	NA	GO:0005509, GO:0009733, GO:0080167
VIT_212s0134g00560	3	uncharacterized gpi-anchored protein at4g28100-like	-1.23203	-1.75135	-3.48124	0.243225	-0.600427	AT4G28100	409	6e-143	0.7	0.8	NA	NA	GO:0005886, GO:0016020, GO:0016023, GO:0031225, GO:0046658
VIT_213s0019g00330	3	tonoplast intrinsic	-3.79653	-1.15672	-3.01688	0.232798	0.412747	AT4G01470	413	2e-146	0.83	0.91	ATTIP1.3, GAMMA-TIP3, TIP1;3	Encodes AtTIP1;3, functions as water and urea channels in pollen.	GO:0005215, GO:0006810, GO:0016020, GO:0016021
VIT_213s0019g00740	3	act domain-containing protein	-1.86031	-0.176456	-2.03392	0.168527	-1.47767	AT2G39570	574	0	0.69	0.8	ACR9	NA	GO:0005634, GO:0006807, GO:0008152, GO:0008773, GO:0009744, GO:0009750, GO:0016597
VIT_213s0019g00760	3	histone -like	-3.34179	-2.59112	-4.69006	-0.59243	-0.965593	AT5G59970	199	5e-67	1	1	NA	NA	GO:0000786, GO:0003677, GO:0005634, GO:0005694, GO:0005730, GO:0005886, GO:0006334, GO:0009414, GO:0009507, GO:0009579, GO:0015629, GO:0045653, GO:0046982
VIT_213s0019g00780	3	histone -like	-3.19844	-2.59874	-4.15285	-0.496636	-1.15709	AT5G59970	199	5e-67	1	1	NA	NA	GO:0000786, GO:0003677, GO:0005634, GO:0005694, GO:0005730, GO:0005886, GO:0006334, GO:0009414, GO:0009507, GO:0009579, GO:0015629, GO:0045653, GO:0046982
VIT_213s0019g02020	3	thaumatin-like protein	-2.13838	-3.39091	-4.24987	-0.285893	-1.1826	AT5G02140	357	1e-123	0.75	0.86	NA	NA	GO:0005576, GO:0016023, GO:0051707
VIT_213s0019g02350	3	NA	-2.08178	-1.9219	-3.55469	0.485352	1.08184	AT3G55605	247	6e-81	0.54	0.69	NA	NA	GO:0000085, GO:0005759, GO:0006626, GO:0009560, GO:0009640, GO:0009909, GO:0010388, GO:0034968
VIT_213s0019g02660	3	NA	-6.50226	-1.98974	-6.39438	0.150519	-0.615431	None	None	None	None	None	None	None	NA
VIT_213s0019g02730	3	NA	-1.22459	-1.90898	-2.43673	0.0529021	-0.0461679	AT3G54000	132	2e-34	0.32	0.45	NA	NA	NA
VIT_213s0019g03610	3	rna recognition motif-containing protein	-3.25741	-3.15711	-3.54171	-1.11176	-1.88241	AT3G54770	234	8e-76	0.56	0.69	ARP1	NA	GO:0000166, GO:0000398, GO:0003676, GO:0005634, GO:0009414, GO:0009651, GO:0009737, GO:0010029
VIT_213s0019g04030	3	serine carboxypeptidase-like protein	-1.83185	-1.09586	-3.05947	-0.0370759	-0.831017	AT3G07990	731	0	0.79	0.88	SCPL27	NA	GO:0004180, GO:0004185, GO:0005576, GO:0005773, GO:0006508, GO:0007020, GO:0008233, GO:0016023, GO:0016787, GO:0050419
VIT_213s0019g04910	3	pectate lyase	-1.95885	-2.41563	-3.8246	-0.115914	-1.93246	AT5G04310	633	0	0.66	0.77	NA	NA	GO:0000271, GO:0005886, GO:0009814, GO:0009932, GO:0010817, GO:0016829, GO:0030570, GO:0031225, GO:0042547, GO:0043481, GO:0046658, GO:0048767
VIT_213s0019g05370	3	histone h2b	-2.77144	-1.38177	-2.63188	-0.262125	-0.913066	AT3G45980	231	8e-78	0.85	0.91	H2B, HTB9	Encodes a histone 2B (H2B) protein. This protein can be ubiquitinated in planta, and this modification depends on the HUB1 and HUB2 E3 ubiquitin ligases as well as the UBC1 and UBC2 E2 ubiquitin conjugating enzymes. Lysine 146 appears to be the site of the ubiquitin addition.	GO:0000786, GO:0003677, GO:0005634, GO:0005694, GO:0005730, GO:0006334, GO:0009507, GO:0046982
VIT_213s0064g00440	3	24-sterol c-methyltransferase	-1.81242	-1.3998	-3.50136	-0.203952	-1.33441	AT5G13710	617	0	0.86	0.94	CPH, SMT1	SMT1 controls the level of cholesterol in plants	GO:0003838, GO:0005773, GO:0005783, GO:0005829, GO:0006084, GO:0006598, GO:0006694, GO:0008152, GO:0008168, GO:0009506, GO:0009611, GO:0009793, GO:0009805, GO:0016126, GO:0016132, GO:0016740, GO:0019745, GO:0032259, GO:0042398
VIT_213s0064g00460	3	uncharacterized protein	-3.54684	-3.48861	-6.69094	0.0340628	-1.3492	AT3G08030	535	0	0.73	0.83	NA	NA	GO:0005618, GO:0005886, GO:0009505, GO:0009507, GO:0009740, GO:0010162, GO:0015995
VIT_213s0064g00560	3	dna topoisomerase 2	-1.8437	-2.20213	-3.68678	-0.585209	-1.49845	AT3G23890	1863	0	0.64	0.76	ATTOPII, TOPII	Encodes a topoisomerase II that is highly expressed in young seedlings. The protein is localized in the nucleus and gene expression levels are increased in proliferative tissues.	GO:0000166, GO:0000712, GO:0000795, GO:0000819, GO:0000911, GO:0003677, GO:0003916, GO:0003918, GO:0005524, GO:0005694, GO:0006200, GO:0006259, GO:0006265, GO:0006270, GO:0006275, GO:0006306, GO:0006312, GO:0006342, GO:0008283, GO:0009295, GO:0009330, GO:0009507, GO:0009909, GO:0009957, GO:0010583, GO:0016572, GO:0016853, GO:0046872, GO:0051225, GO:0051322, GO:0051567
VIT_213s0067g00330	3	auxin influx carrier protein	-2.55269	-2.94456	-2.94406	0.0962389	-0.497454	AT2G38120	823	0	0.86	0.93	AtAUX1, AUX1, MAP1, PIR1, WAV5	Encodes an auxin influx transporter. AUX1 resides at the apical plasma membrane of protophloem cells and at highly dynamic subpopulations of Golgi apparatus and endosomes in all cell types. AUX1 action in the lateral root cap and/or epidermal cells influences lateral root initiation and positioning.	GO:0001736, GO:0005768, GO:0005794, GO:0005886, GO:0006554, GO:0006810, GO:0006865, GO:0009624, GO:0009734, GO:0009958, GO:0009986, GO:0010011, GO:0010311, GO:0010328, GO:0015293, GO:0016020, GO:0016021, GO:0016192, GO:0018024, GO:0034968, GO:0048765, GO:0048829, GO:0060919
VIT_213s0084g00800	3	NA	-2.48543	-2.3663	-2.11129	0.0458894	-0.972433	AT3G54390	308	3e-103	0.62	0.73	NA	NA	GO:0000785, GO:0003677, GO:0003682, GO:0006355
VIT_213s0084g00820	3	aspartic proteinase nepenthesin-1	-6.64104	-5.59725	-7.2129	-0.22382	-2.33273	AT5G07030	573	0	0.68	0.82	NA	NA	GO:0003677, GO:0004190, GO:0005618, GO:0006508, GO:0009505, GO:0009507, GO:0016787, GO:0048046
VIT_213s0147g00100	3	nucleic acid- ob-fold-like protein	-2.59762	-2.03479	-3.33062	-0.252044	-1.13298	AT4G18590	146	5e-45	0.64	0.8	NA	NA	GO:0016023
VIT_213s0147g00230	3	NA	-2.02746	-3.65295	-4.40453	-0.619904	-2.10363	AT3G54260	498	1e-175	0.66	0.81	TBL36	Encodes a member of the TBL (TRICHOME BIREFRINGENCE-LIKE) gene family containing a plant-specific DUF231 (domain of unknown function) domain. TBL gene family has 46 members, two of which (TBR/AT5G06700 and TBL3/AT5G01360) have been shown to be involved in the synthesis and deposition of secondary wall cellulose, presumably by influencing the esterification state of pectic polymers. A nomenclature…	GO:0009620, GO:0010089, GO:0044036
VIT_214s0006g00180	3	aspartic proteinase nepenthesin-1	-2.28401	-2.84469	-4.83747	0.0140034	0.624773	AT1G66180	578	0	0.68	0.83	NA	NA	GO:0004190, GO:0005576, GO:0005794, GO:0006508, GO:0008233, GO:0009416, GO:0016126, GO:0016787, GO:0033591, GO:0052541, GO:0052546
VIT_214s0006g00450	3	p-type r2r3 myb protein	0.401424	-1.52337	-2.49026	-0.112437	0.184658	AT1G66230	294	1e-98	0.59	0.72	AtMYB20, MYB20	Encodes a putative transcription factor (MYB20).	GO:0000785, GO:0003677, GO:0003682, GO:0003700, GO:0005634, GO:0005667, GO:0006355, GO:0009737, GO:0010413, GO:0034645, GO:0045491, GO:0045492, GO:2000652
VIT_214s0006g01790	3	beta-glucosidase 44-like	-0.858131	-2.07445	-2.93926	0.26064	-0.607624	AT3G18080	757	0	0.72	0.86	BGLU44	NA	GO:0003824, GO:0004553, GO:0004567, GO:0005576, GO:0005618, GO:0005975, GO:0008152, GO:0008422, GO:0009505, GO:0009507, GO:0016023, GO:0016787, GO:0016798, GO:0022626, GO:0043169, GO:0047668, GO:0080079, GO:0080081, GO:0080082, GO:0080083
VIT_214s0030g00450	3	histone h2a	-1.4826	-1.88337	-2.16557	0.255865	0.451442	AT1G54690	256	7e-88	0.92	0.94	G-H2AX, GAMMA-H2AX, H2AXB, HTA3	Encodes HTA3, a histone H2A protein. H2AX is a meiosis-specific isoform of histone H2A. Upon DSB formation, rapid accumulation of phosphorylated H2AX (&#947;-H2AX) occurs around the break site. \001H2AX foci accumulate in early G2. Immunolocalization studies in spread preparations of wild-type meiocytes at G2/early leptotene revealed the accumulation of numerous rather diffuse &#947;-H2AX foci th…	GO:0000786, GO:0001510, GO:0003677, GO:0005634, GO:0005694, GO:0005730, GO:0006334, GO:0008283, GO:0046982
VIT_214s0030g01360	3	NA	-1.81908	-1.60289	-2.7127	0.274806	-0.353921	AT5G27950	503	5e-173	0.6	0.74	NA	NA	GO:0000166, GO:0003774, GO:0003777, GO:0005524, GO:0005739, GO:0005874, GO:0005875, GO:0006612, GO:0007018, GO:0009963, GO:0010363
VIT_214s0030g01700	3	NA	-2.21991	-4.51566	-6.90754	-0.0659946	-0.848469	AT5G28150	139	4e-38	0.3	0.48	NA	NA	NA
VIT_214s0030g01790	3	pollen-specific protein sf21	-2.17157	-1.79829	-2.88827	-0.275763	-0.869679	AT5G56750	491	7e-174	0.68	0.82	NDL1	NA	GO:0060918
VIT_214s0036g00420	3	phosphoenolpyruvate carboxylase kinase	-1.98615	-2.30333	-3.52913	-0.206822	0.588617	AT1G08650	347	2e-119	0.61	0.77	ATPPCK1, PPCK1	Encodes a phosphoenolpyruvate carboxylase kinase that is expressed at highest levels in leaves. Expression is induced by light.	GO:0000166, GO:0004672, GO:0004674, GO:0004713, GO:0005524, GO:0006468, GO:0009069, GO:0016036, GO:0016301
VIT_214s0060g00230	3	protein notum homolog	-5.33074	-1.70508	-6.07445	-0.0903934	-0.948324	AT3G05910	636	0	0.7	0.82	NA	NA	GO:0005576, GO:0042546
VIT_214s0060g02360	3	histone h2a	-3.89456	-3.09178	-4.14985	-0.719354	-1.18891	AT5G27670	227	2e-76	0.81	0.88	HTA7	Encodes HTA7, a histone H2A protein.	GO:0000786, GO:0003677, GO:0005634, GO:0005694, GO:0005730, GO:0006334, GO:0046982
VIT_214s0066g01050	3	shaggy-related protein kinase epsilon	-2.97817	-2.16534	-4.37905	-0.222331	-1.287	AT5G14640	721	0	0.89	0.94	ATSK13, SK13	NA	GO:0000166, GO:0004672, GO:0004674, GO:0004713, GO:0004842, GO:0005515, GO:0005524, GO:0005634, GO:0005829, GO:0005886, GO:0006468, GO:0006972, GO:0009069, GO:0009507, GO:0009651, GO:0009729, GO:0009733, GO:0009742, GO:0009825, GO:0009933, GO:0009965, GO:0016301, GO:0016567, GO:0016740, GO:0042023, GO:0042538, GO:0043161, GO:0043248, GO:0046777, GO:0046827, GO:0050321, GO:0051510, GO:0051788
VIT_214s0066g01790	3	at5g14920 f2g14_40	-3.72558	-1.06149	-4.52447	0.705783	0.236034	AT5G14920	114	2e-29	0.71	0.82	NA	NA	GO:0005515, GO:0009739
VIT_214s0066g01850	3	peroxidase 31	-3.50897	-1.61085	-5.62697	-0.168604	-1.1848	AT3G28200	441	3e-155	0.67	0.82	NA	NA	GO:0004601, GO:0005215, GO:0005506, GO:0005509, GO:0005515, GO:0005576, GO:0005829, GO:0006810, GO:0006979, GO:0009055, GO:0009505, GO:0016020, GO:0016126, GO:0016491, GO:0020037, GO:0042744, GO:0046872, GO:0055114
VIT_214s0068g00270	3	hydroxyproline-rich protein	-2.33399	-2.65499	-5.26757	-0.589271	-1.56636	AT3G02120	95	1e-25	0.52	0.66	NA	NA	GO:0000226, GO:0000911, GO:0010583, GO:0051329
VIT_214s0068g01390	3	bro1 domain-containing protein brox	-3.13722	-3.63102	-4.29451	-0.639359	-0.854963	AT5G14020	499	2e-175	0.63	0.78	NA	NA	GO:0005773
VIT_214s0068g01500	3	glycerophosphodiester phosphodiesterase gde1-like isoform 1	-3.46498	-2.62503	-3.29994	-0.257724	0.883703	AT3G02040	457	1e-160	0.67	0.81	AtGDPD1, GDPD1, SRG3	NA	GO:0005737, GO:0006071, GO:0006629, GO:0006817, GO:0008081, GO:0008889, GO:0009395, GO:0009536, GO:0016023, GO:0016036, GO:0030643, GO:0046486, GO:0046686, GO:0047395
VIT_214s0081g00700	3	peptidyl-prolyl cis-trans isomerase cyp19-3	-1.80515	-0.932515	-2.73312	0.222719	0.539642	AT3G56070	301	9e-105	0.82	0.91	ROC2	rotamase cyclophilin 2 (ROC2) exhibiting peptidyl-prolyl cis-trans isomerase activity involved in signal transduction.	GO:0000413, GO:0001510, GO:0003755, GO:0005739, GO:0005794, GO:0005829, GO:0006364, GO:0006457, GO:0007165, GO:0016018, GO:0016853, GO:0046686
VIT_214s0083g00400	3	protein trichome birefringence-like 19	-1.24584	-2.01114	-2.75622	0.183995	-0.754206	AT5G15900	530	0	0.57	0.74	TBL19	Encodes a member of the TBL (TRICHOME BIREFRINGENCE-LIKE) gene family containing a plant-specific DUF231 (domain of unknown function) domain. TBL gene family has 46 members, two of which (TBR/AT5G06700 and TBL3/AT5G01360) have been shown to be involved in the synthesis and deposition of secondary wall cellulose, presumably by influencing the esterification state of pectic polymers. A nomenclature…	GO:0009507
VIT_214s0083g01100	3	alpha- -glucan-protein synthase	-3.08343	-2.9332	-3.06432	-0.593632	-2.11406	AT3G08900	652	0	0.86	0.94	RGP, RGP3	Encodes a reversible autoglycosylated protein peripherally associated with cell membranes. Highly expressed in roots ans suspension-cultured cells.	GO:0005576, GO:0005618, GO:0005794, GO:0008466, GO:0009505, GO:0009506, GO:0016758, GO:0016866, GO:0030054, GO:0030244
VIT_214s0108g00440	3	alpha tubulin 1	-2.05586	-2.49427	-5.26567	-0.687085	-1.73227	AT1G50010	867	0	0.98	0.99	TUA2	Encodes alpha-2,4 tubulin. TUA2 and TUA4 encode identical proteins.	GO:0000166, GO:0003924, GO:0005198, GO:0005200, GO:0005525, GO:0005737, GO:0005874, GO:0006184, GO:0007017, GO:0007018, GO:0043234, GO:0051258
VIT_214s0108g00740	3	gibberellin-regulated protein	-2.56372	-2.47372	-6.56963	-0.502296	-2.51205	AT5G15230	150	6e-47	0.68	0.78	GASA4	gibberellin-regulated (GASA4)	GO:0009739, GO:0045454
VIT_214s0108g01020	3	expansin protein	-3.36273	-3.56082	-3.81839	0.214629	-1.74396	AT1G69530	401	1e-141	0.81	0.87	AT-EXP1, ATEXP1, ATEXPA1, ATHEXP, EXP1, EXPA1	Member of Alpha-Expansin Gene Family. Naming convention from the Expansin Working Group (Kende et al, Plant Mol Bio). Involved in the formation of nematode-induced syncytia in roots of Arabidopsis thaliana.	GO:0005576, GO:0006949, GO:0009505, GO:0009664, GO:0010114, GO:0010119, GO:0016020
VIT_214s0108g01320	3	lamin-like protein	-1.71509	-1.05328	-3.79389	-0.0969123	-1.49545	AT5G15350	190	4e-61	0.51	0.69	AtENODL17, ENODL17	NA	GO:0005507, GO:0005773, GO:0006084, GO:0006457, GO:0006816, GO:0007030, GO:0009055, GO:0009408, GO:0009644, GO:0009651, GO:0016126, GO:0016132, GO:0042542, GO:0042546, GO:0046658, GO:0048046, GO:0052541, GO:0052546
VIT_214s0128g00440	3	microtubule binding protein	-1.7536	-1.71823	-4.41316	-0.97709	-1.92003	AT3G05330	342	8e-114	0.54	0.68	ATN, ATTAN	Encodes a protein with moderate sequence similarity to the maize microtubule-binding protein TANGLED1. A single base-pair deletion (-A) at position Chr3:1519176 in Columbia relative to the Landsberg erecta and Achkarren-2 ecotype (see ESTs DR378436 and CB26450) introduces a frame-shift and premature termination codon. The protein encoded from the Columbia gene is truncated by 29 amino acids relat…	GO:0000226, GO:0000914, GO:0003777, GO:0005524, GO:0005739, GO:0005874, GO:0005875, GO:0007018, GO:0007108, GO:0009574, GO:0016572
VIT_214s0171g00220	3	ribosome recycling factor	-1.13251	-1.15825	-2.3371	0.13735	0.403037	AT3G01800	342	3e-118	0.69	0.77	NA	NA	GO:0003700, GO:0005739, GO:0006355, GO:0006412, GO:0006626, GO:0019408
VIT_214s0219g00090	3	uncharacterized protein	-2.64655	-2.28047	-4.03953	-0.646729	-1.30789	AT3G27350	126	4e-32	0.63	0.81	NA	NA	GO:0005634, GO:0005886
VIT_214s0219g00230	3	pectate partial	-3.4507	-2.32293	-7.0589	0.00624073	-0.337747	AT5G63180	649	0	0.77	0.88	NA	NA	GO:0016020, GO:0016829, GO:0030570
VIT_215s0021g00940	3	NA	-2.07313	-1.97245	-3.13671	-0.286657	-0.65814	AT2G44670	102	9e-29	0.57	0.73	NA	NA	NA
VIT_215s0021g01280	3	cyclin-dependent protein	-1.49119	-1.59249	-3.2507	0.267712	-0.673081	AT2G44740	288	9e-99	0.71	0.82	CYCP4;1	NA	GO:0000079, GO:0004693, GO:0005634, GO:0009069, GO:0010054, GO:0010440, GO:0016301, GO:0019901
VIT_215s0046g00360	3	aspartyl protease family protein	-1.13481	-0.520962	-2.58501	0.551157	0.100888	AT1G01300	617	0	0.75	0.87	NA	NA	GO:0003677, GO:0004190, GO:0005576, GO:0006508, GO:0008233, GO:0009505, GO:0009506, GO:0009664, GO:0016020, GO:0016023, GO:0016787, GO:0042545, GO:0080167
VIT_215s0046g01410	3	NA	-2.09777	-2.11894	-4.03689	0.227906	0.212641	AT2G46300	175	3e-53	0.42	0.61	NA	NA	NA
VIT_215s0046g01680	3	delta-8 sphingolipid desaturase	-3.05064	-2.72953	-2.83699	0.373467	-0.852519	AT2G46210	695	0	0.71	0.85	AtSLD2, SLD2	NA	GO:0005506, GO:0006629, GO:0006633, GO:0006665, GO:0016021, GO:0016491, GO:0016717, GO:0020037, GO:0022900, GO:0052631, GO:0055114
VIT_215s0046g02000	3	probable polygalacturonase-like	-3.76422	-3.79963	-3.7625	-0.566762	-2.41374	AT3G61490	723	0	0.71	0.84	NA	NA	GO:0004650, GO:0005576, GO:0005618, GO:0005975, GO:0005982, GO:0005985, GO:0008152, GO:0016020, GO:0016021, GO:0016787, GO:0016798
VIT_216s0022g00680	3	monocopper oxidase-like protein sku5	-1.91523	-1.10786	-3.34824	-0.235409	-0.327808	AT4G12420	855	0	0.73	0.84	SKU5	Encodes a protein of unknown function involved in directed root tip growth. It is a member of 19-member gene family and is distantly related structurally to the multiple-copper oxidases ascorbate oxidase and laccase, though it lacks the copper-binding domains. The protein is glycosylated and GPI-anchored. It is localized to the plasma membrane and the cell wall. The gene is expressed most strongl…	GO:0000271, GO:0005507, GO:0005774, GO:0005829, GO:0008447, GO:0009165, GO:0009505, GO:0009506, GO:0009825, GO:0009932, GO:0010817, GO:0016491, GO:0019852, GO:0030243, GO:0043481, GO:0046658, GO:0048046, GO:0048767, GO:0055114, GO:0071555
VIT_216s0022g00870	3	21 kda protein	-5.65226	-1.43217	-7.62606	0.0982758	-1.45493	AT5G62360	214	1e-69	0.56	0.74	NA	NA	GO:0004857, GO:0005982, GO:0005985, GO:0030599, GO:0043086, GO:0046910
VIT_216s0022g01430	3	at5g51550 k17n15_10	-1.80755	-2.06106	-5.26732	0.159538	-0.8233	AT5G51550	507	2e-180	0.75	0.87	EXL3	NA	GO:0005576, GO:0007020, GO:0009505, GO:0009506, GO:0080167
VIT_216s0022g02100	3	embryo-specific protein	-1.02109	-0.593867	-2.88277	-0.0414108	-0.293524	AT5G62200	195	2e-62	0.57	0.72	NA	NA	GO:0005515, GO:0005774, GO:0005886, GO:0009611, GO:0009695, GO:0031225
VIT_216s0039g01420	3	nucleotide-diphospho-sugar transferases superfamily protein	-2.08813	-1.35048	-4.02525	-0.167882	-1.12985	AT1G64980	429	5e-152	0.78	0.87	CDI	NA	GO:0005634, GO:0005829, GO:0009846, GO:0009860
VIT_216s0050g00750	3	short-chain dehydrogenase tic chloroplastic-like	-1.1921	-0.614081	-2.89522	-0.143471	0.0544873	AT4G23430	474	3e-163	0.73	0.84	AtTic32-IVa, Tic32-IVa	NA	GO:0000166, GO:0003824, GO:0005488, GO:0005516, GO:0008152, GO:0009706, GO:0015031, GO:0015995, GO:0016491, GO:0016630, GO:0019685, GO:0055114
VIT_216s0050g02340	3	regulator of nonsense transcripts-like protein	-1.23935	-1.76753	-2.13737	-0.0489643	0.452425	AT1G65780	735	0	0.41	0.57	NA	NA	GO:0003677
VIT_216s0098g01150	3	saur family protein	-1.37389	-0.745464	-2.59741	0.418357	1.46126	AT2G46690	142	6e-44	0.56	0.74	NA	NA	GO:0005739, GO:0006816, GO:0009733
VIT_216s0098g01290	3	major facilitator protein	-2.26498	-1.53162	-3.74238	-0.139109	-0.947987	AT4G27720	846	0	0.87	0.95	NA	NA	GO:0005768, GO:0005774, GO:0005794, GO:0005802, GO:0005886, GO:0006084, GO:0009507, GO:0016126, GO:0016132
VIT_216s0098g01900	3	pectinesterase family protein	-1.28102	-2.43482	-3.16446	0.202073	-0.402884	AT3G49220	802	0	0.64	0.76	NA	NA	GO:0004857, GO:0005618, GO:0005634, GO:0005982, GO:0005985, GO:0006612, GO:0006833, GO:0009505, GO:0009651, GO:0009750, GO:0009963, GO:0010363, GO:0016020, GO:0016021, GO:0016787, GO:0030599, GO:0042545, GO:0042744, GO:0043086, GO:0045330, GO:0045490
VIT_217s0000g01190	3	NA	-1.96166	-0.591516	-2.4456	0.00145024	-0.827934	AT3G48610	768	0	0.72	0.82	NPC6	NA	GO:0005886, GO:0008152, GO:0016758, GO:0016787, GO:0016788, GO:0034480
VIT_217s0000g02120	3	uncharacterized protein	-2.43092	-1.94001	-3.64551	-0.458472	-2.15628	AT3G17950	136	2e-39	0.49	0.57	NA	NA	GO:0005515, GO:0009741
VIT_217s0000g02430	3	phosphoethanolamine n-methyltransferase	-3.12404	-2.92513	-4.6523	-0.412007	-1.50341	AT3G18000	783	0	0.84	0.94	NMT1, PEAMT, XPL1	Arabidopsis thaliana N-methyltransferase-like protein mRNA. Reduce transmission through pollen.	GO:0000023, GO:0000234, GO:0004379, GO:0005737, GO:0005829, GO:0006499, GO:0006598, GO:0006656, GO:0006950, GO:0008152, GO:0008168, GO:0008654, GO:0009555, GO:0009698, GO:0009860, GO:0010183, GO:0016740, GO:0019252, GO:0032259, GO:0042398, GO:0042425, GO:0042967, GO:0043085, GO:0048528, GO:0052667
VIT_217s0000g02470	3	thaumatin-like protein	-4.61829	-4.59006	-4.58097	-0.653275	-2.22019	AT1G18250	377	2e-132	0.8	0.87	ATLP-1	encodes a thaumatin-like protein	GO:0000226, GO:0000911, GO:0005576, GO:0008283, GO:0009506, GO:0010075, GO:0016020, GO:0016023, GO:0051322, GO:0051707
VIT_217s0000g03990	3	aspartyl protease family protein	-2.7102	-1.26055	-2.70134	-0.00794007	-0.666835	AT3G18490	548	0	0.59	0.76	ASPG1	NA	GO:0004190, GO:0005576, GO:0005783, GO:0006508, GO:0008233, GO:0009414, GO:0009737, GO:0016787
VIT_217s0000g04130	3	dna binding	-2.09144	-2.55174	-2.7883	-0.0432638	-1.23351	AT1G49010	281	4e-93	0.56	0.65	NA	NA	GO:0000785, GO:0003677, GO:0003682, GO:0005634, GO:0009651, GO:0009733, GO:0009739, GO:0009751, GO:0009753, GO:0046686
VIT_217s0000g04330	3	chromosome-associated kinesin	-2.3508	-2.80638	-3.95237	-0.977713	-1.85825	AT1G18550	937	0	0.67	0.76	NA	NA	GO:0000166, GO:0003774, GO:0003777, GO:0005524, GO:0005737, GO:0005874, GO:0005875, GO:0007018
VIT_217s0000g04780	3	phosphatidylinositol 3-and 4-kinase family protein	-0.617976	-1.80952	-2.3236	-0.179743	0.0914678	AT2G03890	845	0	0.66	0.77	ATPI4K, PI4K, UBDK	Phosphoinositide kinase which undergo autophosphorylation and phosphorylate serine/threonine residues of protein substrates. Contains phosphoinositide 3/4-kinase and ubiquitin-like domains.	GO:0004430, GO:0009536, GO:0016301, GO:0016773, GO:0043424, GO:0046854
VIT_217s0000g04850	3	f-box family protein	-2.66669	-1.98818	-2.55387	-0.0402729	-0.767705	AT5G60850	178	7e-53	0.41	0.52	OBP4	Encodes a zinc finger protein.	GO:0003677, GO:0006355, GO:0008270
VIT_217s0000g05830	3	uncharacterized protein loc100241687	-1.94769	-1.96688	-4.1806	-0.373293	-1.10549	AT5G62550	182	6e-52	0.49	0.63	NA	NA	GO:0009536
VIT_217s0000g05840	3	protein iq-domain 31-like	-2.11312	-2.23436	-3.03527	-0.155889	-1.37824	AT1G74690	255	6e-79	0.46	0.62	IQD31	NA	GO:0005515, GO:0005773, GO:0005829, GO:0005886, GO:0006084, GO:0007020, GO:0010075
VIT_217s0000g06050	3	probable methyltransferase pmt2-like	-0.611468	-1.59878	-2.30719	-0.0517174	0.0356092	AT1G26850	1003	0	0.75	0.86	NA	NA	GO:0005768, GO:0005794, GO:0005802, GO:0008168, GO:0016020, GO:0032259
VIT_217s0000g06210	3	gibberellin-regulated protein	-3.4995	-2.94578	-3.63406	-0.26091	-2.53432	AT1G74670	150	2e-46	0.71	0.79	GASA6	NA	GO:0005576, GO:0009740, GO:0009744, GO:0009749, GO:0009750, GO:0010162, GO:0045454, GO:0080167
VIT_217s0000g06650	3	probable serine threonine-protein kinase at1g54610-like	-2.40315	-1.91453	-3.98946	0.204364	-0.487413	AT1G18670	924	0	0.65	0.76	IBS1	Encodes a cyclin-dependent kinase-like protein with a ser/thr protein kinase domain and an N-terminal myristoylation sequence. Mutants in this gene are unable to express female sterility in response to beta-aminobutyric acid, as wild type plants do.	GO:0000166, GO:0004672, GO:0004674, GO:0004713, GO:0005524, GO:0005634, GO:0005886, GO:0006468, GO:0008353, GO:0009069, GO:0009536, GO:0016301, GO:0016740
VIT_217s0000g07260	3	plasmodesmata callose-binding protein 3	-2.64207	-2.31295	-4.34002	-0.358101	-1.63077	AT1G18650	190	2e-60	0.53	0.66	PDCB3	Encodes a member of the X8-GPI family of proteins. It localizes to the plasmodesmata and is predicted to bind callose.	GO:0001872, GO:0009505, GO:0009506, GO:0016787, GO:0031225, GO:0046658, GO:0052543
VIT_217s0000g08860	3	fas-associated factor 2-b-like	-4.2498	-3.59866	-5.43955	0.396441	-0.0412391	AT4G10790	246	5e-76	0.38	0.55	NA	NA	GO:0004197, GO:0005515, GO:0005737, GO:0005886, GO:0006508
VIT_217s0000g08920	3	rossmann-fold nad -binding domain-containing protein	-2.69647	-2.08957	-3.56247	-0.259927	-0.980754	AT5G50130	469	9e-166	0.71	0.84	NA	NA	GO:0000166, GO:0003824, GO:0005488, GO:0005634, GO:0008152, GO:0015995, GO:0016491, GO:0016630, GO:0019685, GO:0055114
VIT_217s0000g09800	3	NA	-1.82545	-1.50148	-6.00235	-0.518484	-2.2109	None	None	None	None	None	None	None	NA
VIT_217s0000g09810	3	pectate lyase	-2.30707	-2.00455	-5.44759	-0.560178	-2.10108	AT1G67750	680	0	0.85	0.93	NA	NA	GO:0016829, GO:0030570
VIT_217s0053g00990	3	alpha-expansin 6	-2.31263	-1.32692	-2.73268	-0.519682	-2.89958	AT2G03090	426	2e-151	0.82	0.9	ATEXP15, ATEXPA15, ATHEXP, EXP15, EXPA15	member of Alpha-Expansin Gene Family. Naming convention from the Expansin Working Group (Kende et al, 2004. Plant Mol Bio). Involved in the formation of nematode-induced syncytia in roots of Arabidopsis thaliana.	GO:0005576, GO:0006949, GO:0009505, GO:0009664, GO:0010114, GO:0010119, GO:0016020
VIT_218s0001g00040	3	NA	-2.16926	-2.73164	-5.37604	-1.19367	-2.20326	AT5G42330	155	1e-46	0.49	0.63	NA	NA	NA
VIT_218s0001g00470	3	l-ascorbate oxidase homolog	-3.13586	-0.797152	-3.77016	-0.0722547	-1.24142	AT1G76160	914	0	0.82	0.9	sks5	NA	GO:0005507, GO:0005829, GO:0008447, GO:0009505, GO:0009506, GO:0016020, GO:0016126, GO:0016491, GO:0019852, GO:0048046, GO:0052541, GO:0052546, GO:0055114
VIT_218s0001g01270	3	probable methyltransferase pmt26-like	-2.03135	-0.369817	-2.54831	0.134002	-0.571337	AT5G64030	1070	0	0.62	0.76	NA	NA	GO:0005768, GO:0005794, GO:0005802, GO:0008152, GO:0008168, GO:0009506, GO:0032259
VIT_218s0001g02060	3	cyclin a-like protein	-1.7851	-2.81684	-3.86722	-0.706492	-1.53798	AT1G44110	561	0	0.61	0.74	CYCA1;1	NA	GO:0000079, GO:0000239, GO:0000911, GO:0005634, GO:0005737, GO:0006270, GO:0006275, GO:0006306, GO:0007049, GO:0007135, GO:0007140, GO:0009556, GO:0009909, GO:0010103, GO:0010389, GO:0010583, GO:0016458, GO:0016538, GO:0016572, GO:0019901, GO:0042127, GO:0051301, GO:0051322, GO:0051445, GO:0051567
VIT_218s0001g02100	3	NA	-0.673976	-0.924065	-3.05322	-0.378065	0.696435	AT1G77400	87	4e-21	0.32	0.44	NA	NA	NA
VIT_218s0001g03080	3	peptidoglycan-binding domain-containing protein	-3.24676	-2.95392	-4.19843	-0.366011	-1.76081	AT1G21880	553	0	0.72	0.83	LYM1, LYP2	NA	GO:0004252, GO:0005576, GO:0005886, GO:0006508, GO:0006955, GO:0009274, GO:0009664, GO:0009909, GO:0016020, GO:0016023, GO:0016570, GO:0016998, GO:0031225, GO:0042545, GO:0042834, GO:0046658, GO:0048449
VIT_218s0001g05020	3	uncharacterized protein	-1.66165	-3.03841	-3.37004	-0.365527	-1.71799	AT1G78020	140	2e-41	0.54	0.64	NA	NA	GO:0043231
VIT_218s0001g06170	3	NA	-2.18451	-1.23304	-3.02881	0.41366	0.319548	AT4G08950	416	3e-145	0.7	0.79	EXO	NA	GO:0009505, GO:0009741
VIT_218s0001g07290	3	uncharacterized protein	-2.11714	-2.46953	-3.75873	-0.229179	-0.968262	AT4G24610	1514	0	0.64	0.76	NA	NA	GO:0005634, GO:0005886
VIT_218s0001g08250	3	alpha tubulin 1	-1.82416	-2.27046	-4.12358	0.274536	-1.19152	AT1G50010	865	0	0.98	0.99	TUA2	Encodes alpha-2,4 tubulin. TUA2 and TUA4 encode identical proteins.	GO:0000166, GO:0003924, GO:0005198, GO:0005200, GO:0005525, GO:0005737, GO:0005874, GO:0006184, GO:0007017, GO:0007018, GO:0043234, GO:0051258
VIT_218s0001g08270	3	amino acid permease 6	-1.11104	-2.80066	-3.06279	-0.318377	-1.26869	AT5G49630	742	0	0.75	0.88	AAP6	Is a high affinity amino acid transporter capable of transporting aspartate and tryptophan. May be involved in the amino acid uptake from xylem.	GO:0005886, GO:0009624, GO:0015172, GO:0015175, GO:0015804, GO:0015810, GO:0015827, GO:0016020, GO:0016021, GO:0043090
VIT_218s0001g08580	3	probable xyloglucan glycosyltransferase 12-like	-1.56694	-1.25017	-2.5473	0.0898981	-0.256743	AT4G07960	1096	0	0.78	0.86	ATCSLC12, CSLC12	encodes a gene similar to cellulose synthase	GO:0000139, GO:0005794, GO:0005982, GO:0005985, GO:0006011, GO:0009506, GO:0016020, GO:0016021, GO:0016740, GO:0016757, GO:0016760, GO:0030244
VIT_218s0001g08870	3	NA	-1.35535	-1.75532	-1.77582	1.72976	-0.855027	AT4G33800	87	1e-21	0.41	0.55	NA	NA	NA
VIT_218s0001g09580	3	cyclin a3-1	-2.19476	-2.54684	-3.0462	-0.259001	-0.854852	AT5G43080	468	3e-164	0.63	0.78	CYCA3;1	NA	GO:0000724, GO:0004693, GO:0005634, GO:0005737, GO:0007049, GO:0009069, GO:0010389, GO:0010440, GO:0016538, GO:0019901, GO:0042023, GO:0045736, GO:0051301
VIT_218s0001g09920	3	cyclin d3-1	-3.48185	-3.44621	-3.75467	-0.174134	-2.32799	AT4G34160	304	8e-100	0.56	0.71	CYCD3, CYCD3;1	encodes a cyclin D-type protein involved in the switch from cell proliferation to the final stages of differentiation. The gene is transcriptionally regulated by cytokinin and brassinosteroid. Protein interacts with cyclin-dependent kinase inhibitor ICK1.	GO:0000079, GO:0000082, GO:0005634, GO:0007049, GO:0009735, GO:0009741, GO:0009744, GO:0019901, GO:0042127, GO:0051301
VIT_218s0001g10160	3	wuschel-related homeobox 4	-4.40899	-3.27125	-5.93778	-0.181867	-0.826171	AT1G46480	232	8e-76	0.55	0.65	WOX4	Encodes a WUSCHEL-related homeobox gene family member with 65 amino acids in its homeodomain. Proteins in this family contain a sequence of eight residues (TLPLFPMH) downstream of the homeodomain called the WUS box. This protein also contains an acidic domain approximately 10 residues upstream of the WUS box. Part of the TDIF-TDR-WOX4 signaling pathway that plays a crucial role in the maintenance…	GO:0003677, GO:0003700, GO:0005634, GO:0005667, GO:0006355, GO:0007165, GO:0010067, GO:0043565
VIT_218s0001g10360	3	uncharacterized protein	-1.16641	-0.612615	-2.19397	0.171766	0.301621	AT1G45688	430	2e-150	0.65	0.79	NA	NA	GO:0005886
VIT_218s0001g10540	3	NA	-1.50669	-2.52622	-4.19194	-0.824273	-1.43224	AT4G33400	893	0	0.69	0.81	NA	NA	GO:0000085, GO:0005515, GO:0005634, GO:0005829, GO:0005886, GO:0006275, GO:0006306, GO:0006342, GO:0008283, GO:0009640, GO:0009909, GO:0010388, GO:0010389, GO:0016567, GO:0016572, GO:0016579, GO:0031047, GO:0045893, GO:0051567
VIT_218s0001g11310	3	dof zinc finger protein	-2.46743	-2.44473	-3.27083	-0.518618	-0.592699	AT3G50410	167	2e-50	0.45	0.57	OBP1	Arabidopsis Dof protein containing a single 51-amino acid zinc finger DNA-binding domain, which may play an important roles in plant growth and development.	GO:0003677, GO:0005515, GO:0005634, GO:0006355, GO:0008270, GO:0009733, GO:0009751, GO:0042545, GO:0045787, GO:0046872
VIT_218s0001g11830	3	NA	-1.07643	-2.8991	-3.59528	-0.355825	0.0466469	AT3G50770	194	3e-62	0.55	0.69	CML41	NA	GO:0005509, GO:0016491, GO:0032440, GO:0043090, GO:0055114
VIT_218s0001g12030	3	probable gmp synthase	-2.14817	-2.49667	-3.88919	-0.831895	-2.08297	AT1G75090	328	1e-110	0.52	0.69	NA	NA	GO:0003824, GO:0005634, GO:0005739, GO:0006281, GO:0006284, GO:0006306, GO:0008152, GO:0008725, GO:0009536, GO:0016787, GO:0016798
VIT_218s0001g12360	3	deoxyuridine 5 -triphosphate nucleotidohydrolase-like	-2.01018	-2.53967	-3.68981	-0.179154	-1.01896	AT3G46940	264	4e-89	0.79	0.89	DUT1	NA	GO:0000287, GO:0004170, GO:0005829, GO:0006206, GO:0006226, GO:0006261, GO:0006281, GO:0009117, GO:0016787, GO:0042802, GO:0046080, GO:0046872
VIT_218s0001g13230	3	beta-galactosidase 3-like	-4.68788	-3.65261	-4.89741	0.177248	-0.939821	AT4G36360	1286	0	0.72	0.85	BGAL3	putative beta-galactosidase (BGAL3 gene)	GO:0003824, GO:0004553, GO:0004565, GO:0005576, GO:0005975, GO:0006012, GO:0006027, GO:0006598, GO:0006687, GO:0008152, GO:0009341, GO:0009664, GO:0009698, GO:0009832, GO:0010075, GO:0016787, GO:0016798, GO:0030246, GO:0042398, GO:0043169, GO:0046486
VIT_218s0001g13920	3	s-adenosyl-l-methionine-dependent methyltransferase-like protein	-1.1717	-0.82783	-2.96557	-0.20241	-0.353563	AT3G27230	644	0	0.74	0.85	NA	NA	GO:0005768, GO:0005794, GO:0005802, GO:0008168, GO:0032259
VIT_218s0001g14130	3	nucleic acid binding	-4.68083	-0.892887	-4.87215	0.154357	-1.05227	AT1G75710	516	0	0.64	0.73	NA	NA	GO:0003676, GO:0003700, GO:0005622, GO:0005667, GO:0008270
VIT_218s0001g15460	3	stearoyl-acp desaturase	-0.495876	-3.07749	-2.90986	-0.804865	-1.36483	AT1G43800	597	0	0.8	0.89	FTM1	NA	GO:0001666, GO:0006631, GO:0006633, GO:0008610, GO:0009507, GO:0009862, GO:0010089, GO:0010310, GO:0016020, GO:0016491, GO:0044036, GO:0045300, GO:0046914, GO:0055114
VIT_218s0001g15550	3	serine carboxypeptidase-like 42	-0.610041	-1.99957	-3.47519	0.0749949	-0.0306504	AT5G42240	776	0	0.79	0.89	scpl42	NA	GO:0004180, GO:0004185, GO:0005576, GO:0005618, GO:0006508, GO:0008233, GO:0016787
VIT_218s0072g00150	3	NA	-1.58015	-2.42308	-4.30283	-0.313463	-1.22634	AT4G09890	90	1e-24	0.54	0.72	NA	NA	GO:0005634
VIT_218s0072g00370	3	cellulose synthase a catalytic subunit 6	-1.55167	-0.807552	-2.4339	0.0509623	-0.0623678	AT5G64740	1801	0	0.8	0.89	CESA6, E112, IXR2, PRC1	Encodes a cellulose synthase isomer. CESA6 mutants have cellulose defect in the primary cell wall. Multiple lines of evidence suggest that CESA6, along with CESA1 and CESA3 are present in the same plasma membrane complex for cellulose biosynthesis. CESA2 and CESA5 are related to CESA6, having partially redundant roles. As inferred from the null role of secondary wall-type CesAs, included in a set…	GO:0005515, GO:0005794, GO:0005982, GO:0005985, GO:0006011, GO:0008270, GO:0009833, GO:0010214, GO:0016020, GO:0016021, GO:0016049, GO:0016740, GO:0016757, GO:0016760, GO:0030244, GO:0043622, GO:0046872
VIT_218s0072g00800	3	histone h3	-3.70646	-3.59774	-5.47075	-0.755071	-1.69106	AT5G65360	272	2e-94	1	1	NA	NA	GO:0000786, GO:0003677, GO:0005634, GO:0005694, GO:0006334, GO:0008283, GO:0009536, GO:0046982
VIT_218s0089g00510	3	NA	-1.94895	0.484253	-2.31715	0.0452748	-0.16456	None	None	None	None	None	None	None	NA
VIT_218s0117g00340	3	NA	-1.56393	-1.98193	-3.26538	0.386084	0.44181	AT1G58100	229	7e-71	0.47	0.55	TCP8	NA	GO:0003677, GO:0005634
VIT_218s0122g00290	3	pinus taeda anonymous locus 2_127_01 genomic sequence	-5.57343	-5.31289	-5.3767	0.240972	-0.476534	AT1G76610	243	2e-80	0.58	0.71	NA	NA	GO:0005524, GO:0005634, GO:0006812, GO:0008152, GO:0015662, GO:0016021, GO:0046872
VIT_218s0122g00330	3	uncharacterized protein	-2.61541	-2.45067	-2.77142	-0.325938	-1.68559	AT2G33570	731	0	0.69	0.82	GALS1	NA	GO:0005794, GO:0042546, GO:0045489, GO:0048531
VIT_218s0122g00550	3	cyclin-dependent kinase	-1.80003	-2.08745	-4.45642	-0.815256	-1.45429	AT1G76540	550	0	0.84	0.92	CDKB2;1	Encodes a cyclin-dependent protein kinase involved in regulation of the G2/M transition of the mitotic cell cycle. Specifically binds to the cyclin CYCD4;1, expressed in shoot meristem, young leaves and vascular tissue during the G2/M phase. Required for proper organization of the shoot apical meristem and for hormone signaling.	GO:0000087, GO:0000166, GO:0000280, GO:0000307, GO:0000911, GO:0004672, GO:0004674, GO:0004693, GO:0004713, GO:0005515, GO:0005524, GO:0005634, GO:0006275, GO:0006342, GO:0006468, GO:0008283, GO:0008353, GO:0009069, GO:0009755, GO:0009934, GO:0010389, GO:0010440, GO:0010583, GO:0016301, GO:0016572, GO:0016740, GO:0016773, GO:0042023, GO:0045736, GO:0046777, GO:0051225, GO:0051322, GO:0051567
VIT_218s0122g00980	3	glucan endo- -beta-glucosidase	-4.4978	-4.32126	-7.2653	-0.730825	-2.76242	AT4G26830	361	1e-119	0.42	0.6	NA	NA	GO:0003824, GO:0004553, GO:0005975, GO:0005982, GO:0005985, GO:0008152, GO:0009505, GO:0016787, GO:0016798, GO:0042973, GO:0043169, GO:0046658
VIT_218s0122g01240	3	protein kinase	-2.00024	-2.14395	-4.21216	0.115331	-1.14512	AT1G20650	523	0	0.69	0.78	ASG5	NA	GO:0000166, GO:0000186, GO:0004672, GO:0004674, GO:0004709, GO:0004713, GO:0004872, GO:0005524, GO:0005886, GO:0006468, GO:0007178, GO:0009069, GO:0009740, GO:0009816, GO:0009860, GO:0009941, GO:0010162, GO:0016301, GO:0016740, GO:0046777
VIT_219s0014g00090	3	glucan endo- -beta-glucosidase 4 precursor	-2.54351	-2.40633	-4.96558	-1.32093	-2.47335	AT1G78520	149	7e-47	0.63	0.75	NA	NA	GO:0005886, GO:0016023, GO:0016787
VIT_219s0014g01300	3	uncharacterized protein	-1.33616	-1.40391	-2.19259	0.236636	0.00436578	AT3G14900	651	0	0.57	0.7	EMB3120	NA	GO:0004746, GO:0009231, GO:0009349, GO:0009507, GO:0009570, GO:0009790, GO:0009867
VIT_219s0014g01680	3	transcription factor tcp3-like	-1.80806	-2.05825	-3.33609	0.232344	-0.57018	AT3G15030	347	8e-116	0.56	0.64	MEE35, TCP4	Arabidopsis thaliana TCP family transcription factor. Regulated by miR319. Involved in heterchronic regulation of leaf differentiation.	GO:0003677, GO:0009793, GO:0009965, GO:0030154, GO:0045962
VIT_219s0014g04650	3	NA	-2.6608	-2.43995	-3.40211	0.355898	1.04859	AT5G54490	149	4e-46	0.67	0.77	PBP1	Encodes a PINOID (PID)-binding protein containing putative EF-hand calcium-binding motifs. The interaction is dependent on the presence of calcium. mRNA expression is up-regulated by auxin. Not a phosphorylation target of PID, likely acts upstream of PID to regulate the activity of this protein in response to changes in calcium levels.	GO:0005509, GO:0005886, GO:0009611, GO:0009612, GO:0009733, GO:0010200, GO:0080167
VIT_219s0014g04720	3	uncharacterized protein	-2.60443	-2.56284	-3.62837	0.265266	-0.54067	AT5G54530	193	8e-63	0.68	0.84	NA	NA	GO:0009507
VIT_219s0014g05070	3	kinesin-like protein	-2.04969	-2.26287	-3.3992	-0.404897	-1.07837	AT5G54670	1065	0	0.68	0.82	ATK3, KATC	Encodes a truncated KatC polypeptide (KatC(207-754)), which includes the carboxyl-terminal region of KatC. This was expressed in Escherichia coli and was shown to possess microtubule-stimulated ATPase activity.	GO:0000023, GO:0000166, GO:0000394, GO:0000911, GO:0003774, GO:0003777, GO:0005524, GO:0005634, GO:0005871, GO:0005874, GO:0005876, GO:0006200, GO:0007018, GO:0008017, GO:0008569, GO:0009086, GO:0009524, GO:0009971, GO:0010075, GO:0010228, GO:0016117, GO:0016887, GO:0019252, GO:0030154, GO:0043085, GO:0045298
VIT_219s0015g01230	3	NA	-1.88375	-2.69046	-4.48369	-1.48548	-2.61406	AT5G56120	250	7e-83	0.57	0.72	NA	NA	GO:0005739
VIT_219s0027g00210	3	dna repair protein reca-like 1	-1.34316	-1.0678	-2.31346	0.0501476	0.665282	AT1G79050	640	0	0.81	0.86	RECA1	NA	GO:0000166, GO:0003677, GO:0003684, GO:0003697, GO:0005388, GO:0005524, GO:0006259, GO:0006281, GO:0006310, GO:0006816, GO:0006974, GO:0007131, GO:0008094, GO:0009432, GO:0009507, GO:0009536, GO:0009570, GO:0009691, GO:0016529, GO:0017111
VIT_219s0027g01850	3	uncharacterized protein	-1.57868	-1.82519	-3.16774	-0.0586605	-1.0963	AT3G12870	314	7e-109	0.76	0.9	NA	NA	GO:0005739, GO:0009506
VIT_219s0090g00500	3	NA	-2.63716	-1.19487	-2.91714	-0.443942	-1.52677	AT5G54970	73	2e-17	0.36	0.58	NA	NA	NA
VIT_219s0090g01600	3	kinesin motor family protein	-1.81322	-2.27816	-4.19029	-1.01775	-1.82833	AT3G20150	927	0	0.49	0.64	NA	NA	GO:0000166, GO:0003774, GO:0003777, GO:0005524, GO:0005874, GO:0005875, GO:0006260, GO:0006342, GO:0007018, GO:0009536, GO:0016569, GO:0043414
VIT_200s0187g00360	4	cucumber peeling	-2.21911	1.41624	-1.37268	0.115148	-0.458798	AT2G32300	89	1e-21	0.32	0.49	UCC1	Encodes a uclacyanin, a protein precursor that is closely related to precursors of stellacyanins and a blue copper protein from pea pods.	GO:0005507, GO:0009055, GO:0016023
VIT_200s0252g00040	4	cytokinin oxidase	-1.4937	-1.72771	-1.60503	2.33093	1.63822	AT2G41510	777	0	0.67	0.82	ATCKX1, CKX1	It encodes a protein whose sequence is similar to cytokinin oxidase/dehydrogenase, which catalyzes the degradation of cytokinins.	GO:0003824, GO:0005576, GO:0005773, GO:0006040, GO:0008762, GO:0009055, GO:0009690, GO:0009823, GO:0010089, GO:0016023, GO:0016491, GO:0019139, GO:0022900, GO:0032940, GO:0044036, GO:0048507, GO:0050660, GO:0055114
VIT_200s0271g00080	4	pentatricopeptide repeat-containing protein	-1.13708	-1.35514	-2.08119	0.612908	0.0464603	AT3G13160	387	5e-132	0.52	0.71	NA	NA	GO:0005739, GO:0009220, GO:0009909, GO:0016020, GO:0034968
VIT_200s0304g00080	4	trehalose-phosphate phosphatase-like	0.548893	-3.35379	-2.09322	-0.562169	-0.950606	AT5G65140	512	0	0.69	0.82	TPPJ	NA	GO:0004805, GO:0005634, GO:0005982, GO:0005985, GO:0005992, GO:0009507, GO:0046686
VIT_200s0404g00050	4	NA	-0.817651	-2.53352	-2.50377	-0.126241	0.0366663	AT1G61260	248	6e-79	0.46	0.6	NA	NA	NA
VIT_200s0586g00030	4	stem-specific protein	-0.230527	-0.769076	0.459139	0.159362	2.27475	AT4G27450	212	2e-68	0.65	0.78	NA	NA	GO:0001666, GO:0005515, GO:0005634, GO:0005829, GO:0005886, GO:0009506, GO:0009862, GO:0010310
VIT_201s0010g03680	4	uncharacterized protein	-1.3473	-0.0575937	-1.85316	0.582183	2.1872	AT1G67330	361	1e-124	0.62	0.78	NA	NA	GO:0005515, GO:0005739, GO:0005768, GO:0005794, GO:0005802, GO:0006857, GO:0010167, GO:0015706
VIT_201s0011g03070	4	ap2 domain-containing transcription factor	0.107356	-1.10108	-1.07341	0.228945	1.74903	AT1G25560	436	2e-151	0.63	0.74	EDF1, TEM1	Encodes a member of the RAV transcription factor family that contains AP2 and B3 binding domains. Involved in the regulation of flowering under long days. Loss of function results in early flowering. Overexpression causes late flowering and repression of expression of FT. Novel transcriptional regulator involved in ethylene signaling. Promoter bound by EIN3. EDF1 in turn, binds to promoter elemen…	GO:0003677, GO:0003700, GO:0005634, GO:0005667, GO:0006355, GO:0009741, GO:0009873, GO:0009910, GO:0030003, GO:0048366, GO:0048527, GO:0048573, GO:0070838
VIT_201s0011g03680	4	NA	0.629532	-1.81429	-1.79756	0.307409	-0.0605898	AT1G68300	144	4e-43	0.46	0.66	NA	NA	GO:0006950
VIT_201s0011g04190	4	NA	2.3052	-1.16992	-0.524209	0.973974	1.58438	AT2G47485	52	2e-09	0.44	0.61	NA	NA	NA
VIT_201s0011g05250	4	NA	-0.846511	-1.21775	-1.20351	0.459111	0.954641	AT1G70780	178	2e-57	0.66	0.77	NA	NA	NA
VIT_201s0011g05670	4	nudix hydrolase mitochondrial-like	-0.72592	-2.23446	-1.10598	-0.775754	1.3309	AT1G14860	247	1e-83	0.71	0.84	atnudt18, NUDT18	NA	GO:0000287, GO:0005739, GO:0008486, GO:0016787, GO:0030145, GO:0046872, GO:0052840, GO:0052843, GO:0052844, GO:0052845, GO:0052846, GO:0052847, GO:0052848
VIT_201s0011g06010	4	vacuolar iron transporter	-2.62866	-0.148746	-1.86199	-0.0524996	0.705647	AT2G01770	376	7e-132	0.74	0.89	ATVIT1, VIT1	Encodes an iron transporter required for iron sequestration into vacuoles. Expressed in developing embryo and seed. Localized in the vacuolar membrane.	GO:0005381, GO:0005774, GO:0006880, GO:0016021, GO:0034755
VIT_201s0011g06080	4	g-type lectin s-receptor-like serine threonine-protein kinase at1g34300-like	0.0195287	-0.95839	-0.68817	0.375289	2.16993	AT1G34300	392	8e-123	0.35	0.5	NA	NA	GO:0000166, GO:0004672, GO:0004674, GO:0004713, GO:0004714, GO:0004872, GO:0005515, GO:0005524, GO:0006468, GO:0009069, GO:0016301, GO:0016740, GO:0048544
VIT_201s0026g01550	4	homeobox-leucine zipper protein hat5-like	2.371	-1.03211	-1.02405	-0.587193	-0.148574	AT3G01470	149	3e-42	0.44	0.6	ATHB-1, ATHB1, HAT5, HB-1, HD-ZIP-1	Encodes a homeodomain leucine zipper class I (HD-Zip I) transcriptional activator involved in leaf development.	GO:0000976, GO:0003677, GO:0003700, GO:0005634, GO:0005667, GO:0006355, GO:0043565
VIT_202s0025g00140	4	zinc finger	-2.0652	-0.544806	-1.21335	0.257478	0.78049	AT3G61460	228	6e-76	0.69	0.81	BRH1	Encodes a novel ring finger protein and forms an N-terminal hydrophobic domain and a C-terminal RING-H2 signature. Expression is down regulated by brassinolide.	GO:0005515, GO:0005634, GO:0008270, GO:0009737, GO:0009741, GO:0010200, GO:0016874, GO:0030003, GO:0046872, GO:0070838
VIT_202s0025g01750	4	cellulose synthase-like protein g3	2.23392	-1.01128	-0.55459	0.012326	-0.461432	AT4G23990	873	0	0.58	0.72	ATCSLG3, CSLG3	encodes a protein similar to cellulose synthase	GO:0005982, GO:0005985, GO:0006011, GO:0016020, GO:0016021, GO:0016740, GO:0016757, GO:0016760, GO:0030244
VIT_202s0025g02250	4	f-box family protein	-3.13189	-0.164807	-1.66572	-0.0741784	-0.20343	AT4G24060	218	3e-68	0.46	0.58	NA	NA	GO:0003677, GO:0005634, GO:0006355, GO:0008270, GO:0009409, GO:0009639, GO:0009845
VIT_202s0025g04380	4	f-box family protein	-0.120717	-2.0753	-1.4968	0.390713	0.408555	AT1G12710	390	3e-136	0.69	0.81	AtPP2-A12, PP2-A12	This gene is predicted to encode a protein with a PP2 domain. This domain in present in lectins found in squash and cucumber, suggesting that this protein could potentially have carbohydrate binding capabilities.	GO:0005515, GO:0005634, GO:0009611, GO:0030246
VIT_203s0017g01210	4	protein exordium like 2	-0.387463	0.170618	-1.45035	0.781237	2.0522	AT5G64260	418	1e-146	0.71	0.84	EXL2	NA	GO:0005794, GO:0005829, GO:0009505, GO:0009506, GO:0009507, GO:0016020, GO:0046685
VIT_203s0017g02000	4	udp-glucose flavonoid 3-o-glucosyltransferase 6-like	-0.858596	0.540534	-0.843485	0.56037	1.88043	AT3G21760	279	2e-90	0.51	0.7	HYR1	Encodes HYR1, a UDP glycosyltransferase (UGT). HYR1 glucosylates hypostatin, an inhibitor of cell expansion in vivo to form a bioactive glucoside.	GO:0008152, GO:0009651, GO:0009737, GO:0010294, GO:0016020, GO:0016740, GO:0016757, GO:0016758, GO:0047213, GO:0080043, GO:0080046
VIT_203s0038g01350	4	gmp synthase	-2.00972	1.39785	-0.645777	0.685684	0.077873	AT2G23970	261	1e-86	0.5	0.7	NA	NA	GO:0003824, GO:0006541, GO:0016740
VIT_203s0063g00400	4	alpha-amylase	-0.873325	-1.11529	-3.34884	0.983232	2.53359	AT4G25000	565	0	0.65	0.78	AMY1, ATAMY1	Predicted to be secreted protein based on signalP prediction. Involved in starch mobilization. Mutants are defective in alpha-amylase activity. (Note: AMY1 has been found in the literature to be referred to as AMY3, which is not to be confused with AMY3/At1g69830).	GO:0003824, GO:0004556, GO:0005509, GO:0005975, GO:0005983, GO:0005987, GO:0008152, GO:0009737, GO:0009739, GO:0016023, GO:0016787, GO:0016798, GO:0032940, GO:0033910, GO:0043169, GO:0046872, GO:0048046
VIT_203s0063g02610	4	glycine-rich rna-binding protein grp1a-like	-0.825387	-1.27534	-1.60338	1.06855	1.27251	AT2G21660	148	5e-45	0.78	0.95	ATGRP7, CCR2, GR-RBP7, GRP7	Encodes a small glycine-rich RNA binding protein that is part of a negative-feedback loop through which AtGRP7 regulates the circadian oscillations of its own transcript. Gene expression is induced by cold. GRP7 appears to promote stomatal opening and reduce tolerance under salt and dehydration stress conditions, but, promotes stomatal closing and thereby increases stress tolerance under conditio…	GO:0000166, GO:0003676, GO:0003690, GO:0003697, GO:0005618, GO:0005730, GO:0005777, GO:0005886, GO:0006406, GO:0007623, GO:0009409, GO:0009507, GO:0009651, GO:0009737, GO:0010043, GO:0010119, GO:0010228, GO:0010501, GO:0032508, GO:0045087, GO:0046686
VIT_203s0088g00700	4	pathogenesis-related protein 1	-1.32754	-1.08618	-2.46087	-0.443543	3.04398	AT2G14580	196	5e-64	0.64	0.77	ATPRB1, PRB1	pathogenesis related protein, encodes a basic PR1-like protein. Expresses in flowers, roots, and not in leaves and responses to ethylene and methyl jasmonate. Salicylic acid represses gene expression.	GO:0005576
VIT_203s0091g00260	4	zinc finger protein 7-like	-0.673985	-1.57458	-1.22277	1.06534	-0.21513	AT1G24625	83	1e-19	0.37	0.5	ZFP7	Encodes a zinc finger protein containing only a single zinc finger.	GO:0005622, GO:0008270
VIT_203s0097g00510	4	isp4-like protein	-0.182095	-1.62854	-2.63073	0.611282	1.73285	AT5G64410	1303	0	0.84	0.93	ATOPT4, OPT4	oligopeptide transporter	GO:0005886, GO:0006810, GO:0006857, GO:0015031, GO:0015198, GO:0015833, GO:0016020, GO:0016021, GO:0055085, GO:0080167
VIT_203s0180g00210	4	r2r3-myb transcription factor	-0.692421	-2.3229	-1.17884	0.213104	1.10983	AT5G67300	258	7e-84	0.52	0.66	ATMYB44, ATMYBR1, MYB44, MYBR1	Member of the R2R3 factor MYB gene family involved in mediating plant responses to a variety of abiotic stimiuli.	GO:0000785, GO:0003677, GO:0003682, GO:0005634, GO:0009723, GO:0009737, GO:0009751, GO:0009753, GO:0010200, GO:0046686
VIT_204s0008g00610	4	ccch-type zinc finger protein	1.05437	-1.95846	-0.142751	-0.324893	-0.391345	AT2G19810	356	3e-120	0.55	0.67	AtOZF1, AtTZF2, OZF1, TZF2	NA	GO:0003676, GO:0003677, GO:0003723, GO:0005634, GO:0005737, GO:0005886, GO:0006355, GO:0006661, GO:0006979, GO:0008270, GO:0009867, GO:0010150, GO:0015996, GO:0046872
VIT_204s0008g02340	4	NA	1.46602	-1.37312	-0.258411	0.114022	0.526641	AT4G31540	1031	0	0.76	0.87	ATEXO70G1, EXO70G1	A member of EXO70 gene family, putative exocyst subunits, conserved in land plants. Arabidopsis thaliana contains 23 putative EXO70 genes, which can be classified into eight clusters on the phylogenetic tree.	GO:0000145, GO:0005739, GO:0005829, GO:0006887, GO:0006904, GO:0090406
VIT_204s0008g04060	4	low quality protein: burp domain-containing protein 3-like	-0.243006	-0.512225	-0.879	0.186237	2.64888	AT5G25610	213	2e-65	0.49	0.66	ATRD22, RD22	responsive to dehydration 22 (RD22) mediated by ABA	GO:0006950, GO:0009269, GO:0009628, GO:0009651, GO:0009737, GO:1901700
VIT_204s0023g01170	4	uncharacterized protein	0.60248	-2.48094	-2.03817	-0.450582	-1.31784	AT1G19330	285	2e-96	0.65	0.76	NA	NA	GO:0005515, GO:0005634
VIT_204s0023g03600	4	sulfurtransferase 18	-0.367738	-3.03352	-2.00854	0.194972	0.059197	AT2G17850	124	2e-36	0.59	0.77	NA	NA	GO:0001666, GO:0003676, GO:0004386, GO:0004792, GO:0005524, GO:0005783, GO:0007568, GO:0009507, GO:0009862, GO:0010089, GO:0010310, GO:0016740, GO:0044036
VIT_204s0043g00710	4	hypoxia up-regulated protein 1-like	-0.774207	-0.834593	-1.15697	0.4062	1.22887	AT4G16660	836	0	0.68	0.8	NA	NA	GO:0000166, GO:0005524, GO:0005774, GO:0005783, GO:0005794, GO:0005829, GO:0005886, GO:0006457, GO:0006857, GO:0006950, GO:0009408, GO:0009507, GO:0009627, GO:0009644, GO:0016023, GO:0016491, GO:0030244, GO:0032440, GO:0034976, GO:0042542, GO:0048193, GO:0055114
VIT_204s0044g01110	4	alcohol dehydrogenase 1	-0.579408	-1.79496	-2.01144	0.410774	0.40999	AT1G77120	681	0	0.85	0.93	ADH, ADH1, ATADH, ATADH1	Catalyzes the reduction of acetaldehyde using NADH as reductant. Requires zinc for activity. Dimer. Anaerobic response polypeptide (ANP). Fermentation. The protein undergoes thiolation following treatment with the oxidant tert-butylhydroperoxide.	GO:0000166, GO:0001666, GO:0003824, GO:0004022, GO:0005488, GO:0005829, GO:0005886, GO:0008152, GO:0008270, GO:0009651, GO:0016491, GO:0046686, GO:0046872, GO:0055114
VIT_204s0210g00170	4	squamosa promoter-binding	-0.143974	-2.39992	-2.21578	0.723235	2.09463	AT3G60030	135	4e-36	0.66	0.78	SPL12	NA	GO:0003677, GO:0003700, GO:0005634, GO:0005667, GO:0006355, GO:0010413, GO:0045492
VIT_205s0020g02480	4	glutamine synthetase	0.402255	-2.06289	-1.90546	-0.336867	-1.24499	AT5G35630	747	0	0.82	0.91	ATGSL1, GLN2, GS2	chloroplastic glutamine synthetase	GO:0003824, GO:0004356, GO:0005524, GO:0005739, GO:0006542, GO:0006807, GO:0009252, GO:0009399, GO:0009535, GO:0009570, GO:0009651, GO:0009941, GO:0016874, GO:0022626, GO:0046686, GO:0048046
VIT_205s0020g04420	4	calmodulin-like protein	-0.993204	-3.01469	-2.87258	-0.282318	0.226298	AT3G22930	259	1e-88	0.86	0.98	AtCML11, CML11	Encodes a calmodulin-like protein.	GO:0005509, GO:0005513, GO:0005634, GO:0009612, GO:0016491, GO:0019722, GO:0030048, GO:0032440, GO:0051645, GO:0051646, GO:0055114, GO:0060151
VIT_205s0020g04500	4	NA	1.70279	-1.34673	-1.34011	0.188286	-0.516419	AT3G22970	406	2e-139	0.57	0.68	NA	NA	NA
VIT_205s0029g00080	4	receptor like protein kinase -like	-1.06511	-0.850561	-1.73219	1.00097	1.51796	AT2G32800	934	0	0.62	0.76	AP4.3A	NA	GO:0000166, GO:0004672, GO:0004674, GO:0004713, GO:0005524, GO:0005886, GO:0006468, GO:0009069, GO:0016301, GO:0030246
VIT_205s0049g00520	4	NA	-0.0306303	-1.11453	-1.24356	1.65471	1.2236	None	None	None	None	None	None	None	GO:0005199
VIT_205s0049g00690	4	NA	-0.495536	-1.32151	-1.46746	3.1469	3.25863	None	None	None	None	None	None	None	GO:0005199, GO:0009877
VIT_205s0049g00840	4	NA	-0.407267	-0.33251	-1.51134	3.83739	4.62416	None	None	None	None	None	None	None	GO:0005199, GO:0009877
VIT_205s0077g00520	4	gibberellin 2-oxidase	-2.08124	-1.74204	-2.4887	2.9463	3.25716	AT1G02400	360	6e-123	0.55	0.69	ATGA2OX4, ATGA2OX6, DTA1, GA2OX6	Encodes a gibberellin 2-oxidase that acts on C19 gibberellins but not C20 gibberellins.	GO:0005506, GO:0016020, GO:0016023, GO:0016102, GO:0016491, GO:0016702, GO:0016707, GO:0032940, GO:0045431, GO:0045487, GO:0051555, GO:0052634, GO:0055114
VIT_205s0077g00560	4	serine carboxypeptidase-like 33-like	-2.07665	0.254052	-1.78687	0.0804281	0.44876	AT3G17180	475	8e-165	0.63	0.77	scpl33	NA	GO:0004180, GO:0004185, GO:0006508, GO:0016023
VIT_205s0077g00730	4	wrky transcription	-1.10648	-0.693726	-1.82375	0.562822	1.73525	AT5G49520	203	2e-61	0.53	0.68	ATWRKY48, WRKY48	Encodes WRKY48, a member of the WRKY Transcription Factor. WRKY48 is a stress- and pathogen-induced transcriptional activator that represses plant basal defense.	GO:0003677, GO:0003700, GO:0005634, GO:0005667, GO:0006355, GO:0043565
VIT_205s0077g00850	4	probable ubiquitin-conjugating enzyme e2 23-like	-0.0810413	-0.858738	-1.48871	0.668057	1.56683	AT2G16920	303	4e-93	0.52	0.65	PFU2, UBC23	NA	GO:0006817, GO:0016036, GO:0016881, GO:0019787, GO:0043687, GO:0051246, GO:0055062
VIT_205s0077g01770	4	NA	-1.02766	-1.09229	-1.9887	0.303018	0.579087	AT3G16810	768	0	0.61	0.76	APUM24, PUM24	Encodes a member of the Arabidopsis Pumilio (APUM) proteins containing PUF domain (eight repeats of approximately 36 amino acids each). PUF proteins regulate both mRNA stability and translation through sequence-specific binding to the 3' UTR of target mRNA transcripts.	GO:0001510, GO:0003723, GO:0005488, GO:0005730, GO:0005829, GO:0006406, GO:0006606
VIT_205s0077g02260	4	nodulin 3-like protein	-1.19188	0.419214	-1.05154	0.913415	0.724864	AT4G15920	292	3e-99	0.62	0.77	AtSWEET17, SWEET17	NA	GO:0005887, GO:0006833, GO:0008643, GO:0009651, GO:0009750, GO:0016021, GO:0051119
VIT_206s0004g01750	4	leucine-rich repeat receptor-like protein	-3.325	1.4503	-1.65289	-0.488508	-0.539088	AT3G20820	531	0	0.74	0.85	NA	NA	GO:0005515, GO:0005618, GO:0005886, GO:0006952, GO:0007165, GO:0009506, GO:0009507, GO:0009650, GO:0016020, GO:0016301, GO:0016310, GO:0016491, GO:0032440, GO:0042493, GO:0048046, GO:0055114
VIT_206s0004g04120	4	mip tip subfamily	-0.730227	-0.985058	-2.11831	0.673102	0.118057	AT2G36830	391	9e-138	0.78	0.87	GAMMA-TIP, GAMMA-TIP1, TIP1;1	Encodes a tonoplast intrinsic protein, which functions as water channel. It has also been shown to be able to facilitate the transport of urea and hydrogen peroxide. Highly expressed in vascular tissues of the root, stem, cauline leaves and flowers but not in the apical meristems.	GO:0005215, GO:0006810, GO:0006833, GO:0015204, GO:0016020, GO:0016021, GO:0071918
VIT_206s0004g04240	4	histone h2b	-1.92166	-1.15493	-2.01245	0.432293	0.408733	AT3G45980	246	3e-82	0.9	0.93	H2B, HTB9	Encodes a histone 2B (H2B) protein. This protein can be ubiquitinated in planta, and this modification depends on the HUB1 and HUB2 E3 ubiquitin ligases as well as the UBC1 and UBC2 E2 ubiquitin conjugating enzymes. Lysine 146 appears to be the site of the ubiquitin addition.	GO:0000786, GO:0003677, GO:0005634, GO:0005694, GO:0005730, GO:0006334, GO:0009062, GO:0009534, GO:0009570, GO:0046982
VIT_206s0004g06080	4	peptide transporter ptr1-like	0.365929	-2.40546	-1.69953	0.256301	0.901913	AT3G54140	841	0	0.69	0.83	ATPTR1, PTR1	Encodes a di- and tri-peptide transporter that recognizes a variety of different amino acid combinations. GFP-tagged PTR1 localizes to the plasma membrane and has 8 to 11 predicted transmembrane domains. PTR1 is expressed in a number of different vascular tissues throughout the plant based on promoter:GUS expression analysis. ptr1 mutants have a lower dry weight than wild type plants when both ar…	GO:0005215, GO:0005886, GO:0006810, GO:0006857, GO:0009506, GO:0009860, GO:0015824, GO:0015996, GO:0016020, GO:0016021, GO:0042936, GO:0042937, GO:0042938, GO:0042939
VIT_206s0004g06850	4	mitogen-activated protein kinase kinase kinase 13	-1.97012	0.380534	-1.75982	1.50386	1.24448	AT1G07150	356	1e-116	0.54	0.67	MAPKKK13	member of MEKK subfamily	GO:0000166, GO:0004672, GO:0004674, GO:0004713, GO:0005524, GO:0006468, GO:0009069, GO:0009658, GO:0009738, GO:0009753, GO:0009873, GO:0010200, GO:0035556, GO:0045893, GO:0046777, GO:0046907
VIT_206s0009g00980	4	probable carboxylesterase 15	-0.4872	-0.131222	-1.31356	0.577486	1.69934	AT5G06570	308	4e-103	0.5	0.72	NA	NA	GO:0004872, GO:0008152, GO:0016787, GO:0042572, GO:0050253, GO:0080030, GO:0080031, GO:0080032
VIT_206s0061g00440	4	heavy metal transport detoxification domain-containing protein	-0.161372	-0.952113	-1.64317	-0.122598	1.17805	AT5G03380	175	8e-51	0.36	0.47	NA	NA	GO:0005886, GO:0030001, GO:0046872
VIT_206s0080g00150	4	subtilisin-like protease-like	-0.796344	-2.27717	-0.226202	1.10262	1.13233	AT2G04160	569	0	0.43	0.6	AIR3	isolated from differential screening of a cDNA library from auxin-treated root culture. encodes a protein similar to subtilisin-like serine protease which is believed to be active outside the plant cell.	GO:0004252, GO:0005576, GO:0006508, GO:0016787, GO:0042802, GO:0043086, GO:0046983
VIT_207s0005g00910	4	programmed cell death protein 2-like	-1.37733	-1.24856	-2.00604	0.514459	0.526183	AT4G02220	496	1e-173	0.62	0.78	NA	NA	GO:0005634, GO:0005737, GO:0008270
VIT_207s0005g01220	4	dnaj homolog subfamily b member 11-like	-0.82911	-0.88193	-1.4611	0.187245	1.1701	AT3G62600	570	0	0.8	0.92	ATERDJ3B, ERDJ3B	J domain protein localized in ER lumen. Can partially compensate for the growth defect in jem1 scj1 mutant yeast. Forms a complex SDF2-ERdj3B-BiP that is required for the proper accumulation of the surface-exposed leucine-rich repeat receptor kinases EFR. EFR is involved in PAMP (pathogen associated molecular patterns) triggered immunity.	GO:0005788, GO:0005886, GO:0006457, GO:0006984, GO:0009408, GO:0009627, GO:0009644, GO:0016023, GO:0031072, GO:0034976, GO:0042542, GO:0051082, GO:0052033
VIT_207s0005g01240	4	lipase class 3 family protein	-0.96716	-0.658879	0.0912083	0.393991	2.13213	AT1G02660	729	0	0.59	0.71	NA	NA	GO:0004806, GO:0006629, GO:0016042, GO:0031668, GO:0033554, GO:0046486
VIT_207s0005g01360	4	e3 ubiquitin-protein ligase march3	-0.786154	-0.217015	-0.00841767	-0.0373003	2.39155	AT1G02610	223	2e-72	0.55	0.7	NA	NA	GO:0005737, GO:0005886, GO:0008270, GO:0016874
VIT_207s0005g01710	4	wrky transcription factor	-1.89554	-0.662947	-1.75378	0.326174	0.0680062	AT2G47260	199	7e-61	0.44	0.54	ATWRKY23, WRKY23	Encodes a member of WRKY Transcription Factor; Group I. Involved in nematode feeding site establishment.	GO:0003677, GO:0003700, GO:0005634, GO:0005667, GO:0006355, GO:0043565
VIT_207s0005g02570	4	wrky transcription	1.70734	-0.800739	-0.220608	0.496866	1.50986	AT4G01720	296	2e-93	0.44	0.57	AtWRKY47, WRKY47	member of WRKY Transcription Factor; Group II-b	GO:0003677, GO:0003700, GO:0005634, GO:0005667, GO:0006355, GO:0008270, GO:0043565
VIT_207s0005g04550	4	brix domain-containing protein	-1.31403	-1.20589	-2.03936	0.368283	0.544759	AT3G15460	518	0	0.77	0.87	NA	NA	GO:0000741, GO:0001510, GO:0005634, GO:0005829, GO:0006364, GO:0009220, GO:0009560, GO:0009909
VIT_207s0005g05860	4	guanine nucleotide-binding 3 homolog	-1.04685	-1.00198	-1.80638	0.479559	0.94107	AT3G07050	739	0	0.7	0.82	NSN1	NA	GO:0000166, GO:0001510, GO:0003924, GO:0005525, GO:0005622, GO:0005730, GO:0005829, GO:0006184, GO:0009506, GO:0010077, GO:0042254, GO:0045892, GO:0048444
VIT_207s0031g00480	4	probable serine threonine-protein kinase at1g01540-like	-0.867761	-1.13362	-2.33002	0.826411	0.481549	AT4G02630	635	0	0.69	0.77	NA	NA	GO:0000166, GO:0000186, GO:0004672, GO:0004674, GO:0004709, GO:0004713, GO:0004715, GO:0004872, GO:0005524, GO:0005886, GO:0006468, GO:0007178, GO:0007623, GO:0009069, GO:0016301, GO:0016740, GO:0042546, GO:0046777, GO:0046983
VIT_207s0031g00660	4	uncharacterized protein	-0.709698	-0.185158	-1.33853	0.759266	1.1715	AT4G33985	154	1e-46	0.58	0.69	NA	NA	GO:0008152, GO:0010286, GO:0016740
VIT_207s0031g02250	4	ring-h2 finger protein atl80	-0.0482227	-2.35405	-1.45421	1.07964	0.183858	AT1G20823	195	1e-62	0.6	0.71	NA	NA	GO:0005515, GO:0008270, GO:0009744, GO:0009750, GO:0009855, GO:0009944, GO:0010014, GO:0010075, GO:0010200, GO:0016874, GO:0043231, GO:0046872
VIT_207s0031g03090	4	avr9 elicitor response protein	-0.28732	-0.134762	-1.44321	0.244961	1.62543	AT1G77810	593	0	0.71	0.83	NA	NA	GO:0005739, GO:0005794, GO:0006486, GO:0008378, GO:0016020, GO:0016021, GO:0016740, GO:0016757, GO:0030206, GO:0047220, GO:0048531
VIT_207s0095g00640	4	g-type lectin s-receptor-like serine threonine-protein kinase at1g67520-like	0.329585	-0.200335	-0.029686	-1.19132	2.11384	AT3G16030	517	2e-171	0.42	0.56	CES101	NA	GO:0004672, GO:0004674, GO:0004713, GO:0004715, GO:0004872, GO:0005524, GO:0006468, GO:0009069, GO:0016301, GO:0016740
VIT_207s0104g00110	4	embryo-abundant protein	0.35394	-2.0034	-1.31056	0.187673	0.0148117	AT5G48540	58	6e-11	0.33	0.46	NA	NA	GO:0051704
VIT_207s0104g00190	4	basic 7s globulin 2 precursor small	2.00944	-3.60393	-2.52727	0.291195	-0.688571	AT1G03220	123	2e-34	0.61	0.75	NA	NA	GO:0004190, GO:0005886, GO:0006508, GO:0009505, GO:0009651, GO:0045493
VIT_207s0104g00350	4	eid1-like f-box protein 3-like	-1.2842	-0.658403	-0.890216	1.26581	0.057194	AT3G63060	350	2e-119	0.66	0.79	EDL3	NA	GO:0006457, GO:0009408, GO:0009414, GO:0009644, GO:0009651, GO:0009738, GO:0010029, GO:0010228, GO:0042542
VIT_207s0129g01050	4	r2r3-myb transcription factor	0.008674	-1.30836	-0.758534	0.64334	1.58509	AT4G37260	305	7e-102	0.51	0.62	ATMYB73, MYB73	Member of the R2R3 factor gene family.	GO:0000785, GO:0003677, GO:0003682, GO:0005634, GO:0009723, GO:0009737, GO:0009751, GO:0009753, GO:0010200, GO:0046686
VIT_208s0007g01560	4	par1 protein	-1.25572	-0.872148	-1.09675	1.0352	2.81545	AT3G54040	212	2e-69	0.61	0.74	NA	NA	GO:0000041, GO:0009507
VIT_208s0007g05390	4	type-a response regulator	-4.09899	0.957671	-2.77941	0.222956	-0.374912	AT3G57040	287	2e-97	0.64	0.76	ARR9, ATRR4	response regulator ARR9, A two-component response regulator-like protein with a receiver domain with a conserved aspartate residue and a possible phosphorylation site and at the N-terminal half. Appears to interact with histidine kinase like genes ATHP3 and ATHP2	GO:0000156, GO:0000160, GO:0005515, GO:0005634, GO:0006355, GO:0007623, GO:0009536, GO:0009735, GO:0009736, GO:0009740, GO:0010029, GO:0010162, GO:0016301, GO:0016310, GO:0031537, GO:0035556, GO:0048831
VIT_208s0007g06060	4	beta- -glucanase	0.856867	-2.66484	-0.646823	0.515564	1.95327	AT3G57240	410	4e-142	0.64	0.76	BG3	encodes a member of glycosyl hydrolase family 17	GO:0003824, GO:0004553, GO:0005618, GO:0005773, GO:0005975, GO:0005982, GO:0005985, GO:0006952, GO:0008152, GO:0009409, GO:0009607, GO:0009617, GO:0016787, GO:0016798, GO:0042973, GO:0043169, GO:0048046
VIT_208s0007g06670	4	homeobox-leucine zipper protein hat14-like	0.62709	-1.54128	0.629682	-0.151822	1.12365	AT5G06710	305	3e-101	0.55	0.63	HAT14	Homeobox-leucine zipper protein.	GO:0003677, GO:0003700, GO:0005634, GO:0005667, GO:0006355, GO:0043565
VIT_208s0007g06680	4	uncharacterized protein	-0.379462	-2.54514	-2.26895	0.0108865	-0.424684	AT5G06700	665	0	0.53	0.66	TBR	Encodes a member of the TBL (TRICHOME BIREFRINGENCE-LIKE) gene family containing a plant-specific DUF231 (domain of unknown function) domain. TBL gene family has 46 members, two of which (TBR/AT5G06700 and TBL3/AT5G01360) have been shown to be involved in the synthesis and deposition of secondary wall cellulose, presumably by influencing the esterification state of pectic polymers. A nomenclature…	GO:0005634, GO:0005768, GO:0005794, GO:0005802, GO:0007129, GO:0007131, GO:0009827, GO:0009834, GO:0030244, GO:0045489
VIT_208s0007g07120	4	f-box family protein	-0.45979	-0.890215	-1.77392	0.354686	1.38396	AT2G44130	217	3e-66	0.42	0.57	NA	NA	GO:0005515
VIT_208s0007g07410	4	h aca ribonucleoprotein complex subunit 1-like protein 1	-1.05909	-0.94447	-1.75788	0.362068	0.680736	AT3G03920	191	6e-61	0.8	0.84	NA	NA	GO:0001510, GO:0003676, GO:0005732, GO:0005829, GO:0006364, GO:0009535, GO:0009909, GO:0009982, GO:0019843, GO:0030515, GO:0030529, GO:0031120, GO:0031429, GO:0034968, GO:0042991
VIT_208s0007g07640	4	nac domain-containing protein 100-like	-0.559496	-1.58787	-1.70155	0.352953	1.25795	AT5G18270	283	3e-92	0.77	0.87	ANAC087	NA	GO:0003677, GO:0003700, GO:0005667, GO:0005737, GO:0006355, GO:0007275
VIT_208s0007g08310	4	alkaline alpha galactosidase	-1.0675	-1.44443	-1.39473	0.255644	1.45274	AT3G57520	1298	0	0.78	0.88	AtSIP2, RS2, SIP2	NA	GO:0005737, GO:0006012, GO:0006979, GO:0009506, GO:0034484, GO:0047274, GO:0052692, GO:0080167
VIT_208s0007g08520	4	NA	-1.71016	-0.9543	-1.63371	0.601068	0.886317	AT3G57450	70	3e-17	0.81	0.89	NA	NA	GO:0006508, GO:0008234, GO:0009611, GO:0009620, GO:0009695, GO:0009738, GO:0009753, GO:0010200, GO:0030968, GO:0035556
VIT_208s0007g09000	4	glycerol-3-phosphate dehydrogenase	-0.756039	-1.46084	-2.06462	0.465861	0.679841	AT2G41540	808	0	0.87	0.93	GPDHC1	Encodes a protein with NAD-dependent glycerol-3-phosphate (G3P) dehydrogenase which was shown to complement an Escherichia coli strain: BB20-14, auxotrophic for glycerol/G3P due to a loss-of-function mutation in the gpsA gene.	GO:0003824, GO:0004367, GO:0005488, GO:0005737, GO:0005829, GO:0005975, GO:0006072, GO:0008152, GO:0009331, GO:0016491, GO:0016614, GO:0016616, GO:0046168, GO:0046486, GO:0047952, GO:0050662, GO:0051287, GO:0055114
VIT_208s0032g00760	4	protein lurp-one-related 8	1.72935	-2.60354	-0.918491	0.272715	0.761867	AT2G38640	211	1e-68	0.57	0.7	NA	NA	GO:0003743, GO:0005840, GO:0006446
VIT_208s0040g00600	4	nascent polypeptide associated complex alpha chain	-1.20084	-1.04898	-1.80143	0.312513	0.523267	AT3G12390	225	5e-74	0.75	0.85	NA	NA	GO:0005515, GO:0009651, GO:0015031, GO:0022626
VIT_208s0040g02170	4	NA	0.0793067	-0.281061	-0.322192	-0.0807507	2.30531	AT1G61560	729	0	0.62	0.75	ATMLO6, MLO6	A member of a large family of seven-transmembrane domain proteins specific to plants, homologs of the barley mildew resistance locus o (MLO) protein. The Arabidopsis genome contains 15 genes encoding MLO proteins, with localization in plasma membrane. Phylogenetic analysis revealed four clades of closely-related AtMLO genes. ATMLO6 belongs to the clade IV, with AtMLO2, AtMLO3 and AtMLO12. The gen…	GO:0005516, GO:0008219, GO:0009817, GO:0010150, GO:0016021, GO:0031348
VIT_208s0056g01300	4	2-aminoethanethiol dioxygenase	0.744869	-2.64663	-0.822105	0.8077	2.70729	AT5G39890	232	2e-74	0.47	0.6	NA	NA	GO:0009061, GO:0019530, GO:0047800, GO:0055114
VIT_208s0058g00150	4	ammonium transporter amt2	1.08008	-1.33402	0.149693	-0.218155	1.67238	AT2G38290	642	0	0.67	0.78	AMT2, AMT2;1, ATAMT2	encodes a high-affinity ammonium transporter, which is expressed in shoot and root. Expression in root and shoot is under nitrogen and carbon dioxide regulation, respectively.	GO:0000165, GO:0002237, GO:0005737, GO:0005886, GO:0006612, GO:0006810, GO:0006862, GO:0006888, GO:0006995, GO:0008519, GO:0009409, GO:0009506, GO:0009581, GO:0009595, GO:0009624, GO:0009697, GO:0009738, GO:0009744, GO:0009749, GO:0009750, GO:0009862, GO:0009867, GO:0010200, GO:0010310, GO:0010363, GO:0015398, GO:0015695, GO:0015802, GO:0016020, GO:0016021, GO:0030968, GO:0031348, GO:0042742, GO:…
VIT_208s0058g01230	4	lipid transfer protein	-0.824938	-1.24764	-1.53849	0.737178	1.11135	AT5G59320	124	8e-37	0.57	0.78	LTP3	Predicted to encode a PR (pathogenesis-related) protein. Belongs to the lipid transfer protein (PR-14) family with the following members: At2g38540/LTP1, At2g38530/LTP2, At5g59320/LTP3, At5g59310/LTP4, At3g51600/LTP5, At3g08770/LTP6, At2g15050/LTP7, At2g18370/LTP8, At2g15325/LTP9, At5g01870/LTP10, At4g33355/LTP11, At3g51590/LTP12, At5g44265/LTP13, At5g62065/LTP14, At4g08530/LTP15.	GO:0006810, GO:0006869, GO:0008289
VIT_209s0002g02240	4	chaperonin cpn60-like protein	-1.42175	-0.611966	-1.68644	0.505021	0.538305	AT3G13860	862	0	0.77	0.89	HSP60-3A	NA	GO:0000166, GO:0005507, GO:0005515, GO:0005524, GO:0005737, GO:0005739, GO:0005759, GO:0005774, GO:0005886, GO:0006457, GO:0006950, GO:0009408, GO:0009507, GO:0022626, GO:0042026, GO:0044267, GO:0046686
VIT_209s0002g03340	4	NA	0.898349	-1.88002	-0.103774	-0.0800661	0.738035	AT5G56550	88	2e-21	0.55	0.71	ATOXS3, OXS3	Encodes OXIDATIVE STRESS 3 (OXS3)&#65292; involved in tolerance to heavy metals and oxidative stress.	NA
VIT_209s0002g03380	4	poly polymerase-like	-2.30526	-0.834419	-1.98187	0.0495105	0.232004	AT4G32850	873	0	0.74	0.83	nPAP, PAP(IV)	Encodes a nuclear poly(A) polymerase. Located in the nucleus.	GO:0000911, GO:0000956, GO:0003723, GO:0004652, GO:0005215, GO:0005515, GO:0005634, GO:0006351, GO:0006623, GO:0006810, GO:0016020, GO:0016192, GO:0016740, GO:0016779, GO:0031123, GO:0043631
VIT_209s0002g03410	4	auxin-responsive protein iaa26-like	-0.917306	-1.12334	-1.52367	0.684008	1.80487	AT3G16500	248	3e-79	0.55	0.66	IAA26, PAP1	phytochrome-associated protein 1 (PAP1)	GO:0003677, GO:0003700, GO:0003993, GO:0004722, GO:0005576, GO:0005634, GO:0005667, GO:0005739, GO:0005829, GO:0005887, GO:0006355, GO:0006417, GO:0006470, GO:0006687, GO:0006771, GO:0006995, GO:0007020, GO:0008195, GO:0008287, GO:0009395, GO:0009505, GO:0009507, GO:0009651, GO:0009723, GO:0009733, GO:0009734, GO:0009736, GO:0009745, GO:0009753, GO:0010048, GO:0010224, GO:0010583, GO:0016036, GO:…
VIT_209s0002g05080	4	f-box kelch-repeat protein at1g80440-like	-0.176231	-2.45477	-2.14376	0.219887	1.04086	AT1G80440	372	9e-127	0.51	0.68	NA	NA	GO:0005515
VIT_209s0018g00780	4	lrr receptor-like serine threonine-protein kinase fls2-like	0.789387	-1.63645	-1.2466	0.0680898	0.732058	AT2G34930	521	2e-168	0.36	0.54	NA	NA	GO:0005515, GO:0016301, GO:0016310, GO:0016491, GO:0032440, GO:0055114
VIT_209s0054g00900	4	mitochondrial chaperone bcs1	-0.218834	0.184576	-0.259723	-0.138023	2.8518	AT3G50940	437	1e-145	0.51	0.71	NA	NA	GO:0000166, GO:0005524, GO:0005739, GO:0005886, GO:0009611, GO:0009612, GO:0009627, GO:0009697, GO:0010200, GO:0016887, GO:0017111, GO:0052542
VIT_209s0070g00140	4	calcineurin b-like protein-interacting protein kinase	0.846451	-3.29108	-1.96319	0.294628	1.05077	AT5G25110	632	0	0.69	0.82	CIPK25, SnRK3.25	member of AtCIPKs	GO:0000166, GO:0004672, GO:0004674, GO:0004683, GO:0004713, GO:0005524, GO:0006468, GO:0007165, GO:0009069, GO:0016301, GO:0016740, GO:0050832
VIT_210s0003g00090	4	dormancy-associated 1	-0.175597	-1.08297	-2.00131	0.760914	1.32644	AT1G28330	136	3e-41	0.68	0.85	DRM1, DYL1	dormancy-associated protein (DRM1)	GO:0005634, GO:0009744, GO:0009749, GO:0009750, GO:0016829
VIT_210s0003g00130	4	ap2 erf domain-containing transcription factor	-0.417685	-2.84001	-1.73902	0.0949917	-0.0519033	AT1G28360	153	9e-47	0.52	0.56	ATERF12, ERF12	encodes a member of the ERF (ethylene response factor) subfamily B-1 of ERF/AP2 transcription factor family (ERF12). The protein contains one AP2 domain. There are 15 members in this subfamily including ATERF-3, ATERF-4, ATERF-7, and leafy petiole.	GO:0003677, GO:0003700, GO:0003899, GO:0005634, GO:0005667, GO:0005730, GO:0006144, GO:0006206, GO:0006355, GO:0032549
VIT_210s0003g00140	4	ethylene response factor 3	0.729648	-3.06857	0.376342	-0.270342	0.661126	AT3G15210	138	2e-39	0.59	0.71	ATERF-4, ATERF4, ERF4, RAP2.5	Encodes a member of the ERF (ethylene response factor) subfamily B-1 of ERF/AP2 transcription factor family (ATERF-4). The protein contains one AP2 domain. Acts as a negative regulator of JA-responsive defense gene expression and resistance to the necrotrophic fungal pathogen Fusarium oxysporum and antagonizes JA inhibition of root elongation.	GO:0003677, GO:0003700, GO:0005634, GO:0005667, GO:0006355, GO:0009536
VIT_210s0003g01260	4	dof zinc finger protein	0.868265	-1.3414	-0.225256	-0.102702	1.27655	AT1G29160	186	1e-59	0.58	0.66	NA	NA	GO:0003677, GO:0005634, GO:0006355, GO:0008270, GO:0046872
VIT_210s0003g01500	4	uncharacterized protein loc100254917	-0.993076	-0.690336	-1.52826	0.689942	0.692969	AT2G34200	113	4e-30	0.49	0.62	NA	NA	GO:0008270
VIT_210s0003g01960	4	atp binding	0.128769	-0.0169267	-0.103033	0.199302	2.31298	AT1G07650	998	0	0.53	0.69	NA	NA	GO:0000166, GO:0000186, GO:0004672, GO:0004674, GO:0004709, GO:0004713, GO:0004715, GO:0005515, GO:0005524, GO:0006468, GO:0007178, GO:0009069, GO:0016491, GO:0016740, GO:0032440, GO:0055114
VIT_210s0003g02120	4	gdsl esterase lipase	-2.59258	1.70903	-2.89059	-1.18871	-0.420274	AT5G45670	538	0	0.7	0.83	NA	NA	GO:0000038, GO:0005618, GO:0005634, GO:0006629, GO:0006833, GO:0009534, GO:0009651, GO:0009750, GO:0016788, GO:0042335, GO:0042631, GO:0048046
VIT_210s0003g03170	4	sterol 22-desaturase	0.276397	-2.43506	-0.843453	-0.365938	-0.893818	AT2G34500	722	0	0.69	0.81	CYP710A1	Encodes a protein with C22-sterol desaturase activity. The enzyme was shown to catalyze in the presence of NADPH the conversion of &beta;-sitosterol to stigmasterol, but not that of 24-<i>epi</i>-campesterol to brassicasterol (unlike CYP710A2).	GO:0000249, GO:0004497, GO:0005506, GO:0005576, GO:0009055, GO:0009407, GO:0010583, GO:0016023, GO:0016036, GO:0016126, GO:0016491, GO:0016705, GO:0019375, GO:0019745, GO:0019825, GO:0020037, GO:0022900, GO:0042631, GO:0046872, GO:0055114
VIT_210s0003g03950	4	endoplasmic oxidoreductin-1	-0.0274637	-3.02026	-1.83752	0.115855	0.0372245	AT1G72280	563	0	0.75	0.88	AERO1, ERO1	endoplasmic reticulum oxidoreductin	GO:0003756, GO:0005515, GO:0005634, GO:0005789, GO:0006984, GO:0009055, GO:0009536, GO:0016671, GO:0034976, GO:0050660, GO:0055114
VIT_210s0003g04090	4	remorin family protein	-0.311737	-0.871757	-1.57223	0.397063	1.94658	AT1G30320	520	4e-180	0.57	0.7	NA	NA	GO:0005886
VIT_210s0003g04610	4	u3 snornp-associated-like protein	-1.2367	-1.46709	-1.95877	0.419479	0.331531	AT4G05410	567	0	0.57	0.72	YAO	Encodes a nucleolar protein with seven WD40-repeats that plays a role in embryo sac development and is critical for the correct positioning of the division plane of zygote and the apical cell lineage in Arabidopsis. YAO may act by modulating nucleolar function, such as rRNA biogenesis, during early embryogenesis and gametogenesis.	GO:0000166, GO:0000266, GO:0001510, GO:0003676, GO:0005515, GO:0005680, GO:0005730, GO:0005732, GO:0005737, GO:0006364, GO:0006406, GO:0006606, GO:0009220, GO:0009553, GO:0009793, GO:0060321, GO:0080008
VIT_210s0003g04950	4	esterase lipase thioesterase family protein	-1.36264	-1.09874	-1.24947	1.1841	1.12391	AT5G14980	352	4e-120	0.53	0.7	NA	NA	GO:0003824, GO:0005737, GO:0005886, GO:0006342, GO:0016787, GO:0051567
VIT_210s0071g01060	4	pyruvate kinase	-0.226714	-2.43498	-1.94871	0.715085	2.20289	AT5G08570	935	0	0.87	0.95	NA	NA	GO:0000166, GO:0000287, GO:0003824, GO:0004743, GO:0005524, GO:0005737, GO:0005886, GO:0006094, GO:0006096, GO:0006144, GO:0015976, GO:0016301, GO:0016310, GO:0016740, GO:0030955, GO:0046686, GO:0046872
VIT_210s0116g01690	4	NA	-1.67715	-0.0461843	-1.5045	0.197117	0.528871	None	None	None	None	None	None	None	NA
VIT_211s0016g00470	4	sucrose synthase sus1	-0.83394	-1.46868	-0.78634	1.25122	1.25938	AT3G43190	1375	0	0.81	0.9	ATSUS4, SUS4	Encodes a protein with sucrose synthase activity (SUS4).	GO:0005982, GO:0005985, GO:0009058, GO:0009877, GO:0016157, GO:0016740, GO:0016757
VIT_211s0016g01470	4	phospholipid:diacylglycerol acyltransferase 1-like	-0.758574	-1.34865	-1.29751	0.375918	1.67917	AT5G13640	1064	0	0.76	0.86	ATPDAT, PDAT, PDAT1	arabidopsis phospholipid:diacylglycerol acyltransferase (PDAT)	GO:0004607, GO:0005773, GO:0005783, GO:0006629, GO:0008374, GO:0016740, GO:0042967, GO:0046027
VIT_211s0016g01810	4	NA	-0.72246	-1.56618	-1.56815	1.37434	1.80908	AT5G12010	635	0	0.66	0.81	NA	NA	GO:0004623, GO:0005634, GO:0005774, GO:0005886, GO:0006644, GO:0009507, GO:0015824, GO:0016042
VIT_211s0016g02790	4	ccch-type zinc finger protein	0.501766	-1.91009	-1.77079	-0.0381061	-0.792546	AT4G29190	392	7e-134	0.58	0.68	AtC3H49, AtOZF2, AtTZF3, OZF2, TZF3	NA	GO:0003676, GO:0003677, GO:0003723, GO:0005634, GO:0005737, GO:0005886, GO:0006355, GO:0006661, GO:0006979, GO:0008270, GO:0009867, GO:0010150, GO:0015996, GO:0046872
VIT_211s0016g02920	4	uncharacterized protein	-0.450576	-1.6637	-2.25941	0.548026	0.474002	AT4G29310	595	0	0.69	0.82	NA	NA	GO:0005634, GO:0009505
VIT_211s0016g03880	4	receptor protein kinase perk1	-1.72687	-0.418957	-2.06719	0.0861557	0.30571	AT3G24550	695	0	0.81	0.92	ATPERK1, PERK1	encodes an ortholog of Brassica napus proline extensin-like receptor kinase. Expression of the brassica gene is induced by wounding and fungal infection.	GO:0000166, GO:0004672, GO:0004674, GO:0004713, GO:0004872, GO:0005524, GO:0005886, GO:0005887, GO:0006468, GO:0009069, GO:0009536, GO:0009611, GO:0009620, GO:0016301, GO:0016740, GO:0046777, GO:0051510, GO:0052541, GO:0052546
VIT_211s0016g04760	4	uncharacterized protein	-1.12841	-1.99066	-1.64739	0.724417	2.23195	AT1G52720	90	8e-24	0.5	0.58	NA	NA	GO:0004497, GO:0005506, GO:0009055, GO:0009536, GO:0009743, GO:0016705, GO:0020037, GO:0055114
VIT_211s0016g04940	4	zinc finger ccch domain-containing protein	-1.25007	-0.923766	-1.1475	0.513693	1.43437	AT3G19360	259	2e-82	0.45	0.57	NA	NA	GO:0003676, GO:0003677, GO:0008270, GO:0044238, GO:0044260, GO:0046872
VIT_211s0037g00860	4	heptahelical transmembrane protein2	-1.76432	1.60511	-1.89338	-0.365868	0.0411758	AT4G30850	428	1e-148	0.58	0.72	HHP2	heptahelical transmembrane protein homologous to human adiponectin receptors and progestin receptors	GO:0006979, GO:0009725, GO:0009744, GO:0016021, GO:0016126
VIT_211s0052g00100	4	transcription factor bhlh35	-3.89656	1.66739	-0.911154	0.755624	1.34301	AT5G57150	254	1e-83	0.63	0.79	NA	NA	GO:0003677, GO:0003700, GO:0003723, GO:0005634, GO:0005667, GO:0006355, GO:0009694, GO:0009753, GO:0016491, GO:0032440, GO:0046983, GO:0055114
VIT_211s0052g00240	4	glycolipid transfer protein domain-containing protein 1-like	1.78359	-1.06267	-0.221088	-0.400229	0.965989	AT2G34690	166	1e-48	0.41	0.68	ACD11	Gene product transports the glycolipid precursor sphingosine between membranes in vitro. Mutant constitutively expresses defense-related genes that accompany the hypersensitive response normally triggered by avirulent pathogens.	GO:0005737, GO:0008219, GO:0009751, GO:0009816, GO:0010175, GO:0015844, GO:0015850, GO:0017089, GO:0046836, GO:0051861
VIT_211s0118g00310	4	monogalactosyldiacylglycerol synthase	-0.833763	-1.49685	-1.3817	0.600208	0.733452	AT2G11810	517	0	0.73	0.83	ATMGD3, MGD3, MGDC	MGD3 is the major enzyme for galactolipid metabolism during phosphate starvation. Does not contribute to galactolipid synthesis under P1-sufficient conditions.	GO:0005739, GO:0006631, GO:0009247, GO:0009409, GO:0009414, GO:0009416, GO:0009507, GO:0009527, GO:0009535, GO:0009536, GO:0009651, GO:0009707, GO:0009735, GO:0009739, GO:0016020, GO:0016036, GO:0016740, GO:0016757, GO:0016758, GO:0019374, GO:0019375, GO:0030246, GO:0030259, GO:0030912, GO:0035250, GO:0045017, GO:0045892, GO:0046486, GO:0046509
VIT_212s0028g01640	4	g-type lectin s-receptor-like serine threonine-protein kinase sd2-5-like	-0.484382	-0.715771	-0.558168	0.360702	1.93768	AT4G32300	353	7e-110	0.45	0.59	SD2-5	NA	GO:0000166, GO:0000186, GO:0004672, GO:0004674, GO:0004709, GO:0004713, GO:0005524, GO:0006468, GO:0007178, GO:0009069, GO:0016020, GO:0016023, GO:0016301, GO:0016740, GO:0048544
VIT_212s0028g03270	4	ethylene response factor 3	-1.49056	0.241272	-0.332418	0.219007	1.61751	AT5G44210	135	6e-39	0.47	0.54	ATERF-9, ATERF9, ERF9	encodes a member of the ERF (ethylene response factor) subfamily B-1 of ERF/AP2 transcription factor family (ATERF-9). The protein contains one AP2 domain. There are 15 members in this subfamily including ATERF-3, ATERF-4, ATERF-7, and leafy petiole.	GO:0003677, GO:0003700, GO:0005634, GO:0005667, GO:0006355, GO:0006952, GO:0009536, GO:0009873
VIT_212s0034g01000	4	mrna turnover protein 4	-1.09313	-1.14101	-1.58398	0.491212	0.887039	AT1G25260	352	6e-123	0.73	0.84	NA	NA	GO:0001510, GO:0003735, GO:0005622, GO:0005730, GO:0005773, GO:0005840, GO:0005886, GO:0006412, GO:0009941, GO:0022625, GO:0030529, GO:0032502, GO:0042254, GO:0071493
VIT_212s0034g01140	4	basic blue protein	0.881506	-1.19589	-1.38074	0.486485	0.614166	AT2G02850	159	1e-50	0.6	0.72	ARPN	Encodes plantacyanin one of blue copper proteins. Involved in anther development and pollination. Expressed in the transmitting tract of the pistil.	GO:0005507, GO:0009055, GO:0009856, GO:0048046, GO:0048653
VIT_212s0059g00760	4	prh26 protein	-1.00045	-1.1152	-1.27064	0.692901	0.708745	AT4G21990	679	0	0.72	0.83	APR3, ATAPR3, PRH-26, PRH26	Encodes a protein disulfide isomerase-like (PDIL) protein, a member of a multigene family within the thioredoxin (TRX) superfamily. This protein also belongs to the adenosine 5'-phosphosulfate reductase-like (APRL) group.	GO:0004604, GO:0008152, GO:0009570, GO:0009973, GO:0016491, GO:0016671, GO:0016740, GO:0019344, GO:0019379, GO:0019419, GO:0033741, GO:0045454, GO:0055114
VIT_212s0059g01820	4	probable protein phosphatase 2c 52-like	0.592351	-2.26761	-1.35203	0.072432	-0.893529	AT4G03415	682	0	0.75	0.86	PP2C52	NA	GO:0000287, GO:0003824, GO:0004721, GO:0004722, GO:0005634, GO:0005886, GO:0006470, GO:0008287, GO:0016787, GO:0030145, GO:0046872
VIT_212s0142g00200	4	NA	-0.973316	-1.54532	-2.34485	0.779241	1.06445	AT3G58660	350	3e-116	0.53	0.69	NA	NA	GO:0001510, GO:0003723, GO:0003735, GO:0005622, GO:0005730, GO:0005829, GO:0005840, GO:0006164, GO:0006396, GO:0006412, GO:0009220, GO:0015934, GO:0016020, GO:0042254
VIT_212s0142g00670	4	dead-box atp-dependent rna helicase 53-like	-1.54534	-0.926802	-1.93382	0.149213	0.323531	AT3G22330	691	0	0.64	0.76	ATRH53, PMH2	DEAD-box protein required for efficient group II intron splicing in mitochondria.	GO:0000166, GO:0000373, GO:0003676, GO:0003677, GO:0003723, GO:0004386, GO:0005524, GO:0005618, GO:0005730, GO:0005739, GO:0008026, GO:0009409, GO:0009414, GO:0009536, GO:0009651, GO:0016787, GO:0043234
VIT_213s0019g01180	4	glucan endo- -beta-glucosidase	-2.55691	0.392707	-1.45886	-0.564168	-0.690473	AT5G24318	524	0	0.55	0.73	NA	NA	GO:0003824, GO:0004553, GO:0005618, GO:0005975, GO:0005982, GO:0005985, GO:0008152, GO:0016787, GO:0016798, GO:0042973, GO:0043169
VIT_213s0019g02040	4	l-type lectin-domain containing receptor kinase -like	-0.0614453	-1.14774	-2.09488	0.37118	1.20992	AT3G55550	786	0	0.65	0.78	NA	NA	GO:0000166, GO:0004672, GO:0004674, GO:0004693, GO:0004713, GO:0004872, GO:0005488, GO:0005524, GO:0005886, GO:0006468, GO:0007049, GO:0009069, GO:0016301, GO:0016740, GO:0030246
VIT_213s0019g02200	4	protein phosphatase 2c	-1.7965	0.745568	-1.10858	-0.0126183	0.157006	AT3G11410	405	1e-138	0.56	0.69	AHG3, ATPP2CA, PP2CA	Encodes protein phosphatase 2C. Negative regulator of ABA signalling. Expressed in seeds during germination. mRNA up-regulated by drought and ABA.	GO:0000287, GO:0003824, GO:0004721, GO:0004722, GO:0006470, GO:0008287, GO:0009409, GO:0009414, GO:0009788, GO:0010119, GO:0016787, GO:0046872
VIT_213s0019g02300	4	wall-associated receptor kinase-like protein	1.21916	-0.665022	-1.52914	0.217585	1.04859	AT5G02070	689	0	0.55	0.72	NA	NA	GO:0000166, GO:0000186, GO:0004672, GO:0004674, GO:0004709, GO:0004713, GO:0005524, GO:0006468, GO:0007178, GO:0009069, GO:0016023, GO:0016301, GO:0016740, GO:0030247
VIT_213s0067g00260	4	nematode-resistance protein	-0.609605	-1.56489	-1.21787	0.291605	2.19097	AT2G40000	531	0	0.57	0.71	ATHSPRO2, HSPRO2	NA	GO:0004872, GO:0005515, GO:0006979, GO:0009646, GO:0009751, GO:0009816, GO:0010200
VIT_213s0067g01940	4	abscisic acid receptor pyl4	0.204895	-0.0762317	-0.262445	-0.130532	2.28456	AT2G38310	239	4e-79	0.78	0.89	PYL4, RCAR10	Encodes a member of the PYR (pyrabactin resistance )/PYL(PYR1-like)/RCAR (regulatory components of ABA receptor) family proteins with 14 members. PYR/PYL/RCAR family proteins function as abscisic acid sensors. Mediate ABA-dependent regulation of protein phosphatase 2Cs ABI1 and ABI2.	GO:0004872, GO:0005515, GO:0005634, GO:0009738
VIT_213s0067g02190	4	plac8 family protein	1.50803	-1.35148	0.347389	0.194461	0.452414	AT3G10980	672	0	0.64	0.75	NA	NA	GO:0005886
VIT_213s0067g03140	4	transcription factor	-0.745997	-0.838056	-0.592764	0.40495	1.96922	AT3G56400	154	5e-44	0.45	0.6	ATWRKY70, WRKY70	member of WRKY Transcription Factor; Group III. Function as activator of SA-dependent defense genes and a repressor of JA-regulated genes. WRKY70-controlled suppression of JA-signaling is partly executed by NPR1.	GO:0000287, GO:0003677, GO:0003700, GO:0004012, GO:0005524, GO:0005634, GO:0005667, GO:0006355, GO:0006812, GO:0015917, GO:0016021, GO:0043565
VIT_213s0084g00650	4	probable protein arginine n-methyltransferase 3-like	-1.09864	-1.33467	-1.54869	0.463105	0.650374	AT3G12270	657	0	0.53	0.7	ATPRMT3, PRMT3	NA	GO:0000741, GO:0001510, GO:0005622, GO:0005737, GO:0005829, GO:0008152, GO:0008168, GO:0008270, GO:0008469, GO:0009220, GO:0009560, GO:0016740, GO:0034969, GO:0042991, GO:0046872
VIT_214s0006g02950	4	lob domain-containing protein 41	-0.670186	-0.779219	-0.868184	0.255661	2.01167	AT3G02550	280	3e-93	0.53	0.65	LBD41	NA	GO:0001666, GO:0005634, GO:0006355, GO:0009739, GO:0009862, GO:0010310
VIT_214s0036g01400	4	NA	0.194394	-0.100878	0.0999987	-0.0309729	2.57879	AT5G39380	67	5e-12	0.49	0.67	NA	NA	GO:0004252, GO:0005516, GO:0005634, GO:0005774, GO:0006508
VIT_214s0060g01990	4	f-box protein pp2-b15-like	2.37041	-1.03271	-0.263284	-0.768692	1.26995	AT1G09155	173	5e-52	0.48	0.63	AtPP2-B15, PP2-B15	NA	GO:0005515
VIT_214s0066g00920	4	polyribonucleotide nucleotidyltransferase	-1.37975	-1.12071	-1.93752	0.67177	0.746225	AT5G14580	1298	0	0.65	0.79	NA	NA	GO:0000175, GO:0000957, GO:0000963, GO:0003723, GO:0004654, GO:0005739, GO:0006144, GO:0006206, GO:0006364, GO:0006396, GO:0006397, GO:0006402, GO:0008033, GO:0016151, GO:0016740, GO:0016779, GO:0042991, GO:0043419, GO:0051252, GO:0090305
VIT_214s0066g01190	4	uncharacterized protein	-3.92501	2.50809	-0.892005	0.637842	1.16247	AT1G70420	128	6e-35	0.4	0.58	NA	NA	GO:0006950, GO:0080167
VIT_214s0066g02350	4	probable galacturonosyltransferase-like 9-like	-1.273	0.017475	-0.387022	0.765378	1.60304	AT1G70090	476	4e-167	0.62	0.75	GATL9, LGT8	Encodes a protein with putative galacturonosyltransferase activity.	GO:0005794, GO:0005982, GO:0005985, GO:0006979, GO:0009117, GO:0009738, GO:0016051, GO:0016126, GO:0016740, GO:0016757, GO:0030968, GO:0035556, GO:0047262
VIT_214s0066g02550	4	autoinhibited h atpase	1.8353	-1.05311	-0.966199	0.10113	-0.253382	AT3G47950	1733	0	0.9	0.96	AHA4, HA4	mutant has Slight reduction in root and shoot growth; Exaggerated defects in salt stress; Plasma Membrane H+ ATPase	GO:0000166, GO:0003824, GO:0005524, GO:0005886, GO:0006119, GO:0006200, GO:0006754, GO:0006812, GO:0007062, GO:0007129, GO:0007131, GO:0008152, GO:0008553, GO:0009651, GO:0010089, GO:0015662, GO:0015992, GO:0016020, GO:0016021, GO:0016787, GO:0016820, GO:0016887, GO:0033044, GO:0042138, GO:0042624, GO:0044036, GO:0045132, GO:0046872
VIT_214s0066g02610	4	NA	-0.404219	-1.18351	-1.58114	-0.0826662	1.5336	None	None	None	None	None	None	None	NA
VIT_214s0068g00410	4	ribosome biogenesis protein wdr12 homolog	-1.3804	-1.25717	-1.67284	0.276606	0.504882	AT5G15550	682	0	0.74	0.87	NA	NA	GO:0000166, GO:0000478, GO:0001510, GO:0005515, GO:0005634, GO:0005730, GO:0005829, GO:0005834, GO:0006364, GO:0006606, GO:0006626, GO:0009506, GO:0042254, GO:0051604, GO:0080008
VIT_214s0068g01360	4	gem-like protein 5	0.21532	-0.617575	-0.625457	0.305317	2.30127	AT5G13200	333	2e-113	0.59	0.77	NA	NA	GO:0005737, GO:0010286
VIT_214s0108g01000	4	calcium-binding ef hand family protein	-0.381455	-0.68138	-0.877708	0.024785	2.40222	AT5G39670	138	7e-41	0.53	0.72	NA	NA	GO:0005509, GO:0005515
VIT_215s0021g00220	4	abc transporter c family member 3-like	1.15459	-1.53952	-1.1002	-0.453676	-1.86817	AT3G60160	2093	0	0.68	0.82	ABCC9, ATMRP9, MRP9	member of MRP subfamily	GO:0000166, GO:0005524, GO:0005886, GO:0006200, GO:0006810, GO:0008559, GO:0009506, GO:0009624, GO:0016020, GO:0016021, GO:0016491, GO:0016787, GO:0016887, GO:0017111, GO:0032440, GO:0042626, GO:0055085, GO:0055114
VIT_215s0021g02450	4	elongation factor g	-1.09515	-0.583114	-1.48191	0.529597	0.870495	AT2G45030	1332	0	0.85	0.92	NA	NA	GO:0000166, GO:0003746, GO:0003924, GO:0005524, GO:0005525, GO:0005622, GO:0005739, GO:0005840, GO:0006184, GO:0006412, GO:0006414, GO:0006448, GO:0046686
VIT_215s0046g00150	4	f-box family protein	-1.89051	0.146807	-1.93928	0.57355	0.784821	AT3G61850	221	1e-69	0.52	0.65	DAG1	Zinc finger transcription factor of the Dof family involved in the control of seed germination.	GO:0003677, GO:0005634, GO:0006355, GO:0008270, GO:0009409, GO:0009639, GO:0009845
VIT_215s0046g00230	4	lob domain-containing protein 11-like	-1.35101	-0.935952	-1.98275	1.05536	4.79827	AT1G07900	143	1e-42	0.45	0.64	LBD1	NA	GO:0005634, GO:0005739
VIT_215s0046g01140	4	wrky transcription	-0.682715	-1.84735	-1.83913	0.103617	1.98631	AT2G46400	172	3e-50	0.35	0.52	ATWRKY46, WRKY46	member of WRKY Transcription Factor; Group III	GO:0003677, GO:0003700, GO:0005634, GO:0005667, GO:0006355, GO:0043565
VIT_215s0046g01420	4	exosome complex component rrp41	-1.06527	-1.17642	-1.96846	0.390473	0.458311	AT3G61620	399	5e-141	0.82	0.88	RRP41	exonuclease RRP41 (RRP41)	GO:0000175, GO:0003723, GO:0004527, GO:0005829, GO:0006396, GO:0009022, GO:0016740, GO:0016779, GO:0016896, GO:0051252
VIT_215s0046g02030	4	protein kinase family protein	-0.384851	-1.12854	-1.48181	0.839051	0.493784	AT1G01540	727	0	0.79	0.87	NA	NA	GO:0000166, GO:0000186, GO:0004672, GO:0004674, GO:0004709, GO:0004713, GO:0004872, GO:0005524, GO:0005634, GO:0005886, GO:0006468, GO:0007178, GO:0009069, GO:0009741, GO:0016020, GO:0016021, GO:0016301, GO:0016740, GO:0046777
VIT_215s0048g00790	4	calcium-binding protein cml24	1.56826	-2.07708	-1.59986	0.0960096	0.277031	AT1G24620	124	1e-34	0.5	0.65	NA	NA	GO:0001539, GO:0005509, GO:0009288, GO:0016491, GO:0032440, GO:0055114
VIT_216s0050g00400	4	NA	-0.083577	-0.996909	-2.13472	0.517754	2.31595	AT5G52390	220	3e-72	0.61	0.78	NA	NA	NA
VIT_216s0050g00900	4	multidrug resistance	1.38071	-1.23816	0.892565	0.751832	1.12322	AT4G25640	639	0	0.68	0.81	ATDTX35, DTX35, FFT	Encodes a multidrug and toxin efflux family transporter. Involved in flavonoid metabolism, affecting Root growth, seed development and germination, and pollen development, release and viability.	GO:0005774, GO:0005886, GO:0006855, GO:0009555, GO:0009812, GO:0009860, GO:0009901, GO:0015238, GO:0015297, GO:0016020, GO:0030048
VIT_216s0050g01250	4	metal ion binding	0.221329	-0.500053	-0.51733	-0.247475	2.10326	AT5G52760	74	1e-17	0.39	0.57	NA	NA	GO:0030001, GO:0046872
VIT_216s0050g01780	4	probable membrane-associated kinase regulator 2-like	-1.35624	-0.706873	-1.82056	0.00447306	0.911394	AT1G64080	134	2e-35	0.32	0.47	MAKR2	NA	GO:0050896
VIT_216s0050g02220	4	acidic endochitinase	1.0473	-2.17576	-2.04973	0.107222	1.78265	AT5G24090	430	3e-150	0.72	0.87	ATCHIA, CHIA	Chitinase A (class III) expressed exclusively under environmental stress conditions.	GO:0000272, GO:0003796, GO:0003824, GO:0004553, GO:0004568, GO:0005773, GO:0005975, GO:0006032, GO:0008152, GO:0009409, GO:0009611, GO:0009642, GO:0009651, GO:0016787, GO:0016798, GO:0016998, GO:0042631, GO:0043169, GO:0050832
VIT_216s0050g02530	4	enhancer of triptychon and caprice 2	-1.1526	-1.21845	-1.30117	0.926972	0.842862	AT5G53200	126	2e-38	0.79	0.91	TRY	NA	GO:0000785, GO:0003677, GO:0003682, GO:0003700, GO:0005515, GO:0005634, GO:0005667, GO:0006355, GO:0007275, GO:0009651, GO:0009737, GO:0009751, GO:0009753, GO:0010063, GO:0010091, GO:0010228, GO:0048629, GO:0048765, GO:2000039
VIT_216s0098g01160	4	subtilase family protein	-0.577618	-0.849934	-1.10247	0.165433	1.67747	AT1G32960	850	0	0.57	0.73	ATSBT3.3, SBT3.3	NA	GO:0004252, GO:0005618, GO:0006508, GO:0008233, GO:0009505, GO:0009507, GO:0009581, GO:0009595, GO:0016036, GO:0016787, GO:0019375, GO:0042631, GO:0042802, GO:0043086, GO:0044464, GO:0048046
VIT_216s0098g01580	4	luminal binding protein	-1.02182	-0.325472	-1.11759	0.350518	1.55381	AT5G42020	1202	0	0.9	0.95	BIP, BIP2	Luminal binding protein (BiP2) involved in polar nuclei fusion during proliferation of endosperm nuclei.	GO:0000166, GO:0005524, GO:0005618, GO:0005730, GO:0005773, GO:0005783, GO:0005788, GO:0005886, GO:0006950, GO:0009408, GO:0009507, GO:0010197, GO:0030433, GO:0032440, GO:0034976, GO:0046686, GO:0055114
VIT_216s0098g01720	4	protein abil2	-0.349618	-1.402	-1.76301	0.501432	1.55493	AT3G49290	435	4e-153	0.71	0.8	ABIL2	One of four ABI-like proteins.	GO:0005737, GO:0005856, GO:0010090, GO:0015630, GO:0048364
VIT_216s0115g00340	4	NA	-1.93546	-0.165439	-2.19058	0.607134	0.291701	AT3G16520	412	4e-139	0.48	0.66	UGT88A1	NA	GO:0008152, GO:0016740, GO:0016757, GO:0016758, GO:0050505, GO:0080043, GO:0080044, GO:0080045, GO:0080046
VIT_217s0000g01290	4	alpha- -glucan-protein synthase	-2.08265	0.096759	-2.07958	0.351923	0.326541	AT3G02230	645	0	0.86	0.91	ATRGP1, RGP1	reversibly glycosylated polypeptide possibly involved in plant cell wall synthesis	GO:0005515, GO:0005576, GO:0005618, GO:0005794, GO:0008466, GO:0009505, GO:0009506, GO:0016740, GO:0016757, GO:0016758, GO:0030054, GO:0030244, GO:0052691
VIT_217s0000g01720	4	nucleolar protein	-0.853472	-1.28985	-1.9205	0.394354	0.53375	AT1G56110	800	0	0.86	0.95	NOP56	NOP56-like protein	GO:0001510, GO:0005618, GO:0005730, GO:0005829, GO:0009220, GO:0009506, GO:0009560, GO:0042991
VIT_217s0000g02500	4	ras-related protein raba6a-like	-0.000905333	-0.676569	-0.807479	0.469096	1.81178	AT1G18200	327	2e-113	0.72	0.83	AtRABA6b, RABA6b	NA	GO:0000166, GO:0003924, GO:0005515, GO:0005525, GO:0005622, GO:0005634, GO:0005774, GO:0005802, GO:0005886, GO:0006184, GO:0006886, GO:0006913, GO:0007165, GO:0007264, GO:0010089, GO:0010413, GO:0015031, GO:0016192, GO:0016787, GO:0042538, GO:0045492
VIT_217s0000g04640	4	h aca ribonucleoprotein complex subunit 2	-1.45122	-1.40916	-2.13671	0.322741	0.40218	AT5G08180	223	2e-74	0.71	0.82	NA	NA	GO:0003676, GO:0003723, GO:0005730, GO:0030529
VIT_217s0000g05360	4	rhicadhesin receptor	-1.1861	-1.68804	-1.1563	0.278894	1.96629	AT1G18980	238	4e-78	0.58	0.73	NA	NA	GO:0004784, GO:0004872, GO:0005524, GO:0005576, GO:0005618, GO:0005634, GO:0006801, GO:0006826, GO:0009396, GO:0009409, GO:0010106, GO:0010167, GO:0015706, GO:0016023, GO:0016491, GO:0030145, GO:0030272, GO:0045735, GO:0046872, GO:0048046, GO:0055114
VIT_217s0000g07370	4	enhanced disease susceptibility 1	0.139139	-1.15858	-2.50058	-0.0481024	1.2179	AT3G48090	389	2e-126	0.39	0.56	ATEDS1, EDS1	Component of R gene-mediated disease resistance in Arabidopsis thaliana with homology to eukaryotic lipases.	GO:0003824, GO:0004806, GO:0006629, GO:0016042, GO:0046486
VIT_217s0000g07990	4	NA	0.104328	-0.903036	-1.25879	0.647688	1.38971	AT3G01430	106	1e-28	0.37	0.56	NA	NA	GO:0003677, GO:0004803, GO:0006313, GO:0015079, GO:0016020, GO:0016998, GO:0052861, GO:0052862, GO:0071805
VIT_217s0000g08370	4	NA	0.267052	-1.99896	-1.3009	0.0774195	1.65501	AT1G23550	243	2e-77	0.43	0.67	SRO2	Encodes a protein with similarity to RCD1 but without the WWE domain. The protein does have a PARP signature upstream of the C-terminal protein interaction domain. The PARP signature may bind NAD+ and attach the ADP-ribose-moiety from NAD+ to the target molecule. Its presence suggests a role for the protein in ADP ribosylation.	GO:0003950, GO:0005634, GO:0005739, GO:0009407, GO:0009651, GO:0010200, GO:0010583, GO:0072593
VIT_217s0000g08380	4	uncharacterized protein	-3.15728	-0.147888	-1.56775	0.291923	-0.00243001	AT1G23710	154	7e-44	0.44	0.54	NA	NA	GO:0006950, GO:0080167
VIT_217s0119g00110	4	NA	-0.906921	-2.49245	-2.55378	0.0890131	1.62811	AT5G08350	229	7e-75	0.56	0.72	NA	NA	NA
VIT_217s0119g00120	4	tumor-related protein	0.243815	-1.44308	-0.285507	-0.362696	1.70054	AT1G17860	229	1e-75	0.57	0.74	NA	NA	GO:0004866, GO:0005618, GO:0006508, GO:0008233, GO:0010951, GO:0048046
VIT_218s0001g00610	4	ganglioside-induced differentiation-associated protein	0.432671	-2.85881	-2.41897	0.291282	0.454807	AT4G35750	260	7e-88	0.61	0.79	NA	NA	GO:0005737
VIT_218s0001g00950	4	prolyl 4-hydroxylase alpha-2 subunit	0.147024	-1.73827	-1.1314	0.181625	0.628823	AT1G20270	487	2e-174	0.8	0.89	NA	NA	GO:0004656, GO:0005506, GO:0005739, GO:0005768, GO:0005794, GO:0005802, GO:0006525, GO:0006560, GO:0016491, GO:0016705, GO:0018401, GO:0031418, GO:0055114
VIT_218s0001g03910	4	nitrate reductase	1.02828	-2.18209	-0.625445	-0.248633	-0.35218	AT1G37130	1453	0	0.76	0.87	ATNR2, B29, CHL3, NIA2, NIA2-1, NR, NR2	Identified as a mutant resistant to chlorate. Encodes nitrate reductase structural gene. Involved in nitrate assimilation. Has nitrate reductase activity. Up-regulated by the fungus P. indica. Binds transcription factor At2g35940.	GO:0005506, GO:0005773, GO:0005886, GO:0006809, GO:0009055, GO:0009325, GO:0009416, GO:0009610, GO:0009703, GO:0016491, GO:0020037, GO:0030151, GO:0042128, GO:0043546, GO:0046857, GO:0046872, GO:0050660, GO:0055114
VIT_218s0001g06400	4	NA	-0.157233	-0.715016	0.292053	-0.23035	2.91711	AT1G35210	57	4e-11	0.59	0.84	NA	NA	NA
VIT_218s0001g06940	4	purine permease	-0.0582713	-1.00262	-1.58197	1.5799	1.41344	AT1G28220	427	2e-148	0.58	0.82	ATPUP3, PUP3	Member of a family of proteins related to PUP1, a purine transporter. May be involved in the transport of purine and purine derivatives such as cytokinins, across the plasma membrane.	GO:0003677, GO:0005345, GO:0005887, GO:0006863, GO:0009507, GO:0010184, GO:0015211, GO:0015860, GO:0016020, GO:0016021, GO:0016036, GO:0051174
VIT_218s0001g06950	4	purine permease	0.06261	-1.45986	-2.23753	0.552923	1.5247	AT1G28220	440	8e-154	0.6	0.82	ATPUP3, PUP3	Member of a family of proteins related to PUP1, a purine transporter. May be involved in the transport of purine and purine derivatives such as cytokinins, across the plasma membrane.	GO:0003677, GO:0005345, GO:0005887, GO:0006863, GO:0009507, GO:0010184, GO:0015211, GO:0015860, GO:0016020, GO:0016021, GO:0016036, GO:0051174
VIT_218s0001g08030	4	phosphoglycerate mutase-like protein	-0.103893	-1.46189	-1.12483	0.426971	0.942527	AT5G64460	419	2e-147	0.71	0.83	NA	NA	GO:0009507
VIT_218s0001g11170	4	myb transcription factor	-1.85185	0.551486	-0.711486	0.618586	1.52932	AT2G23290	177	8e-54	0.71	0.84	AtMYB70, MYB70	Member of the R2R3 factor gene family.	GO:0000785, GO:0003677, GO:0003682, GO:0005634, GO:0009414, GO:0009651, GO:0009723, GO:0009733, GO:0009737, GO:0009739, GO:0009751, GO:0009753, GO:0010200, GO:0046686, GO:0048527
VIT_218s0001g11620	4	wall-associated receptor kinase-like 14-like	-0.177436	-2.62432	-2.49302	0.0406726	0.0815109	AT2G23450	651	0	0.51	0.66	NA	NA	GO:0000166, GO:0004672, GO:0004674, GO:0004691, GO:0004713, GO:0005524, GO:0005952, GO:0006468, GO:0009069, GO:0016301, GO:0016491, GO:0016740, GO:0032440, GO:0055114
VIT_218s0001g14500	4	endoplasmin-like protein	-0.841469	-1.02305	-1.44104	0.00223694	1.15255	AT4G24190	1261	0	0.81	0.9	AtHsp90-7, AtHsp90.7, HSP90.7, SHD	encodes an ortholog of GRP94, an ER-resident HSP90-like protein and is involved in regulation of meristem size and organization. Single and double mutant analyses suggest that SHD may be required for the correct folding and/or complex formation of CLV proteins. Lines carrying recessive mutations in this locus exhibits expanded shoot meristems, disorganized root meristems, and defective pollen tub…	GO:0000166, GO:0003735, GO:0005509, GO:0005524, GO:0005634, GO:0005739, GO:0005774, GO:0005783, GO:0005788, GO:0005794, GO:0005829, GO:0005840, GO:0005886, GO:0006094, GO:0006096, GO:0006412, GO:0006457, GO:0006499, GO:0006833, GO:0006950, GO:0006972, GO:0007030, GO:0009306, GO:0009408, GO:0009409, GO:0009414, GO:0009506, GO:0009507, GO:0009644, GO:0009651, GO:0009934, GO:0010075, GO:0016023, GO:…
VIT_218s0001g15330	4	bidirectional sugar transporter sweet1-like	0.134854	-2.79638	-0.585798	-0.170818	0.240567	AT1G21460	351	5e-122	0.73	0.83	AtSWEET1, SWEET1	NA	GO:0005783, GO:0005887, GO:0008643, GO:0016021, GO:0016023, GO:0051119
VIT_218s0001g15410	4	alcohol dehydrogenase i	0.83193	-3.93148	-0.863763	0.236504	-0.533869	AT1G77120	663	0	0.83	0.92	ADH, ADH1, ATADH, ATADH1	Catalyzes the reduction of acetaldehyde using NADH as reductant. Requires zinc for activity. Dimer. Anaerobic response polypeptide (ANP). Fermentation. The protein undergoes thiolation following treatment with the oxidant tert-butylhydroperoxide.	GO:0000166, GO:0001666, GO:0003824, GO:0004022, GO:0005488, GO:0005829, GO:0005886, GO:0008152, GO:0008270, GO:0009651, GO:0016491, GO:0046686, GO:0046872, GO:0055114
VIT_218s0001g15640	4	pathogen-related protein	0.428875	-0.998138	-0.580464	0.164222	1.77167	AT1G78780	258	5e-86	0.54	0.74	NA	NA	GO:0005737
VIT_218s0076g00250	4	sucrose transporter	-1.97514	-0.314923	-1.58572	0.363939	0.348522	AT1G22710	667	0	0.68	0.81	ATSUC2, SUC2, SUT1	Encodes for a high-affinity transporter essential for phloem loading and long-distance transport. A major sucrose transporter, AtSUC2 can also transport a wide range of physiological and synthetic glucose conjugates with both &#945;- or &#946;-linkage.	GO:0005215, GO:0005773, GO:0005887, GO:0006810, GO:0008515, GO:0009624, GO:0009846, GO:0009909, GO:0015770, GO:0016021, GO:0042946, GO:0048316, GO:0055085
VIT_218s0122g00180	4	probable calcium-binding protein cml31-like	-0.176308	-2.23192	-1.42134	-1.29	0.515454	AT5G42380	161	9e-50	0.6	0.73	CML37, CML39	NA	GO:0001539, GO:0005509, GO:0005737, GO:0005886, GO:0009288, GO:0009611, GO:0010193
VIT_218s0122g00780	4	phosphate transporter	-0.661753	-1.0379	-1.37694	-0.15642	1.32034	AT1G76430	661	0	0.62	0.74	PHT1;9	Encodes Pht1;9, a member of the Pht1 family of phosphate transporters which include: Pht1;1/At5g43350, Pht1;2/At5g43370, Pht1;3/At5g43360, Pht1;4/At2g38940, Pht1;5/At2g32830, Pht1;6/At5g43340, Pht1;7/At3g54700, Pht1;8/At1g20860, Pht1;9/At1g76430 (Plant Journal 2002, 31:341).	GO:0005215, GO:0005351, GO:0005739, GO:0005886, GO:0006810, GO:0006817, GO:0008643, GO:0009507, GO:0015415, GO:0016020, GO:0016021, GO:0055085
VIT_218s0122g01280	4	patched family protein	-1.11631	-1.45652	-2.36272	0.542183	0.585568	AT1G42470	1159	0	0.73	0.86	NA	NA	GO:0004872, GO:0005739, GO:0005774, GO:0005886, GO:0007165, GO:0008158, GO:0009506, GO:0009507, GO:0016020, GO:0016021, GO:0030301
VIT_219s0014g01360	4	epidermis-specific secreted glycoprotein ep1-like	0.835635	-3.25595	-0.373753	1.18615	4.6702	AT1G78830	570	0	0.6	0.74	NA	NA	GO:0005618, GO:0005794, GO:0005829, GO:0005886, GO:0009505, GO:0009506, GO:0030246, GO:0048046, GO:0048544
VIT_219s0014g01370	4	NA	0.535219	-1.94722	-0.257062	0.382039	3.08042	AT1G78850	447	6e-154	0.51	0.67	NA	curculin-like (mannose-binding) lectin family protein, low similarity to ser/thr protein kinase from Zea mays (GI:2598067); contains Pfam lectin (probable mannose binding) domain PF01453 but not the protein kinase domain of the Z. mays protein	GO:0005886, GO:0009505, GO:0048046, GO:0048544
VIT_219s0014g01940	4	NA	-1.97692	-0.584913	-2.60194	1.34332	2.4691	AT3G15115	79	4e-16	0.29	0.43	NA	NA	NA
VIT_219s0014g02240	4	ethylene-responsive transcription	-1.46671	-1.41824	-1.46305	0.554957	0.629112	AT3G15210	151	1e-44	0.56	0.67	ATERF-4, ATERF4, ERF4, RAP2.5	Encodes a member of the ERF (ethylene response factor) subfamily B-1 of ERF/AP2 transcription factor family (ATERF-4). The protein contains one AP2 domain. Acts as a negative regulator of JA-responsive defense gene expression and resistance to the necrotrophic fungal pathogen Fusarium oxysporum and antagonizes JA inhibition of root elongation.	GO:0003677, GO:0003700, GO:0005634, GO:0005667, GO:0006355, GO:0009723, GO:0009737, GO:0009864, GO:0010200, GO:0016604
VIT_219s0014g02900	4	e3 ubiquitin-protein ligase rma1h1-like	-2.6004	0.113949	-0.713799	0.149798	0.872365	AT4G03510	198	6e-61	0.42	0.6	ATRMA1, RMA1	RMA1 encodes a novel 28 kDa protein with a RING finger motif and a C-terminal membrane-anchoring domain that is involved in the secretory pathway. Has E3 ubiquitin ligase activity.	GO:0005515, GO:0008270, GO:0016874, GO:0046872
VIT_219s0014g03130	4	stem-specific protein	0.187781	-2.38295	-0.841301	0.363805	2.03188	AT4G27450	439	2e-156	0.82	0.91	NA	NA	GO:0001666, GO:0005515, GO:0005634, GO:0005829, GO:0005886, GO:0009506, GO:0009862, GO:0010310
VIT_219s0015g01370	4	chaperone protein dnaj	-0.793645	-0.988981	-2.23932	0.742603	2.33373	AT3G13310	125	2e-36	0.54	0.66	NA	NA	GO:0006457, GO:0006950, GO:0031072, GO:0051082
VIT_219s0015g01750	4	transducin wd40 domain-containing protein	-0.77138	-3.31418	-2.08378	0.0182681	0.460771	AT3G13340	686	0	0.8	0.89	NA	NA	GO:0000956, GO:0005515, GO:0005737, GO:0005834, GO:0080008
VIT_219s0027g00230	4	nac domain protein	1.76951	-1.50519	-1.41029	1.4818	2.88646	AT1G56010	315	7e-106	0.54	0.68	anac021, ANAC022, NAC1	Encodes a transcription factor involved in shoot apical meristem formation and auxin-mediated lateral root formation. The gene is thought not to be involved in stress responses (NaCl, auxins, ethylene). NAC1 (NAC1)	GO:0003677, GO:0003700, GO:0005667, GO:0006355, GO:0009734, GO:0010072, GO:0048527
VIT_219s0093g00310	4	probable glutathione s-transferase	-2.72047	0.143867	-1.72229	-0.0268934	0.302999	AT1G78380	338	5e-118	0.72	0.86	ATGSTU19, GST8, GSTU19	Encodes a glutathione transferase that is a member of Tau GST gene family. Expression is induced by drought stress, oxidative stress, and high doses of auxin and cytokinin. naming convention according to Wagner et al. (2002) The expression of this gene is upregulated by herbicide safeners such as benoxacor and fenclorim.	GO:0004364, GO:0004462, GO:0004601, GO:0005515, GO:0006749, GO:0009734, GO:0016740, GO:0016829, GO:0080167
VIT_219s0093g00480	4	fk506-binding protein	-1.47528	-1.57729	-1.84562	0.727274	0.824367	AT3G12340	309	8e-98	0.39	0.53	NA	NA	GO:0000412, GO:0001510, GO:0003755, GO:0005528, GO:0005730, GO:0005829, GO:0006334, GO:0006457, GO:0016020, GO:0016853, GO:0034976, GO:0042393
VIT_200s0179g00150	5	heat stress transcription factor a-6b	-0.149757	0.036081	0.169838	-1.17316	-2.90366	AT3G22830	381	1e-129	0.57	0.73	AT-HSFA6B, HSFA6B	member of Heat Stress Transcription Factor (Hsf) family	GO:0003677, GO:0003700, GO:0005634, GO:0005667, GO:0005737, GO:0006355, GO:0006950, GO:0009407, GO:0009408, GO:0009644, GO:0032268, GO:0043565
VIT_200s0179g00360	5	uncharacterized protein	0.429819	2.23578	-0.142573	0.517406	-0.467435	AT3G22970	360	3e-121	0.6	0.74	NA	NA	GO:0005634
VIT_200s0184g00110	5	auxin-induced in root cultures protein 12	-0.0678937	0.128205	-0.36221	0.219829	-2.60156	AT3G07390	155	4e-45	0.39	0.56	AIR12	isolated from differential screening of a cDNA library from auxin-treated root culture. sequence does not show homology to any known proteins and is predicted to be extracellular.	GO:0004497, GO:0005886, GO:0009733, GO:0009734, GO:0010102, GO:0016020, GO:0016021, GO:0031225, GO:0046658
VIT_200s0207g00210	5	oxygen-evolving enhancer protein chloroplastic	2.21646	1.19997	1.86748	-0.187533	-1.21614	AT3G50820	551	0	0.8	0.89	OEC33, PSBO-2, PSBO2	Encodes a protein which is an extrinsic subunit of photosystem II and which has been proposed to play a central role in stabilization of the catalytic manganese cluster. In <i>Arabidopsis thaliana</i> the PsbO proteins are encoded by two genes: <i>psbO1</i> and <i>psbO2</i>. PsbO2 is the minor isoform in the wild-type. Mutants defective in this gene have been shown to be affected in the dephospho…	GO:0005509, GO:0008266, GO:0009535, GO:0009543, GO:0009654, GO:0010205, GO:0010207, GO:0010242, GO:0010287, GO:0015979, GO:0019898, GO:0035304, GO:0042549, GO:0042742, GO:0048046
VIT_200s0218g00140	5	udp-glycosyltransferase 91a1-like	0.330581	0.044946	0.197087	-0.183228	-2.28398	AT2G22590	515	1e-179	0.55	0.71	NA	NA	GO:0008152, GO:0009813, GO:0016740, GO:0016757, GO:0016758, GO:0047213
VIT_200s0225g00130	5	alanine-2-oxoglutarate aminotransferase 2	1.75791	1.12242	2.19158	-0.110006	-0.697517	AT1G70580	887	0	0.87	0.94	AOAT2, GGT2	Encodes a protein with glyoxylate aminotransferase activity. It can act on a number of different small substrates and amino acids in vitro.	GO:0003824, GO:0004021, GO:0005773, GO:0005777, GO:0005829, GO:0006522, GO:0006531, GO:0006544, GO:0006563, GO:0006566, GO:0008453, GO:0008483, GO:0009058, GO:0009570, GO:0009853, GO:0010264, GO:0015976, GO:0016020, GO:0016740, GO:0016769, GO:0016847, GO:0030170, GO:0042218, GO:0047958, GO:0048046
VIT_200s0291g00050	5	octicosapeptide phox bem1p domain-containing protein	2.26571	1.24346	2.30958	-0.261153	-0.478491	AT1G70640	154	9e-47	0.5	0.64	NA	NA	GO:0005515, GO:0005634
VIT_200s0324g00110	5	protein chromosomal-like	0.371846	0.746433	1.01154	-0.724834	-1.75935	AT4G39970	304	1e-101	0.56	0.71	NA	NA	GO:0003824, GO:0008152, GO:0009507, GO:0009570, GO:0009941, GO:0016787, GO:0019761
VIT_200s0333g00040	5	NA	-1.33629	3.22849	-0.574787	0.439823	0.215725	AT5G48480	109	7e-30	0.43	0.56	NA	NA	NA
VIT_200s0347g00030	5	col domain class transcription factor	-0.504519	3.08978	0.602719	-0.192281	-0.755992	AT4G27310	113	1e-30	0.38	0.49	BBX28	NA	GO:0005622, GO:0008270, GO:0046872
VIT_200s0371g00100	5	cinnamyl alcohol dehydrogenase-like protein	2.08544	0.469922	1.25922	0.43065	-0.607636	AT4G37970	517	0	0.68	0.84	ATCAD6, CAD6	NA	GO:0000166, GO:0003824, GO:0005488, GO:0006558, GO:0006570, GO:0008152, GO:0008270, GO:0009617, GO:0009626, GO:0009805, GO:0009809, GO:0009811, GO:0016491, GO:0018456, GO:0018879, GO:0019384, GO:0042184, GO:0042203, GO:0045551, GO:0046872, GO:0055114
VIT_200s0414g00030	5	cellulose synthase-like protein e6-like	2.72391	1.24594	1.85705	0.145449	-0.538131	AT1G55850	806	0	0.56	0.72	ATCSLE1, CSLE1	encodes a protein similar to cellulose synthase	GO:0005783, GO:0005886, GO:0005982, GO:0005985, GO:0006011, GO:0006810, GO:0016020, GO:0016021, GO:0016740, GO:0016757, GO:0016760, GO:0030244
VIT_200s0779g00010	5	NA	0.867122	2.1187	1.72936	-0.188408	-0.605435	AT4G38060	87	6e-22	0.58	0.67	NA	NA	NA
VIT_200s1818g00020	5	wound-responsive family protein	0.0510043	2.09828	1.74284	-0.315945	-0.67419	AT5G66050	82	2e-20	0.64	0.78	NA	NA	GO:0003677, GO:0004518, GO:0005515, GO:0005634, GO:0006289
VIT_200s1847g00010	5	adenine phosphoribosyltransferase	0.394911	1.74865	1.93224	-0.634395	-2.38702	AT4G12440	147	4e-45	0.8	0.9	APT4	NA	GO:0003999, GO:0005829, GO:0006168, GO:0009116, GO:0016740
VIT_200s1995g00010	5	phosphoenolpyruvate carboxykinase	-0.880998	2.75644	1.80566	0.0275601	-0.5244	AT4G37870	842	0	0.9	0.97	PCK1, PEPCK	Encodes a putative phosphoenolpyruvate carboxykinase (ATP-dependent).	GO:0003677, GO:0004611, GO:0004612, GO:0005524, GO:0005730, GO:0005829, GO:0006094, GO:0006099, GO:0008152, GO:0009817, GO:0009965, GO:0015976, GO:0016020, GO:0016036, GO:0016301, GO:0016310, GO:0016491, GO:0016829, GO:0017076, GO:0046686
VIT_200s2576g00010	5	phosphoenolpyruvate carboxykinase	-1.42831	1.83922	0.940445	-0.0395804	-0.353368	AT4G37870	307	8e-100	0.71	0.81	PCK1, PEPCK	Encodes a putative phosphoenolpyruvate carboxykinase (ATP-dependent).	GO:0004611, GO:0004612, GO:0005524, GO:0005730, GO:0005829, GO:0006094, GO:0006099, GO:0009817, GO:0015976, GO:0016020, GO:0016036, GO:0016301, GO:0016310, GO:0017076, GO:0046686
VIT_201s0010g01170	5	NA	2.06584	1.18895	2.15428	-0.260024	-1.48384	AT5G36120	175	8e-55	0.77	0.88	atylmg3, CCB3, YLMG3	NA	GO:0000023, GO:0006098, GO:0009507, GO:0009535, GO:0009965, GO:0010027, GO:0010190, GO:0016020, GO:0019252, GO:0030154, GO:0043085, GO:0045893
VIT_201s0010g03510	5	caffeoyl- o-methyltransferase	0.0757347	0.0733207	0.395643	-1.79609	-3.79082	AT1G67980	295	3e-100	0.64	0.79	CCOAMT	Encodes S-adenosyl-L-methionine: transcaffeoyl Coenzyme A 3-O-methyltransferase.	GO:0005829, GO:0008168, GO:0008171, GO:0009805, GO:0009809, GO:0009811, GO:0016740, GO:0032259, GO:0042409, GO:0046872, GO:0048316, GO:0080012, GO:0080076, GO:0080077, GO:0080078, GO:0080088
VIT_201s0010g03800	5	uncharacterized protein	0.997711	1.78133	1.65645	-0.786303	-0.432036	AT1G27300	88	3e-21	0.37	0.52	NA	NA	GO:0043231, GO:0044444
VIT_201s0010g03850	5	NA	0.448789	1.88266	2.03307	-0.507385	-1.42179	AT5G08391	101	3e-29	0.62	0.87	NA	NA	GO:0003677, GO:0005509, GO:0005516, GO:0005634, GO:0005829, GO:0006950
VIT_201s0011g00410	5	ninja-family protein afp3	0.764722	0.020961	2.11692	-0.635027	-0.153521	AT1G69260	250	1e-79	0.47	0.58	AFP1	NA	GO:0000166, GO:0003723, GO:0003964, GO:0005515, GO:0005634, GO:0006278, GO:0006810, GO:0006950, GO:0009737, GO:0009738, GO:0045893
VIT_201s0011g00550	5	2-hydroxy-6-oxo-6-phenylhexa- -dienoate hydrolase	1.02821	0.84432	0.759624	-0.494808	-2.08948	AT1G13820	481	2e-170	0.72	0.83	NA	NA	GO:0003677, GO:0003824, GO:0004518, GO:0005634, GO:0005737, GO:0016787, GO:0090305
VIT_201s0011g00830	5	nodulin-related protein 1	2.3208	2.01386	2.62922	-1.29367	-1.28483	AT2G03440	107	9e-29	0.5	0.7	ATNRP1, NRP1	Induced at the transcriptional level by Pseudomonas syringae pv. tomato infection.	GO:0000785, GO:0003682, GO:0005634, GO:0005829, GO:0005886, GO:0006094, GO:0006096, GO:0006334, GO:0008283, GO:0009408, GO:0009409, GO:0009507, GO:0009570, GO:0009617, GO:0009651, GO:0009738, GO:0009941, GO:0010311, GO:0030154, GO:0042393, GO:0046686
VIT_201s0011g02330	5	NA	2.46787	0.81192	1.6159	-0.131129	-0.527211	AT1G13530	312	1e-102	0.44	0.6	NA	NA	NA
VIT_201s0011g02800	5	piriformospora indica-insensitive protein 2-like	0.134783	0.0689143	0.418857	-0.901914	-3.14349	AT1G13230	482	5e-167	0.63	0.74	NA	Encodes a leucine-rich repeat protein pii-2. Located in the endoplasmic reticulum/plasma membrane continuum in Arabidopsis roots. Required for growth promotion and enhanced seed production mediated by the endophytic fungus Piriformospora indica in Arabidopsis.	GO:0002237, GO:0004553, GO:0004872, GO:0005515, GO:0005886, GO:0005975, GO:0007165, GO:0009507, GO:0009610, GO:0009897, GO:0010103, GO:0016020, GO:0016023, GO:0016301, GO:0016310, GO:0016491, GO:0032440, GO:0044403, GO:0048443, GO:0055114
VIT_201s0011g03180	5	lysine histidine transporter	0.0507933	0.159612	0.0916743	-0.43339	-2.6024	AT1G25530	669	0	0.77	0.9	NA	NA	GO:0005886, GO:0006865, GO:0009536, GO:0015171, GO:0016020, GO:0016021, GO:0043090, GO:0080167
VIT_201s0011g05170	5	mlp-like protein 28	0.172934	0.0141037	0.448894	-0.945425	-2.2768	AT1G70840	140	2e-42	0.51	0.67	MLP31	NA	GO:0005634, GO:0006952, GO:0009507, GO:0009607
VIT_201s0011g05200	5	phosphoethanolamine n-methyltransferase	0.202536	0.188164	0.332452	-0.59874	-2.08885	AT3G18000	816	0	0.78	0.9	NMT1, PEAMT, XPL1	Arabidopsis thaliana N-methyltransferase-like protein mRNA. Reduce transmission through pollen.	GO:0000023, GO:0000234, GO:0004379, GO:0005737, GO:0005829, GO:0006499, GO:0006656, GO:0006950, GO:0008152, GO:0008168, GO:0008654, GO:0009555, GO:0009860, GO:0010183, GO:0016740, GO:0019252, GO:0032259, GO:0042425, GO:0042967, GO:0048528
VIT_201s0011g05450	5	NA	0.051635	-0.0620727	0.171235	-0.344959	-2.26488	AT1G14870	189	3e-61	0.58	0.74	AtPCR2, PCR2	NA	GO:0003676, GO:0005737, GO:0005886, GO:0006979, GO:0015074
VIT_201s0011g05490	5	f-box protein skip28	1.97698	1.35645	2.23798	-0.152444	-0.237448	AT2G01620	229	4e-72	0.43	0.61	MEE11	NA	GO:0005515, GO:0005875, GO:0007017, GO:0009055, GO:0009793, GO:0051536
VIT_201s0011g05610	5	calcium binding protein	-2.42072	1.72785	0.535498	0.106718	-0.194516	AT1G70670	251	2e-84	0.66	0.82	AtCLO4, CLO4, PXG4	NA	GO:0005509, GO:0005576, GO:0009507, GO:0009737, GO:0009819
VIT_201s0026g01050	5	myb-like transcription factor-like protein	-0.197556	0.655987	1.6767	-0.456453	-0.845104	AT1G70000	233	7e-75	0.72	0.78	NA	NA	GO:0000785, GO:0003676, GO:0003677, GO:0003682, GO:0003700, GO:0005634, GO:0005667, GO:0006355, GO:0008270, GO:0009651, GO:0009723, GO:0009733, GO:0009737, GO:0009739, GO:0009751, GO:0009753, GO:0046686, GO:0080167
VIT_201s0026g02030	5	transcription factor bhlh135-like	-0.971812	1.99805	-0.609393	-0.00421467	-1.53822	AT1G26945	126	2e-38	0.88	0.93	KDR, PRE6	Encodes a basic helix-loop-helix (bHLH) protein involved in blue/far-red light signaling. Physically interacts with HFR1 and negatively regulates its activity.	GO:0005634, GO:0005739, GO:0005773, GO:0009416, GO:0009536, GO:0009640, GO:0009741, GO:0009826, GO:0046983, GO:0048510
VIT_201s0127g00750	5	polyamine oxidase	0.210948	0.0540537	0.267287	-1.78764	-2.84656	AT5G13700	428	2e-145	0.49	0.68	APAO, ATPAO1, PAO1	Encodes a protein with polyamine oxidase activity. The mRNA of this gene is only expressed in very low amounts in the organs where it was detected (light-grown plants).	GO:0003723, GO:0003964, GO:0006278, GO:0009055, GO:0016491, GO:0016647, GO:0046592, GO:0050660, GO:0052893, GO:0052896, GO:0052897, GO:0052898, GO:0052900, GO:0055114
VIT_201s0137g00170	5	short-chain dehydrogenase reductase	-0.120332	-0.0377607	0.417345	-0.304382	-2.24919	AT1G67730	316	1e-105	0.49	0.73	ATKCR1, KCR1, YBR159	Encodes one of the two Arabidopsis homologues to YBR159w encoding a S. cerevisiae beta-ketoacyl reductase (KCR), which catalyzes the first reduction during VLCFA (very long chain fatty acids, >18 carbon) elongation: KCR1 (At1g67730), KCR2 (At1g24470). Complementation of the yeast ybr159Delta mutant demonstrated that the two KCR proteins are divergent and that only AtKCR1 can restore heterologous …	GO:0000166, GO:0003676, GO:0003824, GO:0004303, GO:0005488, GO:0005783, GO:0008152, GO:0008209, GO:0008210, GO:0009790, GO:0016020, GO:0016491, GO:0018454, GO:0042761, GO:0045703, GO:0055114
VIT_201s0137g00750	5	protein phosphatase	-0.085813	-0.176293	-0.00309533	-1.45629	-2.7896	AT1G67820	366	1e-122	0.52	0.65	NA	NA	GO:0000287, GO:0003824, GO:0004721, GO:0004722, GO:0005634, GO:0006470, GO:0008287, GO:0009738, GO:0016787, GO:0030145, GO:0046872
VIT_202s0012g00570	5	two-component response regulator-like aprr2	1.00133	-0.115212	1.15857	-0.418781	-1.48981	AT4G18020	439	2e-147	0.51	0.62	APRR2, PRR2	Encodes pseudo-response regulator 2 (APRR2) that interacts with a calcium sensor (CML9).	GO:0000156, GO:0000160, GO:0000785, GO:0003677, GO:0003682, GO:0005515, GO:0005634, GO:0006355, GO:0035556
VIT_202s0012g01320	5	transcription factor myc2-like	0.111317	2.74402	2.36009	0.258956	0.548261	AT1G32640	659	0	0.57	0.68	ATMYC2, JAI1, JIN1, MYC2, RD22BP1, ZBF1	Encodes a MYC-related transcriptional activator with a typical DNA binding domain of a basic helix-loop-helix leucine zipper motif. Binds to an extended G-Box promoter motif. Its transcription is induced by dehydration stress and ABA treatment. Negative regulator of blue lightmediated photomorphogenic growth and blue and far-red-lightregulated gene expression. Positive regulator of lateral root f…	GO:0005634, GO:0009269, GO:0009611, GO:0009737, GO:0009867, GO:0009963, GO:0010200, GO:0016491, GO:0032440, GO:0043619, GO:0046983, GO:0051090, GO:0055114, GO:2000068
VIT_202s0025g00250	5	nitrilase-associated protein	0.165526	0.0655037	-0.508846	0.125892	-2.189	AT1G69230	98	3e-27	0.51	0.58	SP1L2	SPIRAL1-LIKE2 belongs to a six-member gene family in Arabidopsis; all members share a high sequence similarity in amino- and carboxy-terminal regions. Regulates cortical microtubule organization. Mutant plants exhibit altered patterns of root and organ growth as a result of defective anisotropic cell expansion.	GO:0003747, GO:0005840, GO:0006449, GO:0018444
VIT_202s0025g01690	5	uncharacterized protein	1.10461	1.58037	1.59692	-0.211633	-0.910006	AT5G42070	127	7e-37	0.82	0.88	NA	NA	GO:0003677, GO:0003713, GO:0005667, GO:0009535, GO:0009965, GO:0030154, GO:0045893
VIT_202s0025g02880	5	NA	0.093938	-0.0361477	0.0829767	-0.710545	-2.67061	AT1G32960	642	0	0.53	0.67	ATSBT3.3, SBT3.3	NA	GO:0004252, GO:0006508, GO:0016023, GO:0016787, GO:0042802, GO:0043086
VIT_202s0025g03260	5	aquaporin nip3-1	1.81983	1.17874	1.32659	-0.527853	-0.544217	AT4G10380	469	1e-166	0.83	0.91	AtNIP5;1, NIP5;1, NLM6, NLM8	Boric acid channel. Essential for efficient boron uptake and plant development under boron limitation. Also functions in arsenite transport and tolerance. Localized preferentially in outer membrane domains of root cells.	GO:0005215, GO:0005886, GO:0006810, GO:0006826, GO:0006833, GO:0009536, GO:0010036, GO:0010106, GO:0010167, GO:0015105, GO:0015168, GO:0015204, GO:0015250, GO:0015700, GO:0015706, GO:0015793, GO:0016020, GO:0016021, GO:0016328, GO:0035445, GO:0046685, GO:0046713, GO:0046715, GO:0071918, GO:0080029, GO:0080138
VIT_202s0154g00480	5	mitochondrial small heat shock protein	0.972329	1.16865	1.82813	-0.0838653	-0.844804	AT4G25200	213	3e-69	0.56	0.73	ATHSP23.6-MITO, HSP23.6-MITO	AtHSP23.6-mito mRNA, nuclear gene encoding mitochondrial	GO:0005739, GO:0006457, GO:0006950, GO:0009408, GO:0009570, GO:0009644, GO:0034976, GO:0042542, GO:0046686
VIT_203s0038g00760	5	arginine decarboxylase	-1.75057	1.79461	1.88878	-0.203647	0.304171	AT4G34710	1027	0	0.71	0.81	ADC2, ATADC2, SPE2	encodes a arginine decarboxylase (ADC), a rate-limiting enzyme that catalyzes the first step of polyamine (PA) biosynthesis via ADC pathway in Arabidopsis thaliana. Arabidopsis genome has two ADC paralogs, ADC1 and ADC2. ADC2 is stress-inducible (osmotic stress). Double mutant analysis showed that ADC genes are essential for the production of PA, and are required for normal seed development. Over…	GO:0003824, GO:0006527, GO:0006560, GO:0006979, GO:0008295, GO:0008792, GO:0009409, GO:0009446, GO:0009611, GO:0009651, GO:0009737, GO:0009753, GO:0016829, GO:0016831, GO:0048316, GO:0080167
VIT_203s0038g01310	5	saur family protein	0.745796	0.835622	1.29132	-0.620508	-1.50345	AT2G21210	127	9e-38	0.63	0.76	NA	Putative auxin-regulated protein whose expression is downregulated in response to chitin oligomers.	GO:0005516, GO:0005739, GO:0005886, GO:0009409, GO:0009734
VIT_203s0038g02510	5	hydroxypyruvate reductase	0.703285	1.04181	0.694239	-0.425242	-1.65076	AT1G68010	706	0	0.9	0.96	ATHPR1, HPR	Encodes hydroxypyruvate reductase.	GO:0003824, GO:0005488, GO:0005777, GO:0006364, GO:0006544, GO:0006563, GO:0006566, GO:0008152, GO:0008266, GO:0008465, GO:0009507, GO:0009637, GO:0009657, GO:0009773, GO:0009854, GO:0010114, GO:0010207, GO:0010218, GO:0010304, GO:0016491, GO:0016616, GO:0019344, GO:0035304, GO:0042631, GO:0046487, GO:0048037, GO:0048046, GO:0051287, GO:0055114, GO:0071482
VIT_203s0063g00050	5	NA	0.0955773	2.37104	2.02792	0.103495	0.430588	AT2G15490	410	2e-138	0.45	0.62	UGT73B4	NA	GO:0008152, GO:0010294, GO:0016023, GO:0016740, GO:0016757, GO:0016758, GO:0032940, GO:0047213, GO:0047893, GO:0051555, GO:0051707, GO:0080043, GO:0080044
VIT_203s0063g02250	5	sorbitol transporter	3.16941	-1.0071	1.84102	-0.514473	-0.862241	AT3G18830	733	0	0.68	0.8	ATPLT5, ATPMT5, PMT5	This gene encodes a plasma membrane-localized polyol/cyclitol/monosaccharide-H+-symporter. The symporter is able to catalyze the energy-dependent membrane passage of a wide range of linear polyols (three to six carbon backbone), of cyclic polyols (<i>myo</i>-inositol), and of numerous monosaccharides, including pyranose ring-forming and furanose ring-forming hexoses and pentoses. This gene belong…	GO:0005215, GO:0005354, GO:0005355, GO:0005365, GO:0005886, GO:0006810, GO:0008643, GO:0015148, GO:0015168, GO:0015575, GO:0015576, GO:0015591, GO:0015752, GO:0015753, GO:0015757, GO:0015758, GO:0015793, GO:0015795, GO:0015797, GO:0015798, GO:0016020, GO:0016021, GO:0016491, GO:0022891, GO:0032440, GO:0055085, GO:0055114
VIT_203s0063g02640	5	3-ketoacyl- synthase	2.2325	0.39811	1.74429	-0.332568	-0.289901	AT1G19440	912	0	0.87	0.94	KCS4	Encodes KCS4, a member of the 3-ketoacyl-CoA synthase family involved in the biosynthesis of VLCFA (very long chain fatty acids).	GO:0000038, GO:0003824, GO:0005634, GO:0006633, GO:0008152, GO:0009409, GO:0009416, GO:0009922, GO:0009923, GO:0016020, GO:0016740, GO:0016747, GO:0030497, GO:0042335, GO:0042967
VIT_203s0063g02670	5	NA	0.16713	0.060482	0.21928	-0.370359	-2.33028	AT1G75250	130	2e-39	0.65	0.78	ATRL6, RL6, RSM3	NA	GO:0000785, GO:0003677, GO:0003682, GO:0003700, GO:0005667, GO:0006355, GO:0009507, GO:0009630, GO:0009793, GO:0010114
VIT_203s0063g02680	5	NA	0.392076	0.303625	0.511093	-0.671632	-2.09772	AT1G75250	116	2e-34	0.68	0.83	ATRL6, RL6, RSM3	NA	GO:0000785, GO:0003677, GO:0003682, GO:0003700, GO:0005667, GO:0006355, GO:0009507, GO:0009630, GO:0009793, GO:0010114
VIT_203s0091g00550	5	uncharacterized protein	0.109683	-0.0343293	0.117313	-1.33835	-2.42437	AT1G49870	468	6e-153	0.44	0.6	NA	NA	GO:0009536, GO:0048438, GO:0048449
VIT_204s0008g02050	5	alpha beta fold family protein	2.2937	2.03209	1.43466	-0.116604	-0.771554	AT4G33180	363	3e-125	0.58	0.74	NA	NA	GO:0003824, GO:0008152, GO:0009507, GO:0016491, GO:0016787, GO:0055114
VIT_204s0008g02640	5	plastid-lipid-associated protein 8	0.735566	1.71757	0.951017	-0.390419	-1.38711	AT5G19940	298	1e-101	0.64	0.8	NA	NA	GO:0005198, GO:0009507, GO:0009534, GO:0009536, GO:0009941, GO:0019344, GO:0019684, GO:0019761, GO:0030003, GO:0035304, GO:0070838
VIT_204s0008g02750	5	transcription factor bzip	1.04294	1.6344	2.2302	-0.168609	-0.291369	AT5G24800	223	4e-70	0.56	0.67	ATBZIP9, BZIP9, BZO2H2	Encodes bZIP protein BZO2H2.	GO:0003677, GO:0003700, GO:0005515, GO:0005634, GO:0005667, GO:0006355, GO:0042803, GO:0043565, GO:0046982, GO:0046983, GO:0071333
VIT_204s0008g02760	5	uncharacterized protein	-0.51926	-1.07516	-0.90355	-0.072032	-2.72167	AT4G31330	342	1e-118	0.74	0.84	NA	NA	GO:0005739
VIT_204s0008g03550	5	tonoplast intrinsic protein	2.88562	1.471	2.03941	0.168057	-0.367501	AT2G25810	319	2e-108	0.68	0.82	TIP4;1	NA	GO:0005215, GO:0005773, GO:0006810, GO:0006833, GO:0009705, GO:0009736, GO:0015250, GO:0016020, GO:0016021, GO:0042807, GO:0055085
VIT_204s0008g03560	5	probable lactoylglutathione chloroplast-like	0.0852087	-0.0449873	0.242855	-0.478853	-2.67197	AT1G67280	539	0	0.74	0.82	NA	NA	GO:0004462, GO:0005739, GO:0005975, GO:0006090, GO:0009409, GO:0009507, GO:0009570, GO:0009579, GO:0010319, GO:0016829, GO:0019243, GO:0031977, GO:0046872
VIT_204s0008g04920	5	2-oxoglutarate-dependent dioxygenase	0.834792	1.84823	-0.60474	-0.527148	-1.10006	AT1G52820	170	2e-51	0.44	0.67	NA	NA	GO:0005506, GO:0016020, GO:0016102, GO:0016491, GO:0016702, GO:0016707, GO:0055114
VIT_204s0023g01110	5	membrane	0.0973623	2.3451	0.321388	-0.238175	-0.719053	AT4G36850	500	2e-176	0.65	0.78	NA	NA	GO:0016020
VIT_204s0023g01140	5	gns1 sur4 membrane family protein	0.569888	2.75142	1.88559	0.0675121	-0.27556	AT4G36830	352	5e-121	0.62	0.76	HOS3-1	NA	GO:0016021
VIT_204s0023g01800	5	maf-like protein	1.25022	-0.00736333	1.46889	-0.609146	-1.05769	AT5G66550	285	3e-97	0.7	0.84	NA	NA	GO:0005737, GO:0009507
VIT_204s0023g01910	5	NA	0.286763	0.225166	0.168388	-0.0537799	-2.74482	AT1G75250	119	2e-35	0.68	0.84	ATRL6, RL6, RSM3	NA	GO:0000785, GO:0003677, GO:0003682, GO:0005634, GO:0009630, GO:0009793, GO:0010114
VIT_204s0044g01410	5	photosystem i reaction center subunit n	1.21432	0.866249	0.414687	-0.199512	-1.50823	AT5G64040	181	1e-57	0.63	0.79	PSAN	Encodes the only subunit of photosystem I located entirely in the thylakoid lumen. May be involved in the interaction between plastocyanin and the photosystem I complex.	GO:0005515, GO:0005516, GO:0006098, GO:0009522, GO:0009543, GO:0009773, GO:0015979, GO:0019344, GO:0030093, GO:0035304, GO:0042651
VIT_204s0044g01450	5	NA	3.04833	1.38565	2.0731	-0.0252948	0.265217	None	None	None	None	None	None	None	GO:0005488, GO:0005515, GO:0009536
VIT_204s0079g00690	5	glutathione s-transferase	0.247909	0.138037	0.28404	-1.30557	-3.25362	AT5G17220	271	2e-91	0.57	0.77	ATGSTF12, GST26, GSTF12, TT19	Encodes glutathione transferase belonging to the phi class of GSTs. Naming convention according to Wagner et al. (2002). Mutants display no pigments on leaves and stems.	GO:0004364, GO:0005515, GO:0006749, GO:0006979, GO:0016740
VIT_205s0020g00420	5	polygalacturonase at1g48100-like	0.260121	0.058176	0.248651	-1.13767	-3.22047	AT1G48100	672	0	0.7	0.79	NA	NA	GO:0004650, GO:0005576, GO:0005618, GO:0005975, GO:0005982, GO:0005985, GO:0008152, GO:0009536, GO:0016787, GO:0016798, GO:0047911
VIT_205s0020g00920	5	protein chup1	0.373596	2.78734	1.43108	0.131577	-0.073685	AT1G48280	478	5e-162	0.51	0.67	NA	NA	GO:0009507, GO:0009707, GO:0009902
VIT_205s0020g00930	5	soluble diacylglycerol acyltransferase	1.42854	2.36205	1.56994	0.130568	-0.726049	AT1G48300	186	1e-55	0.49	0.64	DGAT3	NA	GO:0004144, GO:0016491, GO:0042967, GO:0046486, GO:0055114
VIT_205s0020g01150	5	cation proton exchanger	0.0910243	-0.151159	0.068731	-0.279926	-2.57273	AT3G17630	1106	0	0.73	0.83	ATCHX19, CHX19	member of Putative Na+/H+ antiporter family	GO:0005770, GO:0006810, GO:0006812, GO:0006885, GO:0009507, GO:0015299, GO:0015385, GO:0015992, GO:0016021, GO:0035725
VIT_205s0020g02920	5	NA	-0.147678	-0.144192	0.076096	-0.0900287	-2.66446	AT5G19260	108	1e-26	0.37	0.52	FAF3	NA	NA
VIT_205s0020g03200	5	spermine synthase	1.39264	0.278391	1.30599	-0.232769	-1.63594	AT5G19530	465	4e-164	0.65	0.84	ACL5	Encodes a spermine synthase. Required for internode elongation and vascular development, specifically in the mechanism that defines the boundaries between veins and nonvein regions. This mechanism may be mediated by polar auxin transport. Though ACL5 has been shown to function as a spermine synthase in E. coli, an ACL5 knockout has no effect on the endogenous levels of free and conjugated polyami…	GO:0000271, GO:0003824, GO:0004766, GO:0005634, GO:0005737, GO:0006525, GO:0006560, GO:0007389, GO:0008361, GO:0009825, GO:0009826, GO:0009926, GO:0009932, GO:0010014, GO:0010218, GO:0010487, GO:0016740, GO:0016768, GO:0019482, GO:0043481, GO:0048759, GO:0048767, GO:0071555
VIT_205s0020g04510	5	gdp-mannose 3 -epimerase	-0.850927	1.54121	-0.471339	-0.126895	-1.34458	AT5G28840	726	0	0.91	0.95	GME	Encodes a protein with GDP-D-mannose 3',5'-epimerase activity. The enzyme is involved in ascorbate biosynthesis. It catalyzes the conversion of GDP-D-mannose to GDP-L-galactose.	GO:0000166, GO:0003824, GO:0005488, GO:0008152, GO:0016853, GO:0016857, GO:0019853, GO:0044237, GO:0047918, GO:0050662
VIT_205s0020g04540	5	beta-ketoacyl-coa synthase family protein	2.79613	0.066674	1.02381	-0.326051	-0.13248	AT2G26640	847	0	0.78	0.9	KCS11	Encodes KCS11, a member of the 3-ketoacyl-CoA synthase family involved in the biosynthesis of VLCFA (very long chain fatty acids).	GO:0003824, GO:0006633, GO:0006970, GO:0008152, GO:0009409, GO:0009416, GO:0009611, GO:0009922, GO:0009923, GO:0010345, GO:0016020, GO:0016740, GO:0016747, GO:0042967
VIT_205s0020g04850	5	protein h1flk	1.5548	3.33956	1.12692	0.217973	-0.0282901	AT1G04280	619	0	0.68	0.81	NA	NA	GO:0005524, GO:0005634, GO:0009827, GO:0009860, GO:0016020, GO:0016301, GO:0016310
VIT_205s0049g01930	5	29 kda chloroplastic-like	1.54906	1.38101	1.78978	-0.112792	-1.10356	AT1G60000	293	1e-98	0.7	0.85	NA	NA	GO:0000166, GO:0003676, GO:0003723, GO:0005741, GO:0006886, GO:0009507, GO:0019344, GO:0030529
VIT_205s0077g00800	5	gins complex subunit 4	0.157813	2.47603	2.45051	-0.105023	-0.0114682	AT5G49010	275	4e-93	0.61	0.78	EMB2812, SLD5	Similar to the SLD5 component of GINS complex, which in other organism was shown to be involved in the initiation of DNA replication.	GO:0000811, GO:0006270, GO:0006275, GO:0016491, GO:0051726, GO:0055114
VIT_205s0077g00810	5	hypersensitive reaction associated ca2+binding protein	-0.147656	2.9343	2.54229	-0.24428	-0.396998	AT5G49480	184	1e-58	0.57	0.75	ATCP1, CP1	AtCP1 encodes a novel Ca2+-binding protein, which shares sequence similarities with calmodulins. The expression of AtCP1 is induced by NaCl.	GO:0005509, GO:0005576, GO:0005829, GO:0006508, GO:0008234, GO:0009686, GO:0009740, GO:0010114, GO:0042538
VIT_205s0077g02280	5	pollen ole e 1 allergen and extensin family protein	0.165282	0.113424	0.262285	-1.7695	-2.01512	AT3G16660	121	2e-34	0.56	0.74	NA	NA	GO:0006979
VIT_206s0004g01180	5	peroxidase	-0.406662	2.78152	1.87788	0.0738305	0.153583	AT5G06720	434	1e-151	0.65	0.81	ATPA2, AtPRX53, PA2, PRX53	NA	GO:0004601, GO:0005506, GO:0005509, GO:0005773, GO:0005886, GO:0006979, GO:0009055, GO:0009416, GO:0009505, GO:0009651, GO:0009826, GO:0010043, GO:0016491, GO:0020037, GO:0042742, GO:0042744, GO:0045926, GO:0046872, GO:0048046, GO:0050832, GO:0055114
VIT_206s0004g01250	5	microsomal delta-12 oleate desaturase	1.0018	0.108218	0.674756	-0.158277	-2.46658	AT3G12120	613	0	0.75	0.85	FAD2	Major enzyme responsible for the synthesis of 18:2 fatty acids in the endoplasmic reticulum. Contains His-rich motifs, which contribute to the interaction with the electron donor cytochrome b5. Mutations in this gene suppress the low temperature-induced phenotype of Arabidopsis tocopherol-deficient mutant vte2.	GO:0006629, GO:0016491, GO:0016717, GO:0016720, GO:0045485, GO:0055114
VIT_206s0004g04350	5	NA	0.411537	2.05775	1.84983	-0.39904	-0.181102	AT5G59960	565	0	0.79	0.89	NA	NA	GO:0005634, GO:0005739, GO:0005783
VIT_206s0004g07700	5	transcription factor bhlh93	0.199034	0.517911	0.210422	-0.560249	-2.00028	AT2G40435	171	6e-54	0.55	0.75	NA	NA	GO:0005634, GO:0005739, GO:0008152, GO:0016597, GO:0046983
VIT_206s0004g07910	5	NA	-0.0442083	-0.19779	-0.0540383	-0.740227	-2.51258	AT1G06920	144	1e-38	0.32	0.47	ATOFP4, OFP4	NA	GO:0003677
VIT_206s0009g01070	5	uncharacterized protein	1.68275	0.89495	1.03356	-0.267145	-0.902808	AT5G20935	131	7e-40	0.66	0.82	CRR42	NA	GO:0006952, GO:0007165, GO:0009507, GO:0010207, GO:0016556, GO:0043531
VIT_206s0009g01840	5	cbl-interacting serine threonine-protein kinase 3	-1.16561	2.00812	0.342304	-0.0238732	0.374175	AT2G26980	780	0	0.85	0.92	CIPK3, SnRK3.17	encodes a serine-threonine protein kinase whose expression increases in response to abscisic acid, cold, drought, high salt, and wounding conditions. The gene is expressed in developing seeds and seedlings. Lines carrying a T-DNA insertions have reduced germination efficiency and expression of cold, high-salt, and abscisic acid marker genes are altered, but not drought-response markers.	GO:0000166, GO:0004672, GO:0004674, GO:0004683, GO:0004713, GO:0005524, GO:0005634, GO:0005739, GO:0005886, GO:0006468, GO:0007165, GO:0009069, GO:0009628, GO:0009735, GO:0009738, GO:0016301, GO:0016740
VIT_206s0009g02640	5	hydroxymethylglutaryl- lyase	1.82278	0.950259	2.6072	-0.271951	0.00348001	AT2G26800	644	0	0.73	0.84	NA	NA	GO:0003824, GO:0004419, GO:0005739, GO:0006550, GO:0006552, GO:0006574, GO:0008152, GO:0016829, GO:0046950
VIT_206s0009g03010	5	flavonoid 3 -hydroxylase 2-like	0.158067	0.152421	0.217339	-0.876001	-2.21856	AT5G07990	273	4e-88	0.49	0.72	CYP75B1, D501, TT7	Required for flavonoid 3' hydroxylase activity.	GO:0004497, GO:0005506, GO:0009055, GO:0016491, GO:0016705, GO:0016711, GO:0020037, GO:0046872, GO:0055114
VIT_206s0009g03350	5	phospholipase c	-0.039368	0.105421	0.12119	-0.507218	-2.73627	AT2G26870	776	0	0.72	0.84	NPC2	NA	GO:0005886, GO:0008152, GO:0016758, GO:0016788, GO:0034480
VIT_206s0061g00140	5	nad h-quinone oxidoreductase chain	-0.0143907	0.0839817	0.0545913	-2.08385	-3.12666	None	None	None	None	None	None	None	GO:0006120, GO:0006744, GO:0006814, GO:0008137, GO:0015992
VIT_206s0061g00220	5	transcription initiation factor iib	2.00184	0.861804	2.67603	0.42458	-0.256446	AT3G10330	554	0	0.84	0.92	NA	NA	GO:0000394, GO:0003743, GO:0005515, GO:0005634, GO:0005667, GO:0005840, GO:0006352, GO:0006355, GO:0006366, GO:0006413, GO:0006446, GO:0008270, GO:0017025, GO:0046872
VIT_206s0080g00280	5	sodium bile acid cotransporter 7-like	0.660037	0.22797	0.980131	-0.554644	-2.07368	AT3G56160	301	9e-98	0.51	0.65	NA	NA	GO:0006814, GO:0008508, GO:0009941, GO:0015721, GO:0016020, GO:0016021, GO:0035725
VIT_206s0080g00420	5	beta- -glucanase	1.43602	1.37712	2.84054	0.192584	-0.117575	AT2G27500	382	2e-131	0.6	0.78	NA	NA	GO:0003824, GO:0004553, GO:0005576, GO:0005634, GO:0005737, GO:0005975, GO:0005982, GO:0005985, GO:0006612, GO:0008152, GO:0009863, GO:0009867, GO:0010363, GO:0016023, GO:0016787, GO:0016798, GO:0042973, GO:0043169, GO:0046658
VIT_206s0080g01100	5	transmembrane protein c20orf108	0.995349	1.45842	1.29759	-0.025435	-1.01948	AT2G27290	197	3e-63	0.64	0.75	NA	NA	GO:0009507, GO:0009535, GO:0016021, GO:0032502, GO:0044238, GO:0044249, GO:0044699, GO:1901576
VIT_207s0005g00280	5	e3 ubiquitin-protein ligase bah1	1.53091	0.477002	1.65591	-0.148033	-0.75847	AT1G02860	467	4e-165	0.69	0.8	BAH1, NLA	Encodes a likely ubiquitin E3 ligase with RING and SPX domains that is involved in mediating immune responses. Targeted by MIR827.	GO:0004842, GO:0005515, GO:0005622, GO:0005634, GO:0006817, GO:0008270, GO:0009626, GO:0009627, GO:0009697, GO:0009751, GO:0010167, GO:0010337, GO:0016036, GO:0016567, GO:0016874, GO:0042742, GO:0046872, GO:0080021
VIT_207s0005g00590	5	photolyase blue-light receptor 2	1.35315	0.425787	1.50801	-0.492034	-1.21284	AT2G47590	576	0	0.67	0.81	PHR2	photolyase/blue light photoreceptor PHR2 (PHR2) mRNA,	GO:0000023, GO:0003904, GO:0003913, GO:0005634, GO:0006281, GO:0006655, GO:0016117, GO:0016829, GO:0019252, GO:0019288
VIT_207s0005g01080	5	uncharacterized protein	0.121525	0.0592987	-0.010117	-0.795705	-2.42711	AT1G02700	191	9e-60	0.49	0.63	NA	NA	GO:0006950, GO:0009628, GO:0044238, GO:0044249, GO:0044260, GO:1901576
VIT_207s0005g02040	5	gdsl esterase lipase at1g09390-like	-1.16564	0.863838	-0.96948	0.0744759	-2.12198	AT1G56670	398	3e-137	0.58	0.73	NA	NA	GO:0005576, GO:0005739, GO:0006629, GO:0009570, GO:0016788
VIT_207s0005g02420	5	haloacid dehalogenase-like hydrolase domain-containing protein	2.12025	0.083829	2.82939	0.0105622	0.279546	AT3G62040	366	2e-127	0.65	0.75	NA	NA	GO:0003824, GO:0005634, GO:0008152, GO:0010167, GO:0015706, GO:0016787
VIT_207s0005g02450	5	NA	1.63426	1.02279	2.87226	-0.201051	-0.368914	AT2G46940	163	4e-48	0.43	0.55	NA	NA	NA
VIT_207s0005g04920	5	psi reaction center subunit iii	0.355606	1.86647	1.27522	-0.132804	-1.40495	AT2G20260	140	2e-42	0.56	0.64	PSAE-2	Encodes subunit E of photosystem I.	GO:0003824, GO:0009535, GO:0009536, GO:0009538, GO:0010287, GO:0015979
VIT_207s0031g00770	5	NA	-0.0575003	-0.0449853	0.265293	-1.45815	-2.4992	AT5G66800	115	6e-32	0.44	0.55	NA	NA	NA
VIT_207s0031g01420	5	uncharacterized protein sll1770-like	1.06398	1.09252	1.19772	-0.390363	-1.15088	AT5G64940	596	0	0.66	0.74	ATATH13, ATH13, ATOSA1, OSA1	Encodes a member of ATH subfamily of ATP-binding cassette (ABC) proteins.	GO:0005215, GO:0005886, GO:0006810, GO:0009507, GO:0009941, GO:0016772
VIT_207s0031g02340	5	amino acid permease	0.0731603	-0.110388	0.139927	-1.32043	-2.44075	AT5G09220	798	0	0.78	0.89	AAP2	member of AAAP family	GO:0005887, GO:0006612, GO:0006833, GO:0006862, GO:0006888, GO:0009651, GO:0009750, GO:0009963, GO:0010363, GO:0015171, GO:0015172, GO:0015174, GO:0015175, GO:0015399, GO:0015696, GO:0015800, GO:0015804, GO:0015809, GO:0016020, GO:0016021, GO:0030003, GO:0043069, GO:0043090, GO:0043269, GO:0070838
VIT_207s0104g00470	5	NA	0.135159	0.0534027	0.188157	-1.04514	-3.50704	AT1G03170	97	2e-23	0.4	0.63	FAF2, FTM5	NA	NA
VIT_207s0104g00510	5	mrna-binding protein	1.0327	1.32765	0.993907	-0.239597	-1.25106	AT3G63140	585	0	0.8	0.88	CSP41A	Encodes a protein with ribonuclease activity that is involved in plastid rRNA maturation.	GO:0000166, GO:0003729, GO:0003824, GO:0005488, GO:0005515, GO:0006098, GO:0006364, GO:0008152, GO:0008266, GO:0009507, GO:0009534, GO:0009536, GO:0009570, GO:0009579, GO:0009637, GO:0009941, GO:0009965, GO:0010114, GO:0010207, GO:0010218, GO:0010287, GO:0015995, GO:0030154, GO:0032544, GO:0044237, GO:0045727, GO:0045893, GO:0048046, GO:0050662
VIT_207s0104g00610	5	glutamine synthetase	-0.0124907	0.0726853	0.253308	-0.482014	-2.81185	AT5G35630	751	0	0.83	0.91	ATGSL1, GLN2, GS2	chloroplastic glutamine synthetase	GO:0003824, GO:0004356, GO:0005524, GO:0005739, GO:0006542, GO:0006807, GO:0009252, GO:0009399, GO:0009535, GO:0009570, GO:0009651, GO:0009941, GO:0016874, GO:0022626, GO:0046686, GO:0048046
VIT_207s0141g00920	5	cytochrome p450	0.291878	0.564106	2.64791	-0.115773	-0.330002	AT5G63450	464	1e-158	0.48	0.66	CYP94B1	member of CYP94B	GO:0004497, GO:0005506, GO:0005789, GO:0009055, GO:0016021, GO:0016491, GO:0020037, GO:0046872, GO:0055114, GO:0070330
VIT_207s0151g00090	5	quinone-oxidoreductase-like protein	1.2639	0.68092	1.5802	-0.197104	-0.971553	AT4G13010	476	1e-167	0.78	0.86	NA	NA	GO:0000166, GO:0003824, GO:0003960, GO:0005488, GO:0005773, GO:0005794, GO:0005829, GO:0005886, GO:0008152, GO:0008270, GO:0009507, GO:0009528, GO:0009535, GO:0009536, GO:0009706, GO:0016020, GO:0016491, GO:0055114
VIT_207s0151g00610	5	NA	-0.462492	2.63015	1.8584	-0.0545993	0.298617	AT3G63230	50	1e-07	0.47	0.67	NA	NA	NA
VIT_207s0151g00640	5	7s vicilin	0.0478917	0.0449507	0.468473	-4.51126	-4.41042	AT3G22640	229	2e-67	0.3	0.57	PAP85	NA	GO:0005576, GO:0031640, GO:0042742, GO:0043245, GO:0045735, GO:0050832
VIT_207s0151g01000	5	psi reaction center subunit ii	0.094944	0.0671813	0.214903	-0.345787	-2.44418	AT1G03130	308	2e-106	0.76	0.81	PSAD-2	Encodes a protein predicted by sequence similarity with spinach PsaD to be photosystem I reaction center subunit II (PsaD2)	GO:0009535, GO:0009538, GO:0009941, GO:0010287, GO:0015979, GO:0019684, GO:0030003, GO:0035304, GO:0070838
VIT_208s0007g02260	5	gdsl esterase lipase cprd49	2.59912	0.65033	2.10559	0.131844	0.724607	AT3G11210	362	3e-126	0.65	0.83	NA	NA	GO:0006629, GO:0016787, GO:0016788
VIT_208s0007g03240	5	carbonic anhydrase	0.00589533	0.0659467	0.337598	-0.563735	-3.15915	AT3G52720	268	2e-88	0.47	0.66	ACA1, ATACA1, CAH1	Encodes a putative alpha carbonic anhydrase (CAH1) located in the chloroplast stroma. Most chloroplast proteins are encoded by the nuclear genome and imported with the help of sorting signals that are intrinsic parts of the polypeptides. CAH1 takes an alternative route through the secretory pathway, and becomes N-glycosylated before entering the chloroplast.	GO:0004089, GO:0005262, GO:0005388, GO:0005516, GO:0005524, GO:0005886, GO:0006730, GO:0006754, GO:0006882, GO:0008270, GO:0009570, GO:0009624, GO:0009706, GO:0016023, GO:0016529, GO:0016829, GO:0070588
VIT_208s0007g03430	5	germin-like protein subfamily 3 member 2-like	0.03379	-0.0983083	0.378028	-0.918013	-2.32896	AT3G10080	254	4e-85	0.6	0.77	NA	NA	GO:0004784, GO:0004872, GO:0006801, GO:0016491, GO:0030145, GO:0045735, GO:0046487, GO:0046872, GO:0048046, GO:0050162, GO:0055114
VIT_208s0007g04590	5	udp-	0.613064	1.68986	1.57734	-0.200203	-0.673453	AT2G36760	520	0	0.54	0.73	UGT73C2	NA	GO:0008152, GO:0009813, GO:0016740, GO:0016757, GO:0016758, GO:0047213
VIT_208s0007g05260	5	ferredoxin-dependent glutamate synthase	0.889907	0.663403	1.55338	-0.456425	-0.95894	AT5G04140	2820	0	0.82	0.89	FD-GOGAT, GLS1, GLU1, GLUS	Encodes a gene whose sequence is similar to ferredoxin dependent glutamate synthase (Fd-GOGAT). Expression in leaves is induced by light and sucrose. Proposed to be involved in photorespiration and nitrogen assimilation.	GO:0000041, GO:0003824, GO:0005506, GO:0005515, GO:0005739, GO:0006537, GO:0006541, GO:0006807, GO:0006833, GO:0008152, GO:0008652, GO:0009409, GO:0009416, GO:0009507, GO:0009536, GO:0009570, GO:0009637, GO:0009644, GO:0009651, GO:0009697, GO:0009744, GO:0009749, GO:0009750, GO:0009814, GO:0009853, GO:0009902, GO:0009941, GO:0010103, GO:0010114, GO:0010155, GO:0010218, GO:0015930, GO:0016020, GO:…
VIT_208s0007g05560	5	NA	0.289142	0.46948	0.267516	-2.37909	-1.60128	AT3G57090	226	2e-75	0.66	0.78	BIGYIN, FIS1A	Encodes a protein with similarity to yeast FIS proteins. These membrane anchored proteins bind DRP proteins and function during organelle division. FIS1B is expressed ubiquitously and appears to be involved in peroxisome division.	GO:0005488, GO:0005515, GO:0005739, GO:0005777, GO:0007005, GO:0009507, GO:0016301, GO:0016310, GO:0016559
VIT_208s0007g05860	5	NA	0.192472	-0.055135	0.0345373	-0.648378	-2.60736	AT1G74670	114	2e-33	0.54	0.65	GASA6	NA	GO:0005576
VIT_208s0007g08280	5	NA	1.15549	0.701113	1.58736	-0.853229	-0.906101	AT3G57540	240	1e-77	0.55	0.67	NA	NA	NA
VIT_208s0007g08680	5	NA	-0.855985	2.12414	-0.699633	0.064221	-1.00409	AT3G57400	330	8e-107	0.41	0.64	NA	NA	NA
VIT_208s0032g00700	5	probable carboxylesterase 15	0.361311	0.030815	0.193021	-0.84321	-2.23448	AT5G06570	361	1e-123	0.57	0.74	NA	NA	GO:0004872, GO:0008152, GO:0016787, GO:0042572, GO:0050253, GO:0080030, GO:0080031, GO:0080032
VIT_208s0040g00800	5	auxin-induced protein	-0.061457	-0.00945867	0.239717	-0.125921	-2.95603	AT5G07050	517	0	0.68	0.79	UMAMIT9	NA	GO:0005739, GO:0016020
VIT_208s0056g00140	5	uncharacterized protein	2.19661	1.38148	2.50131	0.528805	-0.152516	AT5G01015	90	4e-24	0.51	0.65	NA	NA	GO:0004674, GO:0004715, GO:0005524, GO:0006468, GO:0009069
VIT_208s0058g01020	5	protein weak chloroplast movement under blue light 1-like	0.825045	0.8489	0.681215	-0.730691	-2.46332	AT2G38370	348	4e-112	0.46	0.65	NA	NA	GO:0006629, GO:0007389, GO:0010467, GO:0016070, GO:0022402, GO:0044767, GO:0048507, GO:0050789, GO:0070646
VIT_208s0058g01450	5	serine threonine-protein kinase chloroplastic-like	0.401312	1.03455	1.13597	-0.330788	-1.25846	AT5G01920	633	0	0.82	0.91	STN8	Chloroplast thylakoid protein kinase STN8 is specific in phosphorylation of N-terminal threonine residues in D1, D2 and CP43 proteins, and Thr-4 in PsbH protein of photosystem II. Phosphorylation of Thr-4 in the wild type required both light and prior phosphorylation at Thr-2.	GO:0000166, GO:0004672, GO:0004674, GO:0005524, GO:0006468, GO:0009069, GO:0009507, GO:0009579, GO:0042549
VIT_209s0002g00370	5	uncharacterized protein	1.78416	0.0289357	0.178598	-0.548084	-1.33789	AT3G14280	78	1e-18	0.41	0.6	NA	NA	GO:0009536
VIT_209s0002g00420	5	NA	-1.47446	4.48601	2.19431	0.674625	-0.711646	AT1G53903	104	1e-28	0.49	0.68	NA	NA	NA
VIT_209s0002g00960	5	inter-alpha-trypsin inhibitor heavy	-0.0105673	2.6174	1.86431	-0.180207	-0.617172	AT1G19110	550	0	0.56	0.73	NA	NA	GO:0005515, GO:0005576, GO:0005886, GO:0009690, GO:0019344
VIT_209s0002g02440	5	multidrug resistance protein abc transporter family	0.13105	0.61365	1.66324	-0.415743	-1.89809	AT3G21250	1766	0	0.68	0.81	ABCC8, ATMRP6, MRP6	member of MRP subfamily	GO:0000166, GO:0000325, GO:0005524, GO:0005774, GO:0005886, GO:0006200, GO:0006810, GO:0008559, GO:0016020, GO:0016021, GO:0016311, GO:0016491, GO:0016787, GO:0016791, GO:0016887, GO:0017111, GO:0032440, GO:0042626, GO:0055085, GO:0055114
VIT_209s0002g03620	5	nadp-malic enzyme	1.00865	1.38235	2.54562	-0.186666	-0.346601	AT1G79750	1015	0	0.76	0.87	ATNADP-ME4, NADP-ME4	The malic enzyme (EC 1.1.1.40) encoded by AtNADP-ME4 is localized to chloroplasts. The gene is expressed throughout the whole plant and during embryogenesis and germination. A possible involvement in the fatty acid biosynthesis has been proposed.	GO:0003824, GO:0004470, GO:0004473, GO:0005488, GO:0006090, GO:0006099, GO:0006108, GO:0008152, GO:0009507, GO:0015976, GO:0016491, GO:0016616, GO:0046872, GO:0051260, GO:0051287, GO:0055114
VIT_209s0002g03690	5	NA	-0.161399	2.48349	0.250203	0.114597	-0.0243955	AT1G52140	166	6e-51	0.45	0.62	NA	NA	NA
VIT_209s0002g04240	5	NA	1.98315	0.353955	2.27168	0.278899	-0.0392804	AT2G25737	627	0	0.7	0.81	NA	NA	GO:0016021, GO:0016023
VIT_209s0002g06010	5	acyl-protein thioesterase 2-like	-0.451892	1.76608	-0.160315	-0.0807069	-1.82963	AT1G52700	395	6e-139	0.75	0.86	NA	NA	GO:0016787, GO:0042572, GO:0050253, GO:0080030, GO:0080031, GO:0080032
VIT_209s0002g07530	5	tetratricopeptide-like helical domain-containing protein	0.00226	3.37223	2.51538	-0.215437	-0.78194	AT1G15290	1664	0	0.54	0.68	NA	NA	GO:0003743, GO:0005488, GO:0005515, GO:0005829, GO:0005840, GO:0006446
VIT_209s0002g08030	5	arogenate dehydrogenase	0.147098	0.237665	0.35665	-1.1242	-1.92771	AT1G15710	421	5e-146	0.61	0.79	NA	NA	GO:0000162, GO:0000166, GO:0003824, GO:0004665, GO:0005488, GO:0005739, GO:0006567, GO:0006571, GO:0008152, GO:0008652, GO:0008977, GO:0009073, GO:0009094, GO:0009507, GO:0009536, GO:0016491, GO:0033730, GO:0055114
VIT_209s0054g00830	5	lipid-binding serum glyco protein	0.938413	1.151	1.83987	-0.408033	-0.90082	AT3G20270	286	5e-91	0.62	0.78	NA	NA	GO:0005515, GO:0005576, GO:0005634, GO:0008289
VIT_210s0003g00650	5	peroxidase 19	0.0278423	-0.043426	0.257416	0.568273	-2.0225	AT2G34060	461	3e-162	0.64	0.77	NA	NA	GO:0004601, GO:0004674, GO:0005506, GO:0005509, GO:0005524, GO:0005576, GO:0006468, GO:0006979, GO:0009055, GO:0009069, GO:0009651, GO:0016023, GO:0016491, GO:0020037, GO:0042744, GO:0046872, GO:0055114
VIT_210s0003g03810	5	protein tify 5a-like	-1.4681	2.99209	1.94248	-1.74803	-0.952974	AT1G30135	84	7e-21	0.45	0.62	JAZ8, TIFY5A	NA	GO:0005515, GO:0005634, GO:0006952
VIT_210s0092g00710	5	probable lrr receptor-like serine threonine-protein kinase at1g56130-like	2.0315	-0.101229	1.41761	-0.3688	0.230256	AT1G56130	1046	0	0.53	0.69	NA	NA	GO:0000166, GO:0004672, GO:0004674, GO:0004709, GO:0004713, GO:0004715, GO:0005515, GO:0005524, GO:0005886, GO:0006468, GO:0009069, GO:0016491, GO:0016740, GO:0032440, GO:0055114
VIT_210s0116g00940	5	early-responsive to dehydration stress-related protein	-0.695611	0.953563	-0.158393	-2.14661	-3.36314	AT4G22120	1225	0	0.78	0.88	NA	NA	GO:0005886, GO:0016020, GO:0016021, GO:0016023
VIT_210s0116g01820	5	uncharacterized protein	2.69089	1.68486	1.61723	-0.0987325	-0.217858	AT1G11700	143	7e-42	0.48	0.6	NA	NA	GO:0009507
VIT_211s0016g00560	5	peroxiredoxin q	-0.0118007	0.116086	0.14616	-0.252567	-2.22711	AT3G26060	278	3e-94	0.77	0.86	ATPRX, PRXQ	encodes periredoxin Q which decomposes peroxides and plays a role in the protection of the photosynthetic apparatus	GO:0004601, GO:0006979, GO:0009507, GO:0009533, GO:0009534, GO:0009535, GO:0009536, GO:0009941, GO:0010287, GO:0016209, GO:0016491, GO:0045454, GO:0051920, GO:0055114
VIT_211s0016g00580	5	NA	-0.29016	5.11059	1.35851	0.471577	0.0376017	AT5G20790	109	2e-29	0.39	0.52	NA	NA	NA
VIT_211s0016g00730	5	chlorophyll a b binding	0.23454	0.136298	0.520967	-0.239834	-2.54526	AT1G19150	399	1e-140	0.84	0.9	LHCA2*1, Lhca6	PSI type II chlorophyll a/b-binding protein (Lhca2*1) mRNA,	GO:0006098, GO:0006364, GO:0009507, GO:0009637, GO:0009644, GO:0009744, GO:0009765, GO:0010114, GO:0010155, GO:0010218, GO:0016020, GO:0016168, GO:0019288, GO:0019761, GO:0030003, GO:0030076, GO:0070838
VIT_211s0016g02350	5	uncharacterized protein loc100268021	0.298097	0.291612	0.914576	-0.629476	-2.00885	AT4G29590	433	3e-152	0.79	0.87	NA	NA	GO:0005739, GO:0008152, GO:0008168, GO:0009507, GO:0016740, GO:0032259
VIT_211s0016g03710	5	probable protein abil5-like	0.343935	0.144481	0.0754837	-1.05453	-2.61468	AT2G46225	103	1e-25	0.39	0.64	ABIL1	Encodes a subunit of the WAVE complex. The WAVE complex is required for activation of ARP2/3 complex which functions in actin microfilament nucleation and branching. One of four ABI-like proteins.	GO:0005515, GO:0005737, GO:0005856, GO:0010090, GO:0031209, GO:0045010
VIT_211s0016g05770	5	galactinol--sucrose galactosyltransferase 6	0.187853	2.3236	2.34267	-0.189032	0.327214	AT5G20250	1174	0	0.72	0.82	DIN10, RS6	encodes a member of glycosyl hydrolase family 36. Expression is induced within 3 hours of dark treatment, in senescing leaves and treatment with exogenous photosynthesis inhibitor. Induction of gene expression was suppressed in excised leaves supplied with sugar. The authors suggest that the gene's expression pattern is responding to the level of sugar in the cell.	GO:0006012, GO:0006979, GO:0009409, GO:0009506, GO:0009507, GO:0009744, GO:0009750, GO:0016740, GO:0016757, GO:0016787, GO:0047268, GO:0047274, GO:0052692, GO:0080167
VIT_211s0037g00830	5	NA	1.71051	0.4308	1.51224	-0.25215	-1.07633	AT4G30845	111	5e-32	0.64	0.82	NA	NA	NA
VIT_211s0052g00620	5	plasma membrane h+atpase	1.55062	1.19643	2.52201	0.299997	-1.31479	AT4G30190	1662	0	0.85	0.91	AHA2, HA2, PMA2	belongs to the P-type ATPase superfamily of cation-transporting ATPases, pumps protons out of the cell, generating a proton gradient that drives the active transport of nutrients by proton symport. has two autoinhibitory regions within the C-terminal dom	GO:0000166, GO:0003824, GO:0005524, GO:0005634, GO:0005773, GO:0005886, GO:0006119, GO:0006200, GO:0006754, GO:0006812, GO:0008152, GO:0008553, GO:0009414, GO:0009737, GO:0010119, GO:0015662, GO:0015992, GO:0016020, GO:0016021, GO:0016787, GO:0016820, GO:0016887, GO:0046872
VIT_211s0052g00870	5	indole-3-acetic acid inducible 33	1.54738	1.14411	1.54562	-0.590622	-0.469081	AT5G57420	152	2e-46	0.58	0.66	IAA33	Belongs to auxin inducible gene family.	GO:0003700, GO:0005634, GO:0005667, GO:0006355, GO:0009733, GO:0009734, GO:0046983
VIT_211s0052g01580	5	udp-glucose:flavonoid 3-o-glucosyltransferase	1.86697	0.634792	1.23814	-1.39948	-0.0619308	AT5G17050	501	2e-173	0.54	0.71	UGT78D2	The At5g17050 encodes a anthocyanidin 3-O-glucosyltransferase which specifically glucosylates the 3-position of the flavonoid C-ring. Anthocyanidins such as cyanidin and pelargonidin as well as flavonols such as kaempferol and quercetin are accepted substrates.	GO:0008152, GO:0009718, GO:0016740, GO:0016757, GO:0016758, GO:0033303, GO:0033330, GO:0033485, GO:0047213, GO:0047893, GO:0051555, GO:0080043, GO:0080059, GO:0080167
VIT_212s0028g01120	5	probable polyamine oxidase 2-like	1.26648	3.20884	1.80692	0.0773986	-0.32624	AT2G43020	813	0	0.8	0.89	ATPAO2, PAO2	NA	GO:0000166, GO:0005634, GO:0005777, GO:0006598, GO:0008131, GO:0009055, GO:0009409, GO:0009414, GO:0009611, GO:0009737, GO:0009805, GO:0016491, GO:0016647, GO:0042398, GO:0046592, GO:0055114
VIT_212s0028g03790	5	NA	0.591065	1.28378	2.75872	0.349693	-0.0730293	AT5G42110	51	1e-09	0.72	0.9	NA	NA	NA
VIT_212s0035g00270	5	ferredoxin i	0.74256	0.454503	0.0468587	-0.468329	-1.85924	AT1G60950	201	2e-66	0.72	0.81	ATFD2, FED	encodes a major leaf ferredoxin	GO:0005506, GO:0009055, GO:0009416, GO:0009570, GO:0009767, GO:0022900, GO:0046872, GO:0051536, GO:0051537, GO:0080167
VIT_212s0035g00880	5	lactoylglutathione lyase	1.24162	2.18232	1.0787	0.158585	-0.542327	AT1G15380	189	1e-60	0.65	0.82	GLYI4	NA	GO:0016740, GO:0016829
VIT_212s0057g01080	5	kelch repeat-containing protein	1.67715	2.46488	1.52668	-0.376619	-0.633368	AT3G07720	469	1e-165	0.69	0.81	NA	NA	GO:0005515, GO:0005634, GO:0005737, GO:0005829, GO:0009627, GO:0009697, GO:0010043, GO:0010150, GO:0019762, GO:0030234, GO:0042742, GO:0050790, GO:0080028
VIT_212s0059g01810	5	thylakoid lumenal protein chloroplastic-like	1.31638	-0.067092	1.1743	-0.235719	-1.6731	AT1G03600	188	8e-60	0.7	0.87	PSB27	NA	GO:0006364, GO:0009543, GO:0009657, GO:0010206, GO:0010207, GO:0030095, GO:0035304
VIT_212s0059g01830	5	NA	0.567659	0.146749	1.24565	-0.185149	-1.74259	AT2G20870	63	2e-13	0.39	0.51	NA	NA	NA
VIT_213s0019g00720	5	cellular nucleic acid-binding protein	1.29783	0.226589	0.63059	-0.818377	-1.13439	AT1G75560	254	5e-83	0.58	0.7	NA	NA	GO:0003676, GO:0003677, GO:0008270, GO:0046872, GO:0046983
VIT_213s0019g03160	5	kda class i heat shock protein	-0.161637	0.126304	0.78505	-1.99539	-0.730894	AT1G53540	218	2e-72	0.7	0.83	NA	NA	GO:0006950
VIT_213s0019g04280	5	mip pip subfamily	1.74631	0.722043	2.66373	0.126507	0.114214	AT3G54820	481	3e-172	0.83	0.9	PIP2;5, PIP2D	NA	GO:0005215, GO:0005773, GO:0005886, GO:0006810, GO:0006833, GO:0006970, GO:0009269, GO:0009507, GO:0009737, GO:0016020, GO:0016021, GO:0080170
VIT_213s0064g00670	5	photosystem ii 5 kda protein	-0.144224	1.20756	0.124199	-0.363911	-1.82119	AT1G51400	85	4e-22	0.51	0.66	NA	NA	GO:0009507, GO:0009523, GO:0009535, GO:0009536, GO:0009579, GO:0009611, GO:0010193, GO:0010224, GO:0015979, GO:0016020
VIT_213s0067g00110	5	cytochrome p450	0.357594	0.142821	0.478355	-0.914806	-2.06135	AT5G24910	660	0	0.6	0.77	CYP714A1, ELA1	member of CYP714A	GO:0004497, GO:0005506, GO:0007275, GO:0009055, GO:0009826, GO:0016023, GO:0016132, GO:0016491, GO:0016705, GO:0019825, GO:0020037, GO:0022900, GO:0032940, GO:0042432, GO:0045487, GO:0046872, GO:0050616, GO:0055114
VIT_213s0067g00630	5	yippee-like protein	2.66321	1.23647	1.64369	-0.160444	-0.0988888	AT2G40110	193	1e-63	0.76	0.83	NA	NA	GO:0005634
VIT_213s0067g01240	5	em protein	0.0984613	0.2066	0.274117	-1.69565	-2.66152	AT2G40170	146	3e-46	0.8	0.91	ATEM6, EM6, GEA6	Encodes a group 1 LEA gene that is activated by direct binding of ABI5 to its promoter and is involved in response to ABA. Is required for normal seed development. Involved in regulating the timing of dessication tolerance and rate of water loss during seed maturation.	GO:0005737, GO:0009640, GO:0009737, GO:0009793, GO:0009845, GO:0009909, GO:0009933, GO:0010182, GO:0010228, GO:0016114, GO:0016567, GO:0019915, GO:0048316, GO:0048700, GO:0050826
VIT_213s0067g01450	5	lob domain-containing protein	1.16944	-0.053692	0.282138	-0.301345	-1.81331	AT3G11090	209	7e-69	0.63	0.74	LBD21	NA	GO:0005634, GO:0010199
VIT_213s0067g02710	5	uncharacterized protein	0.256715	1.46778	1.73621	0.153279	-0.709779	AT3G56360	167	7e-51	0.53	0.69	NA	NA	GO:0009536
VIT_213s0067g02910	5	non-specific lipid-transfer protein	0.0348377	-0.00380833	0.0989317	-0.39709	-2.54128	AT5G59320	64	7e-14	0.37	0.54	LTP3	Predicted to encode a PR (pathogenesis-related) protein. Belongs to the lipid transfer protein (PR-14) family with the following members: At2g38540/LTP1, At2g38530/LTP2, At5g59320/LTP3, At5g59310/LTP4, At3g51600/LTP5, At3g08770/LTP6, At2g15050/LTP7, At2g18370/LTP8, At2g15325/LTP9, At5g01870/LTP10, At4g33355/LTP11, At3g51590/LTP12, At5g44265/LTP13, At5g62065/LTP14, At4g08530/LTP15.	GO:0004497, GO:0005506, GO:0006810, GO:0006869, GO:0008289, GO:0009055, GO:0016705, GO:0020037, GO:0055114
VIT_213s0067g02930	5	expansin	0.0149413	0.252804	-2.48588	-0.321581	-2.40294	AT2G40610	424	1e-150	0.81	0.88	ATEXP8, ATEXPA8, ATHEXP, EXP8, EXPA8	member of Alpha-Expansin Gene Family. Naming convention from the Expansin Working Group (Kende et al, 2004. Plant Mol Bio). Involved in the formation of nematode-induced syncytia in roots of Arabidopsis thaliana.	GO:0005576, GO:0009664, GO:0016020
VIT_213s0067g03180	5	uncharacterized protein	0.159393	0.278493	0.207465	-2.93373	-2.61959	AT5G05220	71	7e-16	0.65	0.87	NA	NA	GO:0009507
VIT_213s0067g03820	5	chalcone isomerase	1.87899	0.397282	2.52973	0.103274	0.855157	AT3G55120	309	1e-105	0.67	0.8	A11, AtCHI, CFI, CHI, TT5	Catalyzes the conversion of chalcones into flavanones. Required for the accumulation of purple anthocyanins in leaves and stems.	GO:0005634, GO:0009705, GO:0009813, GO:0010224, GO:0016853, GO:0016872, GO:0042398, GO:0042406, GO:0045430, GO:0080167
VIT_213s0084g00090	5	auxin-induced protein 5ng4-like	0.098147	0.0463203	0.216727	-0.102075	-2.57185	AT5G07050	546	0	0.68	0.8	UMAMIT9	NA	GO:0005739, GO:0009507, GO:0016020
VIT_214s0006g00100	5	potassium channel skor	0.292002	-0.428683	1.34464	-0.275957	-1.3903	AT3G02850	1098	0	0.76	0.87	SKOR	Encodes SKOR, a member of Shaker family potassium ion (K+) channel. This family includes five groups based on phylogenetic analysis (FEBS Letters (2007) 581: 2357): I (inward rectifying channel): AKT1 (AT2G26650), AKT5 (AT4G32500) and SPIK (also known as AKT6, AT2G25600); II (inward rectifying channel): KAT1 (AT5G46240) and KAT2 (AT4G18290); III (weakly inward rectifying channel): AKT2 (AT4G22200…	GO:0005216, GO:0005242, GO:0005244, GO:0005249, GO:0005267, GO:0005515, GO:0005634, GO:0006810, GO:0006811, GO:0006813, GO:0008076, GO:0009409, GO:0009414, GO:0009737, GO:0009753, GO:0010200, GO:0015271, GO:0016020, GO:0016021, GO:0030551, GO:0030955, GO:0034765, GO:0050832, GO:0071805
VIT_214s0006g01240	5	NA	2.12076	0.177581	1.63223	-0.204448	-0.826234	AT5G39790	308	1e-104	0.71	0.82	NA	Encodes a chloroplast localized protein with starch binding activity that may be involved in carbohydrate metabolism.	GO:0009507, GO:0030247
VIT_214s0006g02290	5	ap2 erf domain-containing transcription factor	0.218429	0.0674173	0.141245	-0.00581983	-2.31819	AT4G32800	140	2e-40	0.63	0.8	NA	encodes a member of the DREB subfamily A-4 of ERF/AP2 transcription factor family. The protein contains one AP2 domain. There are 17 members in this subfamily including TINY.	GO:0003677, GO:0003700, GO:0005634, GO:0005667, GO:0006355
VIT_214s0060g02000	5	f-box protein pp2-b15-like	0.679198	-0.204517	0.182298	-1.84819	-1.49397	AT1G09155	289	3e-96	0.54	0.71	AtPP2-B15, PP2-B15	NA	GO:0005515, GO:0005634, GO:0030246
VIT_214s0066g01210	5	carbonic anhydrase	0.165165	0.0400383	-0.0482733	-0.498631	-2.49527	AT3G01500	475	7e-168	0.69	0.8	ATBCA1, ATSABP3, CA1, SABP3	Encodes a putative beta-carbonic anhydrase betaCA1. Together with betaCA4 (At1g70410) regulates CO2-controlled stomatal movements in guard cells.	GO:0000165, GO:0004089, GO:0005515, GO:0005829, GO:0006098, GO:0006612, GO:0006730, GO:0006807, GO:0008270, GO:0009409, GO:0009507, GO:0009535, GO:0009536, GO:0009570, GO:0009579, GO:0009595, GO:0009697, GO:0009817, GO:0009862, GO:0009867, GO:0009941, GO:0010037, GO:0010119, GO:0010200, GO:0010310, GO:0010319, GO:0010363, GO:0015976, GO:0016020, GO:0016829, GO:0019684, GO:0031348, GO:0042742, GO:…
VIT_214s0068g01020	5	cofactor assembly of complex c	0.826982	2.58711	1.85453	0.266201	-0.0647202	AT3G26710	324	8e-111	0.64	0.76	CCB1	NA	GO:0006364, GO:0009507, GO:0010027, GO:0010190, GO:0010207, GO:0016020, GO:0019288
VIT_214s0219g00030	5	tpa: ring zinc finger domain superfamily protein	-0.401343	-0.640697	-0.755696	-1.35942	-3.03499	AT3G27330	249	1e-74	0.49	0.62	NA	NA	GO:0005515, GO:0005634, GO:0008270, GO:0016874, GO:0046872
VIT_215s0046g00200	5	NA	1.51903	1.47301	2.03016	-0.0188839	-0.219215	None	None	None	None	None	None	None	NA
VIT_215s0046g00320	5	transcription factor bhlh13	-1.30725	2.60277	1.22025	0.0889849	-0.223141	AT1G01260	602	0	0.53	0.67	NA	NA	GO:0003677, GO:0003700, GO:0005634, GO:0005667, GO:0006355, GO:0009611, GO:0009628, GO:0009694, GO:0009737, GO:0009738, GO:0009753, GO:0009755, GO:0016491, GO:0032440, GO:0046983, GO:0055114, GO:1901701
VIT_215s0046g01090	5	uncharacterized protein chloroplastic-like	2.23462	1.27257	2.13857	-0.268745	-0.948227	AT4G01050	444	3e-152	0.55	0.67	TROL	hydroxyproline-rich glycoprotein family protein, contains a rhodanese homology domain. Required for anchoring the FNR flavoenzyme to the thylakoid membranes and sustaining high efficiency photosynthetic linear electron flow.	GO:0000165, GO:0003824, GO:0004553, GO:0005515, GO:0005975, GO:0006364, GO:0006546, GO:0006612, GO:0006636, GO:0006733, GO:0006766, GO:0009072, GO:0009106, GO:0009108, GO:0009117, GO:0009409, GO:0009535, GO:0009595, GO:0009637, GO:0009695, GO:0009697, GO:0009744, GO:0009749, GO:0009772, GO:0009773, GO:0009862, GO:0009867, GO:0009902, GO:0009941, GO:0010027, GO:0010114, GO:0010200, GO:0010207, GO:…
VIT_215s0046g01880	5	zinc finger	-0.039302	2.06218	2.63232	0.0613943	-0.822046	AT3G61460	238	5e-80	0.72	0.83	BRH1	Encodes a novel ring finger protein and forms an N-terminal hydrophobic domain and a C-terminal RING-H2 signature. Expression is down regulated by brassinolide.	GO:0005515, GO:0005634, GO:0008270, GO:0009737, GO:0009741, GO:0010200, GO:0016874, GO:0030003, GO:0046872, GO:0070838
VIT_215s0046g02110	5	desiccation protectant protein lea14-like protein	-0.873991	-0.0381207	-0.917086	-3.02649	-3.57239	AT2G46140	206	1e-67	0.66	0.8	NA	NA	GO:0006950, GO:0009269
VIT_215s0046g02160	5	peptidase family protein	1.21899	0.66858	2.09434	-0.220377	-0.341387	AT3G61540	762	0	0.71	0.82	NA	NA	GO:0004177, GO:0005773, GO:0005829, GO:0006508, GO:0009507, GO:0016787, GO:0019344
VIT_215s0046g02190	5	wrky transcription factor 22	2.78774	0.430161	2.03734	-0.747128	-0.215641	AT4G01250	264	1e-85	0.48	0.59	AtWRKY22, WRKY22	member of WRKY Transcription Factor; Group II-e	GO:0003677, GO:0003700, GO:0005634, GO:0005667, GO:0006355, GO:0006952, GO:0010200, GO:0043565, GO:0044699
VIT_215s0048g00910	5	uncharacterized protein	0.23452	-0.0223273	0.279213	0.210793	-2.93785	AT3G60810	281	1e-95	0.65	0.76	NA	NA	GO:0009536
VIT_215s0048g01600	5	cytochrome p450 76c4	0.16375	1.06552	2.47712	0.52611	-0.684633	AT2G45550	531	0	0.52	0.69	CYP76C4	member of CYP76C	GO:0004497, GO:0005506, GO:0009055, GO:0016491, GO:0016705, GO:0020037, GO:0046872, GO:0055114
VIT_215s0048g02870	5	homeobox-leucine zipper protein athb-7	1.05025	2.99473	1.66947	-0.181626	0.218859	AT2G46680	209	2e-66	0.48	0.65	ATHB-7, ATHB7, HB-7	encodes a putative transcription factor that contains a homeodomain closely linked to a leucine zipper motif. Transcript is detected in all tissues examined. Is transcriptionally regulated in an ABA-dependent manner and may act in a signal transduction pathway which mediates a drought response.	GO:0000976, GO:0003677, GO:0003700, GO:0005634, GO:0005667, GO:0006355, GO:0006950, GO:0006970, GO:0007275, GO:0009409, GO:0009414, GO:0009651, GO:0009737, GO:0009738, GO:0042538, GO:0043565, GO:0045893
VIT_215s0048g02990	5	atp binding	2.33917	1.56015	2.15911	-0.274468	-0.538705	AT2G46620	582	0	0.62	0.76	NA	NA	GO:0000166, GO:0005524, GO:0005886, GO:0009693, GO:0016887, GO:0017111
VIT_216s0022g02070	5	kinesin like protein	0.556891	1.64132	1.00324	-0.552932	-0.832969	AT5G51720	126	1e-37	0.8	0.87	At-NEET, NEET	NA	GO:0005739, GO:0006098, GO:0009570, GO:0010150, GO:0016556, GO:0043231, GO:0051537, GO:0055072, GO:0072593
VIT_216s0039g00970	5	glutathione s-	1.81652	-0.068222	1.47817	-0.384097	-0.944655	AT2G29420	205	3e-65	0.46	0.67	ATGSTU7, GST25, GSTU7	Encodes glutathione transferase belonging to the tau class of GSTs. Naming convention according to Wagner et al. (2002). Induced by Salicylic acid. Independent of NPR1 for their induction by salicylic acid.	GO:0004364, GO:0004462, GO:0004672, GO:0005515, GO:0005524, GO:0005975, GO:0006090, GO:0006468, GO:0006749, GO:0016021, GO:0016740, GO:0016829
VIT_216s0039g01580	5	carbohydrate kinase-like protein	1.11917	0.752589	1.97147	-0.275835	-0.484512	AT4G27600	637	0	0.69	0.77	NARA5	Encodes a phosphofructokinase B-type carbohydrate kinase family protein, NARA5. Regulates photosynthetic gene expression.	GO:0004001, GO:0004747, GO:0005739, GO:0006014, GO:0006098, GO:0006144, GO:0006167, GO:0009507, GO:0009902, GO:0010027, GO:0015979, GO:0016301, GO:0016310, GO:0016740, GO:0019288, GO:0034660, GO:0042793
VIT_216s0039g02230	5	udp-glucose:flavonoid 3-o-glucosyltransferase	0.184676	0.318569	0.463144	-0.841225	-2.69669	AT5G17050	566	0	0.59	0.75	UGT78D2	The At5g17050 encodes a anthocyanidin 3-O-glucosyltransferase which specifically glucosylates the 3-position of the flavonoid C-ring. Anthocyanidins such as cyanidin and pelargonidin as well as flavonols such as kaempferol and quercetin are accepted substrates.	GO:0008152, GO:0009718, GO:0009744, GO:0010224, GO:0016740, GO:0016757, GO:0016758, GO:0033303, GO:0033330, GO:0033485, GO:0047213, GO:0047230, GO:0047893, GO:0051555, GO:0080043, GO:0080059, GO:0080167
VIT_216s0050g00110	5	shortage in chiasmata 1	-0.0109643	0.089573	0.338329	-1.16491	-2.17372	AT5G52290	937	0	0.39	0.55	SHOC1	Encodes a protein with similarity to XPF endonucleases. Loss of function mutations have defects in meiosis- specifically a reduction in the number of chiasmata. As a result both pollen and embryo sacs are abnormal and plants have severely reduced fertility.	GO:0000712, GO:0009506
VIT_216s0050g02680	5	probable protein phosphatase 2c 8-like	0.421172	2.0094	0.625719	-0.789565	-0.615298	AT1G07430	199	3e-59	0.54	0.7	AIP1, AtAIP1, HAI2	NA	GO:0000287, GO:0003824, GO:0004721, GO:0004722, GO:0006470, GO:0008287, GO:0016787, GO:0030145, GO:0046872
[truncated: 32 more rows]

## Sheet: Cluster 1 BP GO
GO.ID	Term	Annotated	Significant	Expected	weighted.Fisher.p	Genes
[truncated: 44 more rows]

## Sheet: Cluster 2 BP GO
GO.ID	Term	Annotated	Significant	Expected	weighted.Fisher.p	Genes
[truncated: 50 more rows]

[truncated: 3 more sheets: Cluster 3 BP GO, Cluster 4 BP GO, Cluster 5 BP GO]
