# Supplementary material for: Comparative genome-wide transcriptome analysis of Vitis vinifera responses to adapted and non-adapted strains of two-spotted spider mite, Tetranyhus urticae
Source: BMC Genomics. 2016 Jan 22;17:74. doi: 10.1186/s12864-016-2401-3 (PMC4724079; doi:10.1186/s12864-016-2401-3)
Supplement: Additional file 9: — List of Arabidopsis -tomato-grapevine orthologous trios. (XLSX 749 kb) [file 12864_2016_2401_MOESM9_ESM.xlsx]

## Sheet: arabidopsis_tomato_grapevine_or
Arabidopsis	Tomato	Grapevine	TAIR.Symbol	TAIR.Description
AT2G03430	Solyc05g012590.2.1	VIT_201s0011g00840	NA	NA
AT2G03420	Solyc05g012600.2.1	VIT_201s0011g00850	NA	NA
AT1G69340	Solyc05g012610.2.1	VIT_201s0011g00870	NA	NA
AT2G03390	Solyc05g012620.2.1	VIT_201s0011g00880	NA	NA
AT1G69350	Solyc05g012630.1.1	VIT_201s0011g00890	NA	NA
AT2G03360	Solyc05g012660.1.1	VIT_201s0010g00460	NA	NA
AT1G69380	Solyc05g012690.2.1	VIT_201s0010g00520	RRG	NA
AT1G28140	Solyc05g012700.2.1	VIT_201s0150g00130	NA	NA
AT1G69390	Solyc05g012710.2.1	VIT_201s0011g00270	ARC12, ATMINE1, MINE1	Encodes an Arabidopsis homologue of the bacterial MinE topological specificity factor ensuring correct division site placement. It is an essential integral component of the plastid division machinery.
AT5G61840	Solyc05g012730.1.1	VIT_201s0150g00180	GUT1	NA
AT1G69420	Solyc05g012790.2.1	VIT_201s0113g00420	NA	NA
AT2G26790	Solyc05g012920.1.1	VIT_203s0017g01920	NA	NA
AT1G26660	Solyc05g012930.2.1	VIT_206s0004g00900	NA	NA
AT4G20325	Solyc05g012940.2.1	VIT_204s0008g03180	NA	NA
AT1G29150	Solyc05g013030.1.1	VIT_214s0030g01670	ATS9, RPN6	specifically interacts with FUS6/COP11 via the C-terminal domain of FUS6/COP11 and associates with an ATPase subunit of the 19S proteasome regulatory complex, AtS6A.
AT1G13980	Solyc05g013040.2.1	VIT_202s0012g01790	EMB30, GN, VAN7	Encodes a GDP/GTP exchange factor for small G-proteins of the ADP ribosylation factor (RAF) class, and as regulator of intracellular trafficking. Homologous to Sec7p and YEC2 from yeast. Involved in the specification of apical-basal pattern formation. Essential for cell division, expansion and adhesion. It appears that heteotypic binding between the DCB and C-terminal domains of two GNOM proteins…
AT1G13990	Solyc05g013060.2.1	VIT_201s0113g00560	NA	NA
AT1G14000	Solyc05g013070.2.1	VIT_201s0182g00020	VIK	Encodes a protein with similarity to members of the C1 subgroup of MAP kinase kinase kinases. Interacts physically with the receptor kinase BRL2/VH1 and appears to be involved in auxin and brassinosteriod signaling.
AT1G14030	Solyc05g013160.2.1	VIT_201s0182g00050	LSMT-L	NA
AT1G14060	Solyc05g013170.2.1	VIT_218s0001g07870	NA	NA
AT2G02980	Solyc05g013200.1.1	VIT_201s0026g02510	OTP85	Encodes a chloroplast RNA editing factor.
AT1G60780	Solyc05g013340.2.1	VIT_200s0225g00220	HAP13	NA
AT1G70580	Solyc05g013380.2.1	VIT_200s0225g00130	AOAT2, GGT2	Encodes a protein with glyoxylate aminotransferase activity. It can act on a number of different small substrates and amino acids in vitro.
AT5G57250	Solyc05g013400.2.1	VIT_218s0117g00180	NA	NA
AT1G70590	Solyc05g013410.2.1	VIT_200s0225g00110	NA	NA
AT2G42490	Solyc05g013440.2.1	VIT_217s0000g09100	NA	NA
AT3G26580	Solyc05g013480.2.1	VIT_200s0225g00010	NA	NA
AT1G70620	Solyc05g013490.2.1	VIT_200s0291g00090	NA	NA
AT1G70630	Solyc05g013500.2.1	VIT_200s0291g00070	NA	NA
AT3G26570	Solyc05g013510.2.1	VIT_200s0291g00060	ORF02, PHT2;1	low affinity phosphate transporter
AT1G70640	Solyc05g013530.2.1	VIT_200s0291g00050	NA	NA
AT1G67910	Solyc05g013560.2.1	VIT_200s0291g00020	NA	NA
AT1G67900	Solyc05g013570.2.1	VIT_201s0137g00820	NA	NA
AT1G67840	Solyc05g013670.2.1	VIT_201s0137g00760	CSK	Encodes a chloroplast sensor kinase (CSK) that shares common ancestors with cyanobacterial histidine sensor kinases. CSK is synthesised in the cytosol and imported into the chloroplast as a protein precusor. CSK is autophosphorylated and required for control of transcription of chloroplast genes by the redox state of an electron carrier connecting photosystems I and II.
AT3G26430	Solyc05g013680.2.1	VIT_201s0137g00730	NA	NA
AT3G26400	Solyc05g013700.2.1	VIT_201s0137g00690	EIF4B1	member of eIF4B - eukaryotic initiation factor 4B
AT3G26380	Solyc05g013720.2.1	VIT_201s0137g00630	NA	NA
AT3G26370	Solyc05g013730.2.1	VIT_201s0137g00620	NA	NA
AT1G13030	Solyc05g013740.2.1	VIT_201s0137g00610	NA	NA
AT3G26350	Solyc05g013760.2.1	VIT_201s0137g00585	NA	NA
AT4G24740	Solyc05g013770.2.1	VIT_217s0000g09500	AFC2, AME1, FC2	a LAMMER-type protein kinase that co-precipitates with serine/arginine-rich (SR) proteins in vitro, interaction modulated by phosphorylation of the proteins.
AT1G24560	Solyc05g013780.2.1	VIT_201s0137g00500	NA	NA
AT1G13120	Solyc05g013790.2.1	VIT_201s0137g00440	AtGLE1, GLE1	NA
AT1G24530	Solyc05g013880.1.1	VIT_201s0137g00360	NA	NA
AT1G67785	Solyc05g013910.2.1	VIT_201s0137g00340	NA	NA
AT3G26120	Solyc05g013930.1.1	VIT_201s0137g00320	TEL1	Similar to terminal ear1 in Zea mays. A member of mei2-like gene family; phylogenetic analysis revealed that TEL1 belongs to the third clade of mei2-like proteins (TEL clade), with conserved two N-terminal RNA recognition motifs (RRM), in addition to the C-terminal RRM, shared among all mei2-like proteins.
AT1G13180	Solyc05g013940.2.1	VIT_201s0137g00280	ARP3, ATARP3, DIS1	Mutant has defect in trichome cell expansion and actin organization resulting in a distorted trichome phenotype.
AT1G13170	Solyc05g013960.2.1	VIT_201s0137g00290	ORP1D	NA
AT1G13190	Solyc05g013970.2.1	VIT_201s0137g00270	NA	NA
AT1G24510	Solyc05g013990.2.1	VIT_201s0137g00250	NA	NA
AT3G26100	Solyc05g014030.2.1	VIT_201s0137g00230	NA	NA
AT1G24490	Solyc05g014050.2.1	VIT_201s0137g00220	ALB4, ARTEMIS	Homologue of the Alb3/Oxa1/YidC family. ALB4 is almost identical to the Alb3/Oxa1/YidC domain of the previously described 110 kDa inner envelope protein ARTEMIS. However, ALB4 is expressed as a separate 55 kDa protein and is located in the thylakoid membrane of chloroplasts. Analysis of a T-DNA insertion line with a reduced level of Alb4 revealed chloroplasts with an altered ultrastructure. Mutan…
AT5G37190	Solyc05g014130.2.1	VIT_201s0137g00190	CIP4	COP1-interacting protein 4, a nuclear-localized positive regulator of arabidopsis photomorphogenesis
AT3G26090	Solyc05g014160.2.1	VIT_201s0010g02160	ATRGS1, RGS1	Encodes AtRGS1, a putative membrane receptor for D-glucose. Also functions as a regulator of G-protein signaling. Has GTPase-accelerating activity. Regulates the activity of AtGPA1. Lines over-expressing the gene are more tolerant to dehydration and root elongation. These phenotypes are dependent on ABA. Nuclear localization of the protein is dependent on ABA.
AT3G26085	Solyc05g014190.2.1	VIT_201s0010g02170	NA	NA
AT1G24460	Solyc05g014200.2.1	VIT_201s0010g02180	TNO1	NA
AT1G24440	Solyc05g014230.2.1	VIT_201s0010g02200	NA	NA
AT1G67720	Solyc05g014240.2.1	VIT_201s0010g02210	NA	NA
AT1G67710	Solyc05g014260.2.1	VIT_201s0010g02230	ARR11	Encodes an Arabidopsis response regulator (ARR) protein that acts in concert with other type-B ARRs in the cytokinin signaling pathway.
AT1G67700	Solyc05g014310.2.1	VIT_201s0010g02280	NA	NA
AT1G24430	Solyc05g014330.1.1	VIT_201s0010g02320	NA	NA
AT3G25980	Solyc05g014370.2.1	VIT_201s0010g02430	AtMAD2, MAD2	Encodes MAD2 (MITOTIC ARREST-DEFICIENT 2). May have the spindle assembly checkpoint protein functions conserved from yeast to humans.
AT3G04130	Solyc05g014490.1.1	VIT_201s0010g02470	NA	NA
AT1G67630	Solyc05g014540.2.1	VIT_201s0010g02690	EMB2814, POLA2	NA
AT1G27850	Solyc05g014640.2.1	VIT_201s0010g02610	NA	NA
AT1G67620	Solyc05g014650.2.1	VIT_201s0010g02620	NA	NA
AT1G27880	Solyc05g014690.1.1	VIT_201s0010g02590	NA	NA
AT1G67590	Solyc05g014710.2.1	VIT_201s0010g02560	NA	NA
AT1G67580	Solyc05g014760.2.1	VIT_201s0010g02550	NA	NA
AT1G67560	Solyc05g014790.2.1	VIT_201s0010g02750	ATLOX6, LOX6	NA
AT1G67550	Solyc05g014970.2.1	VIT_201s0010g02760	URE	Encodes a nickel-containing urea hydrolase involved in nitrogen recycling. It requires three urease accessory proteins for its activation.
AT1G27900	Solyc05g015040.2.1	VIT_201s0010g02780	NA	NA
AT5G43230	Solyc05g015050.2.1	VIT_201s0010g02810	NA	NA
AT1G67510	Solyc05g015150.2.1	VIT_201s0010g02910	NA	NA
AT1G22860	Solyc05g015210.2.1	VIT_200s0125g00260	NA	NA
AT1G67490	Solyc05g015220.2.1	VIT_201s0010g03300	GCS1, KNF	Encodes an alpha-glucosidase I enzyme that catalyzes the first step in N-linked glycan processing. Localized to the endoplasmic reticulum (ER).
AT1G67440	Solyc05g015310.2.1	VIT_201s0010g03350	emb1688	NA
AT1G27920	Solyc05g015320.2.1	VIT_201s0010g03540	MAP65-8	NA
AT5G43250	Solyc05g015330.1.1	VIT_201s0010g03550	NF-YC13	NA
AT1G67360	Solyc05g015390.2.1	VIT_201s0010g03600	NA	NA
AT1G67340	Solyc05g015420.2.1	VIT_201s0010g03630	NA	NA
AT5G43260	Solyc05g015470.1.1	VIT_201s0010g03640	NA	NA
AT1G27950	Solyc05g015490.2.1	VIT_201s0010g03685	LTPG1	Encodes LTPG1, a lipid transfer protein with a predicted GPI (glycosylphosphatidylinositol)-anchor domain. Localized in the plasma membrane. Disruption of the LTPG1 gene causes alterations of cuticular lipid composition, but no significant changes on total wax and cutin monomer loads are seen.
AT1G67325	Solyc05g015500.2.1	VIT_201s0010g03700	NA	NA
AT5G43270	Solyc05g015510.2.1	VIT_201s0010g03710	SPL2	member of the SPL (squamosa-promoter binding protein-like) gene family, a novel gene family encoding DNA binding proteins and putative transcription factors. In conjunction with SPL10 and SPL11, SPL2 redundantly controls proper development of lateral organs in association with shoot maturation in the reproductive phase.
AT1G27340	Solyc05g015520.2.1	VIT_201s0010g03730	LCR	NA
AT1G27330	Solyc05g015530.2.1	VIT_201s0010g03750	NA	NA
AT1G27320	Solyc05g015610.2.1	VIT_201s0010g03780	AHK3, HK3	Encodes a histidine kinases, a cytokinin receptor that controls cytokinin-mediated leaf longevity through a specific phosphorylation of the response regulator, ARR2.
AT1G27300	Solyc05g015640.2.1	VIT_201s0010g03800	NA	NA
AT1G27290	Solyc05g015710.2.1	VIT_201s0010g03880	NA	NA
AT1G24260	Solyc05g015750.2.1	VIT_201s0010g03900	AGL9, SEP3	Member of the MADs box transcription factor family. SEP3 is redundant with SEP1 and 2. Flowers of SEP1/2/3 triple mutants show a conversion of petals and stamens to sepals.SEP3 forms heterotetrameric complexes with other MADS box family members and binds to the CArG box motif.
AT1G24267	Solyc05g015820.2.1	VIT_201s0010g03920	NA	NA
AT5G13080	Solyc05g015850.2.1	VIT_201s0010g03930	ATWRKY75, WRKY75	WRKY75 is one of several transcription factors induced during Pi deprivation. It is nuclear localized and regulated differentially during Pi starvation. RNAi mediated suppression of WRKY75 made the plants more susceptible to Pi stress as indicated by the higher accumulation of anthocyanin during Pi starvation.
AT1G27980	Solyc05g015860.2.1	VIT_201s0010g03940	ATDPL1, DPL1	NA
AT1G27990	Solyc05g015890.2.1	VIT_201s0010g03990	NA	NA
AT5G13110	Solyc05g015950.2.1	VIT_201s0146g00060	G6PD2	Encodes a plastidic glucose-6-phosphate dehydrogenase that is sensitive to reduction by DTT and whose mRNA is most highly expressed in root.
AT5G13100	Solyc05g015980.2.1	VIT_201s0146g00020	NA	NA
AT4G15080	Solyc05g016030.2.1	VIT_203s0017g01770	NA	NA
AT3G59080	Solyc05g016310.1.1	VIT_212s0028g00610	NA	NA
AT4G15110	Solyc05g016330.2.1	VIT_203s0017g01930	CYP97B3	member of CYP97B
AT1G23230	Solyc05g016440.2.1	VIT_201s0011g05540	NA	NA
AT2G01690	Solyc05g017860.2.1	VIT_201s0011g05710	NA	NA
AT1G24706	Solyc05g017890.2.1	VIT_201s0011g06090	AtTHO2, EMB2793, THO2	Encodes a component of the putative Arabidopsis THO/TREX complex: THO1 or HPR1 (At5g09860), THO2 (At1g24706), THO3 or TEX1 (At5g56130), THO5 (At5g42920, At1g45233), THO6 (At2g19430), and THO7 (At5g16790, At3g02950). THO/TREX complexes in animals have been implicated in the transport of mRNA precursors. Mutants of THO3/TEX1, THO1, THO6 accumulate reduced amount of small interfering (si)RNA, sugges…
AT2G26900	Solyc05g017950.2.1	VIT_211s0016g04560	BASS2	NA
AT2G19870	Solyc05g017990.2.1	VIT_211s0016g03120	NA	NA
AT1G35190	Solyc05g018130.2.1	VIT_211s0016g03200	NA	NA
AT5G19680	Solyc05g018150.2.1	VIT_211s0016g03280	NA	NA
AT2G20020	Solyc05g018240.2.1	VIT_211s0016g03390	ATCAF1, CAF1	Promotes the splicing of chloroplast group II introns. Splices clpP-1 and ropC1 introns.
AT2G20050	Solyc05g018300.2.1	VIT_211s0016g03430	NA	NA
AT4G28910	Solyc05g018320.2.1	VIT_211s0016g03410	NINJA	NA
AT4G28990	Solyc05g018340.2.1	VIT_211s0016g03670	NA	NA
AT3G24440	Solyc05g018390.2.1	VIT_211s0016g04240	VIL1, VRN5	Encodes Vernalization Insensitive 3-like 1 (VIL1). VIL1 is involved in the photoperiod and vernalization of Arabidopsis by regulating expression of the related floral repressors Flowering Locus C (FLC) and Flowering Locus M (FLM). VIL1, along with VIN3 (Vernalization Insensitive 3) is necessary for the chromatin modification to FLC and FLM.
AT4G13360	Solyc05g018410.1.1	VIT_211s0016g04290	NA	NA
AT1G14740	Solyc05g018500.2.1	VIT_201s0011g06210	TTA1	NA
AT5G20080	Solyc05g018520.2.1	VIT_211s0016g04970	NA	NA
AT3G33520	Solyc05g018600.2.1	VIT_211s0016g05490	ARP6, ATARP6, ESD1, SUF3	Encodes ACTIN-RELATED PROTEIN6 (ARP6), a putative component of a chromatin-remodeling complex. Required for both histone acetylation and methylation of the FLC chromatin in Arabidopsis. Along with PIE1 forms a complex to deposit modified histone H2A.Z at several loci within the genome. This modification alters the expression of the target genes (i.e. FLC, MAF4, MAF6). Incorporation of this varian…
AT5G63860	Solyc05g018620.2.1	VIT_207s0031g02560	UVR8	UV-B-specific signaling component that orchestrates expression of a range of genes with vital UV-protective functions. Located in the nucleus and the cytosol. Associates with chromatin via histones. UV-B light promotes URV8 protein accumulation in the nucleus.
AT2G30390	Solyc05g018650.2.1	VIT_207s0031g03200	ATFC-II, FC-II, FC2	Encodes one of two ferrochelatase genes in Arabidopsis. Ferrochelatase is the terminal enzyme of heme biosynthesis. FC-II is speculated to operate in photosynthetic cytochromes
AT4G29720	Solyc05g018880.1.1	VIT_211s0016g02180	ATPAO5, PAO5	NA
AT2G30880	Solyc05g021100.2.1	VIT_212s0028g00830	AtSWAP70, SWAP70	NA
AT1G57820	Solyc05g023680.2.1	VIT_201s0150g00140	ORTH2, VIM1	Encodes a 645-amino acid methylcytosine-binding protein with a PHD domain, two RING finger domains, and an SRA domain that is involved in centromere heterochromatinization. This protein functions as an E3 ubiquitin ligase in vitro. The protein has been shown to bind to methylated cytosines of CG, CNG and CNN motifs via its SRA domain but has a preference for the former. It plays a role in the est…
AT3G55510	Solyc05g023710.2.1	VIT_213s0019g03900	RBL	NA
AT5G13300	Solyc05g023750.2.1	VIT_201s0150g00030	AGD3, SFC, VAN3	Belongs to 15-member small GTPase gene family, ARF-GAP domain proteins (AGD); corresponds to AGD3, and is one of four proteins belonging to class 1, together with AGD1, AGD2 and AGD4. The protein contains four domains: BAR domain, PH domain, an ARF-GAP domain, and two Ankyrin repeats. In sfc mutants, the secondary and tertiary veins of cotyledons, leaves, sepals and petals are largely replaced by…
AT5G13290	Solyc05g023760.2.1	VIT_201s0150g00020	CRN, SOL2	Encodes a protein with predicted Ser/Thr kinase activity and membrane localization that is involved in the CLV3 signaling pathway that represses WUS expression in the meristem. Loss of function of CRN can suppress the phenotype caused by overexpression of CLV3. SOL2 isolated as a suppressor of root- specific overexpression of CLE19, a clavata3 like gene. sol2 partially suppresses the short root p…
AT4G35540	Solyc05g023840.1.1	VIT_210s0003g01200	NA	NA
AT5G13230	Solyc05g023900.1.1	VIT_201s0146g00490	NA	NA
AT2G33500	Solyc05g024010.2.1	VIT_201s0146g00360	BBX12	NA
AT5G43280	Solyc05g024240.2.1	VIT_201s0146g00270	ATDCI1, DCI1	Encodes the peroxisomal delta 3,5-delta2,4-dienoyl-CoA isomerase, a enzyme involved in degradation of unsaturated fatty acids. Gene expression is induced upon seed germination.
AT3G07720	Solyc05g024410.2.1	VIT_212s0057g01080	NA	NA
AT5G58090	Solyc05g025500.2.1	VIT_209s0070g00310	NA	NA
AT2G06510	Solyc05g025590.2.1	VIT_211s0016g01390	ATRPA1A, ATRPA70A, RPA1A, RPA70A	Encodes a homolog of Replication Protein A that is involved in meiosis I in pollen mother cells. rpa1a mutants have a reduced number of class I crossovers. The protein is located in chromatin-associated foci in early leptotene and can be detected in these foci until late pachytene of meiosis I.
AT2G06520	Solyc05g025600.1.1	VIT_204s0008g01730	PSBX	Encodes a protein with sequence similarity to the spinach photosystem II subunit PsbX.
AT2G07360	Solyc05g025740.2.1	VIT_207s0031g02090	NA	NA
AT2G05940	Solyc05g025820.2.1	VIT_211s0016g01060	RIPK	NA
AT2G19790	Solyc05g026130.2.1	VIT_211s0016g02840	NA	NA
AT2G31190	Solyc05g026140.2.1	VIT_207s0005g03330	RUS2, WXR1	Encodes RUS2 (root UVB sensitive2), a DUF647-containing protein that is homologous to the RUS1 protein. RUS2 works with RUS1 in a root UV-B sensing pathway that plays a vital role in Arabidopsis early seedling morphogenesis and development. Required for auxin polar transport.
AT4G29230	Solyc05g026180.1.1	VIT_211s0016g02880	anac075, NAC075	NA
AT4G29330	Solyc05g026310.2.1	VIT_204s0008g00510	DER1	NA
AT1G70820	Solyc05g026490.2.1	VIT_201s0011g05210	NA	NA
AT1G70770	Solyc05g026540.2.1	VIT_201s0011g05280	NA	NA
AT1G70760	Solyc05g026550.2.1	VIT_201s0011g05290	CRR23, NdhL	a subunit of the chloroplast NAD(P)H dehydrogenase complex, involved in PSI cyclic electron transport. Located on the thylakoid membrane. Mutant has impaired NAD(P)H dehydrogenase activity.
AT1G23180	Solyc05g026560.2.1	VIT_201s0011g05300	NA	NA
AT2G01590	Solyc05g026570.2.1	VIT_201s0011g05310	CRR3	Likely a subunit of the chloroplast NAD(P)H dehydrogenase complex, involved in PSI cyclic electron transport. Located in the membrane fraction of chloroplast. Mutant has impaired NAD(P)H dehydrogenase activity.
AT5G04900	Solyc05g032660.2.1	VIT_201s0010g00590	NOL	Encodes a chlorophyll b reducatase involved in the degradation of chlorophyll b and LHCII (light harvesting complex II).
AT5G20610	Solyc05g032750.2.1	VIT_211s0016g01690	NA	NA
AT5G53070	Solyc05g032880.2.1	VIT_216s0098g01670	NA	NA
AT2G05230	Solyc05g040050.1.1	VIT_212s0057g00710	NA	NA
AT1G06570	Solyc05g041200.2.1	VIT_212s0028g00710	HPD, HPPD, PDS1	Mutation of the PDS1 locus disrupts the activity of p-hydroxyphenylpyruvate dioxygenase (HPPDase), the first committed step in the synthesis of both plastoquinone and tocopherols in plants.
AT2G04790	Solyc05g041430.2.1	VIT_212s0059g00600	NA	NA
AT2G04845	Solyc05g041830.2.1	VIT_212s0057g00440	NA	NA
AT2G05755	Solyc05g042050.2.1	VIT_212s0059g01270	NA	NA
AT2G31340	Solyc05g042120.2.1	VIT_212s0059g01350	emb1381	NA
AT2G32900	Solyc05g043350.2.1	VIT_212s0059g01570	ATZW10	homologous to Drosophila ZW10, a centromere/kinetochore protein involved in chromosome segregation
AT2G32520	Solyc05g043430.2.1	VIT_212s0059g00890	NA	NA
AT1G05120	Solyc05g044480.2.1	VIT_212s0059g00800	NA	NA
AT4G00800	Solyc05g044610.1.1	VIT_215s0048g02590	SETH5	NA
AT4G25910	Solyc05g044630.2.1	VIT_211s0052g00640	ATCNFU3, NFU3	Encodes a protein containing the NFU domain that may be involved in iron-sulfur cluster assembly. Part of a five member gene family, more closely related to NFU1 and 2 than to NFU4 and 5. Targeted to the chloroplast.
AT1G05200	Solyc05g045650.2.1	VIT_212s0059g02270	ATGLR3.4, GLR3.4, GLUR3	member of Putative ligand-gated ion channel subunit family
AT3G21880	Solyc05g046040.1.1	VIT_212s0059g02500	BBX10	NA
AT3G49740	Solyc05g046280.1.1	VIT_200s0525g00030	NA	NA
AT5G35320	Solyc05g046310.2.1	VIT_211s0078g00260	NA	NA
AT4G21150	Solyc05g046330.2.1	VIT_207s0005g03640	HAP6	NA
AT2G31490	Solyc05g046390.2.1	VIT_212s0055g00700	NA	NA
AT3G60500	Solyc05g047420.2.1	VIT_218s0072g00870	CER7, G3	Encodes a 3'-5' exoribonuclease, positively regulates CER3 transcription, involved in cuticular wax biosynthesis.
AT5G35330	Solyc05g047450.1.1	VIT_211s0065g01010	ATMBD2, MBD02, MBD2	Protein containing methyl-CpG-binding domain.Has sequence similarity to human MBD proteins.
AT2G06990	Solyc05g047520.2.1	VIT_211s0065g00340	HEN2	encodes a putative DExH-box RNA helicase that acts redundantly with HEN1, HUA1, and HUA2 in the specification of floral organ identity in the third whorl.
AT3G42630	Solyc05g047540.2.1	VIT_211s0065g00380	NA	NA
AT2G26440	Solyc05g047590.2.1	VIT_211s0016g00300	NA	NA
AT2G45640	Solyc05g047690.2.1	VIT_215s0048g01290	ATSAP18, SAP18	Involved in the regulation of salt stress. Expression of AtSAP18 is induced by NaCl, cold, drought, ABA, and ethylene treatment. AtSAP18 and HDA19 associate with ERF3 and ERF4 both in vitro and in vivo.
AT2G45520	Solyc05g048750.2.1	VIT_215s0048g01660	NA	NA
AT4G00590	Solyc05g048770.2.1	VIT_215s0046g03410	NA	NA
AT1G01760	Solyc05g048810.2.1	VIT_215s0046g03160	NA	NA
AT1G01730	Solyc05g049880.2.1	VIT_215s0046g02890	NA	NA
AT3G61320	Solyc05g049900.2.1	VIT_215s0046g02870	NA	NA
AT4G00525	Solyc05g049940.2.1	VIT_215s0021g00850	NA	NA
AT2G46040	Solyc05g049960.2.1	VIT_215s0046g01790	NA	NA
AT3G61490	Solyc05g049980.2.1	VIT_215s0046g02000	NA	NA
AT5G51130	Solyc05g050000.2.1	VIT_211s0016g03450	NA	NA
AT2G46220	Solyc05g050110.2.1	VIT_215s0046g01660	NA	NA
AT4G01040	Solyc05g050320.2.1	VIT_215s0046g01080	NA	NA
AT3G61710	Solyc05g050390.2.1	VIT_215s0046g00950	ATATG6, AtBECLIN1, ATG6, BECLIN1	Encodes autophagy protein 6 (ATG6), required for pollen germination and plant development.
AT2G46580	Solyc05g050530.2.1	VIT_215s0046g00180	NA	NA
AT2G46570	Solyc05g050540.2.1	VIT_215s0046g00190	LAC6	putative laccase, a member of laccase family of genes (with 17 members in Arabidopsis).
AT1G01290	Solyc05g050570.2.1	VIT_215s0046g00350	CNX3	COFACTOR OF NITRATE REDUCTASE AND XANTHINE DEHYDROGENASE 3. Encodes a protein involved in molybdenum cofactor biosynthesis. Homologous to E.coli MoaC. Expression is low in all tissues examined, except in roots. Appears to have targeting signals for chloroplast or mitochondria
AT1G27480	Solyc05g050710.2.1	VIT_218s0001g08800	NA	NA
AT4G38490	Solyc05g050720.2.1	VIT_203s0038g02840	NA	NA
AT3G60450	Solyc05g050800.2.1	VIT_215s0021g02050	NA	NA
AT3G60660	Solyc05g050900.2.1	VIT_215s0048g00650	NA	NA
AT3G60680	Solyc05g050930.1.1	VIT_215s0048g00560	NA	NA
AT2G45270	Solyc05g050940.2.1	VIT_215s0048g00390	GCP1	Mitochondrial protein essential for embryo development.
AT2G45280	Solyc05g050960.2.1	VIT_215s0048g00380	ATRAD51C, RAD51C	Encodes a protein similar to RAD51C involved in double stranded break repair via homologous recombination. Sensitive to DSB induced by Mitomycin C and gamma irradiation, interacts with Atxrcc3 in yeast two-hybrid assay. Required for female meiosis but not critical for mitosis under normal conditions.
AT3G18790	Solyc05g051070.2.1	VIT_204s0044g00540	NA	NA
AT5G37710	Solyc05g051280.2.1	VIT_214s0006g01030	NA	NA
AT1G66345	Solyc05g051340.1.1	VIT_214s0006g00846	NA	NA
AT5G65290	Solyc05g051490.2.1	VIT_207s0191g00170	NA	NA
AT5G10250	Solyc05g051580.2.1	VIT_200s0665g00050	DOT3	Encodes a protein with an N-terminal BTB/POZ domain and a C-terminal NPH3 family domain. dot3 mutants have defects in shoot and primary root growth and produce an aberrant parallel venation pattern in juvenile leaves.
AT5G65000	Solyc05g051590.2.1	VIT_200s0742g00030	NA	NA
AT5G07630	Solyc05g051630.2.1	VIT_216s0013g02000	NA	NA
AT5G61460	Solyc05g051680.2.1	VIT_216s0013g00490	ATRAD18, MIM, SMC6B	Encodes SMC6B (STRUCTURAL MAINTENANCE OF CHROMOSOMES 6B), a component of the SMC5/6 complex. SMC5/6 complex promotes sister chromatid alignment and homologous recombination after DNA damage.
AT1G10500	Solyc05g051700.2.1	VIT_207s0031g01730	ATCPISCA, CPISCA	Involved in chloroplast Fe-S cluster assembly. Located in the chloroplast stroma. Expressed preferentially in green tissues.
AT5G09995	Solyc05g051770.2.1	VIT_207s0031g01500	NA	NA
AT3G22320	Solyc05g051790.2.1	VIT_211s0016g03530	ATRPABC24.3, NRPB5, NRPD5, RPB5A	Non-catalytic subunit common to DNA-dependent RNA polymerases I, II, III and IV; homologous to budding yeast RPB5.
AT4G39820	Solyc05g051840.1.1	VIT_207s0031g01020	NA	NA
AT5G07490	Solyc05g052080.1.1	VIT_216s0013g00500	NA	NA
AT5G05000	Solyc05g052160.2.1	VIT_202s0109g00360	ATTOC34, OEP34, TOC34	Outer membrane GTPase protein that may function in import of nuclear encoded proteins into the chloroplast. Phosphorylation of the G-domains regulate translocon assembly.
AT4G19985	Solyc05g052170.2.1	VIT_213s0067g00120	NA	NA
AT2G40780	Solyc05g052180.2.1	VIT_216s0098g01610	NA	NA
AT2G38560	Solyc05g052190.2.1	VIT_208s0058g01410	RDO2, TFIIS	Encodes RNA polymerase II transcript elongation factor TFIIS. Complements yeast TFIIS mutation. Mutant plants display essentially normal development, but they flower slightly earlier than the wild type and show clearly reduced seed dormancy.
AT5G05230	Solyc05g052220.2.1	VIT_213s0067g03030	NA	NA
AT5G05270	Solyc05g052240.2.1	VIT_213s0067g02870	AtCHIL, CHIL	NA
AT2G40610	Solyc05g052250.2.1	VIT_213s0067g02930	ATEXP8, ATEXPA8, ATHEXP, EXP8, EXPA8	member of Alpha-Expansin Gene Family. Naming convention from the Expansin Working Group (Kende et al, 2004. Plant Mol Bio). Involved in the formation of nematode-induced syncytia in roots of Arabidopsis thaliana.
AT2G40600	Solyc05g052260.2.1	VIT_213s0067g02950	NA	NA
AT5G05340	Solyc05g052280.2.1	VIT_213s0067g02360	PRX52	NA
AT3G56200	Solyc05g052300.2.1	VIT_213s0067g02220	NA	Encodes a putative amino acid transporter.
AT2G40316	Solyc05g052460.2.1	VIT_213s0067g01910	NA	NA
AT4G19180	Solyc05g052490.2.1	VIT_213s0067g01760	NA	NA
AT2G40280	Solyc05g052500.2.1	VIT_213s0067g01690	NA	NA
AT2G44550	Solyc05g052530.1.1	VIT_213s0067g01190	AtGH9B10, GH9B10	NA
AT3G55950	Solyc05g052590.1.1	VIT_213s0067g00930	ATCRR3, CCR3	NA
AT3G55800	Solyc05g052600.2.1	VIT_213s0019g03350	SBPASE	Encodes the chloroplast enzyme sedoheptulose-1,7-bisphosphatase (SBPase), involved in the carbon reduction of the Calvin cycle. Increase in SBPase activity in transgenic lines accumulate up to 50% more sucrose and starch than wild-type.
AT2G39940	Solyc05g052620.2.1	VIT_213s0019g03380	COI1	Encodes a protein containing Leu-rich repeats and a degenerate F-box motif. Associates with AtCUL1, AtRbx1, and the Skp1-like proteins ASK1 and ASK2 to assemble SCF COI1 ubiquitin-ligase complexes in planta. A single amino acid substitution in the F-box motif of COI1 abolishes the formation of the SCF(COI1) complexes and results in loss of the JA response. Required for wound- and jasmonates-induc…
AT2G39950	Solyc05g052630.2.1	VIT_213s0019g03390	NA	NA
AT2G39970	Solyc05g052640.2.1	VIT_213s0019g03410	APEM3, PMP38, PXN	NA
AT2G39980	Solyc05g052680.1.1	VIT_213s0019g03430	NA	NA
AT2G38140	Solyc05g052710.2.1	VIT_208s0007g02090	PSRP4	plastid-specific ribosomal protein 4 (PSRP4) mRNA, complete
AT5G05710	Solyc05g052720.1.1	VIT_213s0067g00450	NA	NA
AT2G40095	Solyc05g052750.2.1	VIT_213s0067g00700	NA	NA
AT3G08510	Solyc05g052760.2.1	VIT_213s0067g00900	ATPLC2, PLC2	Phosphoinositide-specific phospholipase C (PI-PLC), catalyzes hydrolysis of phosphatidylinositol 4,5-bisphosphate into inositol 1,4,5-trisphosphate and diacylglycerol.
AT2G39900	Solyc05g052780.2.1	VIT_213s0019g03280	WLIM2a	NA
AT3G11320	Solyc05g052790.2.1	VIT_213s0019g03270	NA	NA
AT1G74270	Solyc05g052800.2.1	VIT_213s0019g03260	NA	NA
AT2G39890	Solyc05g052820.2.1	VIT_213s0019g03220	ATPROT1, PROT1	Encodes a proline transporter with affinity for gly betaine, proline and GABA. Protein is expressed in the vascular tissue, specifically the phloem.
AT4G39920	Solyc05g052840.1.1	VIT_212s0121g00020	POR, TFC	Microtubule-folding cofactor, produces assembly-competent alpha-/beta-tubulin heterodimers.
AT2G39830	Solyc05g052910.2.1	VIT_213s0019g02430	DAR2, LRD3	NA
AT5G05980	Solyc05g052920.2.1	VIT_213s0019g02390	ATDFB, DFB, FPGS1	NA
AT2G39805	Solyc05g052930.2.1	VIT_213s0019g02370	NA	NA
AT3G55580	Solyc05g052950.2.1	VIT_213s0019g02280	NA	NA
AT2G39760	Solyc05g052960.2.1	VIT_213s0019g02260	ATBPM3, BPM3	NA
AT2G39750	Solyc05g052970.2.1	VIT_213s0019g02250	NA	NA
AT3G11410	Solyc05g052980.2.1	VIT_213s0019g02200	AHG3, ATPP2CA, PP2CA	Encodes protein phosphatase 2C. Negative regulator of ABA signalling. Expressed in seeds during germination. mRNA up-regulated by drought and ABA.
AT5G05950	Solyc05g052990.2.1	VIT_213s0019g02700	MEE60	NA
AT3G55530	Solyc05g053040.2.1	VIT_213s0019g01960	AtSDIR1, SDIR1	Encodes an intracellular membrane localized protein with E3 ligase activity that is involved in regulation of ABA signaling. Loss of function alleles show decreased sensitivity to ABA. Overexpression results in increased sensitivity to ABA.
AT5G02220	Solyc05g053050.1.1	VIT_206s0004g05055	NA	NA
AT3G24310	Solyc05g053150.1.1	VIT_205s0049g02260	ATMYB71, MYB305	snapdragon myb protein 305 homolog (myb)
AT1G04560	Solyc05g053160.2.1	VIT_205s0049g02240	NA	NA
AT3G06950	Solyc05g053190.2.1	VIT_205s0020g00860	NA	NA
AT5G30495	Solyc05g053220.2.1	VIT_205s0020g00780	NA	NA
AT3G54826	Solyc05g053250.2.1	VIT_213s0019g04580	ZR3	NA
AT3G06440	Solyc05g053280.2.1	VIT_205s0020g00400	NA	NA
AT3G17210	Solyc05g053310.2.1	VIT_205s0077g00410	ATHS1, HS1	Encodes a heat stable protein with antimicrobial and antifungal activity.
AT1G47980	Solyc05g053350.2.1	VIT_205s0077g00610	NA	NA
AT2G30080	Solyc05g053370.2.1	VIT_206s0004g06940	ATZIP6, ZIP6	member of Fe(II) transporter isolog family. Gene expression is not regulated by iron, copper, or zinc deficiency or excess.
AT5G49510	Solyc05g053390.2.1	VIT_205s0077g00740	PFD3	NA
AT3G16980	Solyc05g053430.2.1	VIT_205s0077g01170	NRPB9A, NRPD9A, NRPE9A	One of two highly similar, non-catalytic subunits common to nuclear DNA-directed RNA polymerases II, IV and V; homologous to budding yeast RPB9. Appears to be redundant with At4g16265
AT3G06680	Solyc05g053440.2.1	VIT_205s0077g01220	NA	NA
AT3G23990	Solyc05g053470.2.1	VIT_205s0051g00340	HSP60, HSP60-3B	mitochondrial chaperonin HSP. assist in rapid assembly of the oligomeric protein structures in the mitochondria.
AT3G24030	Solyc05g053480.2.1	VIT_205s0051g00410	NA	NA
AT3G24040	Solyc05g053490.2.1	VIT_205s0051g00420	NA	NA
AT3G24220	Solyc05g053530.1.1	VIT_205s0051g00670	ATNCED6, NCED6	A member of gene NCED-related gene family, encodes 9-cis-epoxycarotenoid dioxygenase, a key enzyme in the biosynthesis of abscisic acid. The expression of this gene declines during the first 12h of imbibition.
AT2G33100	Solyc05g053560.2.1	VIT_214s0030g02140	ATCSLD1, CSLD1	encodes a gene similar to cellulose synthase
AT3G24140	Solyc05g053660.1.1	VIT_205s0029g00050	FMA	Encodes a basic helix-loop-helix transcription factor whose activity is required to promote differentiation of stomatal guard cells and to halt proliferative divisions in their immediate precursors. Both transcript and protein are expressed in and are required for halting divisions at the end of the stomatal lineage. It also has a role in the promotion of guard cell fate and in controlling the tr…
AT1G04910	Solyc05g053720.2.1	VIT_205s0029g01340	NA	NA
AT5G49210	Solyc05g053730.2.1	VIT_205s0029g01220	NA	NA
AT5G43490	Solyc05g053770.2.1	VIT_205s0029g00470	NA	NA
AT2G31970	Solyc05g053800.2.1	VIT_205s0029g00300	ATRAD50, RAD50	Encodes the Arabidopsis RAD50 homologue. It is involved in double strand break repair. Component of the meiotic recombination complex that processes meiotic double-strand-breaks to produce single-stranded DNA ends, which act in the homology search and recombination. Accumulates in the nucleus during meiotic prophase, a process regulated by PHS1.
AT4G13930	Solyc05g053810.2.1	VIT_205s0029g00310	SHM4	Encodes a serine hydroxymethyltransferase maximally expressed in root
AT1G05520	Solyc05g053830.2.1	VIT_205s0062g00130	NA	NA
AT1G79380	Solyc05g053870.2.1	VIT_219s0085g01000	RGLG4	NA
AT2G43110	Solyc05g053880.2.1	VIT_205s0062g01200	NA	NA
AT1G30130	Solyc05g053950.2.1	VIT_210s0003g03780	NA	NA
AT4G12570	Solyc05g054080.2.1	VIT_200s0187g00150	UPL5	Knock-out mutants showed accelerated senescence of leaves.
AT4G12590	Solyc05g054100.2.1	VIT_200s0187g00220	NA	NA
AT1G75670	Solyc05g054140.2.1	VIT_218s0001g13950	NA	NA
AT4G16420	Solyc05g054200.2.1	VIT_200s0194g00130	ADA2B, PRZ1	Transcriptional co-activator. Essential for the developmental switch from cell proliferation to cell differentiation in response to variations in auxin and cytokinin concentrations.
AT3G16630	Solyc05g054260.2.1	VIT_205s0020g01200	ATKINESIN-13A, KINESIN-13A	Kinesin-13A localized to entire Golgi stacks. Involved in trichome development.
AT5G13820	Solyc05g054410.2.1	VIT_213s0019g01670	ATBP-1, ATBP1, ATTBP1, HPPBF-1, TBP1	Encodes a protein that specifically binds plant telomeric DNA repeats. It has a single Myb telomeric DNA-binding domain in C-terminus that prefers the sequence TTTAGGG.
AT3G12530	Solyc05g054430.2.1	VIT_216s0039g01780	PSF2	NA
AT3G55420	Solyc05g054450.1.1	VIT_213s0019g01200	NA	NA
AT2G39630	Solyc05g054460.2.1	VIT_213s0019g01230	NA	Encodes a putative dolichyl-phosphate &beta;-glucosyltransferase.
AT3G55360	Solyc05g054490.2.1	VIT_213s0019g01260	ATTSC13, CER10, ECR, TSC13	Enoyl-CoA reductase is involved in all very long chain fatty acids (VLCFA) elongation reactions that are required for cuticular wax, storage lipid and sphingolipid metabolism. The protein is located in the ER, but in contrast to its yeast homolog TSC13 is not particularly enriched in the nuclear envelope-vacuole junction. Mutants in this gene show abnormal organ morphology and stem glossiness. Ce…
AT1G55460	Solyc05g054500.1.1	VIT_217s0000g03860	NA	NA
AT2G39550	Solyc05g054520.2.1	VIT_213s0019g01470	ATGGT-IB, GGB, PGGT-I	encodes the beta subunit of geranylgeranyl transferase (GGT-IB), involved in both ABA-mediated and auxin signaling pathways.
AT5G59300	Solyc05g054540.2.1	VIT_213s0019g00910	ATUBC7, UBC7	ubiquitin conjugating enzyme E2
AT3G55400	Solyc05g054600.2.1	VIT_213s0019g00810	OVA1	NA
AT2G39570	Solyc05g054620.2.1	VIT_213s0019g00740	ACR9	NA
AT5G13680	Solyc05g054630.2.1	VIT_213s0019g00590	ABO1, AtELP1, ELO2	A subunit of Elongator, a histone acetyl transferase complex, consisting of six subunits (ELP1ELP6), that copurifies with the elongating RNAPII in yeast and humans. Three Arabidopsis thaliana genes, encoding homologs of the yeast Elongator subunits ELP1, ELP3 (histone acetyl transferase), and ELP4 are responsible for the narrow leaf phenotype in elongata mutants and for reduced root growth that r…
AT2G28710	Solyc05g054650.1.1	VIT_213s0019g00480	NA	NA
AT3G55350	Solyc05g054670.2.1	VIT_213s0019g00460	NA	NA
AT3G55270	Solyc05g054700.2.1	VIT_213s0019g00070	ATMKP1, MKP1	MAP kinase phosphatase (MKP1)
AT3G55260	Solyc05g054710.2.1	VIT_213s0019g00040	ATHEX2, HEXO1	Encodes a protein with &#946;-hexosaminidase activity (the enzyme is active with p-nitrophenyl-&#946;-N-acetylglucosaminide as substrate but displayed only a minor activity toward p-nitrophenyl-&#946;-N-acetylgalactosaminide). The enzyme displays no distinct preference for a specific terminal GlcNAc residue and indeed cleaved the asialoagalactodabsylglycopeptide GnGn to a mixture of products.
AT2G39450	Solyc05g054730.2.1	VIT_213s0019g00020	ATMTP11, MTP11	Encodes a Golgi-localized manganese transporter that is involved in Mn tolerance. When expressed into yeast cells, this gene confer Mn<sup>2+</sup> and Cu<sup>2+</sup> tolerance.
AT3G12520	Solyc05g054740.2.1	VIT_213s0019g00010	SULTR4;2	Encodes a sulfate transporter that in induced under sulfate limitation.
AT3G12360	Solyc05g054830.2.1	VIT_213s0067g03880	ITN1	Encodes a protein with an ankyrin motif and transmembrane domains that is involved in salt tolerance. Expressed throughout the plant and localized to the plasma membrane. Loss of function mutations show an increased tolerance to salt based on assaying seedling growth in the presence of salt. In the mutants, induction of genes required for production of reactive oxygen species is reduced suggestin…
AT2G39370	Solyc05g054850.1.1	VIT_213s0067g03860	MAKR4	NA
AT5G07475	Solyc05g054900.2.1	VIT_216s0013g00590	NA	NA
AT2G39340	Solyc05g054910.2.1	VIT_213s0067g03720	AtSAC3A, SAC3A	NA
AT3G55060	Solyc05g054930.2.1	VIT_213s0067g03550	NA	NA
AT4G08790	Solyc05g054940.2.1	VIT_213s0067g03530	NA	NA
AT3G04460	Solyc05g054950.2.1	VIT_214s0036g01130	APM4, ATPEX12, PEX12	RING finger protein involved in peroxisome biogenesis. Also involved in peroxisomal import of nitric oxide synthase.
AT3G04470	Solyc05g054970.2.1	VIT_214s0036g01030	NA	NA
AT1G08490	Solyc05g055000.2.1	VIT_206s0009g02300	ATCPNIFS, ATNFS2, ATSUFS, CPNIFS, SUFS	Chloroplastic NifS-like protein that can catalyze the conversion of cysteine into alanine and elemental sulfur (S(0)) and of selenocysteine into alanine and elemental Se (Se(0)). Overexpression enhances selenium tolerance and accumulation.
AT5G28490	Solyc05g055020.2.1	VIT_214s0036g00540	LSH1, OBO2	Encodes a nuclear protein that mediates light regulation of seedling development in a phytochrome-dependent manner.
AT1G66240	Solyc05g055310.2.1	VIT_213s0074g00770	ATATX1, ATX1	NA
AT2G04530	Solyc05g055350.2.1	VIT_212s0059g01670	CPZ, TRZ2	Encodes a protein with RNAse Z activity suggesting a role in tRNA processing. Protein contains a signal sequence for import into the chloroplast.
AT3G52240	Solyc05g055360.2.1	VIT_213s0074g00590	NA	NA
AT5G04660	Solyc05g055400.2.1	VIT_213s0074g00390	CYP77A4	encodes a protein with cytochrome P450 domain
AT5G04440	Solyc05g055430.2.1	VIT_213s0019g05380	NA	NA
AT3G10405	Solyc05g055550.2.1	VIT_213s0019g04870	NA	NA
AT3G54860	Solyc05g055600.2.1	VIT_213s0019g04720	ATVPS33, VPS33	Homologous to yeast VPS33. Forms a complex with VCL1 and AtVPS11. Involved in vacuolar biogenesis.
AT4G04670	Solyc05g055610.2.1	VIT_210s0116g01770	NA	NA
AT5G04270	Solyc05g055630.2.1	VIT_213s0019g04670	NA	NA
AT1G65560	Solyc05g055700.2.1	VIT_200s0220g00130	NA	NA
AT5G36230	Solyc05g055770.2.1	VIT_204s0023g00670	NA	NA
AT2G19490	Solyc05g055780.2.1	VIT_211s0016g02060	RECA2	NA
AT3G02750	Solyc05g055790.2.1	VIT_204s0023g00690	NA	NA
AT1G79790	Solyc05g055810.2.1	VIT_204s0023g00160	AtcpFHy1, FHY1	NA
AT2G48070	Solyc05g055850.2.1	VIT_207s0104g00730	RPH1	Encodes a chloroplast protein RPH1 (resistance to Phytophthora 1). Involved in immune response to Phytophthora brassicae. rph1 mutant plants (in Ws background) are susceptible to P. brassicae.
AT4G07950	Solyc05g055890.2.1	VIT_215s0046g00090	NA	NA
AT5G19290	Solyc05g056000.2.1	VIT_213s0019g04260	NA	NA
AT5G57860	Solyc05g056060.2.1	VIT_217s0000g02240	NA	NA
AT3G54890	Solyc05g056070.2.1	VIT_213s0019g04140	LHCA1	Encodes a component of the light harvesting complex associated with photosystem I.
AT2G35790	Solyc05g056090.2.1	VIT_213s0019g03940	NA	NA
AT5G13570	Solyc05g056110.2.1	VIT_213s0019g04310	ATDCP2, DCP2, ITS1, TDT	Encodes DCP2 with mRNA decapping activity. DCP2 forms a mRNA decapping complex with DCP1 (At1g08370) and VCS (VARICOSE) (At3g13300). Recombinant DCP2 is enzymatically active in vitro, generating from capped mRNAs m7GDP, and 5-phosphorylated mRNAs. DCP1, DCP2 and VCS colocalize in cytoplasmic loci, which are putative Arabidopsis mRNA processing bodies. Null mutants of DCP1, DCP2, and VCS accumulat…
AT2G01720	Solyc05g056130.2.1	VIT_213s0019g04410	NA	NA
AT2G38970	Solyc05g056140.2.1	VIT_213s0019g04440	NA	NA
AT2G36230	Solyc05g056150.2.1	VIT_208s0007g03280	APG10, HISN3	Encodes a BBMII isomerase involved in histidine biosynthesis.
AT3G26340	Solyc05g056160.2.1	VIT_201s0010g02900	NA	NA
AT4G31180	Solyc05g056250.2.1	VIT_204s0008g03010	NA	NA
AT3G58140	Solyc05g056260.2.1	VIT_211s0103g00120	NA	NA
AT2G43180	Solyc05g056270.2.1	VIT_205s0124g00020	NA	NA
AT5G26360	Solyc05g056310.2.1	VIT_207s0130g00410	NA	NA
AT5G23520	Solyc05g056320.2.1	VIT_207s0130g00370	NA	NA
AT5G41980	Solyc05g056330.2.1	VIT_217s0000g02130	NA	NA
AT5G08450	Solyc05g056340.2.1	VIT_207s0130g00270	NA	NA
AT5G08500	Solyc05g056350.2.1	VIT_207s0130g00170	NA	NA
AT5G63710	Solyc05g056370.2.1	VIT_207s0031g02910	NA	NA
AT5G63770	Solyc05g056420.2.1	VIT_207s0031g02840	ATDGK2, DGK2	a member of the diacylglycerol kinase gene family. Encodes a functional diacylglycerol kinase. Involved in root elongation and plant development. Gene expression is induced by wounding or cold.
AT2G03200	Solyc05g056450.2.1	VIT_207s0031g02900	NA	NA
AT2G13610	Solyc05g056470.1.1	VIT_207s0031g02550	ABCG5	NA
AT5G09300	Solyc05g056480.2.1	VIT_204s0044g01490	NA	NA
AT5G63980	Solyc05g056490.2.1	VIT_204s0044g01480	ALX8, AtFRY1, ATSAL1, FRY1, HOS2, RON1, SAL1, SUPO1	Encodes a bifunctional protein that has 3'(2'),5'-bisphosphate nucleotidase and inositol polyphosphate 1-phosphatase activities and rescues sulfur assimilation mutants in yeast. It is involved in the response to cold, drought (negative regulator of drought tolerance), and ABA. Mutants in this gene exhibit enhanced induction of stress genes in response to cold, ABA, salt and dehydration due to hig…
AT5G62270	Solyc05g056510.2.1	VIT_205s0094g00060	GCD1	NA
AT2G32170	Solyc05g056520.2.1	VIT_218s0041g00100	NA	NA
AT5G08630	Solyc05g056530.2.1	VIT_207s0031g03130	NA	NA
AT5G63620	Solyc05g056540.2.1	VIT_207s0031g03150	NA	NA
AT1G66080	Solyc05g056560.2.1	VIT_204s0043g00310	NA	NA
AT5G64030	Solyc05g056580.2.1	VIT_204s0044g01670	NA	NA
AT5G08710	Solyc05g056590.2.1	VIT_207s0031g02850	RUG1	NA
AT5G60250	Solyc06g005000.2.1	VIT_206s0004g03320	NA	NA
AT1G12470	Solyc06g005080.2.1	VIT_212s0057g00230	NA	NA
AT4G02820	Solyc06g005140.2.1	VIT_216s0039g02800	NA	NA
AT3G45640	Solyc06g005170.2.1	VIT_206s0004g03540	ATMAPK3, ATMPK3, MPK3	Encodes a mitogen-activated kinase whose mRNA levels increase in response to touch, cold, salinity stress and chitin oligomers.Also functions in ovule development. Heterozygous MPK3 mutants in a homozygous MPK6 background are female sterile due to defects in integument development. MPK3 can be dephosphorylated by MKP2 in vitro.
AT5G59980	Solyc06g005200.2.1	VIT_206s0004g03880	AtRPP30, GAF1, RPP30	NA
AT5G59740	Solyc06g005290.2.1	VIT_206s0004g04070	NA	NA
AT2G28690	Solyc06g005300.2.1	VIT_206s0004g04110	NA	NA
AT3G30841	Solyc06g005370.2.1	VIT_217s0000g00660	NA	NA
AT3G58530	Solyc06g005380.2.1	VIT_208s0007g07030	NA	NA
AT2G39650	Solyc06g005480.2.1	VIT_213s0019g01100	NA	NA
AT1G07570	Solyc06g005500.2.1	VIT_206s0004g04810	APK1, APK1A	Protein kinase capable of phosphorylating tyrosine, serine, and threonine residues
AT2G28940	Solyc06g005520.2.1	VIT_206s0004g04820	NA	NA
AT1G07540	Solyc06g005590.2.1	VIT_206s0004g04940	TRFL2	Arabidopsis thaliana telomere-binding protein, putative (At1g07540)
AT5G59460	Solyc06g005600.2.1	VIT_206s0004g05000	NA	NA
AT5G59520	Solyc06g005620.2.1	VIT_206s0004g05070	AtZIP2, ZIP2	encodes a metal ion transporter whose expression is regulated by copper.
AT5G59600	Solyc06g005690.1.1	VIT_206s0004g05130	NA	NA
AT3G46780	Solyc06g005710.2.1	VIT_206s0004g05230	PTAC16	NA
AT2G29260	Solyc06g005720.2.1	VIT_206s0004g05280	NA	NA
AT5G59180	Solyc06g005790.2.1	VIT_206s0004g05510	NRPB7	Non-catalytic subunit specific to DNA-directed RNA polymerase II; the ortholog of budding yeast RPB7
AT4G27490	Solyc06g005860.1.1	VIT_206s0004g02660	RRP41L	NA
AT3G47000	Solyc06g005970.2.1	VIT_206s0004g06110	NA	NA
AT3G46960	Solyc06g005990.2.1	VIT_206s0004g05970	NA	NA
AT2G29630	Solyc06g006080.2.1	VIT_206s0004g06130	PY, THIC, PY, THIC, PY, THIC	Encodes a protein involved in thiamine biosynthesis. The protein is an iron-sulfur cluster protein predicted to catalyze the conversion of 5-aminoimidazole ribonucleotide (AIR) to hydroxymethylpyrimidine phosphate (HMP-P). A severe reduction of THIC levels in plants decreases vitamin B1 (thiamin diphosphate (TPP)) levels and also leads to changes in the levels of numerous other metabolites since …
AT2G29690	Solyc06g006100.2.1	VIT_206s0004g06320	ASA2, ATHANSYNAB	Encode a functional anthranilate synthase protein. Expressed at a constitutive basal level. Expression was not induced by wounding nor bacterial pathogen infiltration. Involved in aromatic amino acid biosynthesis.
AT5G58720	Solyc06g007110.2.1	VIT_206s0004g06590	NA	NA
AT5G58700	Solyc06g007120.2.1	VIT_206s0004g06660	ATPLC4, PLC4	NA
AT5G58370	Solyc06g007150.2.1	VIT_206s0004g07860	NA	NA
AT3G47340	Solyc06g007180.2.1	VIT_206s0004g06830	ASN1, AT-ASN1, DIN6	encodes a glutamine-dependent asparagine synthetase, the predicted ASN1 peptide contains a purF-type glutamine-binding domain, and is expressed predominantly in shoot tissues, where light has a negative effect on its mRNA accumulation. Expression is induced within 3 hours of dark treatment, in senescing leaves and treatment with exogenous photosynthesis inhibitor. Induction of gene expression was…
AT2G30105	Solyc06g007250.2.1	VIT_206s0004g07050	NA	NA
AT3G52390	Solyc06g007310.2.1	VIT_208s0032g01170	NA	NA
AT1G07080	Solyc06g007340.2.1	VIT_206s0004g07110	NA	NA
AT2G30170	Solyc06g007350.2.1	VIT_206s0004g07360	PBCP	NA
AT5G58420	Solyc06g007360.2.1	VIT_206s0004g07150	NA	NA
AT2G30230	Solyc06g007370.1.1	VIT_206s0004g07460	NA	NA
AT5G58380	Solyc06g007430.1.1	VIT_206s0004g07830	CIPK10, PKS2, SIP1, SNRK3.8	Encodes a CBL-interacting protein kinase with similarity to SOS protein kinase.
AT2G30370	Solyc06g007460.2.1	VIT_206s0004g07880	CHAL, EPFL6	Encodes a small, potentially secreted protein that acts as an inhibitor of stomatal production though likely not through direct interaction with the TMM receptor. It is homologous to known stomatal regulators EPF1 and EPF2.
AT4G38495	Solyc06g007480.2.1	VIT_203s0038g02810	NA	NA
AT5G58280	Solyc06g007530.2.1	VIT_206s0004g08270	NA	NA
AT3G07310	Solyc06g007560.1.1	VIT_200s0360g00010	NA	NA
AT3G07350	Solyc06g007580.1.1	VIT_200s0337g00040	NA	NA
AT5G48545	Solyc06g007590.2.1	VIT_200s0757g00030	HINT3	Encodes a protein that has adenylylsulfate sulfohydrolase activity (E.C. 3.6.2.1) in vitro.
AT5G48480	Solyc06g007610.2.1	VIT_200s0333g00040	NA	NA
AT3G07480	Solyc06g007630.1.1	VIT_207s0141g00320	NA	NA
AT5G48385	Solyc06g007640.2.1	VIT_207s0151g00650	NA	NA
AT5G58250	Solyc06g007760.2.1	VIT_206s0004g08380	EMB3143	NA
AT3G25120	Solyc06g007800.2.1	VIT_200s0184g00020	NA	NA
AT3G07020	Solyc06g007980.2.1	VIT_207s0005g05600	SGT, UGT80A2	NA
AT4G13220	Solyc06g007990.2.1	VIT_207s0005g05500	NA	NA
AT2G22370	Solyc06g008010.2.1	VIT_218s0001g11690	NA	NA
AT4G28820	Solyc06g008020.2.1	VIT_207s0005g05140	NA	NA
AT2G20330	Solyc06g008110.2.1	VIT_207s0005g04490	NA	NA
AT5G43970	Solyc06g008120.1.1	VIT_207s0005g04240	ATTOM22-V, TOM22-V, TOM9-2	Subunit of the TOM complex, a translocase in the outer mitochondrial membrane that selectively allows proteins with a mitochondrial targeting sequence to enter the mitochondrion.
AT3G14110	Solyc06g008160.2.1	VIT_209s0002g00870	FLU	Encodes a novel coiled-coil, TPR domain containing protein that is localized to the chloroplast membrane and is involved in chlorophyll biosynthesis. Mutants accumulate protochlorophyllide, an intermediate in the chlorophyll biosynthesis pathway, in dark and release singlet oxygen in plastids in a controlled and non-invasive manner upon a dark/light shift.
AT1G13040	Solyc06g008190.1.1	VIT_201s0137g00590	NA	NA
AT1G04020	Solyc06g008210.2.1	VIT_207s0005g03940	ATBARD1, BARD1, ROW1	Encodes a protein containing two tandem BRCA1 C-Terminal (BRCT) domains, which function in phosphorylation-dependent proteinprotein interactions.Loss of function mutations cause defects in meristem organization due to failure to repress WUS. BARD1 binds to WUS promoter and over expression of BARD reduces the extent of WUS expression.
AT2G33430	Solyc06g008220.2.1	VIT_205s0049g01500	DAL, DAL1, MORF2	NA
AT1G49540	Solyc06g008310.2.1	VIT_201s0011g04130	AtELP2, ELP2	NA
AT2G20495	Solyc06g008350.2.1	VIT_207s0005g03620	NA	NA
AT2G31270	Solyc06g008510.2.1	VIT_207s0005g03090	ATCDT1A, CDT1, CDT1A	Encodes a cyclin-dependent protein kinase. Involved in nuclear DNA replication and plastid division. Located in nucleus and chloroplast.
AT3G58170	Solyc06g008520.2.1	VIT_207s0005g02990	ATBET11, ATBS14A, BET11, BS14A	Encodes a Bet1/Sft1-like SNARE protein which fully suppresses the temperature-sensitive growth defect in <i>sft1-1</i> yeast cells; however, it cannot support the deletion of the yeast BET1 gene (<i>bet1&#916;</i>).
AT2G39690	Solyc06g008560.1.1	VIT_213s0019g01510	NA	NA
AT4G01870	Solyc06g008620.1.1	VIT_207s0005g02130	NA	NA
AT1G03110	Solyc06g008700.2.1	VIT_207s0151g00790	AtTRM82, TRM82	NA
AT1G03000	Solyc06g008730.2.1	VIT_207s0104g01610	PEX6	Encodes an apparent ATPase similar to yeast and human protein required for peroxisomal biogenesis. May facilitate recycling of PEX5, the peroxisomal matrix protein receptor, and thereby promote peroxisomal matrix protein import.
AT2G47880	Solyc06g008760.1.1	VIT_207s0104g01390	NA	NA
AT3G63010	Solyc06g008870.2.1	VIT_207s0104g00930	ATGID1B, GID1B	Encodes a gibberellin (GA) receptor ortholog of the rice GA receptor gene (OsGID1). Has GA-binding activity, showing higher affinity to GA4. Interacts with DELLA proteins in vivo in the presence of GA4.
AT4G03020	Solyc06g008880.2.1	VIT_207s0104g00900	NA	NA
AT5G20050	Solyc06g008890.2.1	VIT_211s0016g04840	NA	NA
AT1G20560	Solyc06g008920.2.1	VIT_218s0122g01440	AAE1	NA
AT1G03190	Solyc06g008970.2.1	VIT_207s0104g00060	ATXPD, UVH6	UV damage and heat induce a common stress response in plants that leads to tissue death and reduced chloroplast function. The UVH6 product is suggested to be a negative regulator of this response.
AT4G02800	Solyc06g008980.2.1	VIT_207s0104g00500	NA	NA
AT2G47680	Solyc06g009070.2.1	VIT_207s0005g00300	NA	NA
AT4G02425	Solyc06g009120.2.1	VIT_207s0005g00450	NA	NA
AT2G47600	Solyc06g009130.2.1	VIT_207s0005g00580	ATMHX, ATMHX1, MHX, MHX1	Encodes a magnesium/proton exchanger, member of putative Na+/Ca2+ antiporter gene family
AT4G02340	Solyc06g009170.2.1	VIT_207s0005g00700	NA	NA
AT4G02320	Solyc06g009190.2.1	VIT_207s0005g00730	NA	NA
AT1G02790	Solyc06g009200.2.1	VIT_207s0005g00760	PGA4	encodes a exopolygalacturonase.
AT4G09020	Solyc06g009220.2.1	VIT_218s0001g06520	ATISA3, ISA3	Encodes an isoamylase-like protein. Mutant studies show that the gene is strongly involved in starch breakdown. A GUS-protein fusion product was shown to localize to the surface of chloroplastic structures reminiscent of starch granules. In the mutants, the chloroplastic &#945;-amylase AMY3 is upregulated.
AT4G01840	Solyc06g009330.2.1	VIT_207s0005g02700	ATKCO5, ATTPK5, KCO5, TPK5	Encodes AtTPK5, a member of the Arabidopsis thaliana K+ channel family of AtTPK/KCO proteins. AtTPK5 is targeted to the vacuolar membrane. May form homomeric ion channels in vivo.
AT3G62190	Solyc06g009340.2.1	VIT_207s0005g02760	NA	NA
AT3G62260	Solyc06g009390.2.1	VIT_207s0005g02110	NA	NA
AT4G01900	Solyc06g009400.2.1	VIT_207s0005g02010	GLB1, PII	encodes a PII protein that may function as part of a signal transduction network involved in perceiving the status of carbon and organic nitrogen. Forms a protein complex with N-acetylglutamate kinase and regulates the kinase activity by relieving the feedback inhibition of the kinase by arginine. Regulates acetyl-CoA carboxylase activity.
AT2G31400	Solyc06g009520.2.1	VIT_207s0005g01660	GUN1	Encodes a a chloroplast-localized pentatricopeptide-repeat protein involved in regulation of nuclear gene expression.
AT3G62360	Solyc06g009530.2.1	VIT_207s0005g01650	NA	NA
AT1G09220	Solyc06g009620.1.1	VIT_210s0116g00240	NA	NA
AT3G62410	Solyc06g009630.1.1	VIT_201s0026g02480	CP12, CP12-2	CP12-2 encodes a small peptide found in the chloroplast stroma. It belongs to the CP12 gene family thought to be involved in the formation of a supramolecular complex with glyceraldehyde-3-phosphate dehydrogenase (GAPDH) and phosphoribulokinase (PRK) embedded in the Calvin cycle. CP12-2 is coordinately regulated by light with the photosynthetic GAPDH and PRK. The annotation of this gene is based …
AT4G02110	Solyc06g009680.2.1	VIT_207s0005g01280	NA	NA
AT2G39910	Solyc06g009690.1.1	VIT_213s0019g03290	NA	NA
AT5G49330	Solyc06g009710.2.1	VIT_205s0077g01360	ATMYB111, MYB111, PFG3	Member of the R2R3 factor gene family.
AT3G45290	Solyc06g010010.1.1	VIT_208s0040g02180	ATMLO3, MLO3	A member of a large family of seven-transmembrane domain proteins specific to plants, homologs of the barley mildew resistance locus o (MLO) protein. The Arabidopsis genome contains 15 genes encoding MLO proteins, with localization in plasma membrane. Phylogenetic analysis revealed four clades of closely-related AtMLO genes. ATMLO3 belongs to the clade IV, with AtMLO2, AtMLO6 and AtMLO12. The gen…
AT2G28060	Solyc06g010260.2.1	VIT_206s0061g00300	NA	NA
AT1G09640	Solyc06g011280.2.1	VIT_212s0035g01130	NA	NA
AT5G25320	Solyc06g011520.2.1	VIT_204s0008g05700	NA	NA
AT2G28120	Solyc06g011590.1.1	VIT_206s0061g00590	NA	NA
AT1G07980	Solyc06g016750.2.1	VIT_206s0004g03030	NF-YC10	NA
AT5G09310	Solyc06g016760.1.1	VIT_204s0044g01345	NA	NA
AT2G25320	Solyc06g017970.2.1	VIT_204s0008g05690	NA	NA
AT4G32060	Solyc06g018050.2.1	VIT_204s0008g06280	NA	NA
AT4G33490	Solyc06g018100.2.1	VIT_207s0031g02620	NA	NA
AT3G55340	Solyc06g018110.2.1	VIT_213s0019g00430	PHIP1	Plant-specific protein. Interacts with phragmoplastin, Rop1 and Rop2. Involved in cell plate formation.
AT5G05740	Solyc06g019200.2.1	VIT_213s0067g00390	ATEGY2, EGY2	S2P-like putative metalloprotease, also contain transmembrane helices near their C-termini and many of them, five of seven, contain a conserved zinc-binding motif HEXXH. Homolog of EGY1. Each of the EGY1 and EGY-like proteins share two additional highly conserved motifs, the previously reported NPDG motif (aa 442454 in EGY1, Rudner et al., 1999) and a newly defined GNLR motif (aa 171179 in EGY1).…
AT2G39840	Solyc06g030490.2.1	VIT_213s0019g02410	TOPP4	Encodes the catalytic subunit of a Type 1 phosphoprotein Ser/Thr phosphatase, expressed in roots, shoots and flowers.
AT2G40020	Solyc06g030540.2.1	VIT_213s0067g00360	NA	NA
AT2G39670	Solyc06g030570.2.1	VIT_213s0019g01070	NA	NA
AT4G25140	Solyc06g034040.1.1	VIT_216s0013g00880	OLE1, OLEO1	Encodes oleosin1, a protein found in oil bodies, involved in seed lipid accumulation. Suppression of OLEO1 (and OLEO2) resulted in an aberrant phenotype of embryo cells that contain unusually large oilbodies that are not normally observed in seeds. Changes in the size of oilbodies caused disruption of storage organelles, altering accumulation of lipids and proteins and causing delay in germinatio…
AT5G51220	Solyc06g034100.2.1	VIT_216s0013g01540	NA	NA
AT5G61510	Solyc06g034120.2.1	VIT_209s0002g08470	NA	NA
AT5G04620	Solyc06g034150.2.1	VIT_209s0002g08460	ATBIOF, BIO4, BIOF	The cDNA encoding 7-keto-8-aminopelargonic acid (KAPA) synthase, the first committed enzyme of the biotin synthesis pathway has been cloned and its molecular function confirmed (functional complementation of an E. coli mutant). The subcellular localization of the enzyme (cytosol) proves that the biotin biosynthesis in plants takes place in different compartments which differs from the biosyntheti…
AT5G61500	Solyc06g034160.2.1	VIT_215s0021g02130	ATATG3, ATG3	NA
AT4G25230	Solyc06g034330.2.1	VIT_216s0022g00600	RIN2	RPM1 interacting protein 2, has a CUE domain which is sufficient for the interaction with RPM1.Positive regulator of RPM1 and PRS2 mediated hypersensitive response.Functions as ubiquitin ligase and binds to RPM1.
AT5G62350	Solyc06g034370.1.1	VIT_216s0022g00960	NA	NA
AT5G52020	Solyc06g035700.1.1	VIT_216s0100g00400	NA	encodes a member of the DREB subfamily A-4 of ERF/AP2 transcription factor family. The protein contains one AP2 domain. There are 17 members in this subfamily including TINY.
AT3G49000	Solyc06g036000.2.1	VIT_205s0020g02930	NA	NA
AT1G02260	Solyc06g036100.2.1	VIT_216s0050g00780	NA	NA
AT5G23950	Solyc06g036110.1.1	VIT_216s0050g01310	NA	NA
AT4G25670	Solyc06g036250.1.1	VIT_216s0050g01060	NA	NA
AT5G52660	Solyc06g036300.2.1	VIT_216s0050g01180	NA	NA
AT5G52810	Solyc06g036330.1.1	VIT_216s0050g01430	NA	NA
AT5G24060	Solyc06g036340.2.1	VIT_216s0050g01440	NA	NA
AT5G24030	Solyc06g036440.1.1	VIT_216s0050g01860	SLAH3	Encodes a protein with ten predicted transmembrane helices. The SLAH3 protein has similarity to the SLAC1 protein involved in ion homeostasis in guard cells. Although it is not expressed in guard cells, it can complement an slac1-2 mutant suggesting that it performs a similar function. SLAH3:GFP localizes to the plasma membrane.
AT1G28060	Solyc06g036580.2.1	VIT_213s0067g03760	NA	NA
AT5G28910	Solyc06g036640.2.1	VIT_214s0036g01060	NA	NA
AT3G55080	Solyc06g036700.1.1	VIT_213s0067g03620	NA	NA
AT5G25270	Solyc06g036720.2.1	VIT_204s0008g06230	NA	NA
AT5G11960	Solyc06g036780.2.1	VIT_204s0008g01030	NA	NA
AT3G12590	Solyc06g042950.2.1	VIT_213s0019g00680	NA	NA
AT3G55480	Solyc06g043030.2.1	VIT_213s0019g01530	AP-3, PAT2	NA
AT3G04020	Solyc06g043070.2.1	VIT_213s0019g01450	NA	NA
AT5G13840	Solyc06g043150.2.1	VIT_213s0019g01840	CCS52B, FZR3	NA
AT3G12380	Solyc06g043170.2.1	VIT_213s0019g01860	ARP5, ATARP5	Encodes a gene similar to actin-related proteins in other organisms. Member of nuclear ARP gene family.
AT5G05560	Solyc06g048460.1.1	VIT_213s0067g01210	EMB2771	Arabidopsis thaliana E3 ubiquitin ligase
AT3G10850	Solyc06g048530.2.1	VIT_213s0067g00180	GLX2-2, GLY2	glyoxalase II cytoplasmic isozyme (Glx2-2) mRNA, complete
AT3G10670	Solyc06g048540.2.1	VIT_213s0084g00110	ABCI6, ATNAP7, NAP7	Plastidic SufC-like ATP-binding cassette/ATPase essential for Arabidopsis embryogenesis. Involved in the biogenesis and/or repair of oxidatively damaged FeS clusters. Expressed in embryos and meristems.
AT3G10870	Solyc06g048570.2.1	VIT_213s0067g03260	ATMES17, MES17	Encodes a methyl IAA esterase. Methyl IAA is believed to be an inactive form of auxin that needs to be demethylated to exert a biological effect. MES17 does not act on methyl JA, MeSA, MeGA4, or MEGA9 in vitro. This gene is expressed in several tissues of seedlings and adult plants, with a higher relative level of expression in the seedling shoot apex and the adult stem.
AT1G61670	Solyc06g048590.2.1	VIT_213s0067g03100	NA	NA
AT2G40660	Solyc06g048610.2.1	VIT_213s0067g03060	NA	NA
AT3G56370	Solyc06g048620.2.1	VIT_213s0067g03050	NA	NA
AT2G40490	Solyc06g048730.2.1	VIT_213s0067g02450	HEME2	NA
AT2G40170	Solyc06g048840.2.1	VIT_213s0067g01240	ATEM6, EM6, GEA6	Encodes a group 1 LEA gene that is activated by direct binding of ABI5 to its promoter and is involved in response to ABA. Is required for normal seed development. Involved in regulating the timing of dessication tolerance and rate of water loss during seed maturation.
AT2G40740	Solyc06g048870.1.1	VIT_213s0067g03130	ATWRKY55, WRKY55	member of WRKY Transcription Factor; Group III
AT2G40730	Solyc06g048890.2.1	VIT_213s0067g03110	CTEXP	NA
AT2G40720	Solyc06g048900.1.1	VIT_213s0067g03080	NA	NA
AT3G56380	Solyc06g048930.2.1	VIT_213s0067g03070	ARR17, RR17	response regulator 17
AT5G05240	Solyc06g048970.2.1	VIT_213s0067g03020	NA	NA
AT3G56360	Solyc06g049020.1.1	VIT_213s0067g02710	NA	NA
AT3G10915	Solyc06g049060.2.1	VIT_213s0067g02960	NA	NA
AT3G10920	Solyc06g049080.2.1	VIT_213s0067g02990	ATMSD1, MEE33, MSD1	manganese superoxide dismutase (MSD1)
AT3G56330	Solyc06g049090.2.1	VIT_213s0067g02690	NA	NA
AT3G56310	Solyc06g050130.2.1	VIT_213s0067g02640	NA	NA
AT2G40540	Solyc06g050170.2.1	VIT_213s0067g02570	ATKT2, ATKUP2, KT2, KUP2, SHY3, TRK2	putative potassium transporter AtKT2p (AtKT2) mRNA,
AT2G40550	Solyc06g050200.1.1	VIT_213s0067g02530	ETG1	Encodes a nuclear localized target of E2Fa-DPa, transcription factors controlling cell cycle progression. Required for sister chromatid cohesion and DNA repair.
AT5G05310	Solyc06g050210.2.1	VIT_213s0067g02520	NA	NA
AT3G10940	Solyc06g050230.2.1	VIT_213s0067g02510	LSF2	NA
AT3G10960	Solyc06g050250.1.1	VIT_213s0067g02500	ATAZG1, AZG1	Encodes a homolog of the adenine-guanine-hypoxanthine transporter AzgA of Aspergillus nidulans. Function as a plant adenine-guanine transporter. Two closely related genes exist in Arabidopsis: AT3G10960 (Azg1) and AT5G50300 (Azg2).
AT3G10970	Solyc06g050310.2.1	VIT_213s0067g02440	NA	NA
AT2G40470	Solyc06g050430.2.1	VIT_213s0067g02380	ASL11, LBD15	NA
AT5G20420	Solyc06g050510.2.1	VIT_213s0067g01950	CHR42	NA
AT5G58440	Solyc06g050550.2.1	VIT_206s0004g07430	SNX2a	NA
AT3G51740	Solyc06g050560.2.1	VIT_213s0067g02030	IMK2	encodes a leucine-repeat receptor kinase expressed in inflorescence meristem. Locus association was made from performing sequence analysis with IMK3 (MRLK) whose locus association was provided by the authors.
AT3G56130	Solyc06g050590.2.1	VIT_213s0067g02060	NA	NA
AT5G05365	Solyc06g050710.2.1	VIT_213s0067g02140	NA	NA
AT2G40410	Solyc06g050720.2.1	VIT_213s0067g02160	AtCaN2, CAN2	NA
AT5G05360	Solyc06g050730.2.1	VIT_213s0067g02170	NA	NA
AT3G10985	Solyc06g050760.1.1	VIT_213s0067g02181	ATWI-12, SAG20, WI12	A senescence-associated gene whose expression is induced in response to treatment with Nep1, a fungal protein that causes necrosis.
AT3G56190	Solyc06g050770.2.1	VIT_208s0058g00820	ALPHA-SNAP2, ASNAP	Encodes one of two alpha-SNAPs (soluble NSF attachment protein) in Arabidopsis
AT2G40435	Solyc06g050840.2.1	VIT_213s0067g02280	NA	NA
AT3G56230	Solyc06g050860.2.1	VIT_213s0067g02290	NA	NA
AT2G40460	Solyc06g050900.2.1	VIT_213s0067g02340	NA	NA
AT2G40320	Solyc06g050920.2.1	VIT_213s0067g01930	TBL33	Encodes a member of the TBL (TRICHOME BIREFRINGENCE-LIKE) gene family containing a plant-specific DUF231 (domain of unknown function) domain. TBL gene family has 46 members, two of which (TBR/AT5G06700 and TBL3/AT5G01360) have been shown to be involved in the synthesis and deposition of secondary wall cellulose, presumably by influencing the esterification state of pectic polymers. A nomenclature…
AT5G05460	Solyc06g050930.2.1	VIT_213s0067g01890	AtENGase85A, ENGase85A	NA
AT5G05510	Solyc06g051040.2.1	VIT_213s0067g01530	NA	NA
AT3G56040	Solyc06g051080.2.1	VIT_213s0067g01470	UGP3	NA
AT5G05550	Solyc06g051120.2.1	VIT_208s0058g00200	NA	NA
AT2G40230	Solyc06g051130.1.1	VIT_213s0067g01410	NA	NA
AT3G17668	Solyc06g051160.2.1	VIT_215s0021g00250	ENA	NA
AT2G43030	Solyc06g051200.2.1	VIT_215s0024g00390	NA	NA
AT2G31930	Solyc06g051220.1.1	VIT_213s0156g00030	NA	NA
AT2G44410	Solyc06g051230.2.1	VIT_213s0156g00250	NA	NA
AT3G11110	Solyc06g051250.1.1	VIT_206s0004g06935	NA	NA
AT5G52220	Solyc06g051300.2.1	VIT_216s0100g01250	NA	NA
AT3G11150	Solyc06g051360.2.1	VIT_213s0067g01150	NA	NA
AT5G05580	Solyc06g051400.2.1	VIT_213s0067g01120	AtFAD8, FAD8	Encodes a temperature sensitive plastidic fatty acid desaturase.
AT1G07780	Solyc06g051410.2.1	VIT_213s0067g01110	PAI1, TRP6	Encodes phosphoribosylanthranilate isomerase which catalyzes the third step of the tryptophan biosynthetic pathway. Member of gene family.
AT1G67960	Solyc06g051430.2.1	VIT_201s0011g06070	POD1	NA
AT2G40120	Solyc06g051510.2.1	VIT_213s0067g00960	NA	NA
AT3G55960	Solyc06g051520.2.1	VIT_213s0067g00940	NA	NA
AT2G28160	Solyc06g051550.2.1	VIT_206s0061g00720	ATBHLH029, ATBHLH29, ATFIT1, BHLH029, FIT1, FRU	Encodes a putative transcription factor that regulates iron uptake responses. mRNA is detected in the outer cell layers of the root and accumulates in response to iron deficiency. The expression of many iron-regulated genes is dependent on FIT1. It specifically regulates FRO2 at the level of mRNA accumulation and IRT1 at the level of protein accumulation.Similar to FER in tomato and is a regulato…
AT5G05660	Solyc06g051570.2.1	VIT_213s0067g00920	ATNFXL2, EBI, NFXL2	Encodes a homolog of the mammalian zinc finger transcription factor NF-X1.
AT2G40080	Solyc06g051660.1.1	VIT_213s0067g00860	ELF4	Encodes a novel nuclear 111 amino-acid phytochrome-regulated component of a negative feedback loop involving the circadian clock central oscillator components CCA1 and LHY. ELF4 is necessary for light-induced expression of both CCA1 and LHY, and conversely, CCA1 and LHY act negatively on light-induced ELF4 expression. ELF4 promotes clock accuracy and is required for sustained rhythms in the absen…
AT3G11210	Solyc06g051720.2.1	VIT_213s0067g00730	NA	NA
AT2G40090	Solyc06g051730.2.1	VIT_213s0067g00720	ATATH9, ATH9	member of ATH subfamily
AT5G05690	Solyc06g051750.2.1	VIT_213s0067g00660	CBB3, CPD, CYP90, CYP90A, CYP90A1, DWF3	Encodes a member of the CP90A family, a cytochrome P450 monooxygenase which converts 6-deoxocathasterone to 6-deoxoteasterone in the late C6 oxidation pathway and cathasterone to teasterone in the early C6 oxidation pathway of brassinolide biosynthesis. Expressed in cotyledons and leaves. Mutants display de-etiolation and derepression of light-induced genes in the dark, dwarfism, male sterility a…
AT5G05700	Solyc06g051760.2.1	VIT_213s0067g00600	ATATE1, ATE1, DLS1	Encodes an arginyl-tRNA:protein transferase (ATE1), a component of the N-end rule pathway that targets protein degradation through the identity of the amino-terminal residue of specific protein substrates. Arabidopsis contains two ATE genes: At5g05700/ATE1, At3g11240/ATE2. Another component of the N-end rule pathway is At5g02310/PROTEOLYSIS6 (PRT6). PRT6 and ATE were shown to regulate seed after-…
AT2G39740	Solyc06g051780.2.1	VIT_213s0019g02230	HESO1	NA
AT3G48670	Solyc06g051810.2.1	VIT_213s0019g01610	IDN2, RDM12	Encodes IDN2 (INVOLVED IN DE NOVO 2), a double-stranded RNA-binding protein involved in de novo methylation and small interfering RNA (siRNA)-mediated maintenance methylation. IND2 is a component of the RNA-directed DNA methylation pathway.
AT4G27950	Solyc06g051840.1.1	VIT_216s0050g02400	CRF4	encodes a member of the ERF (ethylene response factor) subfamily B-5 of ERF/AP2 transcription factor family. The protein contains one AP2 domain. There are 7 members in this subfamily.
AT5G41480	Solyc06g051900.2.1	VIT_216s0050g02490	ATDFA, DFA, EMB9, GLA1	Encodes a dihydrofolate synthetase based on yeast complementation experiments. This protein is involved in folate biosynthesis.
AT5G53130	Solyc06g051920.2.1	VIT_216s0050g02560	ATCNGC1, CNGC1	member of Cyclic nucleotide gated channel family
AT3G49160	Solyc06g051930.2.1	VIT_216s0050g02660	NA	Expression of the gene is downregulated in the presence of paraquat, an inducer of photoxidative stress.
AT3G49220	Solyc06g051960.2.1	VIT_216s0098g01900	NA	NA
AT3G49250	Solyc06g051990.2.1	VIT_216s0098g01820	DMS3, IDN1	Similar to hinge-domain region of structural maintenance of chromosomes (SMC)proteins.Putative chromosome architecture protein that can potentialy link nucleic acids in facilitating an RNA1-mediated epigenetic modification involving secondary siRNA and spreading of DNA methylation.
AT4G27700	Solyc06g053140.2.1	VIT_216s0098g01280	NA	NA
AT4G27680	Solyc06g053160.2.1	VIT_216s0098g01260	NA	NA
AT1G06130	Solyc06g053310.2.1	VIT_205s0102g01180	GLX2-4	NA
AT2G43410	Solyc06g053320.2.1	VIT_205s0102g01160	FPA	FPA is a gene that regulates flowering time in Arabidopsis via a pathway that is independent of daylength (the autonomous pathway). Mutations in FPA result in extremely delayed flowering. Double mutants with FCA have reduced fertility and single/double mutants have defects in siRNA mediated chromatin silencing.
AT3G13940	Solyc06g053330.2.1	VIT_209s0002g01860	NA	NA
AT1G06110	Solyc06g053340.2.1	VIT_205s0102g01150	SKIP16	NA
AT1G06070	Solyc06g053350.2.1	VIT_205s0102g01120	NA	NA
AT1G06050	Solyc06g053360.2.1	VIT_205s0102g00770	NA	NA
AT3G59520	Solyc06g053370.1.1	VIT_205s0102g00760	ATRBL12, ATRBL13, RBL12, RBL13	NA
AT1G05720	Solyc06g053430.2.1	VIT_205s0094g00490	NA	NA
AT3G59680	Solyc06g053440.2.1	VIT_205s0094g00520	NA	NA
AT3G22480	Solyc06g053460.1.1	VIT_205s0020g03500	PDF2	NA
AT1G48170	Solyc06g053470.2.1	VIT_205s0020g00040	NA	NA
AT2G43710	Solyc06g053480.2.1	VIT_205s0094g00750	FAB2, LDW1, SSI2	Encodes a stearoyl-ACP desaturase, involved in fatty acid desaturation. The ssi2 mutants have increased 18:0 and reduced 18:1 fatty acids. Exogenous application of glycerol to wild type plants mimics the ssi2 mutant phenotype. The altered 18:1 fatty acid content in the ssi2 mutants has an impact on SA- and JA-mediated defense signaling. ssi2 mutants resulted in hyper-resistance to green peach aph…
AT4G14305	Solyc06g053550.2.1	VIT_205s0049g01420	NA	NA
AT1G79280	Solyc06g053570.2.1	VIT_219s0085g01090	AtTPR, NUA	Encodes a 237-kDA protein with similarity to vertebrate Tpr, a long coiled-coil proteins of nuclear pore inner basket filaments. It is localized to the inner surface of the nuclear envelope and is a component of the nuclear pore-associated steps of sumoylation and mRNA export in plants. Mutations affect flowering time regulation and other developmental processes. Probably acts in the same pathway…
AT1G04420	Solyc06g053600.2.1	VIT_205s0049g01130	NA	NA
AT1G04340	Solyc06g053660.2.1	VIT_205s0049g00200	NA	NA
AT4G14450	Solyc06g053700.1.1	VIT_205s0049g00140	NA	NA
AT4G14480	Solyc06g053730.1.1	VIT_205s0049g00060	NA	NA
AT1G08560	Solyc06g053760.2.1	VIT_204s0008g02770	ATSYP111, KN, SYP111	member of SYP11 syntaxin Gene Family
AT3G23100	Solyc06g053770.2.1	VIT_205s0020g04910	XRCC4	A. thaliana homologue of the human DNA ligase IV-binding protein XRCC4. Yeast two-hybrid analysis demonstrated a strong interaction between A. thaliana DNA ligase IV and the A. thaliana homologue of the human DNA ligase IV-binding protein XRCC4. This interaction is shown to be mediated via the tandem BRCA C-terminal domains of A. thaliana DNA ligase IV protein.
AT4G14500	Solyc06g053790.2.1	VIT_205s0020g04870	NA	NA
AT2G03820	Solyc06g053800.1.1	VIT_204s0043g00250	AtNMD3, NMD3	NA
AT5G43710	Solyc06g053860.2.1	VIT_205s0020g04650	NA	NA
AT3G55760	Solyc06g053920.2.1	VIT_205s0020g04440	NA	NA
AT5G43860	Solyc06g053980.2.1	VIT_205s0020g04040	ATCLH2, CLH2	Encodes a chlorophyllase, the first enzyme in chlorophyll degradation. It catalyzes the hydrolysis of the ester bond to chlorophyllide and phytol. AtCLH2 has a typical signal sequence for the chloroplast. Gene expression does not respond to methyljasmonate, a known promoter of senescence and chlorophyll degradation.
AT1G05460	Solyc06g054020.2.1	VIT_205s0020g03760	SDE3	Encodes a protein with similarity to RNA helicases. Mutants are defective in post-transcriptional gene silencing.
AT3G22590	Solyc06g054080.2.1	VIT_205s0020g03720	CDC73, PHP	Encodes PLANT HOMOLOGOUS TO PARAFIBROMIN (PHP), a homolog of human Paf1 Complex (Paf1C) subunit Parafibromin. Human Parafibromin assists in mediating output from the Wnt signaling pathway, and dysfunction of the encoding gene HRPT2 conditions specific cancer-related disease phenotypes. PHP resides in a ~670-kDa protein complex in nuclear extracts, and physically interacts with other known Paf1C-r…
AT2G32030	Solyc06g054090.1.1	VIT_205s0020g03690	NA	NA
AT4G14930	Solyc06g054250.2.1	VIT_205s0020g03370	NA	NA
AT1G03130	Solyc06g054260.1.1	VIT_205s0020g03180	PSAD-2	Encodes a protein predicted by sequence similarity with spinach PsaD to be photosystem I reaction center subunit II (PsaD2)
AT3G05980	Solyc06g054280.1.1	VIT_205s0020g03040	NA	NA
AT5G19030	Solyc06g054380.2.1	VIT_205s0020g02620	NA	NA
AT1G76810	Solyc06g054400.2.1	VIT_218s0076g00310	NA	NA
AT3G06170	Solyc06g054420.2.1	VIT_205s0020g02600	NA	NA
AT4G15475	Solyc06g054440.2.1	VIT_205s0020g02400	NA	NA
AT3G59390	Solyc06g054450.1.1	VIT_205s0102g00300	NA	NA
AT2G39080	Solyc06g054530.2.1	VIT_205s0020g01880	EMB2799	NA
AT5G18640	Solyc06g054550.2.1	VIT_205s0020g01790	NA	NA
AT2G39100	Solyc06g054580.2.1	VIT_205s0020g01720	NA	NA
AT3G08670	Solyc06g054690.2.1	VIT_208s0056g00640	NA	NA
AT1G77110	Solyc06g059730.1.1	VIT_218s0001g15420	PIN6	Rate-limiting factor in saturable efflux of auxins. PINs are directly involved of in catalyzing cellular auxin efflux.
AT1G43850	Solyc06g059760.2.1	VIT_218s0001g15320	SEU	Encodes a transcriptional co-regulator of AGAMOUS, that functions with LEUNIG to repress AG in the outer floral whorls.
AT1G76990	Solyc06g059800.2.1	VIT_218s0001g15000	ACR3	NA
AT1G77300	Solyc06g059960.2.1	VIT_218s0001g01700	ASHH2, CCR1, EFS, LAZ2, SDG8	Encodes a protein with histone lysine N-methyltransferase activity required specifically for the trimethylation of H3-K4 in FLC chromatin (and not in H3-K36 dimethylation). Acts as an inhibitor of flowering specifically involved in the autonomous promotion pathway. EFS also regulates the expression of genes involved in carotenoid biosynthesis.Modification of histone methylation at the CRTISO locu…
AT5G20240	Solyc06g059970.2.1	VIT_218s0001g01760	PI	Floral homeotic gene encoding a MADS domain transcription factor. Required for the specification of petal and stamen identities.
AT3G03810	Solyc06g059980.2.1	VIT_209s0018g02090	EDA30	NA
AT5G15340	Solyc06g060050.1.1	VIT_214s0108g01185	NA	NA
AT1G21640	Solyc06g060060.2.1	VIT_218s0001g01830	ATNADK2, NADK2	Encodes a protein with NAD kinase activity. The protein was also shown to bind calmodulin.
AT1G77330	Solyc06g060070.2.1	VIT_218s0001g01840	NA	similar to 1-aminocyclopropane-1-carboxylate oxidase GI:3386565 from (Sorghum bicolor)
AT5G59613	Solyc06g060080.2.1	VIT_206s0004g04380	NA	NA
AT1G21700	Solyc06g060120.2.1	VIT_218s0001g02160	ATSWI3C, CHB4, SWI3C	a member of the Arabidopsis SWI3 gene family. Protein physically interacts with ATSWI3B and ATSWI3A, the other two members of the SWI3 family. Homologous to yeast SWI3 & RSC8, components of the SWI/SNF and RSC chromatin remodeling complexes. Referred to as CHB3 in Zhou et al (2003).
AT1G21730	Solyc06g060140.2.1	VIT_218s0001g02380	NA	NA
AT1G77470	Solyc06g060150.2.1	VIT_218s0001g02370	EMB2810, RFC3, RFC5	Encodes a protein with high homology to the Replication Factor C, Subunit 3 (RFC3) of yeast and other eukaryotes. rfc3 mutants are hypersensitive to salicylic acid and exhibit enhanced induction of PR genes and resistance against virulent oomycete Hyaloperonospora arabidopsidis Noco2. The enhanced pathogen resistance in the mutant is NPR1-independent.
AT4G33440	Solyc06g060170.2.1	VIT_204s0044g01420	NA	NA
AT1G01720	Solyc06g060230.2.1	VIT_218s0001g02300	ANAC002, ATAF1	Belongs to a large family of putative transcriptional activators with NAC domain. Transcript level increases in response to wounding and abscisic acid. ATAF1 attentuates ABA signaling and sythesis. Mutants are hyposensitive to ABA.
AT1G11040	Solyc06g060240.1.1	VIT_212s0034g02190	NA	NA
AT1G44170	Solyc06g060250.2.1	VIT_207s0031g02630	ALDH3H1, ALDH4	Encodes a protein similar to the aldehyde dehydrogenase cp-ADH from C.plantagineum. Constitutively expressed at low levels.
AT1G21740	Solyc06g060270.2.1	VIT_218s0001g02480	NA	NA
AT1G44414	Solyc06g060300.1.1	VIT_218s0001g02690	NA	NA
AT1G44575	Solyc06g060340.2.1	VIT_218s0001g02740	CP22, NPQ4, PSBS	Encoding PSII-S (CP22), a ubiquitous pigment-binding protein associated with photosystem II (PSII) of higher plants. Involved in nonphotochemical quenching rather than in photosynthesis. Mutant has a normal violaxanthin cycle but has a limited capacity of quenching singlet excited chlorophylls and is tolerant to lipid peroxidation.
AT1G77620	Solyc06g060350.2.1	VIT_218s0001g03020	NA	NA
AT1G44760	Solyc06g060360.2.1	VIT_218s0001g03000	NA	NA
AT2G17900	Solyc06g060390.2.1	VIT_218s0001g03730	ASHR1, SDG37	Homology Subgroup S-ET - Protein containing an interrupted SET domain.
AT1G44835	Solyc06g060420.2.1	VIT_218s0001g03250	NA	NA
AT1G21370	Solyc06g060460.2.1	VIT_218s0001g15670	NA	NA
AT4G35280	Solyc06g060480.1.1	VIT_203s0038g03700	DAZ2	NA
AT1G12390	Solyc06g060550.2.1	VIT_202s0025g05160	NA	NA
AT2G13620	Solyc06g060630.1.1	VIT_204s0044g01470	ATCHX15, CHX15	member of Putative Na+/H+ antiporter family
AT4G16570	Solyc06g060670.2.1	VIT_202s0154g00540	ATPRMT7, PRMT7	NA
AT5G47450	Solyc06g060760.2.1	VIT_200s0229g00130	ATTIP2;3, DELTA-TIP3, TIP2;3	Tonoplast intrinsic protein, transports ammonium (NH3) and methylammonium across the tonoplast membrane, gene expression shows diurnal regulation and is upregulated by ammonium (NH3).
AT4G16700	Solyc06g060780.2.1	VIT_200s0229g00180	PSD1	Encodes a mitochondrial phosphatidylserine decarboxylase. Expressed mainly in roots and flowers.
AT2G43090	Solyc06g060790.1.1	VIT_200s0551g00010	NA	NA
AT1G11755	Solyc06g060810.2.1	VIT_203s0063g02290	LEW1	Encodes a cis-prenyltransferase, involved in dolichol biosynthesis. Wilted leaves in mutants due to cell membrane lesions. Mutants have increased drought tolerance, but hypersensitve to dark stress.
AT4G16807	Solyc06g060860.1.1	VIT_202s0234g00070	NA	NA
AT2G35660	Solyc06g060880.2.1	VIT_200s0533g00020	CTF2A	Encodes a member of a novel gene family with homology to known proteins involved in hydroxylation and oxidation of an aromatic ring.
AT4G17540	Solyc06g060890.2.1	VIT_200s0533g00040	NA	NA
AT4G17550	Solyc06g060910.1.1	VIT_200s0616g00010	AtG3Pp4, G3Pp4	NA
AT2G35160	Solyc06g060960.1.1	VIT_200s0309g00020	SGD9, SUVH5	Encodes SU(var)3-9 homologue 5 (SUVH5). SUVH5 has histone methyltransferase (MTase) activity in vitro and contributes to the maintenance of H3 mK9 (methylation of histone H3 at Lys-9) and CMT3-mediated non-CG methylation in vivo. This is a member of a subfamily of SET proteins that shares a conserved SRA domain.
AT5G47090	Solyc06g060990.2.1	VIT_202s0012g00030	NA	NA
AT1G32470	Solyc06g061070.2.1	VIT_202s0012g01120	NA	NA
AT3G54380	Solyc06g061120.2.1	VIT_213s0067g01430	AtSAC3C, SAC3C	NA
AT5G46630	Solyc06g061150.2.1	VIT_202s0012g00910	NA	clathrin adaptor complexes medium subunit family protein, contains Pfam profile: PF00928 adaptor complexes medium subunit family; similar to micro-adaptins of clathrin coated vesicle adaptor complexes
AT2G35230	Solyc06g061190.1.1	VIT_202s0012g01280	IKU1	Contains a plant-specific VQ motif. Involved in endosperm growth and seed size determination. IKU1 is expressed in the early endosperm and its progenitor, the central cell.IKU1 interacts with MINI3 in the yeast two-hybrid system.
AT1G72970	Solyc06g062600.2.1	VIT_209s0002g02210	EDA17, HTH	Originally identified as a mutation that causes floral organs to fuse together. About 10-20% of mutants also have defects in ovules. Mutants have reduced fertility most likely as because of fusions that pistil emergence. The protein has similarity to the mandelonitrile lyase family of FAD containing oxidoreductases and is predicted to be secreted (SignalP).It is expressed in all tissue layers of …
AT1G17630	Solyc06g062610.1.1	VIT_209s0002g02250	NA	NA
AT1G72990	Solyc06g062660.2.1	VIT_209s0002g02290	BGAL17	NA
AT3G13780	Solyc06g062700.2.1	VIT_209s0002g02360	NA	NA
AT3G13882	Solyc06g062760.2.1	VIT_209s0002g01660	NA	NA
AT3G14010	Solyc06g062860.2.1	VIT_209s0002g01560	CID4	hydroxyproline-rich glycoprotein family protein, similar to Mrs16p (GI:2737884) (Saccharomyces cerevisiae); weak similarity to ataxin-2 related protein (GI:1679686) (Homo sapiens). Included in a family of CTC interacting domain proteins found to interact with PAB2.
AT3G14000	Solyc06g062880.1.1	VIT_209s0002g01540	ATBRXL2, BRX-LIKE2	Belongs to five-member BRX gene family. Arabidopsis BRX genes share high levels of similarity among each others, with several conserved domains. The most distinct is BRX domain - highly conserved in all BRX genes among distantly related species. This protein-protein interaction domain is required and sufficient for BRX activity.
AT1G54120	Solyc06g062930.1.1	VIT_209s0002g01060	NA	NA
AT3G14067	Solyc06g062950.1.1	VIT_209s0002g01040	NA	NA
AT1G72470	Solyc06g062990.1.1	VIT_209s0002g00910	ATEXO70D1, EXO70D1	A member of EXO70 gene family, putative exocyst subunits, conserved in land plants. Arabidopsis thaliana contains 23 putative EXO70 genes, which can be classified into eight clusters on the phylogenetic tree.
AT1G17370	Solyc06g063000.2.1	VIT_209s0002g00880	UBP1B	NA
AT1G72390	Solyc06g063010.2.1	VIT_209s0002g00830	NA	NA
AT1G54070	Solyc06g063060.2.1	VIT_209s0002g00700	NA	NA
AT1G72330	Solyc06g063090.2.1	VIT_209s0002g00340	ALAAT2	Encodes for alanine aminotransferase ALAAT2.
AT5G50420	Solyc06g063120.2.1	VIT_209s0002g00200	NA	NA
AT1G53760	Solyc06g063130.2.1	VIT_209s0002g00180	NA	NA
AT1G73090	Solyc06g063230.2.1	VIT_209s0018g01960	NA	NA
AT1G51610	Solyc06g063250.2.1	VIT_209s0054g00220	NA	NA
AT4G33495	Solyc06g063270.2.1	VIT_216s0100g00680	RPD1	A member of the RPD gene family - there are13 annotated genes and one EST encoding RPD1-like proteins in Arabidopsis. Shows no homology to any protein of known function. Abundant expression found in the shoot apex and the root. rpd1 mutant is a temperature-sensitive mutant isolated on the basis of the impairment in adventitious roots formation in hypocotyl region. Also, disruption of the RPD1 gen…
AT1G51560	Solyc06g063290.2.1	VIT_209s0054g00600	NA	NA
AT1G51550	Solyc06g063300.2.1	VIT_209s0054g00610	NA	NA
AT4G30010	Solyc06g063310.1.1	VIT_211s0103g00630	NA	NA
AT1G16840	Solyc06g063320.2.1	VIT_209s0054g01000	NA	NA
AT3G20260	Solyc06g063340.2.1	VIT_209s0054g00820	NA	NA
AT4G10340	Solyc06g063370.2.1	VIT_218s0089g01170	LHCB5	photosystem II encoding the light-harvesting chlorophyll a/b binding protein CP26 of the antenna system of the photosynthetic apparatus
AT1G33360	Solyc06g063410.2.1	VIT_218s0089g01240	NA	Encodes ClpX3, a subunit of the Clp protease complex.
AT1G17680	Solyc06g063420.2.1	VIT_219s0085g01080	NA	NA
AT4G10350	Solyc06g063430.1.1	VIT_218s0089g01120	ANAC070, BRN2, NAC070	NAC domain protein. SMB, BRN1, and BRN2 act to regulate root cap maturation, in a partially redundant fashion.BRN1 and BRN2, control the cell wall maturation processes that are required to detach root cap layers from the root.
AT4G10170	Solyc06g064430.1.1	VIT_218s0089g00870	NA	NA
AT4G10150	Solyc06g064440.2.1	VIT_218s0089g00860	NA	NA
AT3G26660	Solyc06g064540.1.1	VIT_216s0100g00440	LBD24	NA
AT1G12790	Solyc06g064560.2.1	VIT_218s0001g03690	NA	NA
AT1G22850	Solyc06g064570.2.1	VIT_218s0001g03830	NA	NA
AT1G56690	Solyc06g064600.1.1	VIT_214s0060g00670	NA	NA
AT4G10030	Solyc06g064640.2.1	VIT_218s0001g06010	NA	NA
AT4G10020	Solyc06g064650.2.1	VIT_218s0001g06750	AtHSD5, HSD5	Encodes a putative hydroxysteroid dehydrogenase (HSD). Genes that encode HSD include: At5g50600 and At5g50700 (HSD1), At3g47350(HSD2), At3g47360(HSD3), At5g50590 and At5g50690(HSD4), At5g50770(HSD6) (Plant Cell Physiology 50:1463). Two copies of HSD1 and HSD4 exist due to a gene duplication event. In Plant Physiology 145:87, At5g50690 is HSD7, At4g10020 is HSD5.
AT1G33810	Solyc06g064810.2.1	VIT_218s0041g02220	NA	NA
AT1G73720	Solyc06g064830.2.1	VIT_217s0000g08930	SMU1	Encodes SMU1, a protein involved in RNA splicing.
AT4G09900	Solyc06g064870.2.1	VIT_218s0041g01850	ATMES12, MES12	Encodes a protein predicted to act as a carboxylesterase. It has similarity to the SABP2 methyl salicylate esterase from tobacco. This protein does not act on methyl IAA, methyl JA, MeSA, MeGA4, or MEGA9 in vitro.
AT4G20330	Solyc06g064890.2.1	VIT_202s0025g03930	NA	NA
AT1G22540	Solyc06g065020.2.1	VIT_218s0041g00650	NA	NA
AT1G35460	Solyc06g065040.2.1	VIT_218s0041g00690	FBH1	NA
AT2G05170	Solyc06g065170.2.1	VIT_212s0057g00590	ATVPS11, VPS11	Homologous to yeast VPS11. Forms a complex with VCL1 and AtVPS33. Involved in vacuolar biogenesis.
AT1G72020	Solyc06g065180.2.1	VIT_218s0117g00320	NA	NA
AT2G17350	Solyc06g065200.2.1	VIT_207s0104g00080	NA	NA
AT4G09530	Solyc06g065220.1.1	VIT_207s0130g00100	NA	NA
AT1G03150	Solyc06g065230.2.1	VIT_207s0151g01030	NA	NA
AT1G71990	Solyc06g065240.2.1	VIT_218s0075g00120	ATFT4, ATFUT13, FT4-M, FUCTC, FUT13	This gene encodes a Lewis-type alpha 1,4-fucosyltransferase
AT1G72180	Solyc06g065260.2.1	VIT_218s0041g01350	NA	NA
AT5G47840	Solyc06g065270.2.1	VIT_218s0041g01280	AMK2	NA
AT3G29010	Solyc06g065310.2.1	VIT_217s0000g06330	NA	NA
AT1G22680	Solyc06g065340.1.1	VIT_218s0075g00250	NA	NA
AT1G71950	Solyc06g065370.2.1	VIT_218s0117g00130	NA	NA
AT1G35680	Solyc06g065390.2.1	VIT_215s0046g02910	RPL21C	NA
AT4G09580	Solyc06g065400.2.1	VIT_218s0072g01050	NA	NA
AT1G71930	Solyc06g065410.2.1	VIT_218s0072g01060	ANAC030, VND7	Encodes a NAC-domain transcription factor with transcriptional activation activity that is involved in xylem formation. Induces transdifferentiation of various cells into protoxylem vessel elements. Located in the nucleus. Expression induced in the presence of auxin, cytokinin and brassinosteroids.
AT1G34320	Solyc06g065460.2.1	VIT_218s0076g00260	NA	NA
AT1G51510	Solyc06g065470.2.1	VIT_204s0044g01140	Y14	This gene is predicted to encode a protein involved in the exon junction complex. Though there is a predicted RNA binding motif, in the Drosophila ortholog (33% identity), this motif mediates interactions with Mago and is not available for RNA binding. The Arabidopsis Y14 protein appears to be predominantly nucleolar, but there is also some evidence for its presence in the cytoplasm.
AT3G56650	Solyc06g065490.2.1	VIT_208s0040g00850	PPD6	NA
AT2G32230	Solyc06g065500.2.1	VIT_212s0055g00690	PRORP1	RNase P able to cleave tRNA-like structures involved in the maturation of plant mitochondrial mRNAs.
AT5G11310	Solyc06g065510.2.1	VIT_204s0008g04960	NA	NA
AT3G11830	Solyc06g065520.2.1	VIT_200s0670g00010	NA	NA
AT1G34260	Solyc06g065540.2.1	VIT_218s0086g00710	FAB1D	Encodes a protein that is predicted to act as a phosphatidylinositol-3P 5-kinase, but, because it lacks a FYVE domain, it is unlikely to be efficiently targeted to membranes containing the porposed phosphatidylinositol-3P substrate. Therefore, its molecular function remains unknown.
AT2G26640	Solyc06g065560.1.1	VIT_211s0016g04700	KCS11	Encodes KCS11, a member of the 3-ketoacyl-CoA synthase family involved in the biosynthesis of VLCFA (very long chain fatty acids).
AT5G40870	Solyc06g065580.2.1	VIT_217s0000g01600	ATUK/UPRT1, UK/UPRT1, UKL1	Encodes a protein that appears to possess both uridine kinase and uracil phosphoribosyltransferase activities.
AT2G25620	Solyc06g065610.2.1	VIT_204s0008g04780	AtDBP1, DBP1	Encodes DBP1, a member of the DBP factors (DNA-binding protein phosphatases) featuring sequence-specific DNA-binding and protein phosphatase activity. DBP1 is involved in plant-potyvirus interactions. Loss-of-function of DBP1 renders resistance to potyviruses.
AT1G60460	Solyc06g065620.1.1	VIT_201s0127g00480	NA	NA
AT5G11320	Solyc06g065630.2.1	VIT_204s0008g04870	AtYUC4, YUC4	Belongs to the YUC gene family. Encodes a predicted flavin monooxygenase YUC4 involved in auxin biosynthesis and plant development.
AT4G32570	Solyc06g065650.2.1	VIT_204s0008g04950	TIFY8	NA
AT5G25510	Solyc06g065690.2.1	VIT_204s0008g04270	NA	NA
AT5G25150	Solyc06g065700.2.1	VIT_204s0008g05780	TAF5	Encodes a putative TATA-binding-protein associated factor TAF5. TAFs are subunits of the general transcription factor IID (TFIID).
AT4G31880	Solyc06g065710.2.1	VIT_204s0008g05800	NA	NA
AT5G54830	Solyc06g065720.1.1	VIT_204s0008g05840	NA	NA
AT2G25170	Solyc06g065730.2.1	VIT_204s0008g05880	CHD3, CHR6, CKH2, GYM, PKL, SSL2	Encodes a SWI/SWF nuclear-localized chromatin remodeling factor of the CHD3 group. Involved in post-germination repression of embryonic development. Acts with GA to establish repression of embryonic genes upon germination. Protein preferentially accumulates in differentiating tissues. Loss of function alleles are associated with expression of embryonic traits in adult plants and derepression of e…
AT1G15880	Solyc06g065740.2.1	VIT_204s0008g05920	atgos11, GOS11	Golgi SNARE 11 protein (GOS11)
AT4G31930	Solyc06g065800.2.1	VIT_204s0008g05940	NA	NA
AT5G25190	Solyc06g065820.2.1	VIT_204s0008g06000	ESE3	encodes a member of the ERF (ethylene response factor) subfamily B-6 of ERF/AP2 transcription factor family. The protein contains one AP2 domain. There are 12 members in this subfamily including RAP2.11.
AT5G11040	Solyc06g065840.2.1	VIT_204s0008g06080	AtTRS120, TRS120	NA
AT2G25290	Solyc06g065910.2.1	VIT_204s0008g06310	Phox1	NA
AT3G17090	Solyc06g065920.2.1	VIT_205s0077g00830	NA	NA
AT4G32260	Solyc06g066000.1.1	VIT_204s0008g05590	PDE334	NA
AT4G32270	Solyc06g066010.2.1	VIT_204s0008g05580	NA	NA
AT5G25360	Solyc06g066050.2.1	VIT_204s0008g05460	NA	NA
AT2G25530	Solyc06g066090.2.1	VIT_204s0008g05270	NA	NA
AT3G43860	Solyc06g066120.2.1	VIT_204s0008g02020	AtGH9A4, GH9A4	NA
AT5G45590	Solyc06g066190.2.1	VIT_202s0109g00210	NA	NA
AT5G62030	Solyc06g066300.1.1	VIT_200s0270g00100	NA	NA
AT1G32130	Solyc06g066320.2.1	VIT_207s0104g00230	ATIWS1, HNI9, IWS1	The C-terminal portion of this protein has high homology to the C-termini of the IWS1 (Interacts With Spt6) proteins found in yeast and humans. Interacts with transcription factor BES1. Involved in brassinosteroid-regulated gene expression.
AT3G16490	Solyc06g066430.2.1	VIT_209s0002g03360	IQD26	NA
AT1G79810	Solyc06g066570.2.1	VIT_209s0002g04110	ATPEX2, PEX2, TED3	Dominant suppressor of det1 phenotypes. Encodes a peroxisomal protein essential for Arabidopsis growth. Inserted directly from the cytosol into peroxisomes.
AT1G79820	Solyc06g066600.2.1	VIT_209s0002g04380	SGB1	NA
AT1G79830	Solyc06g066610.2.1	VIT_216s0098g00540	GC5	This gene is predicted to encode a protein that functions as a Golgi apparatus structural component known as a golgin in mammals and yeast. A fluorescently-tagged version of GC5 co-localizes with Golgi markers, and this localization appears to be replicated using the C-terminal (139 aa) portion of the protein. The C-terminal portion of the protein can also specifically interact with two members o…
AT1G52220	Solyc06g066620.2.1	VIT_209s0002g04360	NA	NA
AT1G79890	Solyc06g066670.2.1	VIT_209s0002g04450	NA	NA
AT1G79900	Solyc06g066680.2.1	VIT_209s0002g04500	ATMBAC2, BAC2	encodes a mitochondrial ornithine transporter that exports ornithine from the mitochondria to the cytosol
AT1G52360	Solyc06g066730.2.1	VIT_209s0002g04810	NA	NA
AT2G35680	Solyc06g066760.2.1	VIT_200s0341g00010	NA	NA
AT1G80420	Solyc06g066780.2.1	VIT_209s0002g05100	ATXRCC1	NA
AT1G80410	Solyc06g066790.2.1	VIT_209s0002g05110	EMB2753, OMA	NA
AT1G64980	Solyc06g066800.1.1	VIT_216s0039g01420	CDI	NA
AT1G80350	Solyc06g066810.2.1	VIT_209s0002g05260	AAA1, ATKTN1, BOT1, ERH3, FRA2, FRC2, FTR, KTN1, LUE1	encodes a p60 katanin protein that is expressed throughout the plant. Required for the specification of cell fates from early in development (in the meristem) through differentiation and for normal postmitotic organization of cortical microtubules into transverse arrays in root epidermis cells. Mutants display cytoskeletal defects.
AT1G15550	Solyc06g066820.2.1	VIT_209s0002g05270	ATGA3OX1, GA3OX1, GA4	Involved in later steps of the gibberellic acid biosynthetic pathway. Activated by AGAMOUS in a cal-1, ap1-1 background. Deletion of 208 bp from -1016 to -809 (&#916;-808) resulted in loss of GA-negative feedback (this sequence, which contains a 43-bp sequence GNFEI, was shown to be sufficient for GA-negative feedback).
AT1G52820	Solyc06g066830.2.1	VIT_209s0002g05280	NA	NA
AT1G52700	Solyc06g067950.2.1	VIT_209s0002g06010	NA	NA
AT3G15660	Solyc06g067960.2.1	VIT_209s0002g06040	ATGRX4, GRX4	NA
AT1G80210	Solyc06g067990.2.1	VIT_209s0002g06100	AtBRCC36A, BRCC36A	NA
AT3G15690	Solyc06g068010.2.1	VIT_209s0002g06120	NA	NA
AT1G80500	Solyc06g068030.2.1	VIT_209s0002g06370	NA	NA
AT1G15370	Solyc06g068080.2.1	VIT_209s0002g06730	NA	NA
AT3G15730	Solyc06g068090.2.1	VIT_209s0002g06760	PLD, PLDALPHA1	Encodes phospholipase D alpha 1 (PLD alpha 1). Positive regulator of abscisic acid (ABA) mediated stomatal movements. PLD alpha 1 plays an important role in seed deterioration and aging in Arabidopsis.
AT1G15330	Solyc06g068160.2.1	VIT_209s0002g07010	NA	NA
AT1G52510	Solyc06g068220.2.1	VIT_209s0002g07500	NA	NA
AT1G15290	Solyc06g068230.2.1	VIT_209s0002g07530	NA	NA
AT3G62120	Solyc06g068320.2.1	VIT_207s0005g02620	NA	NA
AT1G15950	Solyc06g068440.2.1	VIT_209s0070g00240	ATCCR1, CCR1, IRX4	Encodes a cinnamoyl CoA reductase. Involved in lignin biosynthesis.
AT1G80840	Solyc06g068460.2.1	VIT_209s0018g00240	ATWRKY40, WRKY40	Pathogen-induced transcription factor. Binds W-box sequences in vitro. Forms protein complexes with itself and with WRKY40 and WRKY60. Coexpression with WRKY18 or WRKY60 made plants more susceptible to both P. syringae and B. cinerea. WRKY18, WRKY40, and WRKY60 have partially redundant roles in response to the hemibiotrophic bacterial pathogen Pseudomonas syringae and the necrotrophic fungal path…
AT1G80860	Solyc06g068470.2.1	VIT_209s0018g00270	ATPLMT, PLMT	Encodes a single-copy phospholipid N-methyltransferase, involved in phosphatidylcholine biosynthesis. Has specific activity towards phosphatidylmonomethylethanolamine and phosphatidyldimethylethanolamine, but not phosphatidylethanolamine.
AT1G73060	Solyc06g068480.2.1	VIT_209s0018g00400	LPA3	NA
AT1G16010	Solyc06g068490.2.1	VIT_209s0018g00600	AtMGT2, AtMRS2-1, MGT2, MRS2-1	Transmembrane magnesium transporter. One of nine family members.
AT1G79710	Solyc06g068560.2.1	VIT_209s0018g01660	NA	NA
AT3G21240	Solyc06g068650.2.1	VIT_211s0052g01090	4CL2, AT4CL2	encodes an isoform of 4-coumarate:CoA ligase (4CL), which is involved in the last step of the general phenylpropanoid pathway. The catalytic efficiency was in the following (descending) order: p-coumaric acid, caffeic acid, ferulic acid, 5-OH-ferulic acid and cinnamic acid. At4CL2 was unable to use sinapic acid as substrate.
AT1G73120	Solyc06g068660.2.1	VIT_209s0018g01910	NA	NA
AT5G51050	Solyc06g068720.2.1	VIT_217s0000g00030	APC2	NA
AT5G51020	Solyc06g068760.2.1	VIT_217s0000g00090	CAA33, CRL	Encodes CRL (CRUMPLED LEAF), a protein localized in the outer envelope membrane of plastids. Mutation in this gene affects the pattern of cell division, cell differentiation and plastid division.
AT5G20165	Solyc06g068780.2.1	VIT_201s0010g03050	NA	NA
AT5G50990	Solyc06g068810.2.1	VIT_217s0000g00146	NA	NA
AT5G61910	Solyc06g068850.2.1	VIT_201s0150g00110	NA	NA
AT1G28110	Solyc06g068880.2.1	VIT_201s0244g00100	SCPL45	NA
AT1G48480	Solyc06g068910.2.1	VIT_217s0000g02010	RKL1	Arabidopsis thaliana receptor-like protein kinase (RKL1) gene
AT3G18040	Solyc06g068990.2.1	VIT_217s0000g02570	MPK9	Encodes a protein with similarity to MAP kinases (MAPK9).Expressed preferentially in guard cells and appears to be involved in reactive oxygen species mediated ABA signaling.
AT1G18070	Solyc06g069020.2.1	VIT_217s0000g02860	NA	NA
AT1G18060	Solyc06g069030.2.1	VIT_217s0000g02910	NA	NA
AT2G43040	Solyc06g069080.2.1	VIT_204s0008g02970	NPG1	encodes a calmodulin-binding protein that is expressed specifically in pollen and is required for pollen development.
AT1G48830	Solyc06g069090.2.1	VIT_217s0000g03530	NA	NA
AT1G73885	Solyc06g069170.2.1	VIT_217s0000g03820	NA	NA
AT1G49050	Solyc06g069190.2.1	VIT_217s0000g03880	NA	NA
AT3G18480	Solyc06g069210.2.1	VIT_217s0000g03970	AtCASP, CASP	This gene is predicted to encode a protein that functions as a Golgi apparatus structural component, known as a golgin in mammals and yeast. A fluorescently-tagged version of CASP co-localizes with Golgi markers, and this localization appears to require the C-terminal (565689aa) portion of the protein. The protein is inserted into a membrane in a type II orientation.
AT3G18524	Solyc06g069230.2.1	VIT_217s0000g04170	ATMSH2, MSH2	Encodes a DNA mismatch repair homolog of human MutS gene, MSH6. MSH2 is involved in maintaining genome stability and repressing recombination of mismatched heteroduplexes.There are four MutS genes in Arabidopsis, MSH2, MSH3, MSH6, and MSH7, which all act as heterodimers and bind to 51-mer duplexes. MSH2 has different binding specificity to different mismatches in combination with MSH3, MSH6, or M…
AT5G23090	Solyc06g069310.2.1	VIT_217s0000g04350	NF-YB13	NA
AT2G03800	Solyc06g069390.2.1	VIT_217s0000g04890	GEK1	encodes a D-aminoacyl-tRNA deacylase. Involved in detoxification of D-aminoacyl-tRNA. Mutants also show ethanol-hypersensitive phenotype.
AT5G17400	Solyc06g069410.2.1	VIT_217s0000g04970	ER-ANT1	This gene is predicted to encode an ER-localized adenine nucleotide transporter with six putative transmembrane helices. It appears to act as a ATP:ADP antiporter when expressed in E.coli plasma membranes. Transcript levels for several ER-localized chaperones (e.g. BIP1/2) and other ATP-requiring ER proteins (e.g. CPK2) are reduced in er-ant1 knock-out lines, suggesting a lack of adequate ATP tra…
AT3G26850	Solyc06g069440.2.1	VIT_217s0000g05190	NA	NA
AT5G61140	Solyc06g069480.2.1	VIT_217s0000g07230	NA	Encodes a predicted protein with 30% identity with MER3/RCK.
AT5G07950	Solyc06g069510.2.1	VIT_217s0000g07130	NA	NA
AT5G07960	Solyc06g069520.2.1	VIT_217s0000g07120	NA	NA
AT5G61280	Solyc06g069590.2.1	VIT_217s0000g06920	NA	NA
AT5G61340	Solyc06g069680.1.1	VIT_217s0000g06630	NA	NA
AT5G61400	Solyc06g069700.2.1	VIT_217s0000g06480	NA	NA
AT5G61430	Solyc06g069710.2.1	VIT_217s0000g06400	ANAC100, ATNAC5, NAC100	NA
AT3G47730	Solyc06g070940.2.1	VIT_217s0000g05850	ABCA2, ATATH1, ATH1	member of ATH subfamily
AT2G02760	Solyc06g070980.2.1	VIT_201s0026g01770	ATUBC2, UBC2	ubiquitin conjugating enzyme UBC2. Homolog of the yeast RAD6 gene.
AT5G62530	Solyc06g071000.2.1	VIT_217s0000g05800	ALDH12A1, ATP5CDH, P5CDH	Encodes mitochondrial Delta-pyrroline-5- carboxylate dehydrogenase. Involved in the catabolism of proline to glutamate. Involved in protection from proline toxicity. Induced at pathogen infection sites. P5CDH and SRO5 (an overlapping gene in the sense orientation) generate 24-nt and 21-nt siRNAs, which together are components of a regulatory loop controlling reactive oxygen species (ROS) producti…
AT1G18850	Solyc06g071010.2.1	VIT_217s0000g05780	NA	NA
AT1G18870	Solyc06g071030.2.1	VIT_217s0000g05750	ATICS2, ICS2	Encodes a protein with isochorismate synthase activity involved in phylloquinone biosynthesis. Mutant studies of this gene's function suggest that its function is redundant with that of ICS1 (AT1G7410).
AT5G62760	Solyc06g071040.2.1	VIT_217s0000g05760	NA	NA
AT3G03980	Solyc06g071070.1.1	VIT_208s0007g07530	NA	NA
AT5G62670	Solyc06g071100.2.1	VIT_217s0000g05540	AHA11, HA11	NA
AT3G47940	Solyc06g071110.2.1	VIT_217s0000g05530	NA	NA
AT5G62640	Solyc06g071140.2.1	VIT_217s0000g05450	AtELF5, ELF5	nuclear targeted protein involved in flowering time regulation that affects flowering time independent of FLC
AT3G47850	Solyc06g071170.2.1	VIT_217s0000g05390	NA	NA
AT5G62600	Solyc06g071200.2.1	VIT_217s0000g07530	MOS14	NA
AT3G48090	Solyc06g071280.2.1	VIT_217s0000g07560	ATEDS1, EDS1	Component of R gene-mediated disease resistance in Arabidopsis thaliana with homology to eukaryotic lipases.
AT5G62850	Solyc06g071400.2.1	VIT_217s0000g08110	AtSWEET5, AtVEX1, SWEET5	Encodes a protein that is expressed in vegetative cells of pollen.
AT1G27510	Solyc06g071430.2.1	VIT_217s0000g08220	EX2	NA
AT2G36330	Solyc06g071440.2.1	VIT_217s0000g08230	NA	NA
AT1G18340	Solyc06g071450.2.1	VIT_218s0001g03100	NA	NA
AT4G32175	Solyc06g071460.2.1	VIT_217s0000g08490	NA	NA
AT5G62810	Solyc06g071470.2.1	VIT_217s0000g08410	ATPEX14, PED2, PEX14	mutant has a defect in the intracellular transport of thiolase from the cytosol to glyoxysomes (formerly known as ped2)
AT5G62930	Solyc06g071510.2.1	VIT_217s0000g08540	NA	NA
AT4G18770	Solyc06g071520.1.1	VIT_217s0000g08550	AtMYB98, MYB98	MYB98 is a member of the R2R3-MYB gene family, the members of which likely encode transcription factors. Within an ovule, MYB98 is expressed exclusively in the synergid cells, and mutations in this gene affect the female gametophyte specifically. myb98 female gametophytes are affected in two unique features of the synergid cell, pollen tube guidance and the filiform apparatus, but are otherwise n…
AT5G17990	Solyc06g071550.2.1	VIT_217s0000g08660	pat1, TRP1	Encodes the tryptophan biosynthetic enzyme phosphoribosylanthranilate transferase (PAT1, called trpD in bacteria). Converts anthranilate and phosphoribosylpyrophosphate into phosphoribosylanthranilate and inorganic pyrophosphate.
AT1G20960	Solyc06g071620.2.1	VIT_205s0102g00480	emb1507	NA
AT4G14590	Solyc06g071630.1.1	VIT_206s0009g03610	emb2739	NA
AT4G24670	Solyc06g071640.2.1	VIT_217s0000g08990	TAR2	Encodes a protein with similarity to the TAA1 trytophan aminotransferase involved in IAA biosynthesis. Double mutant analyses suggest that this protein is involved in regulating many aspects of plant growth and development from embryogenesis to flower formation and plays a role in ethylene-mediated signaling.
AT5G63100	Solyc06g071670.1.1	VIT_217s0000g09060	NA	NA
AT5G63110	Solyc06g071680.2.1	VIT_217s0000g09070	ATHDA6, AXE1, HDA6, RPD3B, RTS1, SIL1	RPD3-like histone deacetylase. HDA6 mutations specifically increase the expression of auxin-responsive transgenes, suggesting a role in transgene silencing.
AT2G31880	Solyc06g071810.1.1	VIT_217s0000g09710	EVR, SOBIR1	Encodes a putative leucine rich repeat transmembrane protein that is expressed in response to Pseudomonas syringae. Expression of SRRLK may be required for silencing via lsiRNAs. Regulates cell death and innate immunity.
AT5G63200	Solyc06g071850.2.1	VIT_217s0000g09890	NA	NA
AT1G07590	Solyc06g071900.2.1	VIT_206s0004g04690	NA	NA
AT5G50335	Solyc06g071930.1.1	VIT_217s0000g10370	NA	NA
AT1G17810	Solyc06g072130.2.1	VIT_216s0039g00220	BETA-TIP	beta-tonoplast intrinsic protein (beta-TIP) mRNA, complete
AT5G24760	Solyc06g072160.2.1	VIT_216s0039g00320	NA	NA
AT3G05070	Solyc06g072170.2.1	VIT_216s0039g00370	NA	NA
AT5G57280	Solyc06g072250.2.1	VIT_211s0103g00250	RID2	NA
AT1G64570	Solyc06g072270.2.1	VIT_210s0116g01740	DUO3	NA
AT1G48410	Solyc06g072300.2.1	VIT_217s0053g00680	AGO1, AtAGO1, ICU9	Encodes an RNA Slicer that selectively recruits microRNAs and siRNAs. There is currently no evidence that AGO1 Slicer is in a high molecular weight RNA-induced silencing complex (RISC). Mutants are defective in post-transcriptional gene silencing and have pleiotropic developmental and morphological defects. Through its action on the regulation of ARF17 expression, the protein regulates genes invo…
AT3G17770	Solyc06g072380.2.1	VIT_217s0119g00350	NA	NA
AT1G18335	Solyc06g072500.2.1	VIT_217s0000g00600	NA	NA
AT4G25040	Solyc06g072550.2.1	VIT_217s0000g00560	NA	NA
AT5G50870	Solyc06g072570.2.1	VIT_217s0000g00610	UBC27	NA
AT5G50810	Solyc06g072600.2.1	VIT_214s0068g01510	TIM8	Encodes a small zinc finger-like protein that is a component of the mitochondrial protein import apparatus.
AT5G50700	Solyc06g072670.2.1	VIT_217s0000g01050	HSD1	Encodes a hydroxysteroid dehydrogenase HSD1. Two copies of HSD1 (At5g50600 and At5g50700) exist in the Arabidopsis genome as a result of an exact 33-kb duplication on chromosome 5 encompassing seven genes. There are five homologs of HSD1 in Arabidopsis (HSD2-At3g47350, HSD3-At3g47360, HSD4-At5g50590, HSD4-At5g50690 and HSD6-At5g50770; HSD4 has two copies due to the same gene duplication event occ…
AT5G50740	Solyc06g072700.2.1	VIT_217s0000g01110	NA	NA
AT1G32360	Solyc06g072720.2.1	VIT_202s0012g01550	NA	NA
AT5G16730	Solyc06g072730.2.1	VIT_216s0039g01650	NA	NA
AT5G16920	Solyc06g072780.1.1	VIT_216s0039g02035	NA	NA
AT3G03120	Solyc06g072800.2.1	VIT_216s0039g02240	ARFB1C, ATARFB1C	A member of ARF GTPase family. A thaliana has 21 members of this family, known to be essential for vesicle coating and uncoating and functions in GTP-binding. Gene encoding ADP-ribosylation factor and similar to ADP-ribosylation factor 1; ARF 1 (GP:385340) {Drosophila melanogaster}, other ARFs and ARF-like proteins.
AT5G24680	Solyc06g072970.2.1	VIT_216s0098g00580	NA	NA
AT5G24620	Solyc06g073000.2.1	VIT_216s0098g00640	NA	NA
AT3G49530	Solyc06g073050.2.1	VIT_216s0098g00760	ANAC062, NAC062, NTL6	Transcription factor that serves as a molecular link between cold signals and pathogen resistance responses. Undergoes proteolytic processing triggered by cold-induced changes in membrane fluidity.
AT5G54140	Solyc06g073060.2.1	VIT_216s0098g00780	ILL3	encodes a protein similar to IAA amino acid conjugate hydrolase
AT5G24490	Solyc06g073090.2.1	VIT_216s0098g00940	NA	NA
AT1G08760	Solyc06g073110.2.1	VIT_205s0102g01200	NA	NA
AT1G12650	Solyc06g073120.2.1	VIT_202s0025g04400	NA	NA
AT2G43465	Solyc06g073130.2.1	VIT_200s0226g00060	NA	NA
AT5G40520	Solyc06g073160.2.1	VIT_205s0094g00030	NA	NA
AT2G43540	Solyc06g073170.1.1	VIT_205s0094g00090	NA	NA
AT3G59480	Solyc06g073190.2.1	VIT_205s0102g00710	NA	NA
AT3G59470	Solyc06g073200.2.1	VIT_205s0102g00690	NA	NA
AT3G49640	Solyc06g073230.2.1	VIT_200s2201g00010	NA	NA
AT4G34215	Solyc06g073240.2.1	VIT_203s0180g00140	NA	Encodes a member of the SGNH-hydrolase superfamily of enzymes. The enzymes of the SGNH-hydrolase superfamily facilitate the hydrolysis of ester, thioester and amide bonds in a range of substrates including complex polysaccharides, lysophospholipids, acyl-CoA esters and other compounds.
AT1G09340	Solyc06g073260.2.1	VIT_214s0060g00820	CRB, CSP41B, HIP1.3	Encodes CHLOROPLAST RNA BINDING (CRB), a putative RNA-binding protein. CRB is important for the proper functioning of the chloroplast. Mutations in CRB also affects the circadian system, altering the expression of both oscillator and output genes.
AT1G09330	Solyc06g073270.2.1	VIT_214s0060g00830	NA	NA
AT4G33680	Solyc06g073280.2.1	VIT_203s0088g01040	AGD2	Involved in disease resistance against Pseudomonas syringae. mutants have elevated SA levels, a low level of spontaneous cell death, callose deposition, and enlarged cells in leaves. genetically maps on chr 4 between L23H3 and nga1139.
AT3G59400	Solyc06g073290.1.1	VIT_205s0102g00310	GUN4	GUN, genomes uncoupled, is necessary for coupling the expression of some nuclear genes to the functional state of the chloroplast. Binds to the magnesium chelatase complex and promotes formation of the substrate,a tetrapyrrole signaling molecule. Porphyrin-binding protein that enhances the activity of Mg-chelatase. Although required for chlorophyll accumulation under normal growth conditions, GUN…
AT4G26850	Solyc06g073320.2.1	VIT_219s0090g01000	VTC2	Encodes a novel protein involved in ascorbate biosynthesis, which was shown to catalyze the transfer of GMP from GDP-galactose to a variety of hexose-1-phosphate acceptors. Recessive mutation has a reduced amount of vitamin C, lower level of non-photochemical quenching, and reduced rate of conversion of violaxanthin to zeaxanthin in high light.
AT3G11710	Solyc06g073330.2.1	VIT_215s0024g00700	ATKRS-1	NA
AT2G31500	Solyc06g073350.2.1	VIT_205s0102g00170	CPK24	member of Calcium Dependent Protein Kinase
AT5G62575	Solyc06g073360.2.1	VIT_217s0000g07810	SDH7, SDH7B	NA
AT2G43320	Solyc06g073380.2.1	VIT_205s0102g00210	NA	NA
AT3G59380	Solyc06g073390.2.1	VIT_205s0102g00230	ATFTA, FTA, PFT/PGGT-IALPHA, PLP	Encodes the alpha-subunit shared between protein farnesyltransferase and protein geranylgeranyltransferase-I. Involved in protein prenylation: covalent attachment of the C-15 isoprene farnesyl or the C-20 isoprene geranylgeranyl groups to the C-terminal end of some proteins. Involved in shoot and flower meristem homeostasis, and response to ABA and drought. Also regulates leaf cell shape. Mutant …
AT2G31450	Solyc06g073400.2.1	VIT_205s0102g00240	ATNTH1	NA
AT2G31440	Solyc06g073410.2.1	VIT_205s0102g00220	NA	NA
AT2G43330	Solyc06g073420.2.1	VIT_205s0102g00145	ATINT1, INT1	Encodes a tonoplast-localized myo-inositol exporter, involved in efflux of myo-inositol from the vacuole to the cytosol. The gene is ubiquitously expressed. Reduced root growth in knock-out mutants grown on low inositol agar medium.
AT4G33865	Solyc06g073430.2.1	VIT_211s0016g00840	NA	NA
AT2G31570	Solyc06g073460.2.1	VIT_205s0102g00120	ATGPX2, GPX2	glutathione peroxidase GPx
AT2G43360	Solyc06g073470.2.1	VIT_205s0102g00090	BIO2, BIOB	Catalyzes the conversion of dethiobiotin to biotin.
AT2G43250	Solyc06g073490.1.1	VIT_205s0124g00580	NA	NA
AT3G59300	Solyc06g073500.2.1	VIT_205s0124g00270	NA	NA
AT2G37560	Solyc06g073510.2.1	VIT_218s0001g10740	ATORC2, ORC2	Origin Recognition Complex subunit 2. Involved in the initiation of DNA replication. Regulated transcriptionally during cell cycle, peaking at G1/S-phase. Target of E2F/DF family of transcription factors. Interacts strongly with all ORC subunits.
AT5G21160	Solyc06g073550.2.1	VIT_206s0009g01150	AtLARP1a, LARP1a	NA
AT3G45300	Solyc06g073560.2.1	VIT_206s0004g03140	ATIVD, IVD, IVDH	Encodes isovaleryl-coenzyme a dehydrogenase. Mutants have increases in 12 seed free amino acids, accumulation of seed homomethionine and 3-isovaleroyloxypropyl-glucosinolate, with a concomitant decrease in seed 3-benzoyloxypropyl-glucosinolate.
AT5G10270	Solyc06g073630.2.1	VIT_206s0009g01800	CDKC;1	Encodes CDKC;1, part of a CDKC kinase complex that is targeted by Cauliflower mosaic virus (CaMV) for transcriptional activation of viral genes. Also regulates plant growth and development.
AT3G49400	Solyc06g073680.2.1	VIT_216s0098g01030	NA	NA
AT1G65700	Solyc06g073700.2.1	VIT_216s0039g00240	LSM8	NA
AT3G15800	Solyc06g073710.2.1	VIT_209s0002g06880	NA	NA
AT5G20950	Solyc06g073760.2.1	VIT_206s0009g00810	NA	NA
AT2G27170	Solyc06g073780.2.1	VIT_204s0069g00890	SMC3, TTN7	Encodes a member of the Arabidopsis cohesin complex that is essential for viability and sister chromatid alignment.
AT5G21990	Solyc06g073840.2.1	VIT_206s0009g01020	AtTPR7, OEP61, TPR7	NA
AT5G09920	Solyc06g073870.2.1	VIT_212s0028g01400	ATRPB15.9, NRPB4, RPB15.9, RPB15.9.9	Non-catalytic subunit specific to DNA-dependent RNA polymerase II; the ortholog of budding yeast RPB4)
AT1G08465	Solyc06g073920.2.1	VIT_206s0009g00880	YAB2	Member of the YABBY family of Arabidopsis proteins involved in the abaxial cell fate specification in lateral organs
AT5G22030	Solyc06g073930.2.1	VIT_206s0009g00890	UBP8	NA
AT5G22080	Solyc06g073950.2.1	VIT_206s0009g00270	NA	NA
AT2G27210	Solyc06g073960.2.1	VIT_206s0009g00260	BSL3	NA
AT1G08460	Solyc06g074080.2.1	VIT_206s0080g00210	ATHDA8, HDA08, HDA8	NA
AT5G22120	Solyc06g074130.2.1	VIT_206s0009g00340	NA	NA
AT1G08380	Solyc06g074200.2.1	VIT_206s0080g00920	PSAO	Encodes subunit O of photosystem I.
AT1G08370	Solyc06g074210.2.1	VIT_206s0080g00860	ATDCP1, DCP1	Encodes DCP1 involved in mRNA decapping. DCP1 forms a mRNA decapping complex with DCP2 (At5g13570) and VCS (VARICOSE) (At3g13300). However, unlike DCP2, DCP1 itself does not have mRNA decapping activity in vitro. DCP1, DCP2 and VCS colocalize in cytoplasmic loci, which are putative Arabidopsis mRNA processing bodies. Null mutants of DCP1, DCP2, and VCS accumulate capped mRNAs with a reduced degra…
AT5G22360	Solyc06g074250.2.1	VIT_206s0080g00800	ATVAMP714, VAMP714	Member of Synaptobrevin-like AtVAMP7C, v-SNARE protein family.
AT1G08350	Solyc06g074310.2.1	VIT_206s0080g00390	NA	NA
AT1G08320	Solyc06g074320.2.1	VIT_206s0080g00360	bZIP21, TGA9	NA
AT3G44510	Solyc06g074330.2.1	VIT_206s0080g00330	NA	NA
AT2G27550	Solyc06g074350.2.1	VIT_206s0080g00290	ATC	encodes a protein similar to TFL1. overexpression leads to similar phenotype as TFL1 overexpression. expressed specifically in the hypocotyl and null mutation does not result in phenotypes exhibited by TFL1 null mutations.
AT1G08280	Solyc06g074370.1.1	VIT_206s0080g00250	NA	NA
AT2G27590	Solyc06g074380.2.1	VIT_206s0080g00230	NA	NA
AT2G27770	Solyc06g074500.1.1	VIT_206s0061g01360	NA	NA
AT5G22620	Solyc06g074510.2.1	VIT_206s0061g01340	NA	NA
AT1G08250	Solyc06g074530.1.1	VIT_206s0061g01300	ADT6, AtADT6	Encodes a plastid-localized arogenate dehydratase involved in phenylalanine biosynthesis. Although this enzyme has sequence similarity to prephenate dehydratases, it is 98 times more active with arogenate than prephenate in enzymatic assays.
AT5G22740	Solyc06g074630.2.1	VIT_206s0061g01230	ATCSLA02, ATCSLA2, CSLA02, CSLA2	encodes a beta-mannan synthase based on in vitro enzyme assays from heterologously expressed protein
AT5G22820	Solyc06g074690.2.1	VIT_206s0061g01080	NA	NA
AT5G04600	Solyc06g074720.2.1	VIT_214s0030g01680	NA	NA
AT1G08190	Solyc06g074740.2.1	VIT_206s0061g00940	ATVAM2, ATVPS41, VAM2, VPS41, ZIP2	Might be involved in protein sorting to the vacuole.
AT1G08170	Solyc06g074750.1.1	VIT_206s0061g00870	NA	NA
AT5G15400	Solyc06g074770.2.1	VIT_214s0108g01390	NA	NA
AT2G30695	Solyc06g074900.1.1	VIT_205s0094g00410	NA	NA
AT2G28085	Solyc06g074950.1.1	VIT_206s0061g00400	NA	NA
AT3G45040	Solyc06g074960.2.1	VIT_206s0061g00380	NA	Encodes a putative dolichol kinase.
AT5G03340	Solyc06g074980.2.1	VIT_208s0040g01480	AtCDC48C	NA
AT5G60335	Solyc06g075000.2.1	VIT_206s0004g03290	NA	NA
AT3G57120	Solyc06g075030.1.1	VIT_206s0004g02530	NA	NA
AT5G20070	Solyc06g075080.2.1	VIT_211s0016g04950	ATNUDT19, ATNUDX19, NUDX19	NA
AT5G60680	Solyc06g075170.1.1	VIT_206s0004g02830	NA	NA
AT5G03170	Solyc06g075220.1.1	VIT_206s0004g03050	ATFLA11, FLA11	NA
AT1G29900	Solyc06g075340.2.1	VIT_206s0004g03360	CARB, VEN3	carbamoyl phosphate synthetase large chain (CARB) mRNA,
AT3G45590	Solyc06g075350.1.1	VIT_206s0004g03380	ATSEN1, SEN1	Encodes a catalytic subunit of tRNA splicing endonuclease.
AT1G60080	Solyc06g075390.2.1	VIT_208s0007g08550	NA	NA
AT5G60150	Solyc06g075420.1.1	VIT_206s0004g03470	NA	NA
AT2G28550	Solyc06g075510.2.1	VIT_206s0004g03590	RAP2.7, TOE1	NA
AT3G45740	Solyc06g075540.2.1	VIT_206s0004g03630	NA	NA
AT1G07710	Solyc06g075600.2.1	VIT_206s0004g03980	NA	NA
AT1G07730	Solyc06g075630.2.1	VIT_200s0317g00070	NA	NA
AT4G20900	Solyc06g075640.1.1	VIT_210s0003g05230	MS5, TDM1	ms5 mutants are male sterile, pollen tetrads undergo an extra round of division after meiosis II without chromosome replication, resulting in chromosome abnormalities. Gene product has some similarity to SCP1, a rat synaptonemal complex protein.
AT4G01470	Solyc06g075650.2.1	VIT_213s0019g00330	ATTIP1.3, GAMMA-TIP3, TIP1;3	Encodes AtTIP1;3, functions as water and urea channels in pollen.
AT5G59790	Solyc06g075690.2.1	VIT_206s0004g04150	NA	NA
AT5G59830	Solyc06g075790.2.1	VIT_206s0004g04190	NA	NA
AT5G47890	Solyc06g075810.2.1	VIT_201s0150g00570	NA	NA
AT3G46450	Solyc06g075980.2.1	VIT_206s0004g04410	NA	NA
AT1G07645	Solyc06g075990.2.1	VIT_206s0004g04420	ATDSI-1VOC, DSI-1VOC	NA
AT5G59340	Solyc06g076000.1.1	VIT_206s0004g04485	WOX2	Encodes a WUSCHEL-related homeobox gene family member with 65 amino acids in its homeodomain. Proteins in this family contain a sequence of eight residues (TLPLFPMH) downstream of the homeodomain called the WUS box. WOX2 has a putative Zinc finger domain downstream of the homeodomain. Transcripts are expressed in the egg cell, the zygote and the apical cell lineage and are reduced in met3-1 early…
AT3G56150	Solyc06g076150.2.1	VIT_208s0007g07180	ATEIF3C-1, ATTIF3C1, EIF3C, EIF3C-1, TIF3C1	member of eIF3c - eukaryotic initiation factor 3c
AT5G59400	Solyc06g076250.2.1	VIT_206s0004g04910	NA	NA
AT5G59410	Solyc06g076260.2.1	VIT_206s0004g04920	NA	NA
AT5G59510	Solyc06g076320.1.1	VIT_206s0004g05065	DVL18, RTFL5	NA
AT3G46740	Solyc06g076360.2.1	VIT_206s0004g05150	MAR1, TOC75-III	Component of the translocon outer membrane (TOC) complex. Forms the outer envelope translocation channel (beta-barrel). Plays a role in preprotein conductance. Imported into chloroplast. Expressed in young dividing photosynthetic tissues. Knockout mutants are embryo lethal with arrested development at the two-cell stage. Knockout mutants have abnormal etioplasts.
AT3G46750	Solyc06g076370.2.1	VIT_206s0061g01280	NA	NA
AT1G07470	Solyc06g076390.2.1	VIT_206s0004g05210	NA	NA
AT1G07420	Solyc06g076410.2.1	VIT_213s0019g02210	ATSMO1, SMO2-1	Arabidopsis thaliana sterol 4-alpha-methyl-oxidase mRNA
AT2G29410	Solyc06g076440.1.1	VIT_206s0004g05540	ATMTPB1, MTPB1	member of Zinc transporter (ZAT) family
AT5G59140	Solyc06g076460.2.1	VIT_206s0004g05560	NA	NA
AT2G44920	Solyc06g076480.2.1	VIT_213s0019g02090	NA	NA
AT1G18640	Solyc06g076510.2.1	VIT_217s0000g07310	PSP	Encodes a 3-phosphoserine phosphatase acting in the last step of serine biosynthesis within the chloroplast.
AT5G52370	Solyc06g076620.2.1	VIT_206s0004g05860	NA	NA
AT4G33420	Solyc06g076630.2.1	VIT_207s0130g00220	NA	NA
AT2G29560	Solyc06g076650.2.1	VIT_206s0004g05900	ENOC	Encodes a putative phosphoenolpyruvate enolase that is localized both to the nucleus and the cytoplasm.
AT2G29570	Solyc06g076660.2.1	VIT_206s0004g05920	ATPCNA2, PCNA2	Functionally interacts with POLH to repair DNA damaged by UVB damage.
AT1G07350	Solyc06g076670.2.1	VIT_206s0004g06010	SR45a	NA
AT2G29590	Solyc06g076690.2.1	VIT_206s0004g06050	NA	NA
AT3G47070	Solyc06g076790.1.1	VIT_206s0004g06170	NA	NA
AT5G58860	Solyc06g076800.2.1	VIT_206s0004g06210	CYP86, CYP86A1, HORST	Encodes a member of the CYP86A subfamily of cytochrome p450 genes. Expressed significantly only in root tissue.
AT2G29660	Solyc06g076820.1.1	VIT_206s0004g06240	NA	NA
AT1G07290	Solyc06g076830.1.1	VIT_206s0004g06270	GONST2	Encodes a GDP-mannose transporter.
AT5G58800	Solyc06g076880.2.1	VIT_206s0004g06340	NA	NA
AT2G29760	Solyc06g076900.2.1	VIT_206s0004g06420	OTP81	Encodes a chloroplast RNA editing factor.
AT2G29940	Solyc06g076930.1.1	VIT_206s0004g06560	ABCG31, ATPDR3, PDR3	NA
AT5G58740	Solyc06g076940.2.1	VIT_212s0142g00120	NA	NA
AT5G58730	Solyc06g076950.2.1	VIT_206s0004g06580	Mik	NA
AT1G07220	Solyc06g076980.2.1	VIT_206s0004g06630	NA	NA
AT5G01410	Solyc06g081980.1.1	VIT_206s0004g06640	ATPDX1, ATPDX1.3, PDX1, PDX1.3, RSR4	Encodes a protein predicted to function in tandem with PDX2 to form glutamine amidotransferase complex with involved in vitamin B6 biosynthesis.
AT5G58620	Solyc06g082010.2.1	VIT_206s0004g06710	NA	NA
AT1G07175	Solyc06g082020.2.1	VIT_206s0004g06770	NA	NA
AT5G58660	Solyc06g082030.2.1	VIT_206s0004g06790	NA	NA
AT3G51800	Solyc06g082090.2.1	VIT_208s0217g00020	ATEBP1, ATG2, EBP1	putative nuclear DNA-binding protein G2p (AtG2) mRNA,
AT1G07110	Solyc06g082150.2.1	VIT_206s0004g06920	ATF2KP, F2KP, FKFBP	Encodes the bifunctional enzyme fructose-6-phosphate 2-kinase/fructose-2,6-bisphosphatase.
AT5G58575	Solyc06g082160.2.1	VIT_206s0004g06970	NA	NA
AT5G58530	Solyc06g082180.1.1	VIT_206s0004g07040	NA	NA
AT5G58520	Solyc06g082190.2.1	VIT_206s0004g07070	NA	NA
AT5G58510	Solyc06g082200.2.1	VIT_206s0004g07080	NA	NA
AT1G07090	Solyc06g082210.1.1	VIT_206s0004g07090	LSH6	NA
AT1G06970	Solyc06g082230.2.1	VIT_206s0004g07480	ATCHX14, CHX14	member of Putative Na+/H+ antiporter family
AT1G07010	Solyc06g082280.2.1	VIT_206s0004g07390	AtSLP1, SLP1	NA
AT2G30130	Solyc06g082310.2.1	VIT_206s0004g07200	ASL5, LBD12, PCK1	Overexpression/activation tagged allele has epinastic leaves, reduced apical dominance and is sterile. Gene is similar to asymmetric leaves (AS)/lateral organ boundary (LOB) genes which repress KNOX gene expression.
AT1G07060	Solyc06g082320.2.1	VIT_206s0004g07190	ATDFO, DFO	NA
AT2G30260	Solyc06g082360.2.1	VIT_206s0004g07530	U2B''	encodes U2B
AT1G16870	Solyc06g082370.2.1	VIT_206s0004g07560	NA	NA
AT2G30270	Solyc06g082380.2.1	VIT_206s0004g07630	NA	NA
AT2G30280	Solyc06g082390.2.1	VIT_206s0004g07670	DMS4, RDM4	Encodes RDM4, a transcriptional regulator functioning in RNA-directed DNA methylation and plant development.
AT2G30395	Solyc06g082450.1.1	VIT_206s0004g07900	ATOFP17, OFP17	Member of the plant specific ovate protein family of unknown function.
AT5G58350	Solyc06g082470.2.1	VIT_206s0004g07920	WNK4, ZIK2	Encodes a member of the WNK family (9 members in all) of protein kinases, the structural design of which is clearly distinct from those of other known protein kinases, such as receptor-like kinases and mitogen-activated protein kinases. Its transcription is under the control of circadian rhythms.
AT1G78800	Solyc06g082490.2.1	VIT_219s0014g01190	NA	NA
AT1G06890	Solyc06g082500.2.1	VIT_206s0004g07960	NA	NA
AT1G15720	Solyc06g082510.2.1	VIT_206s0004g08050	TRFL5	Arabidopsis thaliana myb family transcription factor (At1g15720)
AT2G30470	Solyc06g082520.2.1	VIT_206s0004g08100	HSI2, VAL1	HSI2 is a member of a novel family of B3 domain proteins with a sequence similar to the ERF-associated amphiphilic repression (EAR) motif. It functions as an active repressor of the Spo minimal promoter (derived from a gene for sweet potato sporamin A1) through the EAR motif. It contains a plant-specific B3 DNA-binding domain. The Arabidopsis genome contains 42 genes with B3 domains which could b…
AT5G20920	Solyc06g082580.2.1	VIT_206s0004g08180	EIF2, EMB1401	protein synthesis initiation factor eIF2 beta
AT3G13230	Solyc06g082620.1.1	VIT_217s0000g04320	NA	NA
AT5G58290	Solyc06g082660.2.1	VIT_206s0004g08220	RPT3	26S proteasome AAA-ATPase subunit RPT3 (RPT3) mRNA,
AT1G09575	Solyc06g082780.2.1	VIT_206s0004g08440	NA	NA
AT3G20000	Solyc06g082800.2.1	VIT_203s0097g00590	TOM40	Encodes a component of the TOM receptor complex responsible for the recognition and translocation of cytosolically synthesized mitochondrial preproteins. With TOM22, functions as the transit peptide receptor at the surface of the mitochondrial outer membrane and facilitates the movement of preproteins into the translocation pore.
AT2G26970	Solyc06g082810.2.1	VIT_206s0009g01890	NA	NA
AT5G48335	Solyc06g082830.2.1	VIT_200s0227g00160	NA	NA
AT5G01910	Solyc06g082850.2.1	VIT_208s0058g01420	NA	NA
AT3G07570	Solyc06g082860.2.1	VIT_200s0174g00160	NA	NA
AT5G39740	Solyc06g082870.2.1	VIT_205s0094g00870	OLI7, RPL5B	Encodes a ribosomal protein RPL5B that is involved in ribosome biogenesis and plays a role in organ size control by promoting cell proliferation and preventing compensation in normal leaf development.
AT3G02330	Solyc06g082880.1.1	VIT_214s0083g00720	NA	NA
AT5G48380	Solyc06g082920.2.1	VIT_200s2085g00010	BIR1	Encodes a BAK1-interacting receptor-like kinase named BIR1. Negatively regulates multiple plant resistance signaling pathways, one of which is the SOBIR1(AT2G31880)-dependent pathway.
AT4G12800	Solyc06g082940.2.1	VIT_204s0023g00410	PSAL	Encodes subunit L of photosystem I reaction center.
AT5G21430	Solyc06g082970.2.1	VIT_204s0008g01770	CRRL, NdhU	NA
AT1G20050	Solyc06g082980.2.1	VIT_206s0004g02100	HYD1, MAD4	C-8 sterol isomerase
AT3G25440	Solyc06g082990.2.1	VIT_212s0035g00830	LOH1	NA
AT1G68310	Solyc06g083060.2.1	VIT_208s0007g01580	AE7	Encodes a protein that has been shown to specifically interact with a sequence motif, PIEPPPHH, in the cytoplasmic tail of a membrane protein that directs the protein from the ER to vacuoles where it is internalized.
AT5G48500	Solyc06g083080.2.1	VIT_200s0333g00060	NA	NA
AT5G48520	Solyc06g083090.2.1	VIT_200s0333g00070	AtAUG3, AUG3	NA
AT4G27990	Solyc06g083110.1.1	VIT_205s0062g00910	ATYLMG1-2, YLMG1-2	NA
AT3G07370	Solyc06g083150.2.1	VIT_200s0669g00010	ATCHIP, CHIP	Encodes AtCHIP, a new class of E3 ubiquitin ligases with three tetratricopeptide repeats and a U-box domain, structurally similar to the animal CHIP proteins. Plays an important role in plant cellular metabolism under temperature stress conditions. Functions as an E3 ubiquitin ligase of protein phosphatase 2A subunits and alters plant response to abscisic acid treatment.
AT5G59240	Solyc06g083180.2.1	VIT_219s0090g01570	NA	NA
AT3G25210	Solyc06g083200.1.1	VIT_218s0001g08960	NA	NA
AT4G13020	Solyc06g083210.2.1	VIT_207s0151g00350	MHK	Encodes a member of the cdc2+ family of protein kinases MHK. Similar to the mak genes of rats. mak encodes a protein kinase that may play a role in spermatogenesis.
AT4G13030	Solyc06g083220.2.1	VIT_200s0231g00050	NA	NA
AT3G07270	Solyc06g083230.2.1	VIT_203s0132g00150	NA	NA
AT5G48640	Solyc06g083260.2.1	VIT_200s0360g00050	NA	NA
AT3G25160	Solyc06g083270.2.1	VIT_200s0216g00040	NA	NA
AT3G25140	Solyc06g083310.2.1	VIT_200s0216g00020	GAUT8, QUA1	Quasimodo1, encodes a glycosyltransferase, involved in homogalacturonan biosynthesis; mutant shows cell adhesion defect and lower wall uronic acid content.
AT3G24860	Solyc06g083430.1.1	VIT_207s0005g06670	NA	NA
AT2G32700	Solyc06g083460.2.1	VIT_207s0005g06380	LUH, MUM1	Encodes a WD40 repeat and LUFS domain containing protein that is similar to LUG. Interacts physically with SEUSS and likely functions as part of a repressor complex that represses AG.
AT3G07070	Solyc06g083500.2.1	VIT_207s0005g06450	NA	NA
AT4G01590	Solyc06g083510.2.1	VIT_209s0002g03240	NA	NA
AT3G24760	Solyc06g083550.1.1	VIT_207s0005g05660	NA	NA
AT3G24730	Solyc06g083570.2.1	VIT_207s0005g05620	NA	NA
AT3G24650	Solyc06g083600.1.1	VIT_207s0005g05400	ABI3, SIS10	Homologous to the maize transcription factor Viviparous-1. Full length ABI3 protein binds to the highly conserved RY motif [DNA motif CATGCA(TG)], present in many seed-specific promoters, and the B3 domains of this transcription factor is necessary for the specific interaction with the RY element. Transcriptional activity of ABI3 requires the B3 DNA-binding domain and an activation domain. In add…
AT4G29040	Solyc06g083620.2.1	VIT_207s0005g05160	RPT2a	26S proteasome AAA-ATPase subunit RPT2a (RPT2a) mRNA,
AT2G20210	Solyc06g083640.2.1	VIT_207s0005g05000	NA	NA
AT4G28760	Solyc06g083660.2.1	VIT_207s0005g04940	TRM20	NA
AT4G28730	Solyc06g083690.2.1	VIT_207s0005g04860	GrxC5	NA
AT2G20320	Solyc06g083710.1.1	VIT_207s0005g04510	NA	NA
AT5G44000	Solyc06g083770.2.1	VIT_207s0005g04180	NA	NA
AT2G20420	Solyc06g083790.2.1	VIT_207s0005g03790	NA	NA
AT2G33470	Solyc06g083810.2.1	VIT_205s0049g01330	ATGLTP1, GLTP1	NA
AT3G54670	Solyc06g083870.2.1	VIT_207s0005g03440	ATSMC1, SMC1, TTN8	Encodes a member of the Arabidopsis cohesin complex that is essential for viability and sister chromatid alignment.
AT2G20515	Solyc06g083880.2.1	VIT_207s0005g03390	NA	NA
AT2G42450	Solyc06g083920.2.1	VIT_207s0005g03010	NA	NA
AT4G16430	Solyc06g083980.1.1	VIT_207s0141g01060	NA	NA
AT4G19540	Solyc06g083990.2.1	VIT_207s0141g00850	INDH, INDL	NA
AT1G69523	Solyc06g084030.2.1	VIT_201s0026g02640	NA	NA
AT2G30570	Solyc06g084050.2.1	VIT_207s0141g00570	PSBW	Encodes a protein similar to photosystem II reaction center subunit W.
AT3G54650	Solyc06g084060.2.1	VIT_207s0141g00330	FBL17	NA
AT1G03070	Solyc06g084130.2.1	VIT_207s0151g00280	NA	NA
AT3G63270	Solyc06g084150.2.1	VIT_207s0151g00360	NA	NA
AT5G26110	Solyc06g084160.2.1	VIT_207s0151g00550	NA	NA
AT4G02780	Solyc06g084240.1.1	VIT_207s0151g01040	ABC33, ATCPS1, CPS, CPS1, GA1	Catalyzes the conversion of geranylgeranyl pyrophosphate (GGPP) to copalyl pyrophosphate (CPP) of gibberellin biosynthesis
AT3G63170	Solyc06g084260.2.1	VIT_207s0151g01060	AtFAP1, FAP1	NA
AT4G02790	Solyc06g084270.2.1	VIT_207s0104g00550	EMB3129	NA
AT3G52420	Solyc06g084300.1.1	VIT_207s0104g00150	ATOEP7, OEP7	encodes a 7 kDa chloroplast outer envelope membrane protein.
AT3G63060	Solyc06g084320.1.1	VIT_207s0104g00350	EDL3	NA
AT4G02900	Solyc06g084330.2.1	VIT_207s0104g00360	NA	NA
AT1G63900	Solyc06g084360.2.1	VIT_207s0104g00630	DAL1, SP1	NA
AT4G02980	Solyc06g084390.2.1	VIT_207s0104g00710	ABP, ABP1	Auxin binding protein involved in cell elongation and cell division. ABP1 is ubiquitinated in vitro and in planta by AtRma2.
AT3G63030	Solyc06g084400.2.1	VIT_207s0104g00770	MBD4	Protein containing methyl-CpG-binding domain.Has sequence similarity to human MBD proteins.
AT1G03440	Solyc06g084420.1.1	VIT_207s0104g00890	NA	NA
AT2G47970	Solyc06g084440.2.1	VIT_207s0104g01080	NA	NA
AT4G03100	Solyc06g084450.2.1	VIT_207s0104g01120	NA	NA
AT4G03150	Solyc06g084470.2.1	VIT_207s0104g01220	NA	NA
AT4G03180	Solyc06g084500.2.1	VIT_207s0104g01330	NA	NA
AT3G62970	Solyc06g084510.2.1	VIT_207s0104g01370	NA	NA
AT4G02480	Solyc06g084530.2.1	VIT_207s0005g00200	NA	NA
AT2G47710	Solyc06g084540.2.1	VIT_207s0005g00290	NA	NA
AT3G62880	Solyc06g084550.2.1	VIT_207s0005g00520	ATOEP16-4	Homologous to pea OEP16 and barley pPORA (OEP16), a member of Arabidopsis OEP16 family.
AT4G02405	Solyc06g084570.2.1	VIT_207s0005g00600	NA	NA
AT4G20770	Solyc06g084580.1.1	VIT_210s0003g05800	NA	NA
AT4G01995	Solyc06g084610.2.1	VIT_207s0005g01610	NA	NA
AT5G35180	Solyc07g005000.2.1	VIT_211s0149g00078	NA	NA
AT5G51350	Solyc07g005010.2.1	VIT_211s0149g00090	MOL1	NA
AT2G07690	Solyc07g005020.2.1	VIT_211s0149g00130	MCM5	Member of the minichromosome maintenance complex, involved in DNA replication initiation. Abundant in proliferating and endocycling tissues. Localized in the nucleus during G1, S and G2 phases of the cell cycle, and are released into the cytoplasmic compartment during mitosis. Binds chromatin.
AT5G20320	Solyc07g005030.2.1	VIT_211s0149g00120	ATDCL4, DCL4	Encodes an RNase III-like enzyme that catalyzes processing of trans-acting small interfering RNA precursors in a distinct small RNA biogenesis pathway. The protein is also involved in the production of 21-nt primary siRNAs from both inverted-repeat constructs and endogenous sequences, as well as the RDR6-dependent 21-nt secondary siRNAs involved in long-range cell-to-cell signaling. It binds DRB4…
AT5G58200	Solyc07g005120.2.1	VIT_211s0206g00040	NA	NA
AT1G45616	Solyc07g005150.1.1	VIT_218s0041g00340	AtRLP6, RLP6	NA
AT2G24290	Solyc07g005180.2.1	VIT_211s0206g00100	NA	NA
AT2G24280	Solyc07g005190.2.1	VIT_211s0206g00110	NA	NA
AT5G58060	Solyc07g005200.2.1	VIT_214s0060g00090	ATGP1, ATYKT61, YKT61	member of YKT6 Gene Family
AT2G22650	Solyc07g005240.2.1	VIT_211s0149g00140	NA	NA
AT5G58040	Solyc07g005320.2.1	VIT_211s0037g00130	ATFIP1[V], ATFIPS5, FIP1[V], FIPS5	Encodes a subunit of the polyadenylation apparatus that interacts with and stimulates the activity of poly(A) polymerase. Additionally , it interacts with several polyadenylation factor subunits and is an RNA-binding protein. It is suggested that this protein coordinates a number of polyadenylation factor subunits with PAP and with RNA.
AT5G58020	Solyc07g005340.1.1	VIT_211s0037g00090	NA	NA
AT2G24270	Solyc07g005390.2.1	VIT_211s0037g00070	ALDH11A3	Encodes a protein with non-phosphorylating NADP-dependent glyceraldehyde-3-phosphate dehydrogenase activity. The activity of the enzyme was determined from leaf extracts; the enzyme has not been purified to confirm activity.
AT1G68680	Solyc07g005430.2.1	VIT_211s0016g04770	NA	NA
AT4G30960	Solyc07g005440.1.1	VIT_211s0016g00200	ATCIPK6, CIPK6, SIP3, SNRK3.14	Encodes CBL-interacting protein kinase 6 (CIPK6). Required for development and salt tolerance.
AT5G58160	Solyc07g005500.2.1	VIT_211s0016g00160	NA	NA
AT4G30950	Solyc07g005510.2.1	VIT_211s0016g00130	FAD6, FADC, SFD4	Chloroplastic enzyme responsible for the synthesis of 16:2 and 18:2 fatty acids from galactolipids, sulpholipids and phosphatidylglycerol. Uses ferredoxin as electron donor. Gene mutation resulted in reduced level of unsaturated fatty acids leading to susceptibility to photoinhibition.
AT2G24240	Solyc07g005520.1.1	VIT_211s0016g00110	NA	NA
AT5G57990	Solyc07g005530.2.1	VIT_219s0014g00210	UBP23	Encodes a ubiquitin-specific protease.
AT2G24230	Solyc07g005540.1.1	VIT_211s0016g00040	NA	NA
AT2G44870	Solyc07g005550.2.1	VIT_216s0039g02660	NA	NA
AT5G57930	Solyc07g005570.2.1	VIT_211s0037g00280	APO2, emb1629	ACCUMULATION OF PHOTOSYSTEM ONE 2
AT4G30580	Solyc07g005580.2.1	VIT_211s0037g00250	ATS2, EMB1995, LPAT1	Encodes a plastidic lysophosphatidic acid acyltransferase (LPAAT). Is critical for chloroplasts phosphatidic acid biosynthesis. The null allele is embryo lethal.
AT5G57940	Solyc07g005590.2.1	VIT_211s0037g00230	ATCNGC5, CNGC5	member of Cyclic nucleotide gated channel family
AT4G30900	Solyc07g005610.2.1	VIT_211s0037g00190	NA	NA
AT5G57950	Solyc07g005640.2.1	VIT_211s0037g00170	NA	NA
AT4G30935	Solyc07g005650.2.1	VIT_211s0037g00150	ATWRKY32, WRKY32	member of WRKY Transcription Factor; Group I
AT2G24220	Solyc07g005660.2.1	VIT_211s0016g00010	ATPUP5, PUP5	Member of a family of proteins related to PUP1, a purine transporter. May be involved in the transport of purine and purine derivatives such as cytokinins, across the plasma membrane.
AT4G30610	Solyc07g005680.2.1	VIT_211s0037g00320	BRS1, SCPL24	Encodes a secreted glycosylated serine carboxypeptidase with broad substrate preference that is involved in brassinosteroid signalling via BRI1. It is proteolytically processed in vivo by a separate as yet unidentified protease.
AT5G57900	Solyc07g005750.2.1	VIT_211s0037g00430	SKIP1	F-box protein, interacts with SKP1/ASK1 subunit of SCF ubiquitin ligase in a glucose-dependent manner
AT5G57880	Solyc07g005790.2.1	VIT_211s0037g00480	ATPRD2, MPS1, PRD2	Encodes MULTIPOLAR SPINDLE 1 (MPS1), involved in meiotic spindle organization.
AT5G57870	Solyc07g005810.2.1	VIT_211s0037g00490	eIFiso4G1	Encodes a putative eukaryotic translation initiation factor.
AT4G30690	Solyc07g005830.2.1	VIT_211s0037g00520	NA	NA
AT5G17420	Solyc07g005840.2.1	VIT_211s0037g00530	ATCESA7, CESA7, IRX3, MUR10	Encodes a xylem-specific cellulose synthase that is phosphorylated on one or more serine residues (on either S185 or one of S180 or S181).
AT4G30700	Solyc07g005850.1.1	VIT_211s0037g00540	MEF29	NA
AT4G30710	Solyc07g005860.2.1	VIT_211s0037g00560	QWRF8	NA
AT4G30720	Solyc07g005870.2.1	VIT_217s0000g02250	PDE327	Encodes a putative oxidoreductase/electron carrier detected in the chloroplast stroma that is essential to ensure a correct electron flow through the photosynthetic chain and, hence, photosynthesis efficiency and normal growth. Mutations in the Col-0 allele result in pale green pigmentation and defective growth.
AT5G22010	Solyc07g005880.2.1	VIT_206s0009g02520	AtRFC1, RFC1	NA
AT4G15850	Solyc07g005890.2.1	VIT_210s0003g04000	ATRH1, RH1	plant DEAD box-like RNA helicase.
AT5G57830	Solyc07g005910.2.1	VIT_211s0037g00610	NA	NA
AT2G24130	Solyc07g005920.1.1	VIT_211s0037g00620	NA	NA
AT2G24120	Solyc07g005930.2.1	VIT_211s0037g00630	PDE319, SCA3	NA
AT3G42050	Solyc07g005940.2.1	VIT_216s0039g01610	NA	NA
AT4G30825	Solyc07g005950.2.1	VIT_216s0013g02120	NA	NA
AT4G30810	Solyc07g005960.2.1	VIT_211s0037g00740	scpl29	NA
AT4G30790	Solyc07g005970.2.1	VIT_211s0037g00730	NA	NA
AT2G24090	Solyc07g006000.2.1	VIT_216s0115g00310	PRPL35	NA
AT4G30840	Solyc07g006010.2.1	VIT_211s0037g00820	NA	NA
AT4G28080	Solyc07g006030.2.1	VIT_211s0037g00840	NA	NA
AT4G30845	Solyc07g006040.2.1	VIT_211s0037g00830	NA	NA
AT4G30860	Solyc07g006060.2.1	VIT_211s0037g00880	ASHR3, SDG4	Encodes a member of the trxG protein family. Contains a SET domain which is known to be involved in modification of histone tails by methylation. Interacts physically with AMS, but the implications of this interaction are unknown.Overexpression results in plieotrophic developmental defects.
AT1G17890	Solyc07g006070.1.1	VIT_211s0037g00930	GER2	NA
AT2G23950	Solyc07g006110.2.1	VIT_211s0037g00960	NA	NA
AT4G30510	Solyc07g006120.2.1	VIT_211s0037g00970	ATATG18B, ATG18B	NA
AT2G23940	Solyc07g006150.2.1	VIT_204s0069g01100	NA	NA
AT4G28070	Solyc07g006160.2.1	VIT_211s0037g00990	NA	NA
AT4G30480	Solyc07g006180.2.1	VIT_211s0037g01020	AtTPR1, TPR1	NA
AT2G23890	Solyc07g006190.2.1	VIT_211s0037g01040	NA	NA
AT5G57815	Solyc07g006270.2.1	VIT_211s0037g01120	NA	NA
AT4G30420	Solyc07g006290.1.1	VIT_211s0037g01150	UMAMIT34	NA
AT5G57800	Solyc07g006300.2.1	VIT_211s0037g01210	CER3, FLP1, WAX2, YRE	encodes a transmembrane protein with similarity to the sterol desaturase family at the N-terminus and to the short-chain dehydrogenase/reductase family at the C-terminus. Mutant analyses indicate this protein is involved in cuticle membrane and wax biosynthesis.
AT5G57770	Solyc07g006320.2.1	VIT_211s0037g01240	NA	NA
AT5G14850	Solyc07g006330.1.1	VIT_211s0037g01100	NA	NA
AT4G28030	Solyc07g006340.2.1	VIT_211s0037g01280	NA	NA
AT5G57740	Solyc07g006350.2.1	VIT_211s0037g01410	XBAT32	ubiquitin ligase
AT4G30400	Solyc07g006360.1.1	VIT_211s0037g01400	NA	NA
AT4G30380	Solyc07g006390.1.1	VIT_201s0011g06180	NA	Encodes a Plant Natriuretic Peptide (PNP). PNPs are a class of systemically mobile molecules distantly related to expansins; their biological role has remained elusive.
AT4G16850	Solyc07g006410.1.1	VIT_211s0065g01070	NA	NA
AT4G28025	Solyc07g006490.2.1	VIT_211s0065g00850	NA	NA
AT2G18710	Solyc07g006520.2.1	VIT_211s0065g00940	SCY1	Encodes a component of the thylakoid-localized Sec system involved in the translocation of cytoplasmic proteins into plastid.
AT1G36280	Solyc07g006530.2.1	VIT_213s0019g03330	NA	NA
AT5G57710	Solyc07g006540.2.1	VIT_211s0065g00210	NA	NA
AT5G35732	Solyc07g006590.1.1	VIT_212s0059g02120	NA	NA
AT5G57670	Solyc07g006620.2.1	VIT_211s0052g01810	NA	NA
AT2G24765	Solyc07g006640.2.1	VIT_204s0008g07360	ARF3, ARL1, ATARL1	GTPase required for Golgi targeting of GRIP domain proteins. AtARL1 binds directly to the GRIP domain of AtGRIP in a GTP-dependent manner
AT5G57655	Solyc07g006650.2.1	VIT_211s0052g01710	NA	NA
AT3G57620	Solyc07g006660.1.1	VIT_214s0030g01450	NA	NA
AT4G25770	Solyc07g006690.2.1	VIT_211s0052g01660	NA	NA
AT4G25780	Solyc07g006700.1.1	VIT_211s0052g01650	NA	NA
AT5G57625	Solyc07g006710.1.1	VIT_211s0052g01620	NA	NA
AT5G57620	Solyc07g006750.2.1	VIT_211s0052g01490	AtMYB36, MYB36	Encodes a putative transcription factor (MYB36).
AT5G57610	Solyc07g006760.2.1	VIT_211s0052g01480	NA	NA
AT4G30310	Solyc07g006780.2.1	VIT_211s0052g01400	NA	NA
AT5G57590	Solyc07g006810.2.1	VIT_211s0052g01390	BIO1	Mutant complemented by E coli Bio A gene encoding 7,8-diaminopelargonic acid aminotransferase.
AT1G32750	Solyc07g006820.2.1	VIT_212s0028g03940	GTD1, HAC13, HAF01, HAF1, TAF1	This gene is predicted to encode a histone acetyltransferase. Five lines with RNAi constructs directed against HAF1 grow normally and can produce root calli, but have defects in agrobacterium-mediated transformation.
AT5G57580	Solyc07g006830.2.1	VIT_211s0052g01380	NA	NA
AT5G57520	Solyc07g006880.1.1	VIT_211s0052g01120	ATZFP2, ZFP2	Encodes a zinc finger protein containing only a single zinc finger.
AT5G57090	Solyc07g006900.1.1	VIT_211s0052g00440	AGR, AGR1, ATPIN2, EIR1, MM31, PIN2, WAV6	Encodes an auxin efflux carrier that is similar to bacterial membrane transporters. Root-specific role in the transport of auxin. Acts downstream of CTR1 and ethylene biosynthesis, in the same pathway as EIN2 and AUX1, and independent from EIN3 and EIN5/AIN1 pathway. In the root, the protein localizes apically in epidermal and lateral root cap cells and predominantly basally in cortical cells. Fu…
AT5G20590	Solyc07g006920.2.1	VIT_211s0052g00710	TBL5	Encodes a member of the TBL (TRICHOME BIREFRINGENCE-LIKE) gene family containing a plant-specific DUF231 (domain of unknown function) domain. TBL gene family has 46 members, two of which (TBR/AT5G06700 and TBL3/AT5G01360) have been shown to be involved in the synthesis and deposition of secondary wall cellulose, presumably by influencing the esterification state of pectic polymers. A nomenclature…
AT4G29850	Solyc07g006950.2.1	VIT_211s0052g00590	NA	NA
AT2G18910	Solyc07g006960.2.1	VIT_204s0008g02500	NA	NA
AT4G02050	Solyc07g006970.2.1	VIT_211s0149g00050	STP7	NA
AT3G15130	Solyc07g006990.1.1	VIT_205s0049g01270	NA	NA
AT5G35160	Solyc07g007030.1.1	VIT_211s0149g00030	NA	NA
AT3G09850	Solyc07g007040.2.1	VIT_211s0118g00820	NA	NA
AT3G58810	Solyc07g007060.1.1	VIT_202s0025g02900	ATMTP3, ATMTPA2, MTP3, MTPA2	Member of Zinc transporter (ZAT) family. Contributes to basic cellular Zn tolerance and controls Zn partitioning, particularly under conditions of high rates of Zn influx into the root symplasm. Localizes to the vacuolar membrane.
AT5G35100	Solyc07g007110.2.1	VIT_211s0118g00810	NA	NA
AT3G46920	Solyc07g007140.2.1	VIT_211s0118g00790	NA	NA
AT2G15580	Solyc07g007160.2.1	VIT_211s0118g00780	NA	NA
AT1G06220	Solyc07g007210.2.1	VIT_211s0118g00720	CLO, GFA1, MEE5	Encodes a protein with similarity to splicing factor Snu114. Snu114 is thought to be involved in activation of the splicosome. Loss of GFA1 function results in reduced female fertility. Approximately 50% of ovules abort due to defects in the female gametophyte. In mutant gametophytes antipodal cells express egg cell markers suggesting a defect in specification of cell fate.GFA1 is also required t…
AT2G47910	Solyc07g007280.2.1	VIT_211s0118g00630	CRR6	Encodes a chloroplast thylakoid membrane protein. Required for the assembly/accumulation of the NAD(P)H dehydrogenase complex of the photosynthetic electron transport chain.
AT2G41040	Solyc07g007300.2.1	VIT_211s0118g00610	NA	NA
AT2G12646	Solyc07g007320.1.1	VIT_211s0118g00600	NA	NA
AT2G12462	Solyc07g007350.1.1	VIT_211s0118g00550	NA	NA
AT2G12550	Solyc07g007370.2.1	VIT_211s0118g00510	NUB1	NA
AT5G35080	Solyc07g007380.2.1	VIT_211s0118g00500	AtOS9, OS9	NA
AT5G20350	Solyc07g007430.2.1	VIT_211s0118g00470	TIP1	Encodes a protein containing ankyrin and DHHC-CRD domain. Acts to restrict the size of the swelling that forms at the beginning of root hair cell growth, possibly by a mechanism that requires RHD1. Mutant displays defects in both root hair and pollen tube growth.
AT5G05810	Solyc07g007440.1.1	VIT_211s0052g00530	ATL43	NA
AT2G11890	Solyc07g007510.2.1	VIT_211s0118g00440	NA	adenylate cyclase
AT5G34940	Solyc07g007550.2.1	VIT_211s0118g00420	AtGUS3, GUS3	The protein is predicted (WoLF PSORT program) to be membrane-associated.
AT5G20380	Solyc07g007560.2.1	VIT_211s0118g00410	PHT4;5	Encodes an inorganic phosphate transporter (PHT4;5).
AT1G15710	Solyc07g007590.1.1	VIT_209s0002g08070	NA	NA
AT1G60430	Solyc07g007630.2.1	VIT_211s0118g00300	ARPC3	NA
AT5G20300	Solyc07g007650.1.1	VIT_211s0118g00260	Toc90	NA
AT5G33280	Solyc07g007690.2.1	VIT_211s0118g00220	NA	NA
AT5G59500	Solyc07g007700.1.1	VIT_206s0004g05040	NA	NA
AT2G11520	Solyc07g007780.2.1	VIT_211s0118g00210	CRCK3	high overall homology to CRCK1
AT5G20280	Solyc07g007790.2.1	VIT_211s0118g00200	ATSPS1F, SPS1F, SPSA1	Encodes a protein with putative sucrose-phosphate synthase activity. When the gene was expressed in transgenic tobacco plants, a clear trend for increased SPS activity was noted.
AT5G20270	Solyc07g007800.2.1	VIT_211s0118g00180	HHP1	heptahelical transmembrane protein homologous to human adiponectin receptors and progestin receptors
AT2G11000	Solyc07g007810.2.1	VIT_211s0016g05910	ATMAK10, MAK10	Encodes a non-functional Arabidopsis homolog of the yeast protein MAK10, a component of the N-terminal acetyltransferase complex C. Mutant plants have normal photosynthesis as well as growth rates and pigmentation comparable to wild type.
AT5G35200	Solyc07g007820.2.1	VIT_211s0016g05900	NA	NA
AT2G10950	Solyc07g007830.2.1	VIT_211s0016g05890	NA	NA
AT2G06050	Solyc07g007870.2.1	VIT_211s0016g01230	AtOPR3, DDE1, OPR3	Encodes a 12-oxophytodienoate reductase that is required for jasmonate biosynthesis. Mutants are male sterile and defective in pollen dehiscence. Shows activity towards 2,4,6-trinitrotoluene.
AT5G35430	Solyc07g007890.2.1	VIT_211s0016g05820	NA	NA
AT5G20250	Solyc07g007930.2.1	VIT_211s0016g05770	DIN10, RS6	encodes a member of glycosyl hydrolase family 36. Expression is induced within 3 hours of dark treatment, in senescing leaves and treatment with exogenous photosynthesis inhibitor. Induction of gene expression was suppressed in excised leaves supplied with sugar. The authors suggest that the gene's expression pattern is responding to the level of sugar in the cell.
AT3G53270	Solyc07g007940.2.1	VIT_211s0016g05760	NA	NA
AT5G52540	Solyc07g007970.2.1	VIT_216s0050g01000	NA	NA
AT5G52600	Solyc07g008010.2.1	VIT_211s0016g05660	AtMYB82, MYB82	Member of the R2R3 factor gene family.
AT2G13290	Solyc07g008030.1.1	VIT_211s0016g05630	NA	NA
AT2G42160	Solyc07g008050.2.1	VIT_211s0016g05600	BRIZ1	NA
AT3G33530	Solyc07g008080.2.1	VIT_211s0016g05500	NA	NA
AT3G24150	Solyc07g008100.2.1	VIT_211s0016g05510	NA	NA
AT2G26600	Solyc07g008150.2.1	VIT_211s0016g05560	NA	NA
AT1G14850	Solyc07g008160.2.1	VIT_201s0011g05730	NUP155	Encodes a protein similar to nucleoporin, a a major component of the nuclear pore complex (NPC) involved in cellular nucleo-cytoplasmic transport
AT2G26580	Solyc07g008180.2.1	VIT_211s0016g05590	YAB5	NA
AT5G20200	Solyc07g008190.2.1	VIT_211s0016g05470	NA	NA
AT1G02630	Solyc07g008200.2.1	VIT_211s0016g05450	NA	NA
AT2G16060	Solyc07g008240.2.1	VIT_203s0063g01970	AHB1, ARATH, ATGLB1, GLB1, HB1, NSHB1	Encodes a class 1 nonsymbiotic hemoglobin induced by low oxygen levels with very high oxygen affinity. It is not likely to be a hemoglobin transporter because of its extremely high affinity for oxygen.
AT5G20180	Solyc07g008270.2.1	VIT_211s0016g05390	NA	NA
AT4G29890	Solyc07g008310.2.1	VIT_211s0052g00330	NA	NA
AT4G29900	Solyc07g008320.2.1	VIT_211s0052g00320	ACA10, ATACA10, CIF1	one of the type IIB calcium pump isoforms. encodes an autoinhibited Ca(2+)-ATPase that contains an N-terminal calmodulin binding autoinhibitory domain.
AT5G57120	Solyc07g008330.2.1	VIT_211s0052g00300	NA	NA
AT5G57490	Solyc07g008350.2.1	VIT_211s0052g01030	ATVDAC4, VDAC4	Encodes a voltage-dependent anion channel (VDAC: AT3G01280/VDAC1, AT5G67500/VDAC2, AT5G15090/VDAC3, AT5G57490/VDAC4, AT5G15090/VDAC5). VDACs are reported to be porin-type, beta-barrel diffusion pores. They are prominently localized in the outer mitochondrial membrane and are involved in metabolite exchange between the organelle and the cytosol.
AT4G38120	Solyc07g008450.2.1	VIT_202s0025g03060	NA	NA
AT1G76710	Solyc07g008460.2.1	VIT_218s0072g00200	ASHH1, SDG26	NA
AT5G57170	Solyc07g008470.2.1	VIT_211s0052g00040	NA	NA
AT3G14730	Solyc07g008480.1.1	VIT_210s0003g02870	NA	NA
AT4G26000	Solyc07g008490.2.1	VIT_211s0052g00030	PEP	Encodes a novel Arabidopsis gene encoding a polypeptide with K-homology (KH) RNA-binding modules, which acts on vegetative growth and pistil development. Genetic studies suggest that PEP interacts with element(s) of the CLAVATA signaling pathway.
AT3G02660	Solyc07g008530.1.1	VIT_214s0036g00480	EMB2768, FAC31	NA
AT5G57180	Solyc07g008540.2.1	VIT_211s0103g00760	CIA2	Transcription regulator responsible for specific upregulation of the translocon genes atToc33 and atToc75 in leaves. Involved in protein import into chloroplast.
AT3G54540	Solyc07g008610.1.1	VIT_218s0076g00380	ABCF4, ATGCN4, GCN4	member of GCN subfamily
AT5G56940	Solyc07g008660.2.1	VIT_211s0016g02040	NA	NA
AT3G63430	Solyc07g008670.2.1	VIT_200s0179g00320	TRM5	NA
AT4G38170	Solyc07g008700.2.1	VIT_203s0038g04150	FRS9	NA
AT4G29940	Solyc07g008730.1.1	VIT_211s0103g00650	PRHA	Homeodomain protein (PRHA). Expression of the gene differs in various vegetative and floral plant tissues and is positively influenced by the phytohormone auxin. It is often associated with regions of developing vascular tissue. The prha promoter is highly responsive to the synthetic auxin, naphthalene acetic acid, in transient assays using tobacco protoplasts. The PRHA protein has the capacity t…
AT5G25080	Solyc07g008750.2.1	VIT_204s0008g06680	NA	NA
AT5G17270	Solyc07g008760.2.1	VIT_207s0130g00120	NA	NA
AT4G29960	Solyc07g008780.2.1	VIT_211s0103g00580	NA	NA
AT4G29950	Solyc07g008840.2.1	VIT_211s0103g00570	NA	NA
AT1G25145	Solyc07g008850.2.1	VIT_201s0011g05740	AtLpxC4, LpxC4	NA
AT1G80070	Solyc07g008880.2.1	VIT_209s0002g07070	EMB14, EMB177, EMB33, SUS2	a genetic locus involved in embryogenesis. Mutations in this locus result in an abnormal suspensor and embryo lethality.
AT4G30020	Solyc07g008900.2.1	VIT_211s0103g00550	NA	NA
AT5G57230	Solyc07g008910.2.1	VIT_211s0103g00540	NA	NA
AT4G13780	Solyc07g008950.2.1	VIT_207s0095g00760	NA	NA
AT4G30110	Solyc07g009130.2.1	VIT_211s0103g00370	ATHMA2, HMA2	encodes a protein similar to Zn-ATPase, a P1B-type ATPases transport zinc
AT4G24820	Solyc07g009140.2.1	VIT_217s0000g10250	NA	NA
AT5G19460	Solyc07g009170.2.1	VIT_211s0016g04320	atnudt20, NUDT20	NA
AT2G34400	Solyc07g009220.1.1	VIT_211s0103g00340	NA	NA
AT2G19080	Solyc07g009320.2.1	VIT_211s0103g00300	NA	NA
AT5G57290	Solyc07g009330.2.1	VIT_211s0103g00220	NA	NA
AT1G17690	Solyc07g009350.2.1	VIT_211s0103g00230	NOF1	NA
AT3G27150	Solyc07g009410.2.1	VIT_214s0068g02150	NA	Target gene of MIR2111-5p.
AT5G57140	Solyc07g009460.2.1	VIT_211s0052g00120	ATPAP28, PAP28	NA
AT2G39930	Solyc07g014590.2.1	VIT_211s0078g00310	ATISA1, ISA1	Encodes an isoamylase-type debranching enzyme. Mutations in this gene cause the loss of detectable isoamylase activity and the disruption of normal starch structure. Mutants have reduced starch content and abnormally structured amylopectins and phytoglycogens. It has been postulated that AtISA1 interacts with AtISA2 to form the Iso1 complex.
AT5G17250	Solyc07g014610.2.1	VIT_209s0070g00120	NA	NA
AT3G10700	Solyc07g014640.2.1	VIT_211s0078g00430	GalAK	Encodes a GHMP kinase family protein that acts as a galacturonic acid-1-phosphate kinase that catalyzes the production of galacturonic acid-1-phosphate. This is a precursor of the important cell wall building block UDP-galacturonic acid. Based on gene trap line GT8007, the gene appears to be expressed in a petal and stamen-specific manner, between flower stages 8 to 11, however, later RT-qPCR ana…
AT2G18390	Solyc07g014650.2.1	VIT_204s0023g01820	ARL2, ATARLC1, HAL, TTN5	Encodes a member of ARF-like GTPase family. A thaliana has 21 members, in two subfamilies, ARF and ARF-like (ARL) GTPases. Mutant has abnormal mitosis and cell cycle control during seed development.
AT4G10310	Solyc07g014690.2.1	VIT_211s0103g00150	ATHKT1, HKT1, HKT1;1	encodes a sodium transporter (HKT1) expressed in xylem parenchyma cells. Mutants over-accumulate sodium in shoot tissue and have increased sodium in the xylem sap and reduced sodium in phloem sap and roots.
AT2G06925	Solyc07g014730.2.1	VIT_211s0103g00190	ATSPLA2-ALPHA, PLA2-ALPHA	Encodes a secretory phospholipase A2 enzyme, which specifically hydrolyzes the sn-2 position of phospholipids. The enzyme has a preference towards linoleoyl acyl chain over palmitoyl acyl chain. It also has a slight preference for phosphatidylcholine over phosphatidylethanolamine.
AT3G56160	Solyc07g014740.2.1	VIT_213s0106g00740	NA	NA
AT1G15390	Solyc07g015860.2.1	VIT_209s0002g06390	ATDEF1, PDF1A	encodes a peptide deformylase-like protein. Removes N-formyl groups, a prerequisite for the action of methionine aminopeptidase during protein synthesis. Targeted to mitochondria. Requires Zn for catalysis.
AT1G25270	Solyc07g015910.2.1	VIT_204s0044g00410	UMAMIT24	NA
AT2G19070	Solyc07g015960.1.1	VIT_211s0103g00200	SHT	encodes a protein whose sequence is similar to anthranilate N-hydroxycinnamoyl/benzoyltransferase from Dianthus caryophyllus (gi:2239091)
AT5G35400	Solyc07g017260.2.1	VIT_202s0012g02420	NA	NA
AT2G26590	Solyc07g017400.2.1	VIT_211s0065g00450	RPN13	NA
AT1G26750	Solyc07g017410.2.1	VIT_200s0261g00010	NA	NA
AT2G26460	Solyc07g017490.2.1	VIT_211s0016g00420	SMU2	Encodes SMU2, a protein involved in RNA splicing.
AT3G43230	Solyc07g017500.2.1	VIT_211s0016g00400	NA	NA
AT5G20850	Solyc07g017540.2.1	VIT_211s0016g00340	ATRAD51, RAD51	Encodes a homolog of yeast RAD51. Its mRNA is most abundant in early flower buds and is expressed at high levels in exponentially growing cells in suspension cultures and is induced in response to gamma radiation.
AT4G33150	Solyc07g017610.2.1	VIT_211s0016g00280	LKR, LKR/SDH, SDH	NA
AT4G31770	Solyc07g017640.2.1	VIT_218s0001g08180	ATDBR1, DBR1	Encodes a RNA lariat debranching enzyme required for embryogenesis.
AT5G57360	Solyc07g017750.2.1	VIT_211s0052g00730	ADO1, FKL2, LKP1, ZTL	Encodes clock-associated PAS protein ZTL; Also known as FKF1-like protein 2 or ADAGIO1(ADO1). A protein containing a PAS domain ZTL contributes to the plant fitness (carbon fixation, biomass) by influencing the circadian clock period. ZTL is the F-box component of an SCF complex implicated in the degradation of TOC1.
AT2G18940	Solyc07g017760.1.1	VIT_211s0052g00600	NA	NA
AT2G18950	Solyc07g017770.2.1	VIT_211s0052g00610	ATHPT, HPT1, TPT1, VTE2	Encodes homogentisate phytyltransferase involved in tocopherol biosynthesis. Has impact on seed longevity and plays a role in the adaptation to low temperature stress, notably phloem loading.
AT5G57345	Solyc07g017800.2.1	VIT_211s0052g00680	NA	NA
AT5G36880	Solyc07g017860.2.1	VIT_214s0068g00640	ACS	Encodes a plastidic acetyl-coA synthetase. This enzyme plays a role in converting acetate to acetyl-coA in the plastids. It does not appear to be a major contributor to fatty acid biosynthesis based on mutant phenotypes. The enzyme seems to act as a monomer and may play an important role in preventing the toxic accumulation of fermentation products including acetaldehyde, acetate, and ethanol. It…
AT5G57340	Solyc07g017870.1.1	VIT_211s0052g00690	NA	NA
AT2G18980	Solyc07g017880.2.1	VIT_211s0052g00650	NA	NA
AT5G57330	Solyc07g017900.2.1	VIT_211s0052g00660	NA	NA
AT5G20600	Solyc07g017940.1.1	VIT_211s0052g00510	NA	NA
AT5G57160	Solyc07g017990.2.1	VIT_211s0052g00070	ATLIG4, LIG4	Encodes the Arabidopsis orthologue of the yeast and mammalian DNA ligase IV. Involved in the repair of DNA damage but, unlike in yeast, not required for T-DNA integration. Interacts with the Arabidopsis homologue of XRCC4.
AT5G57150	Solyc07g018010.2.1	VIT_211s0052g00100	NA	NA
AT4G29920	Solyc07g018070.2.1	VIT_211s0052g00160	NA	NA
AT3G28430	Solyc07g018100.2.1	VIT_211s0052g00170	NA	NA
AT2G18890	Solyc07g018140.2.1	VIT_211s0052g00800	NA	NA
AT5G57500	Solyc07g018200.1.1	VIT_211s0052g01070	NA	NA
AT4G30200	Solyc07g018270.2.1	VIT_211s0052g00830	VEL1, VIL2	Encodes a protein with similarity to VRN5 and VIN3.Contains both a fibronectin III and PHD finger domain. VEL1 is a part of a polycomb repressive complex (PRC2) that is involved in epigenetic silencing of the FLC flowering locus.
AT5G57390	Solyc07g018290.2.1	VIT_211s0052g00840	AIL5, CHO1, EMK, PLT5	Encodes a member of the AP2 family of transcriptional regulators.May be involved in germination and seedling growth. Mutants are resistant to ABA analogs and are resistant to high nitrogen concentrations.essential for the developmental transition between the embryonic and vegetative phases in plants.Overexpression results in the formation of somatic embryos on cotyledons.
AT4G25845	Solyc07g018310.2.1	VIT_211s0052g00893	NA	NA
AT3G24495	Solyc07g018350.2.1	VIT_211s0016g04090	ATMSH7, MSH6-2, MSH7	encodes a DNA mismatch repair homolog of human MutS gene, MSH6. There are four MutS genes in Arabidopsis, MSH2, MSH3, MSH6, and MSH7, which all act as heterodimers and bind to 51-mer duplexes. MSH2*MSH7 exhibit moderate affinity for a (T/G) substrate and weak binding of (+T), suggesting MSH2*MSH7 may be specialized for lesions/base mispairs not tested or for (T/G) mispairs in special contexts.
AT4G29060	Solyc07g018360.2.1	VIT_211s0016g03510	emb2726	NA
AT5G57420	Solyc07g019450.2.1	VIT_211s0052g00870	IAA33	Belongs to auxin inducible gene family.
AT4G30210	Solyc07g019460.2.1	VIT_211s0052g00880	AR2, ATR2	Encodes NADPH-cytochrome P450 reductase that catalyzes the first oxidative step of the phenylpropanoid general pathway.
ATMG01360	Solyc07g019510.2.1	VIT_212s0028g02450	COX1	cytochrome c oxidase subunit 1
AT5G57410	Solyc07g019530.2.1	VIT_211s0052g00890	NA	NA
AT4G29010	Solyc07g019670.2.1	VIT_211s0016g03690	AIM1	Functions in beta-oxidation of fatty acids, similar to CuMFP with L-3-hydroxyacyl-CoA hydrolyase , L-3-hydroxyacyl-dehydrogenase, D-3-hydroxyacyl-CoA epimerase, and 3, 2-enoyl-CoA isomerase activities
AT1G67300	Solyc07g020790.2.1	VIT_211s0016g03660	NA	NA
AT4G28950	Solyc07g020800.2.1	VIT_211s0016g03640	ARAC7, ATRAC7, ATROP9, RAC7, ROP9	A member of ROP GTPase gene family.
AT1G65980	Solyc07g020860.2.1	VIT_211s0016g03630	TPX1	thioredoxin-dependent peroxidase
AT4G29100	Solyc07g020960.2.1	VIT_211s0016g03560	NA	NA
AT1G28200	Solyc07g021540.2.1	VIT_218s0001g07130	FIP1	VirF-interacting protein FIP1
AT5G56780	Solyc07g021550.2.1	VIT_211s0016g02440	ATET2, ET2	NA
AT5G56750	Solyc07g021700.2.1	VIT_211s0016g02490	NDL1	NA
AT2G19570	Solyc07g021750.1.1	VIT_211s0016g02340	AT-CDA1, CDA1, DESZ	Encodes a cytidine deaminase that deaminates cytidine and deoxycytidine and is competitively inhibited by cytosine-containing compounds.
AT1G44910	Solyc07g022760.2.1	VIT_218s0001g08680	ATPRP40A, PRP40A	Binds the carboxyl-terminal domain (CTD) of the largest subunit of RNA polymerase II and functions as a scaffold for RNA processing machineries.
AT1G45474	Solyc07g022900.2.1	VIT_218s0001g10550	Lhca5	Encodes a component of the light harvesting complex of photosystem I.
AT2G26570	Solyc07g022910.2.1	VIT_218s0001g10560	WEB1	Encodes a coiled-coil protein WEB1 (weak chloroplast movement under blue light 1). WEB1, together with another coiled-coil protein WEB2/PMI2 (At1g66840), maintains the chloroplast photorelocation movement velocity.
AT4G13250	Solyc07g024000.2.1	VIT_211s0016g03890	NYC1	Encodes a chlorophyll b reductase involved in the degradation of chlorophyll b and LHCII (light harvesting complex II).
AT3G24515	Solyc07g024070.1.1	VIT_211s0016g03970	UBC37	NA
AT2G26490	Solyc07g025140.2.1	VIT_218s0001g11600	NA	NA
AT5G15010	Solyc07g025250.1.1	VIT_215s0024g00030	NA	NA
AT1G75130	Solyc07g025370.2.1	VIT_218s0001g12200	CYP721A1	member of CYP721A
AT1G75150	Solyc07g025380.2.1	VIT_218s0001g12280	NA	NA
AT2G19580	Solyc07g025510.2.1	VIT_211s0016g02360	TET2	Member of TETRASPANIN family
AT4G29590	Solyc07g025520.2.1	VIT_211s0016g02350	NA	NA
AT4G29560	Solyc07g026640.1.1	VIT_211s0016g02370	NA	NA
AT2G19590	Solyc07g026650.2.1	VIT_211s0016g02380	ACO1, ATACO1	encodes a protein whose sequence is similar to 1-aminocyclopropane-1-carboxylate oxidase
AT5G49580	Solyc07g026810.2.1	VIT_205s0077g00580	NA	NA
AT4G29490	Solyc07g026960.2.1	VIT_211s0016g02540	NA	NA
AT1G75510	Solyc07g032090.2.1	VIT_218s0001g13370	NA	NA
AT4G24160	Solyc07g032180.2.1	VIT_218s0001g13610	NA	Encodes a soluble lysophosphatidic acid acyltransferase with additional triacylglycerol lipase and phosphatidylcholine hydrolyzing enzymatic activities. Plays a pivotal role in maintaining the lipid homeostasis by regulating both phospholipid and neutral lipid levels.
AT4G29520	Solyc07g032250.2.1	VIT_211s0016g02520	NA	NA
AT3G54350	Solyc07g032510.2.1	VIT_218s0001g13500	emb1967	NA
AT3G24630	Solyc07g032710.2.1	VIT_211s0016g03760	TRM34	NA
AT4G29680	Solyc07g037960.1.1	VIT_211s0016g02300	NA	NA
AT3G60310	Solyc07g038100.2.1	VIT_211s0016g02190	NA	NA
AT5G56850	Solyc07g039190.2.1	VIT_211s0016g02260	NA	NA
AT2G19540	Solyc07g039200.2.1	VIT_211s0016g02270	NA	NA
AT2G19560	Solyc07g039210.2.1	VIT_211s0016g02290	AtTHP1, EER5, ESSP1	encodes a protein with a PAM domain involved in ethylene signaling. eer5 mutants show ethylene hypersensitivity in relation to hypocotyl elongation. EER5 interacts with EIN2 and with COP9 in Y2H assays. EIN3 protein levels are the same in WT and eer5-1 mutants. EER5 may be involved in promoting a dampening of the ethylene response.
AT5G56890	Solyc07g039340.2.1	VIT_211s0016g02150	NA	NA
AT4G29750	Solyc07g039500.2.1	VIT_211s0016g02100	NA	NA
AT3G26560	Solyc07g039550.2.1	VIT_208s0056g00470	NA	NA
AT5G56960	Solyc07g039570.2.1	VIT_211s0016g02070	NA	NA
AT1G64280	Solyc07g040690.2.1	VIT_211s0016g01990	ATNPR1, NIM1, NPR1, SAI1	This gene is a key regulator of the salicylic acid (SA)-mediated systemic acquired resistance (SAR) pathway. It is similar to the transcription factor inhibitor I kappa B, and contains ankyrin repeats. It confers resistance to the pathogens Pseudomonas syringae and Peronospora parasitica in a dosage-dependent fashion. Although transgenic Arabidopsis plants overexpressing NPR1 acquire enhanced sen…
AT5G11970	Solyc07g040730.1.1	VIT_211s0016g01940	NA	NA
AT2G19450	Solyc07g040740.2.1	VIT_211s0016g01930	ABX45, AS11, ATDGAT, DGAT1, RDS1, TAG1	Encodes Acyl-CoA:diacylglycerol acyltransferase (DGAT) catalyzes the final step of the triacylglycerol synthesis pathway. An insertion mutation in the TAG1 gene results in altered lipid phenotype. Role in senescence and seed development.
AT2G19430	Solyc07g040790.2.1	VIT_211s0016g01910	AtTHO6, DWA1, THO6	This gene is predicted to encode a protein with a DWD motif. It can bind to DDB1a in Y2H assays, and DDB1b in co-IP assays, and may be involved in the formation of a CUL4-based E3 ubiquitin ligase. Encodes a component of the putative Arabidopsis THO/TREX complex: THO1 or HPR1 (At5g09860), THO2 (At1g24706), THO3 or TEX1 (At5g56130), THO5 (At5g42920, At1g45233), THO6 (At2g19430), and THO7 (At5g1679…
AT5G57040	Solyc07g040950.2.1	VIT_211s0016g01820	NA	NA
AT4G29790	Solyc07g040980.2.1	VIT_211s0016g01790	NA	NA
AT4G29820	Solyc07g041000.2.1	VIT_211s0016g01760	ATCFIM-25, CFIM-25	Encodes a homolog of the protein CFI-25, a polyadenylation factor subunit.
AT2G19385	Solyc07g041020.2.1	VIT_211s0016g01740	NA	NA
AT5G57070	Solyc07g041070.2.1	VIT_211s0016g01735	NA	NA
AT5G20490	Solyc07g041150.2.1	VIT_211s0016g01710	ATXIK, XI-17, XI-K, XIK	Encodes a member of the type XI myosin protein family involved in root hair growth, trichome development, and organelle trafficking. This gene appears to be expressed at low levels throughout the plant.
AT5G35460	Solyc07g041160.2.1	VIT_211s0016g01700	NA	NA
AT5G20520	Solyc07g041200.2.1	VIT_211s0016g01490	WAV2	Encodes a Bem46-like protein. WAV2 negatively regulates root bending when roots alter their growth direction. It's not involved in sensing environmental stimuli (e.g. gravity, light, water, touch).
AT5G13640	Solyc07g041210.2.1	VIT_211s0016g01470	ATPDAT, PDAT, PDAT1	arabidopsis phospholipid:diacylglycerol acyltransferase (PDAT)
AT5G20540	Solyc07g041230.2.1	VIT_211s0016g01460	ATBRXL4, BRX-LIKE4, BRXL4	Belongs to five-member BRX gene family. Arabidopsis BRX genes share high levels of similarity among each others, with several conserved domains. The most distinct is BRX domain - highly conserved in all BRX genes among distantly related species. This protein-protein interaction domain is required and sufficient for BRX activity.
AT5G12040	Solyc07g041280.2.1	VIT_204s0008g01690	NA	NA
AT2G31670	Solyc07g041490.1.1	VIT_211s0016g01340	NA	NA
AT2G06210	Solyc07g041510.1.1	VIT_211s0016g01260	ELF8, VIP6	Encodes a yeast CTR9 homolog that is involved in the control of flowering time by elevating FLC expression to a level that creates the vernalization-responsive, winter-annual habit. Yeast CTR9 is a component of a five-member PAF1 complex that associates with RNA pol II and is thought to regulate gene expression by recruiting SET1 (a histone 3 Lys 4 [H3-K4] methyl transferase) to the initially tra…
AT5G35560	Solyc07g041660.2.1	VIT_211s0016g01240	NA	NA
AT5G35570	Solyc07g041750.2.1	VIT_211s0016g01190	NA	NA
AT2G06010	Solyc07g041780.2.1	VIT_211s0016g01150	ORG4	encodes a novel protein whose expression level is induced in lines overexpressing salicylic-acid (SA)-inducible Arabidopsis DNA binding with one finger (Dof) transcription factor, called OBF-binding protein 3.
AT5G21940	Solyc07g041830.2.1	VIT_211s0016g01130	NA	NA
AT1G77550	Solyc07g041870.2.1	VIT_211s0016g01120	NA	NA
AT3G45310	Solyc07g041900.2.1	VIT_211s0016g01070	NA	NA
AT3G21465	Solyc07g041930.2.1	VIT_205s0020g01810	NA	NA
AT2G05920	Solyc07g041970.2.1	VIT_211s0016g00960	NA	NA
AT5G20635	Solyc07g041980.2.1	VIT_211s0016g00940	AGG3	NA
AT4G35740	Solyc07g042010.2.1	VIT_211s0016g00850	ATRECQ3, RecQl3	Encodes RECQ3, an ATP-dependent helicase.
AT1G71210	Solyc07g042030.1.1	VIT_203s0017g01800	NA	NA
AT1G19110	Solyc07g042080.2.1	VIT_211s0016g00810	NA	NA
AT1G23070	Solyc07g042090.2.1	VIT_211s0016g00800	NA	NA
AT5G50390	Solyc07g042130.2.1	VIT_217s0000g01430	EMB3141	NA
AT1G19140	Solyc07g042150.2.1	VIT_211s0016g00760	NA	NA
AT1G19180	Solyc07g042170.2.1	VIT_211s0016g00710	JAZ1, TIFY10A	JAZ1 is a nuclear-localized protein involved in jasmonate signaling. JAZ1 transcript levels rise in response to a jasmonate stimulus. JAZ1 can interact with the COI1 F-box subunit of an SCF E3 ubiquitin ligase in a yeast-two-hybrid assay only in the presence of jasmonate-isoleucine (JA-ILE) or coronatine. Application of jasmonate methyl ester to Arabidopsis roots reduces the levels of a JAZ1:GUS …
AT5G20710	Solyc07g042220.1.1	VIT_211s0016g00680	BGAL7	NA
AT5G20720	Solyc07g042250.2.1	VIT_211s0016g00650	ATCPN21, CHCPN10, CPN10, CPN20, CPN21	Encodes a chloroplast co-chaperonin with similarity to CPN21 from spinach, E.coli GroES.
AT1G19220	Solyc07g042260.2.1	VIT_211s0016g00640	ARF11, ARF19, IAA22	Encodes an auxin response factor that contains the conserved VP1-B3 DNA-binding domain at its N-terminus and the Aux/IAA-like domains III and IV present in most ARFs at its C-terminus. The protein interacts with IAA1 (yeast two hybrid) and other auxin response elements such as ER7 and ER9 (yeast one hybrid). ARF19 protein can complement many aspects of the arf7 mutant phenotype and , together wit…
AT2G40700	Solyc07g042270.2.1	VIT_211s0016g00630	NA	NA
AT1G65870	Solyc07g042300.1.1	VIT_208s0007g06930	NA	NA
AT2G34357	Solyc07g042380.2.1	VIT_212s0035g02290	NA	NA
AT5G20740	Solyc07g042390.1.1	VIT_211s0016g00590	NA	NA
AT1G19250	Solyc07g042430.1.1	VIT_211s0016g00570	FMO1	FMO1 is required for full expression of TIR-NB-LRRconditioned resistance to avirulent pathogens and for basal resistance to invasive virulent pathogens. Functions in an EDS1-regulated but SA-independent mechanism that promotes resistance and cell death at pathogen infection sites.
AT3G26060	Solyc07g042440.2.1	VIT_211s0016g00560	ATPRX, PRXQ	encodes periredoxin Q which decomposes peroxides and plays a role in the protection of the photosynthetic apparatus
AT1G19240	Solyc07g042450.2.1	VIT_211s0016g00550	NA	NA
AT1G19230	Solyc07g042460.1.1	VIT_211s0016g00540	NA	NA
AT5G20820	Solyc07g042490.1.1	VIT_211s0016g00500	NA	NA
AT2G03140	Solyc07g042500.2.1	VIT_211s0016g00490	NA	NA
AT3G43210	Solyc07g042560.2.1	VIT_211s0016g00460	ATNACK2, NACK2, TES	Encodes a kinesin TETRASPORE. Required for cytokinesis in pollen. In mutants, all four microspore nuclei remain within the same cytoplasm after meiosis.
AT4G33250	Solyc07g042570.2.1	VIT_211s0016g00450	ATTIF3K1, EIF3K, TIF3K1	Encodes initiation factor 3k (EIF3k).
AT2G07170	Solyc07g042580.2.1	VIT_211s0065g00460	NA	NA
AT2G07180	Solyc07g042590.2.1	VIT_211s0065g00470	NA	NA
AT2G07340	Solyc07g042620.2.1	VIT_211s0065g00480	PFD1	NA
AT5G58130	Solyc07g042700.2.1	VIT_207s0095g00700	ROS3	Encodes ROS3 (repressor of silencing 3), a RNA-binding protein required for DNA demethylation.
AT2G04340	Solyc07g042710.2.1	VIT_216s0022g01250	NA	NA
AT1G78910	Solyc07g042750.2.1	VIT_209s0054g00780	NA	NA
AT4G31070	Solyc07g042760.1.1	VIT_209s0070g00290	NA	NA
AT3G13050	Solyc07g042900.2.1	VIT_209s0054g01610	AtNiaP, NiaP	NA
AT5G58100	Solyc07g042910.2.1	VIT_209s0070g00370	NA	NA
AT3G17611	Solyc07g042930.2.1	VIT_205s0020g01120	ATRBL10, ATRBL14, RBL10, RBL14	NA
AT5G60870	Solyc07g042980.2.1	VIT_203s0017g02290	RUG3	NA
AT3G17640	Solyc07g042990.1.1	VIT_203s0017g02270	NA	NA
AT4G15140	Solyc07g043070.2.1	VIT_203s0017g02210	NA	NA
AT2G30520	Solyc07g043130.2.1	VIT_206s0004g08230	RPT2	light inducible root phototropism 2 encoding a signal transducer of the phototropic response in Arabidopsis
AT1G05310	Solyc07g043240.2.1	VIT_203s0017g01950	NA	NA
AT2G32250	Solyc07g043260.2.1	VIT_203s0017g01830	FRS2	NA
AT3G22170	Solyc07g043270.2.1	VIT_203s0017g01780	FHY3	A component of the PHYA signaling network, mediates the FR-HIR response to far-red light in concert with FAR1.
AT2G32240	Solyc07g043320.2.1	VIT_203s0017g01690	NA	NA
AT5G41920	Solyc07g043330.1.1	VIT_203s0017g01660	NA	NA
AT4G16660	Solyc07g043560.2.1	VIT_204s0008g04410	NA	NA
AT1G06690	Solyc07g043570.2.1	VIT_212s0028g01100	NA	NA
AT2G43010	Solyc07g043580.2.1	VIT_212s0028g01110	AtPIF4, PIF4, SRL2	Isolated as a semidominant mutation defective in red -light responses. Encodes a nuclear localized bHLH protein that interacts with active PhyB protein. Negatively regulates phyB mediated red light responses. Involved in shade avoidance response. Protein abundance is negatively regulated by PhyB.
AT3G59040	Solyc07g043600.2.1	VIT_212s0028g01140	NA	NA
AT3G22330	Solyc07g044760.2.1	VIT_212s0142g00670	ATRH53, PMH2	DEAD-box protein required for efficient group II intron splicing in mitochondria.
AT3G22290	Solyc07g044810.2.1	VIT_212s0142g00580	NA	NA
AT4G14965	Solyc07g044830.2.1	VIT_202s0012g02780	AtMAPR4, MAPR4	NA
AT3G08590	Solyc07g044840.2.1	VIT_208s0056g00200	iPGAM2	NA
AT5G08560	Solyc07g044850.2.1	VIT_210s0071g01030	NA	NA
AT1G06680	Solyc07g044860.2.1	VIT_212s0028g01080	OE23, OEE2, PSBP-1, PSII-P	Encodes a 23 kD extrinsic protein that is part of photosystem II and participates in the regulation of oxygen evolution.
AT2G30800	Solyc07g044930.2.1	VIT_212s0028g01050	ATVT-1, HVT1	Has RNA or DNA helicase activity and expressed specifically in tapetum and vascular tissue. First identified member of a new group of the mle helicase group of the DEAH family.
AT1G06660	Solyc07g045010.2.1	VIT_212s0028g00940	JASON	NA
AT2G43000	Solyc07g045030.2.1	VIT_212s0028g00860	ANAC042, JUB1, NAC042	NA
AT1G06560	Solyc07g045070.2.1	VIT_212s0028g00640	NA	NA
AT4G12680	Solyc07g045140.2.1	VIT_212s0057g01400	NA	NA
AT3G07640	Solyc07g045150.2.1	VIT_212s0057g01370	NA	NA
AT2G04235	Solyc07g045170.2.1	VIT_212s0057g01360	NA	NA
AT2G04240	Solyc07g045190.1.1	VIT_212s0057g01330	XERICO	Encodes a small protein with an N-terminal trans-membrane domain and a RING-H2 zinc finger motif located at the C-terminus. Gene expression is induced by salt and osmotic stress. Transcrips levels are induced by DELLA proteins and repressed by gibberellic acid. Involved in ABA metabolism.
AT2G04280	Solyc07g045210.1.1	VIT_212s0057g01310	NA	NA
AT4G12710	Solyc07g045220.2.1	VIT_212s0057g01300	NA	NA
AT3G07660	Solyc07g045230.2.1	VIT_212s0057g01290	NA	NA
AT3G13224	Solyc07g045240.2.1	VIT_219s0015g00920	NA	NA
AT2G04350	Solyc07g045290.2.1	VIT_212s0057g01270	LACS8	NA
AT2G04360	Solyc07g045300.2.1	VIT_212s0057g01260	NA	NA
AT3G07670	Solyc07g045310.2.1	VIT_212s0057g01250	NA	NA
AT2G04410	Solyc07g045340.2.1	VIT_212s0057g01210	NA	NA
AT5G12220	Solyc07g045370.2.1	VIT_211s0052g00180	NA	NA
AT1G05600	Solyc07g045380.2.1	VIT_215s0048g02620	EMB3101	NA
AT5G27820	Solyc07g045390.1.1	VIT_214s0060g01710	NA	NA
AT3G07700	Solyc07g045420.2.1	VIT_212s0057g01140	NA	NA
AT2G04480	Solyc07g045450.1.1	VIT_212s0057g01005	NA	NA
AT2G05320	Solyc07g045470.1.1	VIT_212s0057g00990	NA	NA
AT5G35840	Solyc07g045480.2.1	VIT_212s0057g00980	PHYC	Encodes the apoprotein of phytochrome;one of a family of photoreceptors that modulate plant growth and development.
AT5G09950	Solyc07g045510.2.1	VIT_212s0057g00970	MEF7	NA
AT5G28530	Solyc07g045520.2.1	VIT_212s0057g00960	FRS10	NA
AT4G26680	Solyc07g047620.1.1	VIT_212s0057g00740	NA	NA
AT5G14520	Solyc07g047670.2.1	VIT_214s0066g00640	NA	NA
AT5G48170	Solyc07g047680.1.1	VIT_212s0057g00720	SLY2, SNE	encodes an F-box protein whose protein sequence is similar to SLY1, which belongs to SCF-SLY1 E3 ligase complex. SCF-SLY1 E3 ligase degrades DELLA proteins that are involved in promoting growth. Overexpression of SLY2 can partially compensate sly1-10 mutant phenotype of dwarfism.
AT2G04900	Solyc07g047700.2.1	VIT_212s0059g01490	NA	NA
AT5G35740	Solyc07g047710.2.1	VIT_212s0057g00700	NA	NA
AT2G36900	Solyc07g047720.2.1	VIT_208s0056g01310	ATMEMB11, MEMB11	member of Membrin Gene Family
AT5G35750	Solyc07g047770.2.1	VIT_212s0057g00690	AHK2, HK2	Encodes histidine kinase AHK2.
AT5G48160	Solyc07g047780.2.1	VIT_212s0057g00680	OBE2	Encodes a nuclear PHD finger protein that is functionally redundant with OBE1 and plays an important role in the maintenance and/or establishment of the root and shoot apical meristems.
AT3G07770	Solyc07g047790.2.1	VIT_212s0057g00670	AtHsp90-6, AtHsp90.6, Hsp89.1	NA
AT3G01980	Solyc07g047800.2.1	VIT_214s0068g01760	NA	NA
AT2G19090	Solyc07g047830.2.1	VIT_211s0103g00310	NA	NA
AT5G15802	Solyc07g047840.2.1	VIT_219s0090g00490	NA	NA
AT2G05120	Solyc07g047860.2.1	VIT_212s0057g00610	NA	NA
AT3G27550	Solyc07g047900.2.1	VIT_214s0066g00360	NA	NA
AT2G05160	Solyc07g047940.2.1	VIT_212s0057g00570	NA	NA
AT5G48150	Solyc07g047950.1.1	VIT_212s0057g00560	PAT1	Member of GRAS gene family. Semi-dominant mutant has a reduced response to far-red light and appears to act early in the phytochrome A signaling pathway.
AT3G07790	Solyc07g047980.1.1	VIT_212s0057g00530	NA	NA
AT5G48130	Solyc07g048000.2.1	VIT_212s0057g00510	NA	NA
AT5G59440	Solyc07g048010.2.1	VIT_214s0171g00370	ATTMPK.1, ATTMPK.2, ZEU1	Encodes thymidylate kinase which exists in two isoforms in plants. The longer variant of 263 amino acids with a N-terminal extension that is required for localization to the mitochondrion. The second isoform of 224 residues is localized to the cytoplasm and nucleoplasm. Peak of expression occurs during G1/S phase transition.
AT5G55530	Solyc07g048040.1.1	VIT_219s0090g01610	NA	NA
AT2G04850	Solyc07g048050.1.1	VIT_212s0057g00460	NA	NA
AT2G04842	Solyc07g048080.2.1	VIT_212s0057g00400	EMB2761	Encodes a dual localized threonyl-tRNA synthetase found both in the mitochondrion and the chloroplast. Plants mutated in this gene terminate as embryos in the globular stage.
AT2G04780	Solyc07g048090.1.1	VIT_212s0059g00570	FLA7	fasciclin-like arabinogalactan-protein 7 (Fla7)
AT4G15420	Solyc07g048120.2.1	VIT_212s0059g01100	NA	NA
AT4G15417	Solyc07g049160.2.1	VIT_212s0059g01120	ATRTL1, RTL1	NA
AT3G21630	Solyc07g049180.2.1	VIT_212s0059g01130	AtCERK1, AtLYK1, CERK1, LYK1, LYSM	LysM receptor-like kinase. Essential in the perception and transduction of the chitin oligosaccharide elicitor. Involved in chitin-mediated plant innate immunity. Located in the plasma membrane.
AT1G05060	Solyc07g049200.2.1	VIT_212s0059g01140	NA	NA
AT4G22140	Solyc07g049210.2.1	VIT_212s0059g01180	EBS	NA
AT2G32650	Solyc07g049230.1.1	VIT_212s0059g01160	NA	NA
AT3G08000	Solyc07g049270.2.1	VIT_212s0059g01210	NA	NA
AT2G32990	Solyc07g049300.2.1	VIT_212s0059g01250	AtGH9B8, GH9B8	NA
AT1G05030	Solyc07g049310.2.1	VIT_212s0059g01260	NA	NA
AT2G05760	Solyc07g049320.2.1	VIT_212s0059g01280	NA	NA
AT2G32970	Solyc07g049350.2.1	VIT_212s0059g01300	NA	NA
AT2G05790	Solyc07g049370.2.1	VIT_212s0059g01320	NA	NA
AT2G05810	Solyc07g049390.1.1	VIT_212s0059g01340	NA	NA
AT5G24510	Solyc07g049420.1.1	VIT_202s0025g02780	NA	NA
AT1G04980	Solyc07g049450.2.1	VIT_212s0059g01560	ATPDI10, ATPDIL2-2, PDI10, PDIL2-2	Encodes a protein disulfide isomerase-like (PDIL) protein, a member of a multigene family within the thioredoxin (TRX) superfamily. Transcript levels for this gene are up-regulated in response to three different chemical inducers of ER stress (dithiothreitol, beta-mercaptoethanol, and tunicamycin). AtIRE1-2 does not appear to be required for this response, but the atbzip60 mutant has a diminished…
AT1G04985	Solyc07g049470.2.1	VIT_212s0059g01470	NA	NA
AT1G61010	Solyc07g049480.2.1	VIT_212s0035g00190	CPSF73-I	NA
AT2G32940	Solyc07g049500.2.1	VIT_212s0059g01430	AGO6	Encodes a nuclear localized 879-amino-acid protein that contains conserved PAZ and PIWI domains that is important for the accumulation of specific heterochromatin-related siRNAs, and for DNA methylation and transcriptional gene silencing.
AT2G04540	Solyc07g049570.2.1	VIT_212s0059g01660	NA	NA
AT2G04740	Solyc07g049590.2.1	VIT_212s0059g00550	NA	NA
AT5G17540	Solyc07g049660.2.1	VIT_216s0039g00570	NA	NA
AT2G32590	Solyc07g049680.2.1	VIT_212s0059g01070	EMB2795	NA
AT4G15440	Solyc07g049690.2.1	VIT_212s0059g01060	CYP74B2, HPL1	Encodes a hydroperoxide lyase. Also a member of the CYP74B cytochrome p450 family. In the ecotype Columbia (Col) the gene contains a 10-nucleotide deletion in its first exon that causes it to code for a truncated protein that results in a non-functional hydroperoxide lyase.
AT2G04560	Solyc07g049740.2.1	VIT_212s0059g01600	AtLpxB, LpxB	NA
AT1G05090	Solyc07g049750.2.1	VIT_212s0059g01030	NA	NA
AT4G26600	Solyc07g052110.2.1	VIT_219s0015g00830	NA	NA
AT2G32480	Solyc07g052290.1.1	VIT_212s0059g00710	ARASP	Metalloprotease essential for plastid development. Located in the inner membrane of chloroplasts.
AT2G32460	Solyc07g052300.2.1	VIT_212s0059g00700	ATM1, ATMYB101, MYB101	Member of the R2R3 factor gene family.
AT2G32415	Solyc07g052340.2.1	VIT_212s0059g00620	NA	NA
AT2G32400	Solyc07g052390.2.1	VIT_212s0059g02260	ATGLR3.7, GLR3.7, GLR5	Glr5
AT1G05205	Solyc07g052420.2.1	VIT_210s0116g00770	NA	NA
AT2G32380	Solyc07g052430.2.1	VIT_212s0059g02290	NA	NA
AT3G21710	Solyc07g052460.2.1	VIT_212s0059g02320	NA	NA
AT3G21720	Solyc07g052480.2.1	VIT_212s0059g02350	ICL	Encodes a glyoxylate cycle enzyme isocitrate lyase (ICL).
AT2G32350	Solyc07g052500.1.1	VIT_212s0059g02400	NA	NA
AT1G05260	Solyc07g052540.2.1	VIT_212s0059g02420	RCI3, RCI3A	Encodes a cold-inducible cationic peroxidase that is involved in the stress response. In response to low temperature, RCI3 transcripts accumulate in the aerial part and in roots of etiolated seedlings but only in roots of light-grown seedlings.
AT3G21820	Solyc07g052570.2.1	VIT_212s0059g02460	ATXR2, SDG36	NA
AT1G71460	Solyc07g052590.1.1	VIT_218s0001g05930	NA	NA
AT3G21865	Solyc07g052600.2.1	VIT_212s0059g02470	PEX22	Interacts with PEX4 in a yeast two-hybrid. The PEX4 and PEX22 pair may be important during the remodeling of peroxisome matrix contents as glyoxysomes transition to leaf peroxisomes.
AT3G21870	Solyc07g052610.2.1	VIT_212s0059g02480	CYCP2;1	NA
AT4G15240	Solyc07g052640.2.1	VIT_212s0059g02520	NA	NA
AT1G05280	Solyc07g052650.1.1	VIT_212s0059g02530	NA	NA
AT4G15210	Solyc07g052690.2.1	VIT_212s0059g02670	AT-BETA-AMY, ATBETA-AMY, BAM5, BMY1, RAM1	cytosolic beta-amylase expressed in rosette leaves and inducible by sugar. RAM1 mutants have reduced beta amylase in leaves and stems.
AT2G32280	Solyc07g052910.2.1	VIT_212s0059g02730	NA	NA
AT5G16950	Solyc07g052920.2.1	VIT_216s0039g02630	NA	NA
AT4G15180	Solyc07g052940.2.1	VIT_212s0059g02740	ATXR3, SDG2	NA
AT3G22104	Solyc07g052970.2.1	VIT_212s0134g00010	NA	NA
AT4G03210	Solyc07g052980.2.1	VIT_212s0134g00160	XTH9	encodes a member of xyloglucan endotransglucosylase/hydrolases (XTHs) that catalyze the cleavage and molecular grafting of xyloglucan chains function in loosening and rearrangement of the cell wall. Gene is expressed in shoot apex region, flower buds, flower stalks and internodes bearing flowers.
AT5G06920	Solyc07g053000.1.1	VIT_212s0134g00195	FLA21	NA
AT4G03220	Solyc07g053040.1.1	VIT_212s0134g00220	NA	NA
AT2G30780	Solyc07g053060.2.1	VIT_207s0104g00910	NA	NA
AT4G03230	Solyc07g053120.2.1	VIT_212s0134g00300	NA	NA
AT4G03240	Solyc07g053150.2.1	VIT_212s0134g00410	ATFH, FH	Encodes AtFH, a frataxin homolog. Frataxin is required for the biogenesis of mitochondria in different organisms. AtFH knock-out mutants are lethal. Required for full activity of mitochondrial Fe-S proteins. Deficiency of AtFH induces oxidative stress.
AT4G03260	Solyc07g053180.2.1	VIT_212s0134g00420	NA	NA
AT5G04670	Solyc07g053190.2.1	VIT_213s0074g00710	NA	NA
AT1G27410	Solyc07g053210.2.1	VIT_212s0134g00440	NA	NA
AT2G19130	Solyc07g053220.1.1	VIT_212s0134g00450	NA	NA
AT3G58610	Solyc07g053280.2.1	VIT_212s0028g02340	NA	NA
AT3G58600	Solyc07g053310.2.1	VIT_212s0028g02380	NA	NA
AT2G31130	Solyc07g053320.2.1	VIT_212s0028g02390	NA	NA
AT2G42560	Solyc07g053360.2.1	VIT_212s0028g02445	NA	NA
AT2G42360	Solyc07g053420.2.1	VIT_212s0028g02530	NA	NA
AT3G58100	Solyc07g053430.2.1	VIT_212s0028g02540	PDCB5	Encodes a member of the X8-GPI family of proteins. It localizes to the plasmodesmata and is predicted to bind callose.
AT3G58110	Solyc07g053440.2.1	VIT_212s0028g02580	NA	NA
AT1G06260	Solyc07g053460.2.1	VIT_212s0028g02600	NA	NA
AT2G31060	Solyc07g053470.2.1	VIT_212s0028g02640	EMB2785	NA
AT5G60860	Solyc07g053480.2.1	VIT_210s0003g00550	AtRABA1f, RABA1f	NA
AT1G28480	Solyc07g053550.1.1	VIT_212s0028g03010	GRX480, roxy19	Encodes GRX480, a member of the glutaredoxin family that regulates protein redox state. GRX480 interacts with TGA factors and suppresses JA-responsive PDF1.2 transcription. GRX480 transcription is SA-inducible and requires NPR1. Maybe involved in SA/JA cross-talk.
AT5G44150	Solyc07g053560.2.1	VIT_212s0028g03020	NA	NA
AT1G03840	Solyc07g053570.2.1	VIT_212s0028g03030	MGP	MGP is a nuclear-localized putative transcription factor with three zinc finger domains. MGP can interact with three proteins implicated in root patterning: SCR, SHR, and JKD in Y2H assays, and these interactions depend on the first zinc finger in MGP. MGP appears to be a direct transcriptional target of SHR and SCR, based on promoter binding assays, though it is not expressed in the QC, based on…
AT5G44170	Solyc07g053580.1.1	VIT_212s0028g03040	NA	NA
AT5G44180	Solyc07g053610.2.1	VIT_212s0028g03080	RLT2	NA
AT2G20570	Solyc07g053630.2.1	VIT_212s0028g03100	ATGLK1, GLK1, GPRI1	Encodes GLK1, Golden2-like 1, one of a pair of partially redundant nuclear transcription factors that regulate chloroplast development in a cell-autonomous manner. GLK2, Golden2-like 2, is encoded by At5g44190. GLK1 and GLK2 regulate the expression of the photosynthetic apparatus.
AT2G20580	Solyc07g053650.2.1	VIT_212s0028g03130	ATRPN1A, RPN1A	encoding the RPN subunits of the 26S proteasome
AT4G28450	Solyc07g053660.2.1	VIT_212s0028g03140	NA	This gene is predicted to encode a protein with a DWD motif. It can bind to DDB1a in Y2H assays and may be involved in the formation of a CUL4-based E3 ubiquitin ligase
AT2G20590	Solyc07g053700.2.1	VIT_212s0028g03190	NA	NA
AT1G03790	Solyc07g053750.1.1	VIT_212s0028g03300	SOM	Encodes SOMNUS (SOM), a nucleus-localized CCCH-type zinc finger protein. SOM negatively regulates light-dependent seed germination downstream of PIL5 (AT2G20180).
AT2G20635	Solyc07g053820.2.1	VIT_212s0028g03360	NA	NA
AT4G28380	Solyc07g053840.1.1	VIT_212s0028g03390	NA	NA
AT1G03760	Solyc07g053860.2.1	VIT_212s0028g03430	NA	NA
AT1G03750	Solyc07g053870.2.1	VIT_212s0028g03440	CHR9	NA
AT2G20680	Solyc07g053920.2.1	VIT_212s0028g03610	AtMAN2, MAN2	NA
AT4G03600	Solyc07g053930.1.1	VIT_212s0028g03600	NA	NA
AT4G03560	Solyc07g053970.2.1	VIT_212s0028g03700	ATCCH1, ATTPC1, FOU2, TPC1	Encodes a depolarization-activated Ca(2+) channel. Anti-sense experiments with this gene as well as Sucrose-H(+) symporters and complementation of yeast sucrose uptake mutant cch1 suggest that this protein mediates a voltage-activated Ca(2+ )influx. Mutants lack detectable SV channel activity suggesting TPC1 is essential component of the SV channel. Patch clamp analysis of loss of function mutati…
AT1G03687	Solyc07g054070.2.1	VIT_212s0028g03810	NA	NA
AT4G03510	Solyc07g054080.1.1	VIT_212s0028g03860	ATRMA1, RMA1	RMA1 encodes a novel 28 kDa protein with a RING finger motif and a C-terminal membrane-anchoring domain that is involved in the secretory pathway. Has E3 ubiquitin ligase activity.
AT2G20710	Solyc07g054090.2.1	VIT_212s0028g03870	NA	NA
AT2G20740	Solyc07g054160.2.1	VIT_212s0059g00180	NA	NA
AT4G28250	Solyc07g054170.2.1	VIT_212s0059g00190	ATEXPB3, ATHEXP, EXPB3	putative beta-expansin/allergen protein. Naming convention from the Expansin Working Group (Kende et al, 2004. Plant Mol Bio). Involved in the formation of nematode-induced syncytia in roots of Arabidopsis thaliana.
AT2G20690	Solyc07g054190.2.1	VIT_212s0028g03780	NA	A synthetic gene encoding the catalytic domain of the Arabidopsis thaliana gene At2g20690 was recombinant expressed in E. coli demonstrating the molecular function of riboflavin synthase.
AT4G03430	Solyc07g054200.2.1	VIT_212s0059g00260	EMB2770, STA1	Encodes a nuclear protein similar to the human U5 small ribonucleoprotein-associated 102-kD protein and to the yeast pre-mRNA splicing factors Prp1p and Prp6p. STA1 expression is upregulated by cold stress, and the sta1-1 mutant is defective in the splicing of the cold-induced COR15A gene. Luciferase imaging was used to isolate a recessive mutant, sta1-1, with enhanced stability of the normally u…
AT4G28140	Solyc07g054220.1.1	VIT_212s0059g00280	NA	encodes a member of the DREB subfamily A-6 of ERF/AP2 transcription factor family. The protein contains one AP2 domain. There are 8 members in this subfamily including RAP2.4.
AT1G03600	Solyc07g054290.1.1	VIT_212s0059g01810	PSB27	NA
AT4G03415	Solyc07g054300.2.1	VIT_212s0059g01820	PP2C52	NA
AT2G20870	Solyc07g054310.1.1	VIT_212s0059g01830	NA	NA
AT4G38360	Solyc07g054320.2.1	VIT_203s0038g03670	LAZ1	NA
AT2G20815	Solyc07g054390.1.1	VIT_212s0059g02100	QWRF3	NA
AT5G50930	Solyc07g054400.1.1	VIT_217s0000g00250	NA	NA
AT2G20830	Solyc07g054420.2.1	VIT_212s0059g02020	NA	NA
AT1G03530	Solyc07g054460.2.1	VIT_212s0059g01970	ATNAF1, NAF1	NA
AT1G52855	Solyc07g054470.1.1	VIT_212s0059g01960	NA	NA
AT1G73710	Solyc07g054480.1.1	VIT_212s0059g01940	NA	NA
AT1G61250	Solyc07g054490.2.1	VIT_212s0059g01930	AtSCAMP1, SC3, SCAMP1	Encodes a putative secretory carrier membrane protein (SC3).
AT2G20860	Solyc07g054540.2.1	VIT_200s0445g00020	LIP1	LIP1,Lipoic acid synthase,
AT2G23945	Solyc07g054650.1.1	VIT_211s0103g00510	NA	NA
AT1G11900	Solyc07g054680.2.1	VIT_212s0028g00220	NA	NA
AT4G28230	Solyc07g054690.1.1	VIT_212s0057g00240	NA	NA
AT1G72060	Solyc07g054720.1.1	VIT_212s0035g01000	NA	NA
AT4G28240	Solyc07g054730.1.1	VIT_212s0057g00220	NA	NA
AT2G20890	Solyc07g054820.2.1	VIT_212s0057g00020	PSB29, THF1	Chloroplast-localized Thylakoid formation1 gene product involved in vesicle-mediated formation of thylakoid membranes. Thf1 antisense lines contain abnormal chloroplasts early in leaf development (chloroplasts have loosely stacked thylakoid membranes). Expression was induced in the light and decreased under dark conditions. G-alpha interaction partner that functions downstream of the plasma membr…
AT4G28100	Solyc07g054850.2.1	VIT_212s0134g00560	NA	NA
AT4G03270	Solyc07g054950.1.1	VIT_212s0134g00500	CYCD6;1	NA
AT1G06330	Solyc07g055010.2.1	VIT_212s0028g02190	NA	NA
AT5G12360	Solyc07g055110.2.1	VIT_206s0009g03600	NA	NA
AT3G58640	Solyc07g055130.2.1	VIT_212s0028g02130	NA	NA
AT2G42670	Solyc07g055150.2.1	VIT_210s0003g01390	NA	NA
AT5G57450	Solyc07g055170.1.1	VIT_211s0052g00940	ATXRCC3, XRCC3	Involved in homologous recombination and recombinational repair, mutants are sterile, hypersensitive to DNA crosslinking agents, show aberrant meiosis with extensive chromosome fragmentation
AT3G58690	Solyc07g055180.2.1	VIT_212s0028g01970	NA	NA
AT2G30970	Solyc07g055210.2.1	VIT_212s0028g01820	ASP1	ASPARTATE AMINOTRANSFERASE 1
AT5G46680	Solyc07g055220.1.1	VIT_216s0039g02190	NA	NA
AT2G42750	Solyc07g055260.2.1	VIT_212s0028g01740	NA	NA
AT2G41080	Solyc07g055310.1.1	VIT_212s0028g01620	NA	NA
AT2G30950	Solyc07g055320.2.1	VIT_212s0028g01600	FTSH2, VAR2	Metalloprotease that functions in thylakoid membrane biogenesis. Involved in the repair of PSII following damaged incurred during photoinhibition. Forms a complex with VAR1. Mutants show a variegated phenotype, which decreases during development. Transcript and protein levels increase with light intensity.
AT3G58720	Solyc07g055330.2.1	VIT_212s0028g01570	NA	NA
AT2G42770	Solyc07g055340.2.1	VIT_212s0028g01550	NA	NA
AT3G06780	Solyc07g055660.2.1	VIT_205s0077g01850	NA	NA
AT1G06470	Solyc07g055700.2.1	VIT_212s0028g01420	NA	NA
AT1G06460	Solyc07g055720.2.1	VIT_212s0028g01390	ACD31.2, ACD32.1	ACD32.1 encodes an alpha-crystallin domain containing protein with homology to small heat shock proteins.
AT1G07650	Solyc07g055810.2.1	VIT_212s0028g01350	NA	NA
AT2G42780	Solyc07g055830.2.1	VIT_212s0028g01320	NA	NA
AT2G30920	Solyc07g055850.2.1	VIT_200s0186g00010	ATCOQ3, COQ3, EMB3002	The enzyme encoded by this gene has been shown to complement the Saccharomyces cerevisiae coq3 mutation and, therefore, to have hexaprenyldihydroxybenzoate methyltransferase activity. It is however likely that, in Arabidopsis, the enzyme catalyzes the methylation of nonaprenyldihydroxybenzoate as it is the prevalent polyprenoid in this plant species. The enzyme is a mitochondrial-localized methyl…
AT2G42810	Solyc07g055860.2.1	VIT_212s0142g00720	AtPP5, PAPP5, PP5, PP5.2, AtPP5, PAPP5, PP5, PP5.2	Encodes a phytochrome-specific type 5 serine/threonine protein phosphatase. It dephosphorylates active Pfr-phytochromes. Controls light signal flux by enhancing phytochrome stability and affinity for a signal transducer. It localizes to the cytoplasm in darkness and in the nucleus in light. The gene is alternately spliced. This variant does not contain membrane domains.
AT1G31460	Solyc07g055880.1.1	VIT_202s0087g00240	NA	NA
AT3G58770	Solyc07g055910.2.1	VIT_212s0142g00450	NA	NA
AT3G58790	Solyc07g055930.2.1	VIT_212s0142g00340	GAUT15	Encodes a protein with putative galacturonosyltransferase activity.
AT3G58800	Solyc07g055940.1.1	VIT_212s0142g00260	NA	NA
AT3G58830	Solyc07g055980.2.1	VIT_212s0142g00220	NA	NA
AT4G01400	Solyc07g056010.2.1	VIT_215s0048g02570	NA	NA
AT1G17220	Solyc07g056020.2.1	VIT_219s0027g00130	FUG1	Encodes a chloroplast localized protein with similarity to translation initiation factor 2. Can complement loss of INFB in E.coli suggesting FUG1 does function as a translation initiation factor in vivo. Identified as a suppressor of the leaf variegation mutant var2-6. Suppression is only seen in hypomorphs as complete loss of function alleles are embryo lethal.
AT1G17210	Solyc07g056030.2.1	VIT_210s0003g04030	ATILP1, ILP1	NA
AT1G17200	Solyc07g056040.2.1	VIT_201s0010g01870	NA	NA
AT4G12650	Solyc07g056050.1.1	VIT_212s0057g01530	NA	NA
AT5G48310	Solyc07g056060.2.1	VIT_212s0057g01510	NA	NA
AT5G44710	Solyc07g056070.1.1	VIT_201s0011g01090	NA	NA
AT5G03780	Solyc07g056120.2.1	VIT_212s0057g01490	TRFL10	Encodes a protein whose sequence is similar to human telomere proteins. This belongs to TRFL family 2, which do not show DNA binding in vitro.
AT5G48300	Solyc07g056140.2.1	VIT_212s0057g01480	ADG1, APS1	Encodes the small subunit of ADP-glucose pyrophosphorylase. The small subunit is the catalytic isoform responsible for ADP-glucose pyrophosphorylase activity. The presence of the small subunit is required for large subunit stability. Two isoforms of the small subunit (ApS1 and ApS2) have been described. ApS1 is the major small subunit isoform present in all plant tissues tested.
AT2G04160	Solyc07g056170.2.1	VIT_212s0057g01450	AIR3	isolated from differential screening of a cDNA library from auxin-treated root culture. encodes a protein similar to subtilisin-like serine protease which is believed to be active outside the plant cell.
AT2G38020	Solyc07g056220.2.1	VIT_212s0028g00570	EMB258, MAN, VCL1	necessary for proper vacuole formation and morphogenesis in Arabidopsis
AT2G42975	Solyc07g056240.2.1	VIT_212s0028g00520	NA	NA
AT3G59110	Solyc07g056270.2.1	VIT_212s0028g00310	NA	NA
AT1G78400	Solyc07g056290.1.1	VIT_201s0011g00340	NA	NA
AT2G42940	Solyc07g056300.1.1	VIT_212s0028g00070	NA	NA
AT2G30933	Solyc07g056310.2.1	VIT_212s0028g00050	NA	NA
AT1G06520	Solyc07g056320.2.1	VIT_212s0142g00040	ATGPAT1, GPAT1, sn-2-GPAT1	Encodes a membrane associated mitochondrial localized protein with glycerol-3-phosphate acyltransferase activity.Expressed in flower buds and siliques. Homozygous mutant plants are male sterile and have abnormal glycerolipid levels.
AT2G42880	Solyc07g056350.2.1	VIT_212s0142g00130	ATMPK20, MPK20	member of MAP Kinase
AT2G42870	Solyc07g056360.1.1	VIT_212s0142g00160	HLH1, PAR1	Encodes PHYTOCHROME RAPIDLY REGULATED1 (PAR1), an atypical basic helix-loop-helix (bHLP) protein. Closely related to PAR2 (At3g58850). Up regulated after simulated shade perception. Acts in the nucleus to control plant development and as a negative regulator of shade avoidance response. Functions as transcriptional repressor of auxin-responsive genes SAUR15 (AT4G38850) and SAUR68 (AT1G29510).
AT1G06530	Solyc07g056370.2.1	VIT_212s0142g00180	PMD2	NA
AT1G72280	Solyc07g056390.2.1	VIT_219s0027g00090	AERO1, ERO1	endoplasmic reticulum oxidoreductin
AT1G17230	Solyc07g056410.2.1	VIT_219s0027g00010	NA	NA
AT1G78380	Solyc07g056480.2.1	VIT_219s0093g00310	ATGSTU19, GST8, GSTU19	Encodes a glutathione transferase that is a member of Tau GST gene family. Expression is induced by drought stress, oxidative stress, and high doses of auxin and cytokinin. naming convention according to Wagner et al. (2002) The expression of this gene is upregulated by herbicide safeners such as benoxacor and fenclorim.
AT3G14400	Solyc07g056520.2.1	VIT_219s0093g00560	UBP25	Encodes a ubiquitin-specific protease.
AT3G14420	Solyc07g056540.2.1	VIT_219s0093g00510	GOX1	NA
AT1G31660	Solyc07g056550.2.1	VIT_207s0095g00710	NA	NA
AT3G14440	Solyc07g056570.1.1	VIT_219s0093g00550	ATNCED3, NCED3, SIS7, STO1	Encodes 9-<i>cis</i>-epoxycarotenoid dioxygenase, a key enzyme in the biosynthesis of abscisic acid. Regulated in response to drought and salinity. Expressed in roots, flowers and seeds. Localized to the chloroplast stroma and thylakoid membrane.
AT1G78420	Solyc07g056630.2.1	VIT_219s0093g00620	NA	NA
AT4G36630	Solyc07g056660.2.1	VIT_204s0023g01750	EMB2754	NA
AT1G17110	Solyc07g061780.2.1	VIT_219s0140g00200	UBP15	Encodes a ubiquitin-specific protease, and its activity has been confirmed in an in vitro assay. ubp15 mutants have defects in cell proliferation, and the associated processes of leaf, root, stem, flower, and silique development. UBP15 can be found in the nucleus and cytoplasm in transient assays. Though UBP15 is expressed in many tissues, UBP15 transcript levels are higher in rosette leaves and …
AT1G07320	Solyc07g061900.2.1	VIT_206s0004g06140	EMB2784, PRPL4, RPL4	encodes a plastid ribosomal protein L4
AT3G14570	Solyc07g061920.2.1	VIT_219s0138g00120	ATGSL04, atgsl4, gsl04, GSL04	encodes a protein similar to callose synthase
AT1G53590	Solyc07g061950.2.1	VIT_219s0138g00140	NTMC2T6.1, NTMC2TYPE6.1	NA
AT1G78510	Solyc07g061990.2.1	VIT_219s0014g00070	SPS1	Encodes a protein with solanesyl diphosphate synthase activity.
AT1G53520	Solyc07g062030.2.1	VIT_219s0014g00100	AtFAP3, FAP3	NA
AT1G78530	Solyc07g062040.2.1	VIT_219s0014g00110	NA	NA
AT1G53670	Solyc07g062060.2.1	VIT_219s0014g00170	ATMSRB1, MSRB1	NA
AT1G17160	Solyc07g062070.2.1	VIT_219s0014g00180	NA	NA
AT3G14740	Solyc07g062100.2.1	VIT_219s0014g00230	NA	NA
AT3G14750	Solyc07g062110.2.1	VIT_219s0014g00260	NA	NA
AT3G14770	Solyc07g062120.2.1	VIT_219s0014g00280	AtSWEET2, SWEET2	NA
AT1G78570	Solyc07g062130.2.1	VIT_219s0014g00290	ATRHM1, RHM1, ROL1	Encodes a UDP-L-Rhamnose synthase involved in the biosynthesis of rhamnose, a major monosaccharide component of pectin. Catalyzes the conversion of UDP-D-Glc to UDP-L-Rha. The dehydrogenase domain of RHM1 was shown to catalyze the conversion of UDP-D-Glc to the reaction intermediate UDP-4-keto-6-deoxy-D-Glc using recombinant protein assay but the activity of the full-length protein was not determ…
AT1G78580	Solyc07g062140.2.1	VIT_219s0014g00300	ATTPS1, TPS1	Encodes an enzyme putatively involved in trehalose biosynthesis. The protein has a trehalose synthase (TPS)-like domain but no trehalose phosphatase (TPP)-like domain. ATTPS1 is able to complement yeast tps1 mutants in vivo. The gene product modulates cell growth but not cell differentiation by determining cell wall deposition and cell division.
AT1G78590	Solyc07g062150.2.1	VIT_219s0014g00330	ATNADK-3, NADK3	Encodes a NADH kinase which can synthesize NADPH from NADH; also utilizes NAD+ as substrate although NADH is the preferred substrate.
AT1G78600	Solyc07g062160.2.1	VIT_219s0014g00350	BBX22, DBB3, LZF1, STH3	NA
AT1G33260	Solyc07g062170.1.1	VIT_202s0025g03240	NA	NA
AT1G78620	Solyc07g062180.2.1	VIT_219s0014g00380	NA	NA
AT1G78630	Solyc07g062190.2.1	VIT_219s0014g00400	emb1473	NA
AT3G14830	Solyc07g062250.2.1	VIT_219s0014g00850	NA	NA
AT1G78680	Solyc07g062270.2.1	VIT_219s0014g00980	ATGGH2, GGH2	The Arabidopsis protein AtGGH2 is a gamma-glutamyl hydrolase acting specifically on monoglutamates. The enzyme is involved in the tetrahydrofolate metabolism and located to the vacuole.
AT3G14860	Solyc07g062300.2.1	VIT_219s0014g01010	NA	NA
AT1G53380	Solyc07g062310.2.1	VIT_219s0014g01050	NA	NA
AT3G14880	Solyc07g062380.1.1	VIT_219s0014g01450	NA	NA
AT1G53320	Solyc07g062390.2.1	VIT_219s0014g01250	AtTLP7, TLP7	Member of TLP family
AT3G14890	Solyc07g062430.2.1	VIT_219s0014g01290	NA	NA
AT3G14900	Solyc07g062440.1.1	VIT_219s0014g01300	EMB3120	NA
AT3G14910	Solyc07g062450.2.1	VIT_219s0014g01310	NA	NA
AT1G16900	Solyc07g062540.2.1	VIT_219s0014g01410	EBS3	curculin-like (mannose-binding) lectin family protein, very low similarity to Ser Thr protein kinase GI:2598067 from (Zea mays); contains Pfam lectin (probable mannose binding) domain PF01453 but not the protein kinase domain of the Z. mays protein
AT1G78870	Solyc07g062570.2.1	VIT_219s0014g01460	UBC13A, UBC35	UBC35/UBC13A encodes a protein that may play a role in DNA damage responses and error-free post-replicative DNA repair by participating in lysine-63-based polyubiquitination reactions. UBC35/UBC13A can form diubiquitin and triubiquitin chains in combination with MMZ1,2,3,4/(UEV1A,B,C,D) in vitro. It can also functionally complement an mms2 ubc13 mutation in budding yeast by increasing the double …
AT1G53300	Solyc07g062580.2.1	VIT_219s0014g01470	TTL1	NA
AT3G14980	Solyc07g062600.2.1	VIT_219s0014g01500	IDM1, ROS4	NA
AT1G53280	Solyc07g062610.2.1	VIT_219s0014g01520	AtDJ1B, DJ1B	NA
AT1G53270	Solyc07g062630.1.1	VIT_219s0014g01540	ABCG10	NA
AT1G53240	Solyc07g062650.2.1	VIT_210s0003g01000	mMDH1	NA
AT1G06230	Solyc07g062660.2.1	VIT_212s0028g02510	GTE4	This gene is predicted to encode a bromodomain-containing protein. Plant lines expressing RNAi constructs targeted against GTE4 show some resistance to agrobacterium-mediated root transformation.
AT3G15030	Solyc07g062680.1.1	VIT_219s0014g01680	MEE35, TCP4	Arabidopsis thaliana TCP family transcription factor. Regulated by miR319. Involved in heterchronic regulation of leaf differentiation.
AT1G53210	Solyc07g062700.2.1	VIT_219s0014g01740	NA	NA
AT3G15095	Solyc07g062730.1.1	VIT_219s0014g01910	HCF243	NA
AT3G15115	Solyc07g062740.2.1	VIT_219s0014g01940	NA	NA
AT3G15140	Solyc07g062750.2.1	VIT_219s0014g02090	NA	NA
AT3G15120	Solyc07g062760.1.1	VIT_219s0014g02080	NA	NA
AT3G15150	Solyc07g062780.2.1	VIT_219s0014g02100	ATMMS21, HPY2, MMS21	Encodes a SUMO E3 ligase that regulates endocycle onset and meristem maintenance.
AT4G18520	Solyc07g062820.1.1	VIT_218s0001g04590	NA	NA
AT5G53950	Solyc07g062840.2.1	VIT_219s0014g02200	ANAC098, ATCUC2, CUC2	Transcriptional activator of the NAC gene family, with CUC1 redundantly required for embryonic apical meristem formation, cotyledon separation and expression of STM. Proper timing of CUC2 expression is required to maintain the phyllotactic pattern initiated in the meristem. CUC2 expression in leaf sinus region is required for serration and the extent of serration is modulated by mir164A mediated …
AT3G15180	Solyc07g062850.2.1	VIT_219s0014g02210	NA	NA
AT3G15190	Solyc07g062870.2.1	VIT_219s0014g02230	PRPS20	NA
AT5G53930	Solyc07g062920.2.1	VIT_219s0014g02260	NA	NA
AT5G53920	Solyc07g062930.2.1	VIT_219s0014g02290	NA	NA
AT3G15220	Solyc07g062940.2.1	VIT_219s0014g02310	NA	NA
AT5G53900	Solyc07g062950.2.1	VIT_219s0014g02320	NA	NA
AT3G15260	Solyc07g062970.2.1	VIT_219s0014g02340	NA	NA
AT5G53890	Solyc07g063000.2.1	VIT_219s0014g02360	AtPSKR2, PSKR2	Encodes a leucine-rich repeat receptor kinase (LRR-RK) involved in the perception of phytosulfokine (PSK), which is a 5-aa tyrosine-sulfated peptide that primarily promotes cellular proliferation.
AT3G15290	Solyc07g063010.2.1	VIT_219s0014g02370	NA	NA
AT5G53850	Solyc07g063040.2.1	VIT_219s0014g02480	NA	NA
AT1G53140	Solyc07g063080.2.1	VIT_219s0014g02500	DRP5A	Encodes DRP5A, a dynamin protein involved in cytokinesis in Arabidopsis.
AT4G27500	Solyc07g063100.2.1	VIT_219s0014g02640	PPI1	interacts with H+-ATPase, and regulates its activity
AT3G15354	Solyc07g063120.2.1	VIT_219s0014g02660	SPA3	Encodes a member of the SPA (suppressor of phyA-105) protein family (SPA1-SPA4). SPA proteins contain an N-terminal serine/threonine kinase-like motif followed by a coiled-coil structure and a C-terminal WD-repeat domain. SPA proteins function redundantly in suppressing photomorphogenesis in dark- and light-grown seedlings. SPA3 (and SPA4) predominantly regulates elongation growth in adult plants.
AT1G53050	Solyc07g063130.2.1	VIT_219s0014g02670	NA	NA
AT4G32915	Solyc07g063140.1.1	VIT_204s0008g00570	NA	NA
AT1G53040	Solyc07g063150.2.1	VIT_219s0014g02710	NA	NA
AT3G15370	Solyc07g063210.2.1	VIT_219s0014g02910	ATEXP12, ATEXPA12, ATHEXP, EXP12, EXPA12	member of Alpha-Expansin Gene Family. Naming convention from the Expansin Working Group (Kende et al, 2004. Plant Mol Bio)
AT3G15380	Solyc07g063230.2.1	VIT_219s0014g02970	NA	NA
AT3G15390	Solyc07g063240.2.1	VIT_210s0597g00020	SDE5	Encodes a novel protein that is similar to PRL1 interacting factor and is involved in virus induced silencing.
AT5G53760	Solyc07g063260.2.1	VIT_219s0014g02980	ATMLO11, MLO11	A member of a large family of seven-transmembrane domain proteins specific to plants, homologs of the barley mildew resistance locus o (MLO) protein. The Arabidopsis genome contains 15 genes encoding MLO proteins, with localization in plasma membrane. Phylogenetic analysis revealed four clades of closely-related AtMLO genes. ATMLO11 belongs to the clade I, with AtMLO4 and AtMLO14. The gene is exp…
AT1G52980	Solyc07g063270.2.1	VIT_219s0014g02990	AtNug2, Nug2	NA
AT3G15420	Solyc07g063290.2.1	VIT_219s0014g03060	NA	NA
AT3G15430	Solyc07g063300.2.1	VIT_219s0014g03080	NA	NA
AT1G52920	Solyc07g063310.2.1	VIT_219s0014g03140	GCR2, GPCR	Encodes a plasma membranelocalized ABA receptor, which interacts with the G&#945;&#946;&#947; complex. It has been postulated that the binding of ABA to GCR2 results in the release of the G protein and dissociation of the heterotrimeric complex into G&#945; and the G&#946;&#947; dimer to activate downstream ABA effectors and to trigger the ABA responses.
AT3G15470	Solyc07g063330.2.1	VIT_219s0014g03170	NA	NA
AT4G27430	Solyc07g063350.2.1	VIT_219s0014g03200	CIP7	Positive regulator of light-regulated genes. Novel nuclear protein which requires light for its high level expression.
AT1G52870	Solyc07g063430.2.1	VIT_219s0014g03320	NA	NA
AT5G54440	Solyc07g063440.2.1	VIT_219s0014g03360	AtTRS130, CLUB	Encodes a putative TRAPPII tethering factor required for cell plate assembly during cytokinesis.
AT3G13682	Solyc07g063450.1.1	VIT_219s0014g03430	LDL2	Encodes a homolog of human Lysine-Specific Demethylase1. Involved in H3K4 methylation of target genes including the flowering loci FLC and FWA.
AT5G54400	Solyc07g063460.1.1	VIT_219s0014g03370	NA	NA
AT4G27390	Solyc07g063530.2.1	VIT_219s0014g03470	NA	NA
AT5G54310	Solyc07g063550.2.1	VIT_219s0014g03510	AGD5, NEV	A member of ARF GAP domain (AGD), A thaliana has 15 members, grouped into four classes. Regulates membrane trafficking and organ separation.
AT5G54290	Solyc07g063570.2.1	VIT_219s0014g03530	CcdA	Encodes CcdA, a thylakoid membrane protein required for the transfer of reducing equivalents from stroma to thylakoid lumen.
AT5G54280	Solyc07g063590.2.1	VIT_219s0014g03640	ATM2, ATM4, ATMYOS1	Type VII myosin gene
AT5G54270	Solyc07g063600.2.1	VIT_219s0014g03660	LHCB3, LHCB3*1	Lhcb3 protein is a component of the main light harvesting chlorophyll a/b-protein complex of Photosystem II (LHC II).
AT4G27360	Solyc07g063610.2.1	VIT_219s0014g03710	NA	NA
AT5G54110	Solyc07g063630.2.1	VIT_219s0014g03740	ATMAMI, MAMI	Encodes a highly polar protein with more than 60% hydrophilic amino acid residues that is associated with the plasma membrane. It has limited secondary structure similarity to VAP-33 from Aplysia, which may be involved in membrane trafficking.
AT3G20630	Solyc07g063650.2.1	VIT_219s0014g03920	ATUBP14, PER1, TTN6, UBP14	Encodes a ubiquitin-specific protease. Identical to TTN6. Loss of function mutations are embryo lethals, having development arrested at the preglobular/globular stage. Also involved in root responses to phosphate deficiency.
AT3G20640	Solyc07g063830.2.1	VIT_219s0014g04670	NA	NA
AT5G54510	Solyc07g063850.2.1	VIT_219s0014g04690	DFL1, GH3.6	Encodes an IAA-amido synthase that conjugates Ala, Asp, Phe, and Trp to auxin. Lines overexpressing this gene accumulate IAA-ASP and are hypersensitive to several auxins. Identified as a dominant mutation that displays shorter hypocotyls in light grown plants when compared to wild type siblings. Protein is similar to auxin inducible gene from pea (GH3).
AT5G54540	Solyc07g063870.2.1	VIT_219s0014g04730	NA	NA
AT5G54570	Solyc07g063880.2.1	VIT_219s0014g04750	BGLU41	NA
AT5G54580	Solyc07g063900.2.1	VIT_208s0007g00070	NA	NA
AT3G20660	Solyc07g063920.2.1	VIT_219s0014g04790	AtOCT4, OCT4	NA
AT5G54590	Solyc07g063950.2.1	VIT_219s0014g04960	CRLK1	NA
AT5G54600	Solyc07g063960.2.1	VIT_219s0014g04970	RPL24	NA
AT5G54630	Solyc07g063970.2.1	VIT_219s0014g05000	NA	NA
AT5G54660	Solyc07g064020.2.1	VIT_219s0014g05050	NA	NA
AT5G54680	Solyc07g064040.2.1	VIT_219s0014g05100	bHLH105, ILR3	NA
AT5G54690	Solyc07g064050.2.1	VIT_219s0014g05130	GAUT12, IRX8, LGT6	Encodes a protein with putative galacturonosyltransferase activity. Mutants defective in this gene displayed a notable reduction in xylose (>50%) in the cell walls from stems and roots and a reduction in cellulose (~25%).
AT5G54730	Solyc07g064060.2.1	VIT_219s0014g05190	ATATG18F, ATG18F, G18F	NA
AT3G20720	Solyc07g064080.2.1	VIT_219s0014g05200	NA	NA
AT3G20740	Solyc07g064090.2.1	VIT_219s0014g05210	FIE, FIE1, FIS3	Encodes a protein similar to the transcriptional regular of the animal Polycomb group and is involved in regulation of establishment of anterior-posterior polar axis in the endosperm and repression of flowering during vegetative phase. Mutation leads endosperm to develop in the absence of fertilization and flowers to form in seedlings and non-reproductive organs. Also exhibits maternal effect gam…
AT1G51100	Solyc07g064100.1.1	VIT_219s0014g05220	CRR41	NA
AT4G04790	Solyc07g064110.2.1	VIT_219s0014g05230	NA	NA
AT3G20570	Solyc07g064240.2.1	VIT_219s0177g00200	AtENODL9, ENODL9	NA
AT3G20560	Solyc07g064250.2.1	VIT_219s0177g00210	ATPDI12, ATPDIL5-3, PDI12, PDIL5-3	Encodes a protein disulfide isomerase-like (PDIL) protein, a member of a multigene family within the thioredoxin (TRX) superfamily. Unlike several other PDI family members, transcript levels for this gene are not up-regulated in response to three different chemical inducers of ER stress (dithiothreitol, beta-mercaptoethanol, and tunicamycin).
AT5G54840	Solyc07g064290.2.1	VIT_219s0014g00960	ATSGP1, SGP1	Monomeric G protein. Expressed in the root quiescent center, flowers, and leaf guard cells and hydathodes.
AT1G50910	Solyc07g064300.2.1	VIT_217s0000g03710	NA	NA
AT1G50840	Solyc07g064330.2.1	VIT_219s0014g00950	POLGAMMA2, PolIA	DNA Polymerase gamma2. Dual targeting to mitochondria and plastids due to alternative translation initiation.
AT3G24080	Solyc07g064350.1.1	VIT_204s0023g00750	NA	NA
AT4G27030	Solyc07g064410.1.1	VIT_219s0090g00120	FAD4, FADA	Encodes an unusual palmitate desaturase that is highly substrate specific. It introduces a delta-3 trans double bond at palmitate at the sn-2 position of phosphatidylglycerol.
AT4G27020	Solyc07g064440.2.1	VIT_219s0090g00130	NA	NA
AT5G54880	Solyc07g064480.1.1	VIT_219s0090g00210	NA	NA
AT5G54890	Solyc07g064490.2.1	VIT_219s0090g00220	NA	NA
AT5G54920	Solyc07g064550.2.1	VIT_219s0090g00300	NA	NA
AT3G20490	Solyc07g064570.2.1	VIT_219s0090g00350	NA	NA
AT1G50660	Solyc07g064580.2.1	VIT_219s0090g00370	NA	NA
AT1G50670	Solyc07g064590.2.1	VIT_219s0090g00380	NA	NA
AT5G54940	Solyc07g064620.1.1	VIT_219s0090g00420	NA	NA
AT4G26980	Solyc07g064630.2.1	VIT_219s0090g00450	NA	NA
AT4G26965	Solyc07g064640.2.1	VIT_219s0090g00470	NA	NA
AT1G62040	Solyc07g064680.2.1	VIT_219s0090g00580	ATG8C	NA
AT1G29040	Solyc07g064690.1.1	VIT_210s0003g01060	NA	NA
AT5G55040	Solyc07g064700.2.1	VIT_219s0090g00610	NA	NA
AT3G20480	Solyc07g064710.2.1	VIT_219s0090g00630	AtLpxK, LpxK	NA
AT5G55060	Solyc07g064740.2.1	VIT_219s0090g00690	NA	NA
AT4G26900	Solyc07g064810.2.1	VIT_219s0090g00810	AT-HF, HISN4	encodes a glutamine amidotransferase and cyclase, catalyzes the fifth and sixth steps of the histidine biosynthetic pathway
AT3G20440	Solyc07g064830.2.1	VIT_219s0090g00920	BE1, EMB2729	BE1 ia a putative glycoside hydrolase. It plays vital roles during embryogenesis and in carbohydrate metabolism. Mutation in BE1 has pleotrophic effect on the whole plant development.
AT5G55130	Solyc07g064850.2.1	VIT_219s0090g01020	CNX5, SIR1	putative molybdopterin synthase sulphurylase (cnx5)
AT3G20290	Solyc07g064910.2.1	VIT_219s0090g01130	ATEHD1, EHD1	Encodes AtEHD1, one of the Arabidopsis Eps15 homology domain proteins involved in endocytosis (AtEHD2, At4g05520).
AT4G26810	Solyc07g064920.2.1	VIT_219s0090g01150	NA	NA
AT4G37200	Solyc07g064940.2.1	VIT_200s0207g00270	HCF164	Encodes thioredoxin-like protein with disulfide reductase activity that is involved in the biogenesis of the plastid cytochrome b6f complex. Protein is located in the thylakoid membrane with the C-terminal hydrophilic portion, containing the thioredoxin like domain, extending into the thylakoid lumen.
AT5G55220	Solyc07g064950.2.1	VIT_219s0090g01210	NA	NA
AT4G26750	Solyc07g064980.2.1	VIT_219s0090g01240	EXT-like	NA
AT5G55250	Solyc07g064990.2.1	VIT_219s0090g01250	AtIAMT1, IAMT1	Encodes an enzyme which specifically converts IAA to its methyl ester form MelIAA. This gene belongs to the family of carboxyl methyltransferases whose members catalyze the transfer of the methyl group from S-adenosyl-L-methionine to carboxylic acid-containing substrates to form small molecule methyl esters. Expression of TCP genes is downregulated in mutant iamt1-D.
AT1G04970	Solyc07g065010.2.1	VIT_212s0059g01680	NA	NA
AT5G55260	Solyc07g065020.2.1	VIT_219s0090g01290	PPX-2, PPX2	Encodes a protein with similarity to the catalytic subunit of the mammalian PPX protein phospatase.
AT1G16240	Solyc07g065030.2.1	VIT_219s0090g01300	ATSYP51, SYP51	Encodes one of 24 Arabidopsis syntaxins. Its mRNA has been shown to be expressed.
AT5G55280	Solyc07g065050.2.1	VIT_219s0090g01320	ATFTSZ1-1, CPFTSZ, FTSZ1-1	Encodes one of two FtsZ proteins, tubulin-like proteins, in Arabidopsis. It is involved in chloroplast division.
AT5G06860	Solyc07g065090.1.1	VIT_208s0007g07690	ATPGIP1, PGIP1	Encodes a polygalacturonase inhibiting protein involved in defense response. PGIPs inhibit the function of cell wall pectin degrading enzymes such as those produced by fungal pathogens. PGIP1 is induced by fungal infection.
AT5G55480	Solyc07g065120.2.1	VIT_219s0090g01490	GDPDL4, GPDL1, SVL1	Glycerophosphoryl diester phosphodiesterase-like protein involved in cell wall cellulose accumulation and pectin linking. Impacts root hair, trichome and epidermal cell development.
AT5G55500	Solyc07g065140.2.1	VIT_219s0090g01540	ATXYLT, XYLT	Encodes a beta-1,2-xylosyltransferase that is glycosylated at two positions.
AT1G50590	Solyc07g065160.2.1	VIT_219s0090g01530	NA	NA
AT1G50575	Solyc07g065180.2.1	VIT_219s0090g01580	NA	NA
AT4G26670	Solyc07g065200.2.1	VIT_219s0090g01590	NA	NA
AT3G20150	Solyc07g065210.2.1	VIT_219s0090g01600	NA	NA
AT5G55560	Solyc07g065250.2.1	VIT_219s0090g01690	NA	NA
AT4G16450	Solyc07g065280.2.1	VIT_219s0090g01760	NA	NA
AT3G13080	Solyc07g065320.2.1	VIT_219s0015g00050	ABCC3, ATMRP3, MRP3	encodes an ATP-dependent MRP-like ABC transporter able to transport glutathione-conjugates as well as chlorophyll catabolites. The expression of this gene is upregulated by herbicide safeners such as benoxacor and fenclorim.
AT5G61750	Solyc07g065330.2.1	VIT_216s0098g01910	NA	NA
AT5G55590	Solyc07g065360.1.1	VIT_219s0015g00150	QRT1	Encodes a protein with pectin methylesterase activity. No change in activity were detected in mutants defective in this gene, which was interpreted as a result of redundancy of product function with other pectin methylesterases. The gene product is required for pollen separation during normal development. In qrt mutants, the outer walls of the four meiotic products of the pollen mother cell are f…
AT5G55600	Solyc07g065370.2.1	VIT_219s0015g00160	NA	NA
AT1G55910	Solyc07g065380.2.1	VIT_219s0015g00190	ZIP11	member of Putative zinc transporter ZIP2 - like family
AT5G06990	Solyc07g065420.1.1	VIT_213s0084g00270	NA	NA
AT3G13170	Solyc07g065430.2.1	VIT_219s0015g00280	ATSPO11-1	Encodes AtSPO11-1, one of the three Arabidopsis homologues of the archaeal DNA topoisomerase VIA subunit (topo VIA). Required for meiotic recombination. AtSPO11-1 and AtSPO11-2 have overlapping functions (i.e. both required for meiotic recombination) whereas AtSPO11-3 functions in DNA replication. AtSPO11-1 accumulates in foci in early G2. At 1 h post-S phase, no foci are observed, but by 3 h a m…
AT4G16400	Solyc07g065460.1.1	VIT_200s0194g00220	NA	NA
AT1G55880	Solyc07g065470.2.1	VIT_219s0015g00380	NA	NA
AT5G55640	Solyc07g065480.2.1	VIT_219s0015g00390	NA	NA
AT5G55670	Solyc07g065510.2.1	VIT_219s0015g00450	NA	NA
AT5G55760	Solyc07g065550.2.1	VIT_219s0015g00570	SRT1	Encodes SRT1, a member of the SIR2 (sirtuin) family HDAC (histone deacetylase) (SRT1/AT5g55760, SRT2/AT5G09230).
AT5G55810	Solyc07g065590.2.1	VIT_219s0015g00600	AtNMNAT, NMNAT	encodes a bi-functional enzyme that expresses both nicotinamide-nucleotide adenylyltransferase (2.7.7.1) and nicotinate-nucleotide adenylyltransferase (2.7.7.18)activity.
AT5G55820	Solyc07g065600.2.1	VIT_219s0015g00610	WYR	NA
AT5G55830	Solyc07g065610.1.1	VIT_219s0015g00620	NA	NA
AT1G55870	Solyc07g065620.2.1	VIT_219s0015g00640	AHG2, ATPARN	Encodes a poly(A)-specific ribonuclease, AtPARN. Expression of AtPARN is upregulated by ABA or stress treatment. Mutant is hypersensitivity to salicylic acid as well as ABA.
AT1G55860	Solyc07g065630.2.1	VIT_219s0015g00670	UPL1	encodes a ubiquitin-protein ligase containing a HECT domain. There are six other HECT-domain UPLs in Arabidopsis.
AT1G55850	Solyc07g065660.2.1	VIT_219s0015g00710	ATCSLE1, CSLE1	encodes a protein similar to cellulose synthase
AT5G55860	Solyc07g065680.2.1	VIT_219s0015g00740	NA	NA
AT4G26620	Solyc07g065690.2.1	VIT_219s0015g00750	NA	NA
AT1G55830	Solyc07g065760.1.1	VIT_219s0015g00950	NA	NA
AT3G13220	Solyc07g065780.1.1	VIT_219s0015g00960	ABCG26, AtABCG26, MSR02, WBC27	Encodes a ATP-binding cassette transporter G26 (ABCG26) involved in tapetal cell and pollen development. Required for male fertility and pollen exine formation.
AT5G55960	Solyc07g065790.2.1	VIT_219s0015g00970	NA	NA
AT5G55970	Solyc07g065810.2.1	VIT_219s0015g01000	NA	NA
AT5G56000	Solyc07g065840.2.1	VIT_200s0194g00030	AtHsp90.4, Hsp81.4	NA
AT3G13226	Solyc07g065870.2.1	VIT_219s0015g01130	NA	NA
AT3G44730	Solyc07g065880.2.1	VIT_219s0015g01150	AtKIN14h, ATKP1, KP1	NA
AT4G26530	Solyc07g065900.2.1	VIT_219s0015g01720	AtFBA5, FBA5	NA
AT4G26490	Solyc07g065910.1.1	VIT_219s0015g01680	NA	NA
AT1G55760	Solyc07g065930.2.1	VIT_219s0015g01430	NA	NA
AT3G13300	Solyc07g065950.2.1	VIT_219s0015g01380	VCS	Encodes VCS (VARICOSE). Involved in mRNA decapping. VCS forms a mRNA decapping complex with DCP1 (At1g08370) and DCP2 (At5g13570). Unlike DCP2, VCS itself does not have mRNA decapping activity in vitro. DCP1, DCP2 and VCS colocalize in cytoplasmic loci, which are putative Arabidopsis mRNA processing bodies. Null mutants of DCP1, DCP2, and VCS accumulate capped mRNAs with a reduced degradation rat…
AT3G13310	Solyc07g065970.1.1	VIT_219s0015g01370	NA	NA
AT1G55740	Solyc07g065980.2.1	VIT_219s0015g01350	AtSIP1, RS1, SIP1	NA
AT5G23810	Solyc07g066010.2.1	VIT_219s0015g01300	AAP7	Encodes nonfunctional amino acid transporter. AAP7 is the most distantly related member of the AAP family, a group of well characterized amino acid transporters within the ATF1 superfamily. Expression of this gene has not been detected with RNA gel blots or promoter GUS studies.
AT3G13330	Solyc07g066030.2.1	VIT_219s0015g01270	PA200	Encodes a protein that interacts with the 26S proteasome. Mutants are phenotypically indistinguishable from wild type plants under a variety of growth conditions. Protein levels increase upon exposure of seedlings to MG132, a specific, potent, reversible, and cell-permeable proteasome inhibitor.
AT5G56120	Solyc07g066040.1.1	VIT_219s0015g01230	NA	NA
AT5G56130	Solyc07g066060.2.1	VIT_219s0015g01220	AtTEX1, TEX1, THO3	Encodes a component of the putative Arabidopsis THO/TREX complex: THO1 or HPR1 (At5g09860), THO2 (At1g24706), THO3 or TEX1 (At5g56130), THO5 (At5g42920, At1g45233), THO6 (At2g19430), and THO7 (At5g16790, At3g02950). THO/TREX complexes in animals have been implicated in the transport of mRNA precursors. Mutants of THO3/TEX1, THO1, THO6 accumulate reduced amount of small interfering (si)RNA, sugges…
AT1G55690	Solyc07g066090.2.1	VIT_219s0015g01160	NA	NA
AT5G56180	Solyc07g066120.2.1	VIT_219s0015g01740	ARP8, ATARP8	encodes a protein whose sequence is similar to actin-related proteins (ARPs) in other organisms. Member of nuclear ARP family of genes.
AT1G55670	Solyc07g066150.1.1	VIT_219s0015g01760	PSAG	Encodes subunit G of photosystem I, an 11-kDa membrane protein that plays an important role in electron transport between plastocyanin and PSI and is involved in the stability of the PSI complex. PSI-G subunit is bound to PSI-B and is in contact with Lhca1. The protein inserts into thylakoids by a direct or spontaneous pathway that does not involve the activities of any known chloroplast protein-…
AT4G26455	Solyc07g066170.2.1	VIT_219s0015g01790	AtWIP1, WIP1	NA
AT5G56220	Solyc07g066180.2.1	VIT_219s0015g01800	NA	NA
AT5G56240	Solyc07g066200.2.1	VIT_219s0015g01810	NA	NA
AT1G55620	Solyc07g066210.2.1	VIT_219s0015g01850	ATCLC-F, CLC-F, CLCF	Encodes a chloride channel protein that has been localized to the chloroplast and golgi apparatus. Complements yeast gef1 mutant and therefor may function to acidify the golgi lumen.
AT5G56270	Solyc07g066220.2.1	VIT_219s0015g01870	ATWRKY2, WRKY2	WRKY transcription factor 2
AT1G55590	Solyc07g066240.2.1	VIT_219s0015g01910	NA	NA
AT1G55580	Solyc07g066250.1.1	VIT_219s0015g01930	LAS, SCL18	Encodes a member of the GRAS family of putative transcriptional regulators. It is involved in the initiation of axillary meristems during both the vegetative and reproductive growth phases and functions upstream of REV and AXR1 in the regulation of shoot branching.
AT1G16220	Solyc07g066260.2.1	VIT_219s0015g01920	NA	NA
AT5G64150	Solyc07g066280.2.1	VIT_219s0027g00350	NA	NA
AT1G79030	Solyc07g066290.2.1	VIT_219s0027g00440	NA	NA
AT1G79040	Solyc07g066310.2.1	VIT_219s0027g00200	PSBR	Encodes for the 10 kDa PsbR subunit of photosystem II (PSII). This subunit appears to be involved in the stable assembly of PSII, particularly that of the oxygen-evolving complex subunit PsbP. Mutants defective in this gene have reduced amounts of subunits PsbP and PsbQ in PSII. In turn, assembly of PsbR is dependent on the presence of PsbJ.
AT1G79050	Solyc07g066320.2.1	VIT_219s0027g00210	RECA1	NA
AT1G56010	Solyc07g066330.2.1	VIT_219s0027g00230	anac021, ANAC022, NAC1	Encodes a transcription factor involved in shoot apical meristem formation and auxin-mediated lateral root formation. The gene is thought not to be involved in stress responses (NaCl, auxins, ethylene). NAC1 (NAC1)
AT1G16650	Solyc07g066340.2.1	VIT_219s0027g00240	NA	NA
AT1G79070	Solyc07g066370.2.1	VIT_219s0027g00470	NA	NA
AT1G79080	Solyc07g066390.1.1	VIT_219s0027g00450	NA	NA
AT3G12960	Solyc07g066400.1.1	VIT_216s0115g00170	SMP1	NA
AT2G18900	Solyc07g066410.2.1	VIT_214s0006g00650	NA	NA
AT1G53720	Solyc07g066420.2.1	VIT_219s0027g01660	ATCYP59, CYP59	Encodes a cyclophilin, member of a family modular proteins consisting of a peptidyl-prolyl cis trans isomerase (PPIase) domain, followed by an RNA recognition motif (RRM), and a C-terminal domain enriched in charged amino acids. Interacts with with SCL33/SR33 and with a majority of Arabidopsis SR proteins and the largest subunit of RNA polymerase II. Localizes to the nucleus, but it does not sign…
AT1G56050	Solyc07g066430.2.1	VIT_219s0027g00500	NA	NA
AT3G12940	Solyc07g066450.2.1	VIT_219s0027g00600	NA	NA
AT3G12930	Solyc07g066460.2.1	VIT_219s0027g00700	NA	NA
AT5G08280	Solyc07g066470.2.1	VIT_200s0759g00010	HEMC	Encodes a protein with porphobilinogen deaminase activity. This protein is targeted to the chloroplast.
AT1G16540	Solyc07g066480.2.1	VIT_219s0027g01090	ABA3, ACI2, ATABA3, AtLOS5, LOS5, SIR3	Encodes molybdenum cofactor sulfurase. Involved in Moco biosynthesis. Involved in the conversion of ABA-aldehyde to ABA, the last step of abscisic acid (ABA) biosynthesis. <i>sir</i> loss-of-function mutants are resistant to sirtinol, a modulator of auxin signaling.N terminal domain is similar to bacterial NifS suggesting a common mechanism for sulphur mobilization and transfer. Also involved in …
AT3G12890	Solyc07g066510.2.1	VIT_219s0027g01130	ASML2	Encodes a protein belonging to a class of CCT (CONSTANS, CONSTANS-like, TOC1) domain proteins. The protein contains a 43 amino acid-long sequence with high homology to the CCT domain but does not have any B-box or GATA-type zinc finger domains. Functions as a transcriptional activator and regulates the expression of at least a subset of sugar-inducible genes.
AT1G56090	Solyc07g066530.2.1	VIT_219s0027g01680	NA	NA
AT3G12870	Solyc07g066540.1.1	VIT_219s0027g01850	NA	NA
AT1G56130	Solyc07g066550.2.1	VIT_212s0055g00590	NA	NA
AT3G12830	Solyc07g066560.1.1	VIT_219s0085g00010	NA	NA
AT1G79160	Solyc07g066570.2.1	VIT_219s0085g00030	NA	NA
AT1G79230	Solyc07g066580.2.1	VIT_219s0085g00260	ATMST1, ATRDH1, MST1, ST1, STR1	encodes a sulfurtransferase/rhodaneses, which belongs to a group of enzymes widely distributed in all three phyla that catalyze the transfer of sulfur from a donor to a thiophilic acceptor substrate. The protein and transcript levels are NOT affected by senescence or exogenous cyanide, suggesting that sulfurtransferases are involved in cyanide detoxification.
AT1G79550	Solyc07g066600.2.1	VIT_219s0085g00370	PGK	Encodes cytosolic phosphoglycerate kinase (PGK).
AT1G56190	Solyc07g066610.2.1	VIT_219s0085g00380	NA	NA
AT1G56180	Solyc07g066620.2.1	VIT_219s0085g00390	NA	NA
AT3G12800	Solyc07g066630.2.1	VIT_219s0085g00500	DECR, SDRB	NA
AT1G16290	Solyc07g066640.2.1	VIT_219s0027g00790	NA	NA
AT3G12760	Solyc07g066650.2.1	VIT_219s0085g00630	NA	NA
AT1G16330	Solyc07g066660.2.1	VIT_219s0085g00690	CYCB3;1	core cell cycle genes
AT1G79460	Solyc07g066670.2.1	VIT_219s0085g00830	ATKS, ATKS1, GA2, KS, KS1	Encodes for a protein with ent-kaurene synthase B activity which catalyzes the second step in the cyclization of GGPP to ent-kaurene in the gibberellins biosynthetic pathway.
AT1G71310	Solyc08g005060.2.1	VIT_218s0089g00930	ODB1, RAD52-1, RAD52-1A, RAD52-1B.1, RAD52-1B.2	NA
AT1G32340	Solyc08g005150.2.1	VIT_202s0012g01750	NHL8	Encodes a protein whose sequence is similar to tobacco hairpin-induced gene (HIN1) and Arabidopsis non-race specific disease resistance gene (NDR1). Expression is not detected under normal conditions and in response to cucumber mosaic virus or spermine.
AT1G32330	Solyc08g005170.2.1	VIT_202s0012g01810	ATHSFA1D, HSFA1D	Member of Heat Stress Transcription Factor (Hsf) family. Negatively regulated by HSP90.2.
AT1G74340	Solyc08g005210.2.1	VIT_202s0012g02070	DPMS2	NA
AT1G27000	Solyc08g005230.2.1	VIT_201s0026g01700	NA	NA
AT1G32240	Solyc08g005260.1.1	VIT_202s0012g01940	KAN2	Encodes a member of the KANADI family of putative transcription factors. Together with KAN1, this gene appears to be involved in the development of the carpel and the outer integument of the ovule.Along with KAN1 and KAN4 appears to regulate the proper localization of PIN1 in early embryogenesis.
AT2G35540	Solyc08g005300.1.1	VIT_202s0012g02290	NA	NA
AT4G19020	Solyc08g005400.2.1	VIT_202s0033g00610	CMT2	NA
AT2G28910	Solyc08g005450.1.1	VIT_206s0004g04730	CXIP4	Encodes a CAX-interacting protein (CXIP4). The gene product is located in the nucleus of GFP-CXIP4-expressing yeast cells. When transiently expressed in the tobacco leaves, GFP-CXIP4 locates to the nucleus as well as in discrete areas of the cytoplasm (which do not overlap with mitochondria).
AT1G31850	Solyc08g005490.2.1	VIT_202s0033g01120	NA	NA
AT4G19150	Solyc08g005520.2.1	VIT_202s0033g01300	NA	NA
AT1G31830	Solyc08g005540.1.1	VIT_202s0033g01310	PUT2	NA
AT3G45890	Solyc08g005570.2.1	VIT_219s0027g00220	RUS1	Encodes RUS1 (root UVB sensitive 1), a protein that contains DUF647 (domain of unknown function 647), a domain highly conserved in eukaryotes. The primary root of rus1 is hypersensitive to very low-fluence-rate (VLF) UVB.
AT4G19380	Solyc08g005630.2.1	VIT_202s0087g00630	NA	NA
AT5G45300	Solyc08g005780.2.1	VIT_202s0087g00430	BAM8, BMY2	NA
AT1G31410	Solyc08g005860.2.1	VIT_202s0087g00180	NA	NA
AT4G31120	Solyc08g005970.2.1	VIT_204s0008g03120	ATPRMT5, PRMT5, SKB1	Involved in vernalization. Required for epigenetic silencing of FLC, and for vernalization-mediated histone modification.
AT1G68000	Solyc08g005990.2.1	VIT_203s0038g02460	ATPIS, ATPIS1, PIS1	phosphatidylinositol synthase 1
AT4G31130	Solyc08g006000.2.1	VIT_204s0008g03100	NA	NA
AT2G24430	Solyc08g006020.2.1	VIT_204s0008g02710	ANAC038, ANAC039, NAC038	NA
AT1G80290	Solyc08g006080.1.1	VIT_204s0008g02820	NA	a member of the Glycosyltransferase Family 64 (according to CAZy Database)
AT1G01940	Solyc08g006090.2.1	VIT_215s0048g01780	NA	NA
AT5G24800	Solyc08g006110.2.1	VIT_204s0008g02750	ATBZIP9, BZIP9, BZO2H2	Encodes bZIP protein BZO2H2.
AT2G24370	Solyc08g006140.1.1	VIT_204s0008g02910	NA	NA
AT5G19940	Solyc08g006160.2.1	VIT_204s0008g02640	NA	NA
AT2G36240	Solyc08g006170.1.1	VIT_209s0018g00100	NA	NA
AT4G31590	Solyc08g006310.2.1	VIT_204s0069g00780	ATCSLC05, ATCSLC5, CSLC05, CSLC5	encodes a gene similar to cellulose synthase
AT4G31550	Solyc08g006320.2.1	VIT_204s0069g00920	ATWRKY11, WRKY11	member of WRKY Transcription Factor; Group II-d; negative regulator of basal resistance to Pseudomonas syringae.
AT4G31570	Solyc08g006420.2.1	VIT_204s0069g00870	NA	NA
AT2G24580	Solyc08g006430.2.1	VIT_204s0069g00860	NA	NA
AT5G10650	Solyc08g006460.2.1	VIT_204s0008g02390	NA	NA
AT4G31430	Solyc08g006480.2.1	VIT_204s0008g02480	NA	NA
AT5G10730	Solyc08g006510.2.1	VIT_204s0008g07400	NA	NA
AT5G45680	Solyc08g006540.2.1	VIT_201s0011g00930	ATFKBP13, FKBP13	Peptidyl-Prolyl Isomerase located in chloroplast thylakoid lumen
AT2G45320	Solyc08g006610.2.1	VIT_215s0048g00310	NA	NA
AT2G24860	Solyc08g006620.2.1	VIT_204s0008g06970	NA	NA
AT2G24970	Solyc08g006630.2.1	VIT_204s0008g06980	NA	NA
AT4G31780	Solyc08g006640.2.1	VIT_204s0008g06920	EMB2797, MGD1, MGDA, UGT81A1	Encodes an A-type monogalactosyldiacylglycerol (MGDG) synthase. It represents the isoform responsible for the bulk of MGDG synthesis in Arabidopsis.
AT5G10780	Solyc08g006650.2.1	VIT_204s0008g06880	NA	NA
AT4G24840	Solyc08g006660.1.1	VIT_217s0000g01560	NA	NA
AT5G63480	Solyc08g006670.2.1	VIT_217s0000g01180	NA	NA
AT5G25050	Solyc08g006680.2.1	VIT_204s0008g06830	NA	NA
AT3G62820	Solyc08g006690.1.1	VIT_207s0005g00480	NA	NA
AT5G10810	Solyc08g006700.2.1	VIT_204s0008g06800	ATER, ER	enhancer of rudimentary homolog ATER
AT4G31840	Solyc08g006790.2.1	VIT_204s0008g06670	AtENODL15, ENODL15	NA
AT4G31830	Solyc08g006800.1.1	VIT_204s0008g06660	NA	NA
AT3G62000	Solyc08g006830.2.1	VIT_215s0048g02200	NA	NA
AT1G80620	Solyc08g006840.2.1	VIT_215s0045g00630	NA	NA
AT4G31820	Solyc08g006870.2.1	VIT_204s0008g06630	ENP, MAB4, NPY1	A member of the NPY family genes (NPY1/AT4G31820, NPY2/AT2G14820, NPY3/AT5G67440, NPY4/AT2G23050, NPY5/AT4G37590). Encodes a protein with similarity to NHP3. Contains BTB/POZ domain. Promoter region has canonical auxin response element binding site and Wus binding site. Co-localizes to the late endosome with PID. Regulates cotyledon development through control of PIN1 polarity in concert with PID…
AT2G34660	Solyc08g006880.2.1	VIT_210s0003g04390	ABCC2, AtABCC2, ATMRP2, EST4, MRP2	encodes a multidrug resistance-associated protein that is MgATP-energized glutathione S-conjugate pump. The expression of this gene is upregulated by herbicide safeners such as benoxacor and fenclorim.
AT1G30380	Solyc08g006930.2.1	VIT_210s0003g04350	PSAK	Encodes subunit K of photosystem I reaction center.
AT4G05460	Solyc08g006940.2.1	VIT_210s0003g04300	NA	NA
AT2G35330	Solyc08g006980.2.1	VIT_202s0012g01020	NA	NA
AT4G17970	Solyc08g006990.1.1	VIT_202s0012g01030	ALMT12, ATALMT12, QUAC1	Anion transporter involved in stomatal closure. Gene has 3 splicing variants.
AT1G32500	Solyc08g007010.2.1	VIT_202s0012g01050	ABCI7, ATNAP6, NAP6	Encodes a member of a heterogenous group of non-intrinsic ATP-binding cassette (ABC) proteins. Members of this group bear no close resemblance to each other nor to representatives of specific ABC protein subfamilies from other organisms. This grouping is arbitrary and will likely change upon acquisition of further data.
AT2G35360	Solyc08g007030.2.1	VIT_202s0012g01110	NA	NA
AT5G47010	Solyc08g007110.2.1	VIT_202s0012g00480	ATUPF1, LBA1, UPF1	Required for nonsense-mediated mRNA decay. Involved in RNA interference. lba1 mutants has reduced sugar-induced expression of Atb- amylase, is hypersensitive to glucose and abscisic acid and resistant to mannose, and shows early flowering, short day-sensitive growth, and seed germination phenotypes.
AT5G02890	Solyc08g007210.2.1	VIT_200s0533g00030	NA	NA
AT4G16745	Solyc08g007310.2.1	VIT_200s0341g00040	NA	NA
AT4G17380	Solyc08g007330.2.1	VIT_200s0229g00210	ATMSH4, MSH4	Encodes the Arabidopsis homolog of MSH4, a meiosis-specific member of the MutS-homolog family of genes. It is expressed only in floral tissues and only during early meiotic prophase I, preceding the synapsis of homologous chromosomes. It is involved in the early steps of recombination.
AT5G47490	Solyc08g007360.2.1	VIT_215s0021g02730	NA	NA
AT4G16566	Solyc08g007380.2.1	VIT_202s0154g00530	HINT4	Encodes a protein that has an unexpected bifunctional capability in vitro. The purified enzyme has adenylylsulfate sulfohydrolase activity (E.C. 3.6.2.1) and ADP-sulfurylase activity (E.C. 2.7.7.5). The latter is activated at low pH. The enzyme can exert it phosphorylase activity on a range of related substrates in vitro, but it acts best with APS (adenosine 5'-phsophosulfate). This protein appea…
AT4G16510	Solyc08g007410.2.1	VIT_202s0154g00370	NA	NA
AT1G62730	Solyc08g007440.1.1	VIT_213s0019g01270	NA	NA
AT3G07750	Solyc08g007520.2.1	VIT_204s0008g06260	NA	NA
AT4G12080	Solyc08g007530.2.1	VIT_202s0025g05130	AHL1, ATAHL1	NA
AT4G22840	Solyc08g007590.2.1	VIT_200s2117g00010	NA	NA
AT1G12530	Solyc08g007710.2.1	VIT_202s0025g04770	NA	NA
AT4G11970	Solyc08g007730.2.1	VIT_202s0025g04760	NA	NA
AT1G12640	Solyc08g007860.2.1	VIT_202s0025g04410	AtLPLAT1, LPCAT1, LPLAT1	NA
AT1G12800	Solyc08g007950.2.1	VIT_202s0025g03970	NA	NA
AT5G41190	Solyc08g007990.2.1	VIT_202s0025g03690	NA	NA
AT4G11640	Solyc08g008010.2.1	VIT_202s0025g03670	ATSR, SR	Serine racemase, which is a bifunctional PLP-dependent enzyme catalyzing racemization of serine and dehydration of serine to pyruvate in the same way as mammalian serine racemases. similar to mammalian serine racemases.
AT4G11610	Solyc08g008020.1.1	VIT_202s0025g03610	NA	NA
AT5G41560	Solyc08g008120.2.1	VIT_202s0025g00390	NA	NA
AT5G41580	Solyc08g008130.2.1	VIT_202s0025g00470	NA	NA
AT1G29320	Solyc08g008160.2.1	VIT_202s0012g01780	NA	NA
AT4G23650	Solyc08g008170.2.1	VIT_202s0025g00690	CDPK6, CPK3	Encodes calcium dependent protein kinase 3 (CPK3), a member of the Arabidopsis CDPK gene family. CDPKs contain an intrinsic Ca2+-activation domain with four EF hand Ca2+-binding sites. CDPKs protein kinases have been proposed to function in multiple plant signal transduction pathways downstream of [Ca2+]cyt elevations, thus transducing various physiological responses. CPK3 is expressed in both gu…
AT1G64300	Solyc08g008240.2.1	VIT_202s0025g01100	NA	NA
AT1G64355	Solyc08g008270.2.1	VIT_202s0025g01270	NA	NA
AT5G62050	Solyc08g008320.2.1	VIT_202s0025g01420	ATOXA1, OXA1, OXA1AT	essential factor for protein sorting and assembly into membranes
AT4G23910	Solyc08g008350.2.1	VIT_202s0025g01510	NA	NA
AT4G10790	Solyc08g008510.2.1	VIT_202s0025g02340	NA	NA
AT4G10750	Solyc08g008530.1.1	VIT_202s0025g02430	NA	NA
AT4G24140	Solyc08g008610.2.1	VIT_202s0025g02620	NA	NA
AT5G41890	Solyc08g008620.2.1	VIT_202s0025g02630	NA	NA
AT1G64680	Solyc08g008630.2.1	VIT_202s0025g02640	NA	NA
AT5G64040	Solyc08g013670.2.1	VIT_204s0044g01410	PSAN	Encodes the only subunit of photosystem I located entirely in the thylakoid lumen. May be involved in the interaction between plastocyanin and the photosystem I complex.
AT2G45530	Solyc08g013710.2.1	VIT_202s0025g03030	NA	NA
AT5G44600	Solyc08g013720.2.1	VIT_203s0017g02300	NA	NA
AT4G10380	Solyc08g013730.2.1	VIT_202s0025g03260	AtNIP5;1, NIP5;1, NLM6, NLM8	Boric acid channel. Essential for efficient boron uptake and plant development under boron limitation. Also functions in arsenite transport and tolerance. Localized preferentially in outer membrane domains of root cells.
AT1G33170	Solyc08g013740.2.1	VIT_202s0025g03200	NA	NA
AT1G03390	Solyc08g013830.1.1	VIT_211s0016g04400	NA	NA
AT5G55740	Solyc08g013850.1.1	VIT_211s0016g04580	CRR21	Encodes a member of the E+ subgroup of the PPR protein family, containing the E and E+ motifs following a tandem array of PPR motifs. It also contains an unknown motif consisting of 15 aa, which is highly conserved in some PPR proteins, including CRR4. CRR21 is involved in RNA editing of the site 2 of ndhD (ndhD-2),which encodes a subunit of the NDH complex. The RNA editing changes aa 128 from Se…
AT2G13560	Solyc08g013860.2.1	VIT_215s0021g00500	NAD-ME1	Encodes an NAD-dependent malic enzyme (NAD-ME) that does not act on oxaloacetate, indicating that it belongs to EC 1.1.1.39. It is a member of the alpha family of NAD-MEs in plants. It appears to function as a homodimer or as a heterodimer with the beta-type NAD-ME2 (At4g00570). NAD-ME1 transcript and protein levels are higher during the night than during the day.
AT5G24070	Solyc08g013930.2.1	VIT_200s0226g00030	NA	NA
AT5G18700	Solyc08g013940.2.1	VIT_205s0020g01990	EMB3013, RUK	Encodes a microtubule-associated kinase-like protein RUNKEL (RUK). Contains a putative serine/threonine kinase domain and a microtubule-binding domain. RUK directly binds to microtubules in vitro and colocalizes with mitotic preprophase band, spindle, and phragmoplast in vivo. Required for cell plate expansion in cytokinesis.
AT2G32980	Solyc08g013990.2.1	VIT_212s0059g01290	2015-08-02	NA
AT3G07568	Solyc08g014020.2.1	VIT_200s0226g00090	NA	NA
AT1G73320	Solyc08g014040.2.1	VIT_216s0039g00310	NA	NA
AT1G73180	Solyc08g014060.2.1	VIT_205s0094g00460	NA	NA
AT5G43790	Solyc08g014100.1.1	VIT_205s0020g04200	NA	NA
AT1G74040	Solyc08g014130.2.1	VIT_205s0124g00400	IMS1, IPMS2, MAML-3	Encodes an active Arabidopsis isopropylmalate synthase IPMS2. Involved in leucine biosynthesis. Do not participate in the chain elongation of glucosinolates. Expressed constitutively throughout the plant. Loss of IPMS2 can be compensated by a second isopropylmalate synthase gene IPMS1 (At1g18500).
AT3G59660	Solyc08g014150.2.1	VIT_205s0094g00500	NA	NA
AT3G59690	Solyc08g014280.2.1	VIT_205s0094g00530	IQD13	NA
AT1G18480	Solyc08g014290.1.1	VIT_205s0077g02210	AtSLP2, SLP2	NA
AT2G31725	Solyc08g014300.2.1	VIT_205s0077g02200	NA	NA
AT2G43790	Solyc08g014420.2.1	VIT_205s0094g00900	ATMAPK6, ATMPK6, MAPK6, MPK6	Encodes a MAP kinase induced by pathogens, ethylene biosynthesis, oxidative stress and osmotic stress.Also involved in ovule development. Homozygous mutants in a MPK3 heterozygous background are female sterile due to defects in integument development.MPK6 appears to be associated with the microsomal compartment and may be involved in mediating secretory processes.
AT1G05690	Solyc08g014440.2.1	VIT_205s0094g00950	BT3	BTB and TAZ domain protein. Acts redunantly with BT1 and BT2 during female gametophyte development. Acts with BT2 during male gametophyte development.
AT3G55850	Solyc08g014470.2.1	VIT_213s0067g02940	LAF3, LAF3	Encodes a product that might regulate nucleo-cytoplasmic trafficking of an intermediate(s) involved in phyA signal transduction. Differs from isoform 1 only in the first few N-terminal amino acids.
AT3G54440	Solyc08g014480.2.1	VIT_213s0067g03000	NA	NA
AT2G43940	Solyc08g014600.2.1	VIT_205s0094g01340	ATHOL3, HOL3	NA
AT2G43945	Solyc08g015620.2.1	VIT_205s0094g01380	NA	NA
AT2G43980	Solyc08g015630.2.1	VIT_205s0094g01410	AtITPK4, ITPK4	NA
AT2G44050	Solyc08g015660.2.1	VIT_205s0094g01490	COS1	6,7-dimethyl-8-ribityllumazine synthase / DMRL synthase / lumazine synthase / riboflavin synthase [Arabidopsis thaliana]. Acts in the jasmonic acid signaling pathway.
AT1G05610	Solyc08g015670.2.1	VIT_205s0094g01500	APS2	Encodes the small subunit of ADP-glucose pyrophosphorylase. The small subunit is the catalytic isoform responsible for ADP-glucose pyrophosphorylase activity. The presence of the small subunit is required for large subunit stability. Two isoforms of the small subunit (ApS1 and ApS2) have been described. ApS2 is a minor small subunit isoform present in all plant tissues tested.
AT2G44060	Solyc08g015690.2.1	VIT_205s0094g01520	NA	NA
AT1G53490	Solyc08g015770.2.1	VIT_219s0014g00340	HEI10	NA
AT3G59910	Solyc08g015780.2.1	VIT_205s0094g01540	NA	NA
AT4G02600	Solyc08g015870.2.1	VIT_205s0094g01570	ATMLO1, MLO1	A member of a large family of seven-transmembrane domain proteins specific to plants, homologs of the barley mildew resistance locus o (MLO) protein. The Arabidopsis genome contains 15 genes encoding MLO proteins, with localization in plasma membrane. Phylogenetic analysis revealed four clades of closely-related AtMLO genes. ATMLO1 belongs to the clade II, with ATMLO13 and ATMLO15. The gene is ex…
AT3G59980	Solyc08g015960.2.1	VIT_205s0094g01620	NA	NA
AT4G16340	Solyc08g016050.2.1	VIT_211s0016g00100	SPK1	mutant has Seedling lethal; Cotyledon, leaf-shape, trichome defects; Putative Cytoskeletal Protein
AT1G16720	Solyc08g016080.2.1	VIT_209s0054g01770	HCF173	Encodes HCF173, a protein with weak similarities to the superfamily of the short-chain dehydrogenases/reductases. HCF173 is involved in the initiation of translation of the psbA mRNA. Mutants shows a high chlorophyll fluorescence phenotype (hcf) and are severely affected in the accumulation of PSII subunits. The protein HCF173 is localized in the chloroplast, where it is mainly associated with th…
AT2G46900	Solyc08g016090.2.1	VIT_215s0048g02210	NA	NA
AT5G46290	Solyc08g016170.2.1	VIT_210s0003g03070	KAS1, KASI	3-ketoacyl-acyl carrier protein synthase I (KAS I) mRNA,
AT1G29990	Solyc08g016420.2.1	VIT_210s0003g03260	PFD6	Encodes a cytoplastic protein with similarity to yeast prefoldin6, a subunit of the prefoldin complex. The PFD complex is thought to function along with the TCP ring complex to properly fold microtubule proteins.
AT5G46230	Solyc08g016580.1.1	VIT_210s0003g03300	NA	NA
AT5G46220	Solyc08g016620.2.1	VIT_210s0003g03310	NA	NA
AT1G30070	Solyc08g016670.2.1	VIT_210s0003g03510	NA	NA
AT1G30100	Solyc08g016720.1.1	VIT_210s0003g03750	ATNCED5, NCED5	Encodes 9-cis-epoxycarotenoid dioxygenase, a key enzyme in the biosynthesis of abscisic acid. The expression of this gene increases during the first 6h of imbibition.
AT4G32280	Solyc08g021820.2.1	VIT_204s0008g05560	IAA29	Auxin inducible protein.
AT2G26890	Solyc08g021910.1.1	VIT_211s0016g04420	GRV2, KAM2	GRV2 has sequence similarity to the C. elegans protein RME-8 which is involved in endocytosis. grv2 mutants result in a reduction in gravitropic response in hypocotyls and shoots but do not affect root gravitropism. The mutants are defective in amyloplast sedimentation.
AT4G32140	Solyc08g021960.2.1	VIT_204s0008g06500	NA	NA
AT4G32190	Solyc08g022030.2.1	VIT_204s0008g05610	NA	NA
AT1G76140	Solyc08g022070.2.1	VIT_218s0001g00510	NA	NA
AT4G18400	Solyc08g022120.2.1	VIT_210s0003g03960	NA	NA
AT2G05830	Solyc08g022210.2.1	VIT_211s0016g00830	NA	NA
AT4G03620	Solyc08g023270.2.1	VIT_210s0003g04290	NA	NA
AT1G30360	Solyc08g023440.2.1	VIT_210s0003g04180	ERD4	NA
AT5G46150	Solyc08g023460.2.1	VIT_210s0003g03980	NA	NA
AT2G34630	Solyc08g023470.2.1	VIT_215s0024g00850	GPPS, GPS1	Encodes a geranyl diphosphate synthase. RNAi lines are dwarf. T-DNA knock-out lines are embryo lethal.
AT1G30290	Solyc08g023490.2.1	VIT_210s0003g04060	NA	unknown protein
AT1G30300	Solyc08g023500.2.1	VIT_210s0003g04070	NA	NA
AT4G21065	Solyc08g023640.1.1	VIT_210s0003g04280	NA	NA
AT5G11000	Solyc08g028780.1.1	VIT_204s0008g05970	NA	NA
AT1G55020	Solyc08g029000.2.1	VIT_214s0128g00780	ATLOX1, LOX1	lipoxygenase, a defense gene conferring resistance Xanthomonas campestris
AT2G25280	Solyc08g029110.2.1	VIT_204s0008g06320	NA	NA
AT1G77405	Solyc08g029150.1.1	VIT_217s0000g01990	NA	NA
AT2G24940	Solyc08g029160.1.1	VIT_204s0008g06870	AtMAPR2, MAPR2	NA
AT3G04970	Solyc08g029200.2.1	VIT_214s0030g00490	NA	NA
AT5G27240	Solyc08g029220.1.1	VIT_214s0030g00640	NA	NA
AT3G56900	Solyc08g036600.1.1	VIT_208s0040g00280	NA	NA
AT4G26240	Solyc08g041690.1.1	VIT_211s0016g02670	NA	NA
AT2G12400	Solyc08g041710.2.1	VIT_211s0118g00590	NA	NA
AT5G25265	Solyc08g041770.2.1	VIT_204s0008g06170	NA	NA
AT4G32050	Solyc08g041780.2.1	VIT_204s0008g06160	NA	NA
AT5G25220	Solyc08g041820.2.1	VIT_204s0008g06130	KNAT3	A member of class II knotted1-like homeobox gene family (together with KNAT4 and KNAT5). Expressed in: hypocotyl-root boundary, anther-filament junction in flowers, ovule-funiculus and peduncle-silique boundaries, petioles and root. Light-regulated expression with differential response to red/far-red light. KNAT3 promoter activity showed cell-type specific pattern along longitudinal root axis, re…
AT4G31990	Solyc08g041870.2.1	VIT_204s0008g06040	AAT3, ASP5, ATAAT1	Encodes a plastid-localized aspartate aminotransferase. Does not display any PAT (glutamate/aspartate-prephenate aminotransferase) activity even in the presence of a high concentration of prephenate.
AT5G25310	Solyc08g042010.2.1	VIT_204s0008g05710	NA	NA
AT1G20060	Solyc08g042030.1.1	VIT_218s0001g14580	NA	NA
AT5G26742	Solyc08g042050.2.1	VIT_214s0060g00060	AtRH3, emb1138, RH3	NA
AT1G20830	Solyc08g042080.2.1	VIT_218s0122g00860	MCD1	Encodes MCD1 (MULTIPLE CHLOROPLAST DIVISION SITE 1). Determines the site of chloroplast division in concert with MinD (AT5G24020).
AT4G31890	Solyc08g042100.2.1	VIT_204s0008g05830	NA	NA
AT4G32160	Solyc08g042130.2.1	VIT_204s0008g05630	NA	NA
AT1G54680	Solyc08g042140.2.1	VIT_214s0030g00460	NA	NA
AT3G07940	Solyc08g043140.2.1	VIT_213s0019g00350	NA	NA
AT5G27390	Solyc08g043180.2.1	VIT_214s0128g00030	NA	NA
AT3G59770	Solyc08g044400.1.1	VIT_205s0094g00850	AtSAC9, SAC9	Encodes a phosphoinositide phosphatase. The sac9 null mutant accumulates elevated levels of PtdIns(4,5)P2 and Ins(1,4,5)P3. The mutant plants have characteristics of constitutive stress responses.
AT1G30320	Solyc08g045640.2.1	VIT_210s0003g04090	NA	NA
AT3G53170	Solyc08g045780.2.1	VIT_213s0064g00400	NA	NA
AT5G42310	Solyc08g045850.2.1	VIT_218s0122g01380	NA	NA
AT1G30220	Solyc08g048290.2.1	VIT_210s0003g03930	ATINT2, INT2	Inositol transporter presenting conserved extracellular loop domains homologs of plexins/semaphorin/integrin (PSI) domains from animal type I receptors.
AT4G18390	Solyc08g048390.1.1	VIT_210s0003g03910	TCP2	NA
AT5G46170	Solyc08g048430.2.1	VIT_210s0003g03880	NA	NA
AT5G46180	Solyc08g048450.2.1	VIT_210s0003g03870	DELTA-OAT	Encodes an ornithine delta-aminotransferase that is transcriptionally up-regulated in young seedlings and in response to salt stress. It is unlikely to play a role in salt-stress-induced proline accumulation, however, it appears to participate in arginine and ornithine catabolism.
AT5G46190	Solyc08g048500.2.1	VIT_210s0003g03860	NA	NA
AT4G18372	Solyc08g048540.1.1	VIT_204s0008g02620	NA	NA
AT4G18370	Solyc08g048550.2.1	VIT_210s0003g03850	DEG5, DEGP5, HHOA	Encodes DEG5. Forms a hexamer with DEG8 in the thylakoid lumen. Involved in the cleavage of photodamaged D2 protein of photosystem II (PSII).
AT2G25430	Solyc08g059660.1.1	VIT_204s0008g05540	NA	NA
AT4G32300	Solyc08g059730.1.1	VIT_204s0008g05500	SD2-5	NA
[truncated: 7,306 more rows]
