# Supplementary material for: Comparative genome-wide transcriptome analysis of Vitis vinifera responses to adapted and non-adapted strains of two-spotted spider mite, Tetranyhus urticae
Source: BMC Genomics. 2016 Jan 22;17:74. doi: 10.1186/s12864-016-2401-3 (PMC4724079; doi:10.1186/s12864-016-2401-3)
Supplement: Additional file 10: — Vitis vinifera locus annotation used in this study. (XLSX 3659 kb) [file 12864_2016_2401_MOESM10_ESM.xlsx]

## Sheet: Sheet1
ID	CRIBI.Description	TAIR.Match	TAIR.Match.Score	TAIR.Match.E	TAIR.Match.Identity	TAIR.Match.Positives	TAIR.Symbol	TAIR.Description	GO
VIT_200s0120g00005	uncharacterized protein	AT1G52825	60	3e-13	0.68	0.83	NA	NA	GO:0000151, GO:0004842, GO:0005643, GO:0006810, GO:0009507, GO:0016023, GO:0016567
VIT_200s0120g00010	peroxisomal membrane protein 11e	AT1G01820	108	1e-30	0.81	0.88	PEX11C	member of the peroxin11 (PEX11) gene family, integral to peroxisome membrane, controls peroxisome proliferation.	GO:0005739, GO:0005779, GO:0006635, GO:0007623, GO:0009506, GO:0009507, GO:0009627, GO:0009686, GO:0009740, GO:0016559, GO:0031347, GO:0042802
VIT_200s0120g00020	importin beta-	AT5G19820	487	2e-161	0.65	0.77	emb2734	NA	GO:0005488, GO:0005618, GO:0005643, GO:0005829, GO:0006886, GO:0008565, GO:0009165, GO:0009793, GO:0016829, GO:0030089, GO:0052541, GO:0052546
VIT_200s0120g00030	chromosome transmission fidelity protein 18 homolog	AT1G04730	142	1e-39	0.63	0.75	CTF18	Necessary for sister chromatid cohesion. Acts in synergy with ETG1.	GO:0005524, GO:0005634, GO:0005657, GO:0006261, GO:0007062, GO:0016887
VIT_200s0120g00060	chromosome transmission fidelity protein 18 homolog	AT1G04730	294	3e-93	0.75	0.81	CTF18	Necessary for sister chromatid cohesion. Acts in synergy with ETG1.	GO:0000166, GO:0005524, GO:0005634, GO:0005657, GO:0006261, GO:0007062, GO:0016887, GO:0017111
VIT_200s0120g00070	chromosome transmission fidelity protein 18 homolog	AT1G04730	281	2e-88	0.66	0.8	CTF18	Necessary for sister chromatid cohesion. Acts in synergy with ETG1.	GO:0005524, GO:0005634, GO:0005657, GO:0006261, GO:0007062, GO:0016887
VIT_200s0120g00080	NA	AT1G04730	50	5e-08	0.46	0.57	CTF18	Necessary for sister chromatid cohesion. Acts in synergy with ETG1.	NA
VIT_200s0120g00090	uncharacterized protein loc100854167	Not in BLAST results	Not in BLAST results	Not in BLAST results	Not in BLAST results	Not in BLAST results	Not in BLAST results	Not in BLAST results	GO:0003676, GO:0003677, GO:0003723, GO:0003964, GO:0004523, GO:0006278, GO:0006355, GO:0008219, GO:0015074, GO:0016021, GO:0051252
VIT_200s0120g00100	asparaginyl-trna cytoplasmic 1-like	AT1G70980	323	1e-103	0.65	0.79	SYNC3	NA	GO:0000166, GO:0003676, GO:0004812, GO:0004815, GO:0004816, GO:0005524, GO:0005737, GO:0005739, GO:0005829, GO:0006412, GO:0006418, GO:0006421, GO:0006422, GO:0006522, GO:0006531, GO:0009507, GO:0016620, GO:0016874, GO:0046686, GO:0055114
VIT_200s0120g00110	hypothetical protein VITISV_040627 [Vitis vinifera]	Not in BLAST results	Not in BLAST results	Not in BLAST results	Not in BLAST results	Not in BLAST results	Not in BLAST results	Not in BLAST results	GO:0005634, GO:0006508, GO:0008233, GO:0008270
VIT_200s0120g00120	NA	None	None	None	None	None	None	None	NA
VIT_200s0120g00270	myosin-h heavy chain	AT1G04600	100	3e-23	0.44	0.59	ATXIA, XIA	member of Myosin-like proteins	GO:0003774, GO:0003779, GO:0004124, GO:0005524, GO:0005777, GO:0006535, GO:0009333, GO:0016459, GO:0017137, GO:0030742, GO:0048767, GO:0051645, GO:0051646, GO:0060151
VIT_200s0120g00280	NA	None	None	None	None	None	None	None	NA
VIT_200s0120g00290	peptidase m1 family protein	AT1G63770	74	1e-16	0.75	0.82	NA	NA	GO:0000166, GO:0003723, GO:0004177, GO:0004222, GO:0005773, GO:0005829, GO:0005886, GO:0006508, GO:0006855, GO:0008270, GO:0009570, GO:0009941, GO:0015238, GO:0015297, GO:0016023, GO:0019243, GO:0046686, GO:0048046
VIT_200s0120g00300	NA	None	None	None	None	None	None	None	NA
VIT_200s0125g00010	NA	None	None	None	None	None	None	None	NA
VIT_200s0125g00020	NA	None	None	None	None	None	None	None	NA
VIT_200s0125g00030	maturase k	Not in BLAST results	Not in BLAST results	Not in BLAST results	Not in BLAST results	Not in BLAST results	Not in BLAST results	Not in BLAST results	GO:0003723, GO:0006397, GO:0008033, GO:0008380, GO:0009507
VIT_200s0125g00040	NA	None	None	None	None	None	None	None	NA
VIT_200s0125g00050	NA	None	None	None	None	None	None	None	NA
VIT_200s0125g00060	NA	None	None	None	None	None	None	None	NA
VIT_200s0125g00070	ribosomal protein s10	None	None	None	None	None	None	None	GO:0003735, GO:0005840, GO:0006412, GO:0042254
VIT_200s0125g00080	NA	None	None	None	None	None	None	None	NA
VIT_200s0125g00085	retrotransposon ty1-copia subclass	Not in BLAST results	Not in BLAST results	Not in BLAST results	Not in BLAST results	Not in BLAST results	Not in BLAST results	Not in BLAST results	GO:0003676, GO:0008270, GO:0015074
VIT_200s0125g00090	probable lrr receptor-like serine threonine-protein kinase at1g56130-like	AT1G56145	1040	0	0.52	0.68	NA	NA	GO:0000166, GO:0004672, GO:0004674, GO:0004709, GO:0004713, GO:0004715, GO:0005515, GO:0005524, GO:0006468, GO:0009069, GO:0016491, GO:0016740, GO:0032440, GO:0055114
VIT_200s0125g00100	serine threonine-specific protein kinase-like protein	AT3G58690	88	1e-20	0.67	0.8	NA	NA	GO:0004674, GO:0004713, GO:0005524, GO:0005886, GO:0006468, GO:0009069
VIT_200s0125g00140	probable lrr receptor-like serine threonine-protein kinase at1g56130-like	AT1G56130	679	0	0.52	0.69	NA	NA	GO:0000166, GO:0004672, GO:0004674, GO:0004709, GO:0004713, GO:0004715, GO:0005515, GO:0005524, GO:0006468, GO:0009069, GO:0016491, GO:0016740, GO:0032440, GO:0055114
VIT_200s0125g00150	probable lrr receptor-like serine threonine-protein kinase at1g56130-like	AT1G56140	224	2e-66	0.51	0.67	NA	NA	GO:0004674, GO:0004715, GO:0005515, GO:0005524, GO:0005886, GO:0006468, GO:0009069, GO:0032440, GO:0055114
VIT_200s0125g00160	probable lrr receptor-like serine threonine-protein kinase at1g56130-like	AT1G56130	91	9e-22	0.42	0.56	NA	NA	GO:0004190, GO:0004674, GO:0005515, GO:0005524, GO:0005739, GO:0005886, GO:0006468, GO:0006508, GO:0009069
VIT_200s0125g00170	peroxisome biogenesis protein 1-like	AT5G08470	1199	0	0.61	0.75	EMB2817, PEX1	an AAA-ATPase that is the probable Arabidopsis orthologue of one of the AAA-ATPases involved in peroxisome biogenesis in yeasts and mammals.	GO:0000166, GO:0003677, GO:0005488, GO:0005515, GO:0005524, GO:0005777, GO:0005778, GO:0005886, GO:0006635, GO:0006950, GO:0007031, GO:0008270, GO:0008568, GO:0016023, GO:0016558, GO:0016787, GO:0017111
VIT_200s0125g00180	NA	AT2G38970	565	0	0.44	0.64	NA	NA	GO:0004674, GO:0005515, GO:0005524, GO:0005886, GO:0006468, GO:0008270, GO:0009069, GO:0046872
VIT_200s0125g00190	probable potassium transporter 13-like	AT2G30070	711	0	0.59	0.75	ATKT1, ATKT1P, ATKUP1, KT1, KUP1	Encodes a high affinity potassium transporter.	GO:0005242, GO:0005507, GO:0006813, GO:0006826, GO:0007155, GO:0008076, GO:0009414, GO:0009651, GO:0009932, GO:0010014, GO:0010090, GO:0010106, GO:0010107, GO:0010167, GO:0015079, GO:0015706, GO:0016020, GO:0030551, GO:0042802, GO:0045010, GO:0045595, GO:0048767, GO:0055114, GO:0071555, GO:0090333
VIT_200s0125g00200	NA	AT1G31335	75	4e-19	0.63	0.74	NA	NA	GO:0005886
VIT_200s0125g00210	probable lrr receptor-like serine threonine-protein kinase at1g56130-like	AT1G56130	1092	0	0.53	0.69	NA	NA	GO:0000166, GO:0000186, GO:0004672, GO:0004674, GO:0004709, GO:0004713, GO:0004715, GO:0005515, GO:0005524, GO:0005886, GO:0006468, GO:0007178, GO:0009069, GO:0016491, GO:0016740, GO:0032440, GO:0055114
VIT_200s0125g00250	ubiquitin carboxyl-terminal hydrolase	AT2G26000	624	0	0.68	0.83	BRIZ2	NA	GO:0000151, GO:0004842, GO:0005515, GO:0008270, GO:0009536, GO:0009688, GO:0010029, GO:0016567, GO:0016787, GO:0043130, GO:0046872, GO:0046982
VIT_200s0125g00260	transforming growth factor-beta receptor-associated protein 1-like	AT1G22860	1199	0	0.62	0.75	NA	NA	GO:0005083, GO:0005829, GO:0006886, GO:0008152, GO:0016192
VIT_200s0125g00270	cyclin family protein	AT5G45190	421	6e-141	0.53	0.64	NA	Encodes a cyclin T partner CYCT1;5. Plays important roles in infection with Cauliflower mosaic virus (CaMV).	GO:0000079, GO:0000394, GO:0005634, GO:0006355, GO:0006366, GO:0006486, GO:0007049, GO:0008284, GO:0009615, GO:0009630, GO:0009908, GO:0010090, GO:0019901, GO:0048366, GO:0050792, GO:0051301
VIT_200s0125g00280	at1g31330 t19e23_1	AT1G31330	334	4e-116	0.75	0.84	PSAF	Encodes subunit F of photosystem I.	GO:0009535, GO:0009538, GO:0009543, GO:0009941, GO:0010287, GO:0015979, GO:0019344
VIT_200s0125g00290	NA	AT1G31320	234	1e-78	0.77	0.84	LBD4	NA	GO:0009855, GO:0009944, GO:0010014, GO:0010075
VIT_200s0125g00300	NA	None	None	None	None	None	None	None	NA
VIT_200s0125g00310	uncharacterized protein loc100854404	None	None	None	None	None	None	None	GO:0000226, GO:0000922, GO:0005815
VIT_200s0125g00315	spc97 spc98 family of spindle pole body component	AT1G80245	83	2e-21	0.57	0.87	NA	NA	GO:0000226, GO:0000922, GO:0003677, GO:0005739, GO:0005815, GO:0006626, GO:0008270
VIT_200s0125g00320	26s proteasome non-atpase regulatory subunit 1-like	AT1G04810	63	2e-12	0.64	0.83	NA	NA	GO:0000502, GO:0030234, GO:0042176, GO:0050790
VIT_200s0125g00330	NA	AT1G63260	92	2e-24	0.73	0.78	TET10	Member of TETRASPANIN family	GO:0005576, GO:0005739, GO:0007568, GO:0016021, GO:0016023
VIT_200s0125g00340	unnamed protein product [Vitis vinifera]	AT1G63260	56	4e-11	0.76	0.82	TET10	Member of TETRASPANIN family	GO:0016021
VIT_200s0125g00350	26s proteasome non-atpase regulatory subunit	AT1G04810	245	2e-75	0.67	0.73	NA	NA	GO:0005488, GO:0005634, GO:0005829, GO:0005886, GO:0006094, GO:0006302, GO:0006635, GO:0007010, GO:0008540, GO:0009407, GO:0009507, GO:0010332, GO:0016023, GO:0030234, GO:0042176, GO:0043161, GO:0050790, GO:0051788, GO:0080129
VIT_200s0125g00380	26s proteasome non-atpase regulatory subunit 1-like	AT2G32730	73	6e-17	0.76	0.86	NA	NA	GO:0005829, GO:0005886, GO:0006094, GO:0007010, GO:0008540, GO:0009507, GO:0009630, GO:0030234, GO:0042176, GO:0043161, GO:0043248, GO:0050790, GO:0051788
VIT_200s0125g00390	alpha glucosidase-like protein	AT3G23640	143	1e-38	0.49	0.67	HGL1	NA	GO:0005975, GO:0009507, GO:0030246, GO:0032450
VIT_200s0125g00410	phospholipid-translocating atpase	AT3G13900	1494	0	0.58	0.75	NA	NA	GO:0000166, GO:0000287, GO:0004012, GO:0005524, GO:0005739, GO:0005886, GO:0006754, GO:0006812, GO:0006888, GO:0008152, GO:0008270, GO:0009744, GO:0009749, GO:0009750, GO:0015662, GO:0015914, GO:0015917, GO:0016020, GO:0016021, GO:0016787, GO:0016820, GO:0019829, GO:0043090
VIT_200s0125g00420	NA	AT4G02130	53	1e-07	0.23	0.4	GATL6, LGT10	Encodes a protein with putative galacturonosyltransferase activity.	GO:0003723, GO:0003964, GO:0006278, GO:0016491, GO:0016757
VIT_200s0125g00430	protein root hair defective 3 homolog 1-like	AT5G45160	182	2e-54	0.8	0.85	RL2	NA	GO:0000956, GO:0005525, GO:0005634, GO:0005774, GO:0005789, GO:0005886, GO:0006612, GO:0006635, GO:0006862, GO:0006888, GO:0009832, GO:0009932, GO:0010048, GO:0010363, GO:0015696, GO:0015802, GO:0016021, GO:0016051, GO:0016558, GO:0016817, GO:0030036, GO:0030243, GO:0043069, GO:0043090, GO:0043269, GO:0048527, GO:0048765
VIT_200s0125g00440	protein binding	AT5G23110	473	1e-149	0.61	0.78	NA	NA	GO:0004576, GO:0005524, GO:0005886, GO:0006486, GO:0008250, GO:0008270, GO:0009506, GO:0016021, GO:0031072
VIT_200s0131g00010	annexin d3	AT2G38760	248	2e-80	0.47	0.71	ANN3, ANNAT3	Annexins are calcium binding proteins that are localized in the cytoplasm. When cytosolic Ca2+ increases, they relocate to the plasma membrane.	GO:0005509, GO:0005544, GO:0005773, GO:0009408, GO:0009409, GO:0009414, GO:0009639, GO:0009651
VIT_200s0131g00020	annexin d4-like	AT2G38750	229	2e-73	0.5	0.72	ANNAT4	Annexins are a family of calcium dependent membrane binding proteins though to be involved in Golgi mediated secretion. This is one of four annexins identified in Arabidopsis.	GO:0003676, GO:0005509, GO:0005544, GO:0008270, GO:0009408, GO:0009409, GO:0009414, GO:0009651, GO:0009737
VIT_200s0131g00025	annexin d4-like	AT2G38750	192	1e-59	0.49	0.72	ANNAT4	Annexins are a family of calcium dependent membrane binding proteins though to be involved in Golgi mediated secretion. This is one of four annexins identified in Arabidopsis.	GO:0005509, GO:0005544, GO:0009408, GO:0009409, GO:0009414, GO:0009651, GO:0009737
VIT_200s0131g00030	annexin d4-like	AT2G38750	93	1e-24	0.58	0.83	ANNAT4	Annexins are a family of calcium dependent membrane binding proteins though to be involved in Golgi mediated secretion. This is one of four annexins identified in Arabidopsis.	GO:0005509, GO:0005544, GO:0009408, GO:0009409, GO:0009414, GO:0009651, GO:0009737
VIT_200s0131g00040	annexin d4-like	AT2G38750	54	4e-10	0.39	0.67	ANNAT4	Annexins are a family of calcium dependent membrane binding proteins though to be involved in Golgi mediated secretion. This is one of four annexins identified in Arabidopsis.	GO:0005509, GO:0005544, GO:0009408, GO:0009409, GO:0009414, GO:0009651, GO:0009737
VIT_200s0131g00050	annexin d3	AT2G38760	268	2e-88	0.53	0.7	ANN3, ANNAT3	Annexins are calcium binding proteins that are localized in the cytoplasm. When cytosolic Ca2+ increases, they relocate to the plasma membrane.	GO:0005509, GO:0005544, GO:0005773, GO:0009408, GO:0009409, GO:0009414, GO:0009639, GO:0009651
VIT_200s0131g00060	low quality protein: annexin d3-like	AT5G12380	93	1e-23	0.48	0.7	ANNAT8	NA	GO:0005509, GO:0005544, GO:0005773, GO:0009408, GO:0009409, GO:0009414, GO:0009639, GO:0009651
VIT_200s0131g00070	NA	None	None	None	None	None	None	None	NA
VIT_200s0131g00080	annexin d4-like	AT2G38750	109	5e-29	0.44	0.64	ANNAT4	Annexins are a family of calcium dependent membrane binding proteins though to be involved in Golgi mediated secretion. This is one of four annexins identified in Arabidopsis.	GO:0003676, GO:0005509, GO:0005544, GO:0008270, GO:0009408, GO:0009409, GO:0009414, GO:0009651, GO:0009737
VIT_200s0131g00090	blue copper protein	AT3G17675	102	8e-28	0.48	0.63	NA	Encodes a Plantacyanin/Basic blue family protein	GO:0005507, GO:0009055
VIT_200s0131g00100	annexin d4-like	AT2G38750	182	1e-54	0.37	0.53	ANNAT4	Annexins are a family of calcium dependent membrane binding proteins though to be involved in Golgi mediated secretion. This is one of four annexins identified in Arabidopsis.	GO:0003676, GO:0003677, GO:0003723, GO:0003964, GO:0005509, GO:0005544, GO:0006278, GO:0006355, GO:0009408, GO:0009409, GO:0009414, GO:0009651, GO:0009737, GO:0015074
VIT_200s0131g00110	low quality protein: annexin d4-like	AT2G38750	263	2e-85	0.43	0.67	ANNAT4	Annexins are a family of calcium dependent membrane binding proteins though to be involved in Golgi mediated secretion. This is one of four annexins identified in Arabidopsis.	GO:0003676, GO:0005509, GO:0005544, GO:0008270, GO:0009408, GO:0009409, GO:0009414, GO:0009651, GO:0009737
VIT_200s0131g00120	flavin-containing monooxygenase fmo gs-ox5	AT1G12200	247	2e-78	0.5	0.71	FMO	NA	GO:0003824, GO:0004497, GO:0004499, GO:0005488, GO:0005634, GO:0005773, GO:0008152, GO:0033506, GO:0050660, GO:0050661, GO:0050832, GO:0055114, GO:0080102, GO:0080103, GO:0080104, GO:0080105, GO:0080106, GO:0080107
VIT_200s0131g00130	annexin d3	AT2G38760	335	2e-113	0.52	0.7	ANN3, ANNAT3	Annexins are calcium binding proteins that are localized in the cytoplasm. When cytosolic Ca2+ increases, they relocate to the plasma membrane.	GO:0005509, GO:0005544, GO:0005773, GO:0009408, GO:0009409, GO:0009414, GO:0009639, GO:0009651
VIT_200s0131g00140	annexin d3-like	AT2G38760	185	3e-57	0.53	0.75	ANN3, ANNAT3	Annexins are calcium binding proteins that are localized in the cytoplasm. When cytosolic Ca2+ increases, they relocate to the plasma membrane.	GO:0005509, GO:0005544, GO:0005773, GO:0009408, GO:0009409, GO:0009414, GO:0009639, GO:0009651
VIT_200s0131g00150	annexin d4-like	AT2G38750	204	3e-64	0.47	0.68	ANNAT4	Annexins are a family of calcium dependent membrane binding proteins though to be involved in Golgi mediated secretion. This is one of four annexins identified in Arabidopsis.	GO:0003676, GO:0005509, GO:0005544, GO:0006950, GO:0006970, GO:0008270, GO:0009408, GO:0009409, GO:0009414, GO:0009651, GO:0009737
VIT_200s0131g00160	blue copper protein	AT3G17675	104	1e-28	0.49	0.65	NA	Encodes a Plantacyanin/Basic blue family protein	GO:0003676, GO:0003677, GO:0005507, GO:0008270, GO:0009055, GO:0015074, GO:0016740
VIT_200s0131g00170	annexin d4-like	AT2G38750	60	1e-11	0.44	0.61	ANNAT4	Annexins are a family of calcium dependent membrane binding proteins though to be involved in Golgi mediated secretion. This is one of four annexins identified in Arabidopsis.	GO:0003676, GO:0005509, GO:0005544, GO:0008270, GO:0009408, GO:0009409, GO:0009414, GO:0009651, GO:0009737
VIT_200s0131g00175	annexin d4-like	AT2G38750	112	2e-30	0.45	0.71	ANNAT4	Annexins are a family of calcium dependent membrane binding proteins though to be involved in Golgi mediated secretion. This is one of four annexins identified in Arabidopsis.	GO:0005509, GO:0005544, GO:0009408, GO:0009409, GO:0009414, GO:0009651, GO:0009737
VIT_200s0131g00180	annexin d4-like	AT2G38750	54	4e-10	0.4	0.69	ANNAT4	Annexins are a family of calcium dependent membrane binding proteins though to be involved in Golgi mediated secretion. This is one of four annexins identified in Arabidopsis.	GO:0005509, GO:0005544, GO:0009408, GO:0009409, GO:0009414, GO:0009651, GO:0009737
VIT_200s0131g00183	blue copper protein	AT3G60270	45	5e-07	0.53	0.64	NA	NA	GO:0005507, GO:0009055
VIT_200s0131g00186	blue copper protein	AT3G17675	62	9e-14	0.49	0.66	NA	Encodes a Plantacyanin/Basic blue family protein	GO:0005507, GO:0009055
VIT_200s0131g00189	annexin d4-like	Not in BLAST results	Not in BLAST results	Not in BLAST results	Not in BLAST results	Not in BLAST results	Not in BLAST results	Not in BLAST results	GO:0003676, GO:0004674, GO:0005509, GO:0005524, GO:0005544, GO:0006468, GO:0009069, GO:0009408, GO:0009409, GO:0009414, GO:0009651, GO:0009737, GO:0015074
VIT_200s0131g00192	leucine-rich repeat family protein protein kinase family protein	AT1G53440	71	2e-15	0.65	0.81	NA	NA	GO:0000186, GO:0004709, GO:0004715, GO:0005524, GO:0005886, GO:0007178, GO:0009069, GO:0032440, GO:0055114
VIT_200s0131g00195	cysteine-rich receptor-like protein kinase	AT1G07650	65	1e-13	0.44	0.76	NA	NA	GO:0004674, GO:0005524, GO:0006468, GO:0009069
VIT_200s0131g00200	NA	AT1G74190	56	2e-10	0.52	0.72	AtRLP15, RLP15	NA	NA
VIT_200s0131g00210	annexin d3	AT2G38760	210	6e-66	0.5	0.65	ANN3, ANNAT3	Annexins are calcium binding proteins that are localized in the cytoplasm. When cytosolic Ca2+ increases, they relocate to the plasma membrane.	GO:0005509, GO:0005544, GO:0005773, GO:0009408, GO:0009409, GO:0009414, GO:0009639, GO:0009651
VIT_200s0131g00220	annexin d3-like	AT2G38760	181	2e-55	0.51	0.7	ANN3, ANNAT3	Annexins are calcium binding proteins that are localized in the cytoplasm. When cytosolic Ca2+ increases, they relocate to the plasma membrane.	GO:0005509, GO:0005544, GO:0005773, GO:0009408, GO:0009409, GO:0009414, GO:0009639, GO:0009651
VIT_200s0131g00230	annexin d4-like	AT2G38750	86	3e-21	0.53	0.65	ANNAT4	Annexins are a family of calcium dependent membrane binding proteins though to be involved in Golgi mediated secretion. This is one of four annexins identified in Arabidopsis.	GO:0003676, GO:0005509, GO:0005544, GO:0008270, GO:0009408, GO:0009409, GO:0009414, GO:0009651, GO:0009737
VIT_200s0131g00240	blue copper protein	AT3G17675	110	8e-31	0.49	0.64	NA	Encodes a Plantacyanin/Basic blue family protein	GO:0005507, GO:0009055
VIT_200s0131g00250	heat shock cognate protein 80-like	AT5G56000	185	4e-54	0.75	0.89	AtHsp90.4, Hsp81.4	NA	GO:0003723, GO:0003964, GO:0005524, GO:0005618, GO:0005730, GO:0005739, GO:0005829, GO:0005886, GO:0006278, GO:0006457, GO:0006950, GO:0006952, GO:0008270, GO:0009414, GO:0009651, GO:0009908, GO:0010286, GO:0015074, GO:0048046, GO:0048366, GO:0050821, GO:0051082, GO:0071277
VIT_200s0131g00252	annexin d4-like	AT2G38750	236	1e-75	0.47	0.68	ANNAT4	Annexins are a family of calcium dependent membrane binding proteins though to be involved in Golgi mediated secretion. This is one of four annexins identified in Arabidopsis.	GO:0005509, GO:0005544, GO:0009408, GO:0009409, GO:0009414, GO:0009651, GO:0009737
VIT_200s0131g00254	blue copper protein	AT3G17675	102	5e-28	0.47	0.62	NA	Encodes a Plantacyanin/Basic blue family protein	GO:0005507, GO:0009055
VIT_200s0131g00256	blue copper protein	AT3G17675	97	6e-26	0.49	0.66	NA	Encodes a Plantacyanin/Basic blue family protein	GO:0005507, GO:0009055
VIT_200s0131g00260	annexin d4-like	AT2G38750	53	2e-09	0.43	0.62	ANNAT4	Annexins are a family of calcium dependent membrane binding proteins though to be involved in Golgi mediated secretion. This is one of four annexins identified in Arabidopsis.	GO:0003676, GO:0005509, GO:0005544, GO:0008270, GO:0009408, GO:0009409, GO:0009414, GO:0009651, GO:0009737
VIT_200s0131g00270	serine threonine protein phosphatase 2a regulatory subunit	AT1G13320	129	2e-36	0.8	0.92	PP2AA3	one of three genes encoding the 65 kDa regulatory subunit of protein phosphatase 2A (PP2A)	GO:0000159, GO:0005618, GO:0005829, GO:0005886, GO:0006499, GO:0008601, GO:0009723, GO:0009789, GO:0009926, GO:0010119, GO:0042325, GO:0046686
VIT_200s0131g00280	armadillo beta-catenin-like repeat and c2 domain-containing protein	AT1G77460	262	3e-78	0.46	0.6	NA	NA	GO:0005488
VIT_200s0131g00290	serine threonine protein phosphatase 2a regulatory subunit	AT1G13320	130	7e-37	0.81	0.92	PP2AA3	one of three genes encoding the 65 kDa regulatory subunit of protein phosphatase 2A (PP2A)	GO:0000159, GO:0005618, GO:0005829, GO:0005886, GO:0006499, GO:0008601, GO:0009723, GO:0009789, GO:0009926, GO:0010119, GO:0042325, GO:0046686
VIT_200s0131g00300	NA	None	None	None	None	None	None	None	NA
VIT_200s0131g00305	low quality protein: annexin d4-like	AT2G38750	172	4e-52	0.47	0.7	ANNAT4	Annexins are a family of calcium dependent membrane binding proteins though to be involved in Golgi mediated secretion. This is one of four annexins identified in Arabidopsis.	GO:0005509, GO:0005544, GO:0009408, GO:0009409, GO:0009414, GO:0009651, GO:0009737
VIT_200s0131g00310	annexin d4-like	AT2G38750	290	6e-96	0.45	0.68	ANNAT4	Annexins are a family of calcium dependent membrane binding proteins though to be involved in Golgi mediated secretion. This is one of four annexins identified in Arabidopsis.	GO:0005509, GO:0005544, GO:0006950, GO:0006970, GO:0009408, GO:0009409, GO:0009414, GO:0009651, GO:0009737
VIT_200s0131g00312	blue copper protein	AT2G32300	45	4e-07	0.36	0.55	UCC1	Encodes a uclacyanin, a protein precursor that is closely related to precursors of stellacyanins and a blue copper protein from pea pods.	GO:0005507, GO:0009055
VIT_200s0131g00314	blue copper protein	AT3G17675	94	8e-25	0.45	0.6	NA	Encodes a Plantacyanin/Basic blue family protein	GO:0005507, GO:0009055
VIT_200s0131g00316	blue copper protein	AT3G17675	111	6e-31	0.49	0.64	NA	Encodes a Plantacyanin/Basic blue family protein	GO:0005507, GO:0009055
VIT_200s0131g00318	annexin d4-like	AT2G38750	100	7e-25	0.39	0.62	ANNAT4	Annexins are a family of calcium dependent membrane binding proteins though to be involved in Golgi mediated secretion. This is one of four annexins identified in Arabidopsis.	GO:0005509, GO:0005544, GO:0009408, GO:0009409, GO:0009414, GO:0009651, GO:0009737
VIT_200s0131g00320	annexin d3	AT2G38760	340	1e-115	0.52	0.71	ANN3, ANNAT3	Annexins are calcium binding proteins that are localized in the cytoplasm. When cytosolic Ca2+ increases, they relocate to the plasma membrane.	GO:0005509, GO:0005544, GO:0005773, GO:0009408, GO:0009409, GO:0009414, GO:0009639, GO:0009651
VIT_200s0131g00330	f-box protein skip8	AT4G10925	103	4e-28	0.72	0.78	NA	NA	GO:0005515, GO:0005634, GO:0006635, GO:0016558, GO:0048573
VIT_200s0131g00340	annexin d4-like	AT2G38750	109	6e-29	0.43	0.65	ANNAT4	Annexins are a family of calcium dependent membrane binding proteins though to be involved in Golgi mediated secretion. This is one of four annexins identified in Arabidopsis.	GO:0003676, GO:0005509, GO:0005544, GO:0008270, GO:0009408, GO:0009409, GO:0009414, GO:0009651, GO:0009737
VIT_200s0131g00345	blue copper protein	AT3G17675	75	6e-18	0.46	0.62	NA	Encodes a Plantacyanin/Basic blue family protein	GO:0005507, GO:0009055
VIT_200s0131g00350	annexin d4-like	AT2G38750	294	2e-97	0.48	0.7	ANNAT4	Annexins are a family of calcium dependent membrane binding proteins though to be involved in Golgi mediated secretion. This is one of four annexins identified in Arabidopsis.	GO:0005509, GO:0005544, GO:0006950, GO:0006970, GO:0009408, GO:0009409, GO:0009414, GO:0009651, GO:0009737
VIT_200s0131g00355	low quality protein: annexin d4-like	AT2G38750	125	3e-35	0.46	0.65	ANNAT4	Annexins are a family of calcium dependent membrane binding proteins though to be involved in Golgi mediated secretion. This is one of four annexins identified in Arabidopsis.	GO:0005509, GO:0005544, GO:0009408, GO:0009409, GO:0009414, GO:0009651, GO:0009737
VIT_200s0131g00360	uncharacterized protein loc100267543	AT2G01080	42	5e-06	0.57	0.78	NA	NA	GO:0006508, GO:0008234
VIT_200s0131g00370	unnamed protein product [Vitis vinifera]	AT3G06910	54	4e-09	0.3	0.52	AtULP1a, ELS1, ULP1A	Encodes a deSUMOylating enzyme. In vitro it has both peptidase activity and isopeptidase activity: it can cleave the C-terminal residues from SUMO to activate it for attachment to a target protein and it can also act on the isopeptide bond between SUMO and another protein. In vitro assays suggest that this enzyme is active against SUMO1 and SUMO2. It has weak activity with SUMO3 and cannot act on…	GO:0004197, GO:0006508, GO:0008234, GO:0009507
VIT_200s0131g00420	NA	AT4G09020	47	1e-07	0.59	0.68	ATISA3, ISA3	Encodes an isoamylase-like protein. Mutant studies show that the gene is strongly involved in starch breakdown. A GUS-protein fusion product was shown to localize to the surface of chloroplastic structures reminiscent of starch granules. In the mutants, the chloroplastic &#945;-amylase AMY3 is upregulated.	NA
VIT_200s0131g00430	suppressor of	AT5G04290	189	3e-55	0.57	0.77	KTF1, SPT5L	Encodes SPT5-Like, a member of the nuclear SPT5 (Suppressor of Ty insertion 5) RNA polymerase (RNAP) elongation factor family that is characterized by the presence of a carboxy-terminal extension with more than 40 WG/GW motifs. Interacts with AGO4. Required for RNA-directed DNA methylation.	GO:0000166, GO:0005634, GO:0006306, GO:0006357, GO:0030422, GO:0032784
VIT_200s0144g00010	ccr4-not transcription complex subunit 1-like	AT1G02080	1148	0	0.62	0.75	NA	NA	GO:0000226, GO:0000911, GO:0005829, GO:0007155, GO:0010090, GO:0016020, GO:0045010
VIT_200s0144g00020	NA	None	None	None	None	None	None	None	NA
VIT_200s0144g00040	disease resistance protein rga2	AT3G14460	58	8e-11	0.35	0.57	NA	NA	GO:0006952, GO:0043531
VIT_200s0144g00060	receptor-like protein	AT2G34930	208	7e-59	0.35	0.5	NA	NA	GO:0005515, GO:0008152, GO:0016301, GO:0016491, GO:0032440, GO:0055114
VIT_200s0144g00080	NA	None	None	None	None	None	None	None	GO:0003676, GO:0008270, GO:0015074
VIT_200s0144g00090	NA	None	None	None	None	None	None	None	NA
VIT_200s0144g00100	NA	None	None	None	None	None	None	None	NA
VIT_200s0144g00110	receptor-like protein	AT1G34110	62	7e-12	0.37	0.55	NA	NA	GO:0003676, GO:0008270, GO:0015074
VIT_200s0144g00120	disease resistance protein rga3-like	AT3G14470	285	5e-82	0.32	0.51	NA	NA	GO:0000166, GO:0004721, GO:0005515, GO:0005524, GO:0006470, GO:0006915, GO:0006952, GO:0016787, GO:0043531
VIT_200s0144g00160	NA	None	None	None	None	None	None	None	NA
VIT_200s0144g00170	receptor-like protein	AT2G34930	177	4e-47	0.29	0.44	NA	NA	GO:0003676, GO:0003824, GO:0005515, GO:0008270, GO:0015074
VIT_200s0144g00190	disease resistance protein rga3-like	AT3G14470	282	2e-81	0.32	0.49	NA	NA	GO:0000166, GO:0004721, GO:0005515, GO:0005524, GO:0006470, GO:0006915, GO:0006952, GO:0016787, GO:0043531
VIT_200s0144g00210	ccr4-not transcription complex subunit 1-like	AT1G02080	270	6e-81	0.67	0.78	NA	NA	GO:0005975, GO:0008184, GO:0016020
VIT_200s0144g00220	disease resistance protein rga3-like	AT3G14470	276	5e-82	0.35	0.55	NA	NA	GO:0000166, GO:0004721, GO:0005515, GO:0005524, GO:0006470, GO:0006915, GO:0006952, GO:0043531
VIT_200s0144g00230	NA	None	None	None	None	None	None	None	NA
VIT_200s0144g00240	NA	AT3G56850	63	1e-13	0.47	0.52	AREB3, DPBF3	Encodes an ABA-responsive element binding protein with a bZIP domain. Located in the nucleus and expressed in the embryo during seed maturation.	GO:0003677, GO:0003700, GO:0005634, GO:0005667, GO:0006355, GO:0043565, GO:0046983
VIT_200s0144g00250	ubiquitin extension protein	AT2G47110	59	3e-12	0.6	0.75	UBI6, UBQ6	polyubiquitin gene	GO:0003735, GO:0005794, GO:0006412, GO:0022627, GO:0042254, GO:0042787
VIT_200s0144g00260	ubiquitin extension protein	AT2G47110	56	4e-11	0.62	0.76	UBI6, UBQ6	polyubiquitin gene	GO:0003735, GO:0005840, GO:0006412, GO:0042254
VIT_200s0144g00265	receptor-like protein	AT2G34930	278	1e-78	0.32	0.44	NA	NA	GO:0003676, GO:0005515, GO:0008270, GO:0015074, GO:0016491
VIT_200s0144g00270	disease resistance protein rga3-like	AT3G14470	345	3e-103	0.34	0.54	NA	NA	GO:0000166, GO:0004721, GO:0005515, GO:0005524, GO:0006470, GO:0006915, GO:0006952, GO:0016787, GO:0043531
VIT_200s0144g00290	NA	None	None	None	None	None	None	None	NA
VIT_200s0144g00300	receptor-like protein	AT2G34930	311	3e-93	0.35	0.5	NA	NA	GO:0005515
VIT_200s0145g00060	NA	None	None	None	None	None	None	None	NA
VIT_200s0145g00085	translational initiation factor 1	AT4G11175	66	5e-15	0.53	0.74	NA	NA	GO:0003743, GO:0005739, GO:0005840, GO:0006446, GO:0009507
VIT_200s0145g00110	NA	None	None	None	None	None	None	None	NA
VIT_200s0153g00010	acylamino-acid-releasing enzyme	AT4G14570	64	2e-12	0.46	0.65	AARE, AtAARE	NA	GO:0003924, GO:0004252, GO:0005525, GO:0006184, GO:0006508
VIT_200s0153g00020	acylamino-acid-releasing enzyme-like isoform 1	Not in BLAST results	Not in BLAST results	Not in BLAST results	Not in BLAST results	Not in BLAST results	Not in BLAST results	Not in BLAST results	GO:0004252, GO:0006508
VIT_200s0153g00030	regulation of nuclear pre-mrna domain-containing protein 2-like	None	None	None	None	None	None	None	GO:0003924, GO:0005525, GO:0006184
VIT_200s0153g00040	atp binding	AT5G24080	90	1e-22	0.42	0.52	NA	NA	GO:0004674, GO:0005524, GO:0006468, GO:0009069, GO:0048544
VIT_200s0153g00050	glutathione s-	AT2G29420	207	3e-66	0.49	0.68	ATGSTU7, GST25, GSTU7	Encodes glutathione transferase belonging to the tau class of GSTs. Naming convention according to Wagner et al. (2002). Induced by Salicylic acid. Independent of NPR1 for their induction by salicylic acid.	GO:0004462, GO:0005515, GO:0005975, GO:0006090, GO:0016740, GO:0016829
VIT_200s0153g00060	methylcrotonoyl- carboxylase subunit alpha	AT1G03090	171	2e-50	0.8	0.89	MCCA	MCCA is the biotinylated subunit of the dimer MCCase, which is involved in leucine degradation. Both subunits are nuclear coded and the active enzyme is located in the mitochondrion.	GO:0003824, GO:0004075, GO:0004485, GO:0005524, GO:0005759, GO:0006550, GO:0006552, GO:0006574, GO:0006633, GO:0008152, GO:0009343, GO:0009374, GO:0009744, GO:0009750, GO:0016874, GO:0022626, GO:0050897
VIT_200s0153g00070	glutathione s-	AT2G29420	204	1e-64	0.49	0.7	ATGSTU7, GST25, GSTU7	Encodes glutathione transferase belonging to the tau class of GSTs. Naming convention according to Wagner et al. (2002). Induced by Salicylic acid. Independent of NPR1 for their induction by salicylic acid.	GO:0004462, GO:0005515, GO:0005975, GO:0006090, GO:0016740, GO:0016829
VIT_200s0153g00080	beta-adaptin-like protein a	AT5G11490	216	4e-66	0.75	0.86	NA	NA	GO:0005488, GO:0005515, GO:0005634, GO:0006487, GO:0006886, GO:0008565, GO:0016192, GO:0030117, GO:0030131, GO:0030244, GO:0043424, GO:0048193
VIT_200s0153g00085	NA	None	None	None	None	None	None	None	NA
VIT_200s0153g00090	NA	None	None	None	None	None	None	None	NA
VIT_200s0160g00010	NA	None	None	None	None	None	None	None	NA
VIT_200s0160g00020	double-strand break repair protein mre11-like	AT5G54260	50	6e-08	0.46	0.65	ATMRE11, MRE11	DNA repair and meiotic recombination protein, component of MRE11 complex with RAD50 and NBS1	GO:0003677, GO:0003723, GO:0003964, GO:0004519, GO:0004527, GO:0005634, GO:0006278, GO:0006302, GO:0007126, GO:0030145, GO:0090305
VIT_200s0160g00030	NA	None	None	None	None	None	None	None	NA
VIT_200s0160g00038	NA	None	None	None	None	None	None	None	NA
VIT_200s0160g00046	nuclear receptor corepressor	None	None	None	None	None	None	None	GO:0000785, GO:0003677, GO:0003682, GO:0005634
VIT_200s0160g00054	type a von willebrand factor domain-containing protein	AT1G67120	246	6e-74	0.67	0.79	NA	NA	GO:0000155, GO:0000160, GO:0004674, GO:0005524, GO:0005667, GO:0005773, GO:0005794, GO:0006094, GO:0006200, GO:0006355, GO:0006461, GO:0006468, GO:0007010, GO:0008134, GO:0009069, GO:0009365, GO:0009506, GO:0009638, GO:0009785, GO:0009882, GO:0009898, GO:0009903, GO:0009904, GO:0009941, GO:0010119, GO:0010155, GO:0010362, GO:0010498, GO:0016887, GO:0023014
VIT_200s0160g00062	ctd small phosphatase-like protein	None	None	None	None	None	None	None	GO:0005634, GO:0006470, GO:0008287, GO:0008420
VIT_200s0160g00070	uncharacterized protein loc100852629	Not in BLAST results	Not in BLAST results	Not in BLAST results	Not in BLAST results	Not in BLAST results	Not in BLAST results	Not in BLAST results	GO:0003723, GO:0003964, GO:0004523, GO:0006278, GO:0015074, GO:0051252
VIT_200s0160g00078	tmv resistance protein n-like	Not in BLAST results	Not in BLAST results	Not in BLAST results	Not in BLAST results	Not in BLAST results	Not in BLAST results	Not in BLAST results	GO:0005515, GO:0005524, GO:0005622, GO:0006952, GO:0007165, GO:0017111, GO:0043531
VIT_200s0160g00090	tmv resistance protein n-like	AT5G17680	149	7e-38	0.29	0.45	NA	NA	GO:0005515, GO:0005524, GO:0005622, GO:0006952, GO:0007165, GO:0017111, GO:0043531
VIT_200s0160g00100	tmv resistance protein n-like	AT5G36930	400	9e-122	0.36	0.55	NA	NA	GO:0004888, GO:0005515, GO:0005524, GO:0005622, GO:0006915, GO:0006952, GO:0007165, GO:0031224, GO:0043531, GO:0045087
VIT_200s0160g00120	NA	None	None	None	None	None	None	None	NA
VIT_200s0160g00130	double-strand break repair protein mre11	AT5G54260	66	2e-12	0.58	0.75	ATMRE11, MRE11	DNA repair and meiotic recombination protein, component of MRE11 complex with RAD50 and NBS1	GO:0000791, GO:0000795, GO:0003677, GO:0003723, GO:0003964, GO:0004519, GO:0004527, GO:0004722, GO:0006278, GO:0006302, GO:0006470, GO:0007126, GO:0008287, GO:0030145, GO:0090305
VIT_200s0160g00135	ORF126 [Jatropha curcas]	Not in BLAST results	Not in BLAST results	Not in BLAST results	Not in BLAST results	Not in BLAST results	Not in BLAST results	Not in BLAST results	GO:0009507
VIT_200s0160g00140	atp binding protein	AT3G16630	129	5e-35	0.72	0.85	ATKINESIN-13A, KINESIN-13A	Kinesin-13A localized to entire Golgi stacks. Involved in trichome development.	GO:0003777, GO:0005524, GO:0005795, GO:0005874, GO:0005875, GO:0005886, GO:0007018, GO:0010090
VIT_200s0160g00150	NA	None	None	None	None	None	None	None	NA
VIT_200s0160g00160	NA	None	None	None	None	None	None	None	NA
VIT_200s0160g00170	NA	None	None	None	None	None	None	None	NA
VIT_200s0160g00180	histone h3	AT1G13370	75	1e-18	0.84	0.91	NA	NA	GO:0000786, GO:0003677, GO:0005634, GO:0005694, GO:0006334, GO:0016021, GO:0016192, GO:0046982
VIT_200s0160g00210	myosin-h heavy chain-like	AT5G20490	197	3e-58	0.56	0.62	ATXIK, XI-17, XI-K, XIK	Encodes a member of the type XI myosin protein family involved in root hair growth, trichome development, and organelle trafficking. This gene appears to be expressed at low levels throughout the plant.	GO:0003774, GO:0003779, GO:0004871, GO:0005524, GO:0007165, GO:0009791, GO:0010091, GO:0010154, GO:0016021, GO:0016459, GO:0042802, GO:0048768, GO:0051301, GO:0051645, GO:0051646, GO:0060151
VIT_200s0160g00220	NA	AT3G49060	45	1e-06	0.63	0.87	NA	NA	NA
VIT_200s0160g00240	uncharacterized protein loc100261933	AT4G02570	76	8e-16	0.5	0.66	ATCUL1, AXR6, CUL1	Encodes a cullin that is a component of SCF ubiquitin ligase complexes involved in mediating responses to auxin and jasmonic acid. Homozygous auxin-resistant mutants arrest growth soon after germination, lacking a root and hypocotyl. Heterozygotes display a variety of phenotypes consistent with impaired auxin response.	GO:0003676, GO:0005622, GO:0007165, GO:0008270, GO:0015074
VIT_200s0160g00250	f-box protein at5g49610	AT5G58590	60	1e-11	0.74	0.89	RANBP1	Encodes a Ran-binding protein 1 homolog (RanBP1).	GO:0046907
VIT_200s0160g00270	NA	None	None	None	None	None	None	None	NA
VIT_200s0160g00275	ran-binding protein 1 homolog c-like	AT5G58590	70	3e-16	0.56	0.79	RANBP1	Encodes a Ran-binding protein 1 homolog (RanBP1).	GO:0000060, GO:0005634, GO:0006396, GO:0006406, GO:0008536, GO:0022402
VIT_200s0160g00280	NA	None	None	None	None	None	None	None	NA
VIT_200s0160g00290	NA	None	None	None	None	None	None	None	NA
VIT_200s0160g00300	NA	None	None	None	None	None	None	None	NA
VIT_200s0160g00310	tmv resistance protein n-like	AT5G36930	159	1e-44	0.54	0.72	NA	NA	GO:0000166, GO:0004888, GO:0005515, GO:0005524, GO:0005622, GO:0006915, GO:0006952, GO:0007165, GO:0017111, GO:0031224, GO:0043531, GO:0045087
VIT_200s0160g00320	tmv resistance protein n-like	AT5G17680	313	4e-92	0.32	0.51	NA	NA	GO:0005515, GO:0005524, GO:0005622, GO:0006952, GO:0007165, GO:0017111, GO:0043531
VIT_200s0160g00330	tmv resistance protein n-like	AT5G45250	65	1e-11	0.28	0.5	RPS4	RPS4 belongs to the Toll/interleukin-1 receptor (TIR)-nucleotide binding site (NBS)-Leu-rich repeat (LRR) class of disease resistance (R ) genes. Confers specific resistance to Pseudomonas syringae pv. tomato carrying the avirulence gene AvrRPS4. Produces alternative transcripts with truncated open reading frames.	GO:0005515, GO:0005622, GO:0006952, GO:0007165, GO:0043531
VIT_200s0160g00340	NA	None	None	None	None	None	None	None	NA
VIT_200s0160g00350	pentatricopeptide repeat-containing protein	AT3G12770	60	1e-12	0.79	0.85	MEF22	Encodes a pentatricopeptide repeat protein (PPR) protein involved in mitochondrial mRNA editing.	GO:0005739
VIT_200s0160g00360	tmv resistance protein n-like	AT5G36930	226	6e-67	0.51	0.65	NA	NA	GO:0004888, GO:0005515, GO:0005524, GO:0005622, GO:0006915, GO:0006952, GO:0007165, GO:0017111, GO:0031224, GO:0043531, GO:0045087
VIT_200s0160g00365	tmv resistance protein n-like	Not in BLAST results	Not in BLAST results	Not in BLAST results	Not in BLAST results	Not in BLAST results	Not in BLAST results	Not in BLAST results	GO:0005515, GO:0005524, GO:0005622, GO:0006952, GO:0007165, GO:0017111, GO:0043531
VIT_200s0160g00370	double-strand break repair protein mre11	AT5G54260	150	1e-42	0.73	0.86	ATMRE11, MRE11	DNA repair and meiotic recombination protein, component of MRE11 complex with RAD50 and NBS1	GO:0000791, GO:0000795, GO:0004519, GO:0004527, GO:0004722, GO:0006302, GO:0006470, GO:0007126, GO:0008287, GO:0030145, GO:0090305
VIT_200s0163g00010	unnamed protein product [Vitis vinifera]	None	None	None	None	None	None	None	GO:0005634
VIT_200s0163g00020	uncharacterized aarf domain-containing protein kinase 1-like	AT1G65950	59	4e-12	0.67	0.77	NA	NA	GO:0004672, GO:0005524, GO:0005576, GO:0006468
VIT_200s0163g00030	abc1 family protein	AT1G65950	110	1e-28	0.53	0.72	NA	NA	GO:0016772
VIT_200s0163g00040	lysyl-trna synthetase-like	AT3G11710	69	8e-15	0.69	0.77	ATKRS-1	NA	GO:0003676, GO:0004824, GO:0005524, GO:0005737, GO:0006430, GO:0009085
VIT_200s0163g00050	NA	None	None	None	None	None	None	None	NA
VIT_200s0163g00060	protein binding	AT5G41350	85	5e-21	0.53	0.7	NA	NA	GO:0005515, GO:0005524, GO:0005739, GO:0008270, GO:0046872
VIT_200s0163g00070	double-stranded dna-binding-like protein	AT1G29850	82	3e-21	0.67	0.81	NA	NA	GO:0003677, GO:0003690, GO:0005829
VIT_200s0163g00080	NA	None	None	None	None	None	None	None	NA
VIT_200s0163g00100	NA	None	None	None	None	None	None	None	NA
VIT_200s0163g00150	hypothetical protein VITISV_029323 [Vitis vinifera]	None	None	None	None	None	None	None	GO:0003723, GO:0003964, GO:0004523, GO:0006278, GO:0015074, GO:0051252
VIT_200s0169g00040	uncharacterized protein loc100854412	AT1G15780	96	6e-22	0.69	0.85	NRB4	NA	GO:0003712, GO:0005667, GO:0006355, GO:0015846, GO:0019808, GO:0042597
VIT_200s0169g00050	NA	None	None	None	None	None	None	None	NA
VIT_200s0169g00060	hypothetical protein VITISV_008508 [Vitis vinifera]	None	None	None	None	None	None	None	GO:0003676, GO:0015074
VIT_200s0169g00070	uncharacterized protein loc100243707 isoform 1	AT1G15780	62	1e-12	0.63	0.85	NRB4	NA	GO:0003712, GO:0005667, GO:0006355
VIT_200s0169g00080	clathrin binding	AT1G31440	44	3e-06	0.44	0.63	NA	NA	GO:0005886, GO:0012505, GO:0015846, GO:0019808, GO:0030276, GO:0042597
VIT_200s0169g00090	arm repeat protein interacting with abf2-like	AT5G19330	70	1e-14	0.49	0.63	ARIA	Encodes an armadillo repeat protein involved in the abscisic acid response. The protein interacts with a transcription factor, ABF2, which controls ABA-dependent gene expression via the G-box-type ABA-responsive elements.	GO:0005515, GO:0005886, GO:0009651, GO:0009737, GO:0010187, GO:0031261, GO:0042127
VIT_200s0169g00100	NA	None	None	None	None	None	None	None	NA
VIT_200s0169g00110	NA	None	None	None	None	None	None	None	NA
VIT_200s0173g00030	NA	AT1G04730	50	5e-08	0.55	0.66	CTF18	Necessary for sister chromatid cohesion. Acts in synergy with ETG1.	NA
VIT_200s0173g00040	chromosome transmission fidelity protein 18 homolog	AT1G04730	431	3e-143	0.67	0.81	CTF18	Necessary for sister chromatid cohesion. Acts in synergy with ETG1.	GO:0005524, GO:0005634, GO:0005657, GO:0006261, GO:0007062, GO:0016887
VIT_200s0173g00060	hypothetical protein VITISV_001649 [Vitis vinifera]	None	None	None	None	None	None	None	GO:0003723, GO:0003964, GO:0006278, GO:0008270, GO:0015074
VIT_200s0173g00070	chromosome transmission fidelity protein 18 homolog	AT1G04730	113	9e-30	0.78	0.85	CTF18	Necessary for sister chromatid cohesion. Acts in synergy with ETG1.	GO:0005524, GO:0005634, GO:0005657, GO:0006261, GO:0007062, GO:0016887
VIT_200s0173g00110	probable -trehalose-phosphate synthase	AT1G23870	154	1e-43	0.48	0.63	ATTPS9, TPS9	Encodes an enzyme putatively involved in trehalose biosynthesis. The protein has a trehalose synthase (TPS)-like domain that may or may not be active as well as a trehalose phosphatase (TPP)-like domain.	GO:0003824, GO:0003825, GO:0004805, GO:0005982, GO:0005985, GO:0005992, GO:0008152
VIT_200s0173g00120	NA	None	None	None	None	None	None	None	NA
VIT_200s0173g00130	NA	AT1G07650	129	4e-34	0.43	0.64	NA	NA	GO:0000186, GO:0004709, GO:0005524, GO:0007178, GO:0009069, GO:0032440, GO:0055114
VIT_200s0173g00140	NA	AT3G57060	51	3e-08	0.5	0.69	NA	NA	NA
VIT_200s0173g00150	NA	None	None	None	None	None	None	None	NA
VIT_200s0173g00170	ribosomal protein s7	ATCG00900	234	3e-79	0.9	0.92	RPS7, RPS7.1	encodes a chloroplast ribosomal protein S7, a constituent of the small subunit of the ribosomal complex	GO:0003723, GO:0003735, GO:0005622, GO:0005739, GO:0005840, GO:0006412, GO:0009507, GO:0009579, GO:0015935, GO:0016020, GO:0016023, GO:0019843, GO:0030529, GO:0032940, GO:0042254
VIT_200s0173g00200	NA	None	None	None	None	None	None	None	NA
VIT_200s0173g00210	pentatricopeptide repeat-containing	AT3G22150	118	1e-30	0.44	0.66	NA	NA	GO:0016556
VIT_200s0173g00220	uncharacterized protein loc100854412	AT1G15780	95	8e-23	0.65	0.83	NRB4	NA	GO:0003712, GO:0005515, GO:0005667, GO:0006355
VIT_200s0173g00223	pentatricopeptide repeat-containing	AT1G53600	73	5e-16	0.42	0.63	NA	NA	GO:0004871, GO:0005525, GO:0005634, GO:0006355, GO:0007186
VIT_200s0173g00226	heat shock 70 kda protein	AT5G09590	111	1e-29	0.79	0.92	HSC70-5, MTHSC70-2	heat shock protein 70 (Hsc70-5); nuclear	GO:0005524, GO:0005618, GO:0005739, GO:0005886, GO:0006457, GO:0008270, GO:0009408, GO:0009507, GO:0009615, GO:0009651, GO:0032440, GO:0046686, GO:0051082, GO:0055114
VIT_200s0173g00230	NA	None	None	None	None	None	None	None	NA
VIT_200s0173g00240	NA	AT3G57060	53	6e-09	0.45	0.67	NA	NA	NA
VIT_200s0173g00250	probable lrr receptor-like serine threonine-protein kinase at1g07650-like	AT3G14840	99	1e-24	0.45	0.54	NA	NA	GO:0000165, GO:0000166, GO:0004672, GO:0004674, GO:0004713, GO:0005524, GO:0006468, GO:0009069, GO:0016491
VIT_200s0173g00260	atp binding	AT1G53420	63	6e-12	0.34	0.51	NA	NA	GO:0000186, GO:0004709, GO:0005524, GO:0007178, GO:0009069, GO:0032440, GO:0055114
VIT_200s0173g00270	NA	None	None	None	None	None	None	None	NA
VIT_200s0174g00010	NA	None	None	None	None	None	None	None	NA
VIT_200s0174g00060	unnamed protein product [Vitis vinifera]	AT2G29620	48	4e-07	0.92	0.92	NA	NA	GO:0003676, GO:0004806, GO:0008270, GO:0015074, GO:0016042, GO:0046486
VIT_200s0174g00065	maturase partial	Not in BLAST results	Not in BLAST results	Not in BLAST results	Not in BLAST results	Not in BLAST results	Not in BLAST results	Not in BLAST results	GO:0003723, GO:0006397, GO:0008033, GO:0008380, GO:0009507
VIT_200s0174g00070	ankyrin repeat-containing protein at3g12360-like	AT5G04730	190	5e-52	0.3	0.48	NA	NA	GO:0005515
VIT_200s0174g00075	ankyrin repeat-containing protein at3g12360-like	AT3G54070	68	2e-12	0.28	0.49	NA	NA	GO:0005515
VIT_200s0174g00080	NA	None	None	None	None	None	None	None	NA
VIT_200s0174g00090	NA	AT3G07500	132	6e-38	0.52	0.68	NA	NA	NA
VIT_200s0174g00100	protein far1-related sequence partial	AT3G07500	65	2e-13	0.47	0.77	NA	NA	GO:0005634, GO:0009639
VIT_200s0174g00110	uncharacterized protein	AT3G07510	246	3e-82	0.81	0.92	NA	NA	GO:0009507
VIT_200s0174g00120	far-red impaired responsive 1-like protein	AT3G07500	279	7e-95	0.68	0.81	NA	NA	GO:0005634, GO:0006301, GO:0009639
VIT_200s0174g00130	protein far1-related sequence 5-like	AT2G43280	218	6e-71	0.56	0.77	NA	NA	GO:0003676, GO:0005634, GO:0006301, GO:0009639, GO:0016740
VIT_200s0174g00140	NA	AT3G07500	137	5e-39	0.41	0.6	NA	NA	NA
VIT_200s0174g00150	ubiquitin carboxyl-terminal hydrolase 5-like	AT2G40930	1310	0	0.69	0.81	ATUBP5, PDE323, UBP5	Encodes ubiquitin-specific protease with nuclear localization signals that is likely to be involved in ubiquitin-mediated protein degradation.	GO:0000956, GO:0004221, GO:0004843, GO:0005634, GO:0006511, GO:0008233, GO:0008234, GO:0016579, GO:0016787, GO:0019941
VIT_200s0174g00153	transcription factor 21	AT2G31370	114	4e-27	0.47	0.74	NA	NA	GO:0003700, GO:0005667, GO:0006355, GO:0042221, GO:0043565, GO:0046983
VIT_200s0174g00156	probable transcription factor 21-like	AT1G06070	89	1e-18	0.28	0.51	NA	NA	GO:0003700, GO:0005667, GO:0006355, GO:0043565
VIT_200s0174g00160	cytochrome b561 ferric reductase transmembrane with domon related domain	AT3G07570	304	3e-101	0.49	0.64	NA	NA	GO:0004252, GO:0004497, GO:0004500, GO:0006548, GO:0016021, GO:0016023, GO:0016132
VIT_200s0174g00170	uncharacterized protein	AT3G07565	252	2e-82	0.58	0.72	NA	NA	GO:0000785, GO:0003677, GO:0003682, GO:0003723, GO:0003964, GO:0005634, GO:0006278, GO:0009507
VIT_200s0174g00190	60s ribosomal protein l5-like	AT5G39740	392	1e-136	0.66	0.75	OLI7, RPL5B	Encodes a ribosomal protein RPL5B that is involved in ribosome biogenesis and plays a role in organ size control by promoting cell proliferation and preventing compensation in normal leaf development.	GO:0003735, GO:0005622, GO:0005730, GO:0005773, GO:0005840, GO:0005886, GO:0006412, GO:0008097, GO:0008283, GO:0009507, GO:0009955, GO:0009965, GO:0010015, GO:0022625, GO:0042254
VIT_200s0174g00200	atp-binding family protein	AT4G12790	441	9e-157	0.78	0.93	NA	NA	GO:0000166, GO:0005524
VIT_200s0174g00210	cinnamyl alcohol dehydrogenase	AT1G72680	172	1e-52	0.63	0.75	ATCAD1, CAD1	NA	GO:0000166, GO:0003824, GO:0005488, GO:0008152, GO:0008270, GO:0009809, GO:0016491, GO:0045551, GO:0046029, GO:0046872, GO:0048037, GO:0055114
VIT_200s0174g00220	low quality protein: probable cinnamyl alcohol dehydrogenase 1-like	AT1G72680	252	7e-83	0.69	0.87	ATCAD1, CAD1	NA	GO:0000165, GO:0000166, GO:0002679, GO:0003824, GO:0005488, GO:0005507, GO:0005829, GO:0006612, GO:0006635, GO:0006812, GO:0008152, GO:0008270, GO:0009409, GO:0009507, GO:0009595, GO:0009697, GO:0009809, GO:0009862, GO:0009867, GO:0010200, GO:0010310, GO:0010337, GO:0010363, GO:0015446, GO:0015700, GO:0016491, GO:0016616, GO:0016756, GO:0019684, GO:0031348, GO:0034976, GO:0042344, GO:0042742, GO:…
VIT_200s0174g00230	type ii peroxiredoxin	AT1G65980	77	1e-17	0.64	0.79	TPX1	thioredoxin-dependent peroxidase	GO:0003676, GO:0004601, GO:0005634, GO:0005886, GO:0006979, GO:0008270, GO:0009507, GO:0009787, GO:0009910, GO:0010337, GO:0016049, GO:0019789, GO:0040008, GO:0046686, GO:0050826, GO:0051301, GO:0051920, GO:0055114, GO:2000070
VIT_200s0174g00240	dead-box atp-dependent rna helicase 27-like	AT3G18600	110	2e-29	0.67	0.83	NA	NA	GO:0001510, GO:0003723, GO:0005524, GO:0005730, GO:0005829, GO:0008026, GO:0009220, GO:0009909, GO:0034968
VIT_200s0174g00250	NA	None	None	None	None	None	None	None	NA
VIT_200s0174g00260	ubiquitin carboxyl-terminal hydrolase 23-like	AT5G57990	615	0	0.69	0.8	UBP23	Encodes a ubiquitin-specific protease.	GO:0002943, GO:0004221, GO:0004843, GO:0005622, GO:0005634, GO:0006511, GO:0008233, GO:0008234, GO:0008270, GO:0009165, GO:0016579, GO:0016787, GO:0017150, GO:0019941, GO:0050660, GO:0055114
VIT_200s0174g00270	cinnamyl alcohol dehydrogenase	AT1G72680	497	5e-176	0.68	0.83	ATCAD1, CAD1	NA	GO:0000165, GO:0000166, GO:0002679, GO:0003824, GO:0005488, GO:0005507, GO:0005829, GO:0006612, GO:0006635, GO:0006812, GO:0008152, GO:0008270, GO:0009409, GO:0009507, GO:0009595, GO:0009697, GO:0009809, GO:0009862, GO:0009867, GO:0010200, GO:0010310, GO:0010337, GO:0010363, GO:0015446, GO:0015700, GO:0016491, GO:0016616, GO:0016756, GO:0019684, GO:0031348, GO:0034976, GO:0042344, GO:0042742, GO:…
VIT_200s0174g00280	cinnamyl alcohol dehydrogenase	AT1G72680	430	4e-150	0.71	0.82	ATCAD1, CAD1	NA	GO:0000165, GO:0000166, GO:0002679, GO:0003824, GO:0005488, GO:0005507, GO:0005829, GO:0006612, GO:0006635, GO:0006812, GO:0008152, GO:0008270, GO:0009409, GO:0009507, GO:0009595, GO:0009697, GO:0009809, GO:0009862, GO:0009867, GO:0010200, GO:0010310, GO:0010337, GO:0010363, GO:0015446, GO:0015700, GO:0016491, GO:0016616, GO:0016756, GO:0019684, GO:0031348, GO:0034976, GO:0042344, GO:0042742, GO:…
VIT_200s0174g00290	NA	AT5G48340	506	1e-174	0.53	0.71	NA	NA	GO:0003700, GO:0005667, GO:0006355, GO:0043565
VIT_200s0174g00300	rna binding	AT1G74350	970	0	0.62	0.77	NA	NA	GO:0003723, GO:0003964, GO:0005739, GO:0006278, GO:0006397, GO:0008380, GO:0009507
VIT_200s0174g00310	s-like rnase	AT2G39780	70	2e-16	0.79	0.86	RNS2	S-like ribonuclease	GO:0003723, GO:0005576, GO:0005773, GO:0005783, GO:0007568, GO:0010168, GO:0010507, GO:0016075, GO:0033897
VIT_200s0174g00320	uncharacterized protein	AT5G12230	110	8e-30	0.63	0.8	MED19A	NA	GO:0000956, GO:0010413, GO:0016592, GO:0045492
VIT_200s0174g00330	NA	AT3G25500	62	3e-10	0.39	0.52	AFH1, AHF1, ATFH1, FH1	Poly-L-proline-containing (PLP) protein that form part of the signal-transduction cascade that leads to rearrangement of the actin cytoskeleton. AFH1 is a nonprocessive formin that moves from the barbered end to the side of an actin filament after the nucleation event.	NA
VIT_200s0179g00005	NA	AT3G54070	44	3e-06	0.31	0.58	NA	NA	NA
VIT_200s0179g00010	NA	AT3G18670	170	2e-47	0.32	0.56	NA	NA	NA
VIT_200s0179g00020	NA	None	None	None	None	None	None	None	NA
VIT_200s0179g00030	uncharacterized protein loc100257956	AT3G18670	203	2e-57	0.29	0.49	NA	NA	GO:0005515
VIT_200s0179g00040	NA	AT3G18670	171	1e-46	0.33	0.55	NA	NA	NA
VIT_200s0179g00050	NA	None	None	None	None	None	None	None	NA
VIT_200s0179g00055	ankyrin repeat-containing	Not in BLAST results	Not in BLAST results	Not in BLAST results	Not in BLAST results	Not in BLAST results	Not in BLAST results	Not in BLAST results	GO:0003676, GO:0005515, GO:0008270
VIT_200s0179g00060	NA	None	None	None	None	None	None	None	NA
VIT_200s0179g00070	NA	AT3G18670	146	1e-40	0.39	0.63	NA	NA	NA
VIT_200s0179g00080	NA	None	None	None	None	None	None	None	NA
VIT_200s0179g00090	protein tify 4b-like	AT4G14720	189	1e-56	0.41	0.53	PPD2, TIFY4B	PPD2 (and its paralog, PPD1) encode plant-specific putative DNA-binding proteins. Deletion of the PPD locus increases leaf lamina size and results in dome-shaped rather than flat leaves. Siliques are also altered in shape because of extra lamina growth.	GO:0005515, GO:0005634, GO:0007275, GO:0008152, GO:0009535, GO:0009987, GO:0019509, GO:0031977, GO:0042127, GO:0044699, GO:0046872, GO:0048366, GO:0051213
VIT_200s0179g00100	eto1-like protein 1-like	AT4G02680	1345	0	0.75	0.87	EOL1	Encodes a paralog of ETO1, which is a negative regulator of ACS5 (a key enzyme in ethylene biosynthesis pathway). EOL1 also interacts with and inhibits the activity of ACS5.	GO:0000394, GO:0005488, GO:0005515, GO:0005634, GO:0007267, GO:0009069, GO:0009086, GO:0009616, GO:0009855, GO:0010014, GO:0010050, GO:0010073, GO:0010267, GO:0010364, GO:0035196, GO:0042545
VIT_200s0179g00110	protein phosphatase	AT3G63320	260	2e-82	0.46	0.6	NA	NA	GO:0000287, GO:0003824, GO:0004672, GO:0004674, GO:0004721, GO:0004722, GO:0005524, GO:0006468, GO:0006470, GO:0008287, GO:0009069, GO:0016020, GO:0016021, GO:0016787, GO:0030145, GO:0046872
VIT_200s0179g00130	protein phosphatase 2c 51	AT3G63340	622	0	0.57	0.69	NA	NA	GO:0004674, GO:0004721, GO:0005524, GO:0005739, GO:0006468, GO:0006470, GO:0009069, GO:0043231
VIT_200s0179g00140	protein phosphatase 2c 51	AT3G63340	501	2e-166	0.56	0.69	NA	NA	GO:0000287, GO:0003824, GO:0004672, GO:0004674, GO:0004721, GO:0004722, GO:0005524, GO:0005634, GO:0005739, GO:0006468, GO:0006470, GO:0008287, GO:0009069, GO:0016020, GO:0016021, GO:0016787, GO:0030145, GO:0046872
VIT_200s0179g00150	heat stress transcription factor a-6b	AT3G22830	381	1e-129	0.57	0.73	AT-HSFA6B, HSFA6B	member of Heat Stress Transcription Factor (Hsf) family	GO:0003677, GO:0003700, GO:0005634, GO:0005667, GO:0005737, GO:0006355, GO:0006950, GO:0009407, GO:0009408, GO:0009644, GO:0032268, GO:0043565
VIT_200s0179g00160	NA	None	None	None	None	None	None	None	NA
VIT_200s0179g00170	zinc finger protein nutcracker-like	AT4G02670	394	3e-133	0.52	0.59	AtIDD12, IDD12	NA	GO:0003676, GO:0005622, GO:0008270
VIT_200s0179g00180	NA	AT5G19840	133	4e-36	0.41	0.61	NA	NA	NA
VIT_200s0179g00190	transcription factor jumonji domain-containing protein	AT5G19840	398	4e-135	0.63	0.76	NA	NA	GO:0005515, GO:0005634, GO:0006355
VIT_200s0179g00200	coated vesicle membrane	AT3G22845	325	8e-113	0.73	0.85	NA	NA	GO:0005773, GO:0005783, GO:0005794, GO:0006810, GO:0016020, GO:0016021, GO:0016023, GO:0016126, GO:0046520
VIT_200s0179g00210	transport protein	AT4G02660	4868	0	0.68	0.81	NA	NA	GO:0005488, GO:0005515, GO:0005634, GO:0007033, GO:0007165, GO:0009507, GO:0009737, GO:0009825, GO:0010090, GO:0016706, GO:0046872, GO:0055114
VIT_200s0179g00220	pentatricopeptide repeat-containing protein	AT3G63370	958	0	0.56	0.74	OTP86	Encodes a chloroplast RNA editing factor.	GO:0005515, GO:0005739, GO:0009507, GO:0031425
VIT_200s0179g00230	NA	None	None	None	None	None	None	None	NA
VIT_200s0179g00240	NA	None	None	None	None	None	None	None	NA
VIT_200s0179g00250	NA	None	None	None	None	None	None	None	NA
VIT_200s0179g00260	calcium-transporting atpase plasma membrane-type-like	AT3G63380	1428	0	0.72	0.83	NA	NA	GO:0000166, GO:0000287, GO:0002679, GO:0003824, GO:0005388, GO:0005509, GO:0005516, GO:0005524, GO:0006754, GO:0006810, GO:0006811, GO:0006812, GO:0006816, GO:0006882, GO:0008152, GO:0009624, GO:0010200, GO:0015085, GO:0015662, GO:0016020, GO:0016021, GO:0016529, GO:0016787, GO:0016820, GO:0030968, GO:0046872, GO:0070588
VIT_200s0179g00270	NA	AT3G63390	127	6e-36	0.53	0.63	NA	NA	GO:0043231
VIT_200s0179g00280	calmodulin-like protein	AT4G14640	212	2e-70	0.69	0.89	AtCML8, CAM8	encodes a divergent member of calmodulin, which is an EF-hand family of Ca2+-binding proteins. This gene is expressed in leaves, flowers and siliques. The gene functionally complements yeast calmodulin 1 (CAM1). Also the protein does not form formed a complex with a basic amphiphilic helical peptide in the presence of Ca2+ in vitro. Authors suggest that this gene may represent a Ca2+-binding sens…	GO:0005509, GO:0016491, GO:0019722, GO:0032440, GO:0055114
VIT_200s0179g00290	cyclophilin-like peptidyl-prolyl cis-trans isomerase family protein	AT3G63400	333	2e-104	0.72	0.82	NA	NA	GO:0000398, GO:0000413, GO:0000741, GO:0003755, GO:0005515, GO:0005829, GO:0006457, GO:0009560, GO:0016853
VIT_200s0179g00300	mpbq msbq methyltransferase 2	AT3G63410	263	4e-86	0.69	0.8	APG1, E37, IEP37, VTE3	Encodes a MPBQ/MSBQ methyltransferase located in the chloroplast inner envelope membrane. Mutant plants lack plastoquinone (PQ), suggesting that the APG1 protein is involved in the methylation step of PQ biosynthesis. The gene product is also involved in tocopherol (vitamin E) biosynthesis.	GO:0008152, GO:0008168, GO:0009941, GO:0010189, GO:0010236, GO:0019031, GO:0032259, GO:0051741
VIT_200s0179g00310	ammonium transporter	AT2G38290	558	0	0.65	0.78	AMT2, AMT2;1, ATAMT2	encodes a high-affinity ammonium transporter, which is expressed in shoot and root. Expression in root and shoot is under nitrogen and carbon dioxide regulation, respectively.	GO:0006810, GO:0008519, GO:0016020, GO:0016021, GO:0072488
VIT_200s0179g00320	NA	AT3G63430	218	3e-61	0.43	0.64	TRM5	NA	GO:0015986, GO:0016820, GO:0033178
VIT_200s0179g00330	NA	AT1G03055	238	8e-77	0.48	0.7	AtD27, D27	NA	GO:0009536, GO:0010223, GO:1901601
VIT_200s0179g00340	histone h2a	AT3G54560	229	1e-77	0.91	0.96	HTA11	Encodes HTA11, a histone H2A protein.	GO:0000786, GO:0001510, GO:0003677, GO:0005515, GO:0005634, GO:0005694, GO:0005730, GO:0005773, GO:0006334, GO:0006338, GO:0008283, GO:0009908, GO:0009909, GO:0016048, GO:0034968, GO:0042742, GO:0044030, GO:0046982, GO:0048449
VIT_200s0179g00350	pyruvate kinase	AT3G22960	815	0	0.75	0.88	PKP-ALPHA, PKP1	encodes a chloroplast pyruvate kinase alpha subunit. Important for seed oil biosynthesis. Ubiquitously expressed, with significantly increased expression in maturing seeds.	GO:0000166, GO:0000287, GO:0003824, GO:0004743, GO:0005524, GO:0005829, GO:0006094, GO:0006096, GO:0006144, GO:0006629, GO:0009507, GO:0009536, GO:0009570, GO:0009832, GO:0010431, GO:0015976, GO:0016049, GO:0016126, GO:0016301, GO:0016310, GO:0016740, GO:0030243, GO:0030955, GO:0046686, GO:0046872
VIT_200s0179g00360	uncharacterized protein	AT3G22970	360	3e-121	0.6	0.74	NA	NA	GO:0005634
VIT_200s0179g00370	NA	AT2G38830	280	2e-91	0.46	0.64	NA	NA	GO:0005768, GO:0006464, GO:0015031, GO:0019787, GO:0043687, GO:0044763, GO:0051246
VIT_200s0179g00380	beta-ketoacyl-coa synthase family protein	AT2G26640	280	1e-90	0.53	0.74	KCS11	Encodes KCS11, a member of the 3-ketoacyl-CoA synthase family involved in the biosynthesis of VLCFA (very long chain fatty acids).	GO:0003824, GO:0006633, GO:0006970, GO:0008152, GO:0009409, GO:0009416, GO:0009611, GO:0009922, GO:0009923, GO:0010345, GO:0016020, GO:0016747, GO:0042967
VIT_200s0181g00003	domain containing protein	None	None	None	None	None	None	None	GO:0016023, GO:0016998
VIT_200s0181g00006	domain containing protein	None	None	None	None	None	None	None	GO:0016998
VIT_200s0181g00010	hexose transporter	AT1G11260	862	0	0.83	0.9	ATSTP1, STP1	Encodes a H+/hexose cotransporter.	GO:0005215, GO:0005351, GO:0005634, GO:0005773, GO:0005886, GO:0006810, GO:0008643, GO:0009506, GO:0009624, GO:0009627, GO:0009735, GO:0009825, GO:0015145, GO:0015293, GO:0015749, GO:0016020, GO:0016021, GO:0016491, GO:0022891, GO:0031347, GO:0032440, GO:0055085, GO:0055114
VIT_200s0181g00020	vacuolar protein 8-like	AT1G61350	596	0	0.59	0.76	NA	NA	GO:0000221, GO:0005488, GO:0005515, GO:0006119, GO:0015991, GO:0016874, GO:0046961
VIT_200s0181g00030	NA	None	None	None	None	None	None	None	NA
VIT_200s0181g00040	f-box family protein	AT3G62980	662	0	0.57	0.73	AtTIR1, TIR1	Encodes an auxin receptor that mediates auxin-regulated transcription. It contains leucine-rich repeats and an F-box and interacts with ASK1, ASK2 and AtCUL1 to form SCF-TIR1, an SCF ubiquitin ligase complex. Related to yeast Grr1p and human SKP2 proteins, involved in ubiquitin-mediated processes. Required for normal response to auxin and repressed in response to flagellin. As part of the SCF com…	GO:0000822, GO:0002237, GO:0004842, GO:0005515, GO:0005634, GO:0005886, GO:0006952, GO:0007049, GO:0007275, GO:0009733, GO:0009734, GO:0009873, GO:0010011, GO:0010152, GO:0010311, GO:0016036, GO:0019005, GO:0019941, GO:0043224, GO:0048443, GO:0048589, GO:0071249, GO:0080022
VIT_200s0181g00045	uncharacterized protein loc100854557	None	None	None	None	None	None	None	GO:0005509, GO:0016491, GO:0050660, GO:0055114
VIT_200s0181g00050	NA	AT4G21500	112	2e-29	0.47	0.59	NA	NA	NA
VIT_200s0181g00060	tpa: spry-domain family protein	Not in BLAST results	Not in BLAST results	Not in BLAST results	Not in BLAST results	Not in BLAST results	Not in BLAST results	Not in BLAST results	GO:0003676, GO:0005515, GO:0030529
VIT_200s0181g00070	protein arv1 homolog	AT4G01510	70	2e-16	0.57	0.74	ARV2	NA	GO:0005739, GO:0005783, GO:0006661, GO:0006665, GO:0016020, GO:0016125
VIT_200s0181g00080	f-box family protein	AT4G21510	117	4e-32	0.44	0.63	AtFBS2, FBS2	NA	GO:0005515, GO:0006970, GO:0009611, GO:0009617, GO:0009651, GO:0009725, GO:0009737, GO:0009751, GO:0009753, GO:0009961, GO:0010243, GO:1901700
VIT_200s0181g00085	fbd-associated f-box protein	AT1G61330	208	8e-61	0.33	0.52	NA	NA	GO:0005515
VIT_200s0181g00090	guanine nucleotide-binding protein	AT4G21520	94	2e-24	0.7	0.8	NA	NA	GO:0000166, GO:0005515, GO:0005737, GO:0016301, GO:0016310, GO:0016773, GO:0080008
VIT_200s0181g00100	tpa: spry-domain family protein	None	None	None	None	None	None	None	GO:0003676, GO:0005515, GO:0030529
VIT_200s0181g00110	protein arv1 homolog	AT1G01020	47	1e-07	0.49	0.69	ARV1	NA	GO:0005783, GO:0006665, GO:0016125
VIT_200s0181g00120	guanine nucleotide-binding protein	AT4G21520	596	0	0.72	0.84	NA	NA	GO:0000166, GO:0005515, GO:0005739, GO:0016301, GO:0016310, GO:0016773, GO:0080008
VIT_200s0181g00130	riboflavin kinase	AT4G21470	578	0	0.72	0.85	ATFMN/FHY, FMN/FHY	Bifunctional enzyme that catalyzes hydrolysis of FMN to riboflavin, and phosphorylation of riboflavin to FMN.	GO:0003824, GO:0003919, GO:0008152, GO:0008531, GO:0008967, GO:0009231, GO:0009507, GO:0016036, GO:0016301, GO:0016310, GO:0016740, GO:0016779, GO:0016787, GO:0019375, GO:0045892, GO:0046487
VIT_200s0181g00140	riboflavin kinase	AT4G21470	577	0	0.73	0.86	ATFMN/FHY, FMN/FHY	Bifunctional enzyme that catalyzes hydrolysis of FMN to riboflavin, and phosphorylation of riboflavin to FMN.	GO:0003824, GO:0003919, GO:0008152, GO:0008531, GO:0008967, GO:0009231, GO:0009507, GO:0016036, GO:0016301, GO:0016310, GO:0016740, GO:0016779, GO:0016787, GO:0019375, GO:0045892, GO:0046487
VIT_200s0181g00150	f-box family protein	AT5G02930	153	4e-41	0.32	0.52	NA	NA	GO:0005515, GO:0008531, GO:0009231, GO:0016787
VIT_200s0181g00160	NA	AT3G18150	63	8e-12	0.29	0.49	NA	NA	NA
VIT_200s0181g00170	f-box lrr-repeat protein	AT5G02930	144	5e-38	0.31	0.5	NA	NA	GO:0005515, GO:0008531, GO:0009231, GO:0016787
VIT_200s0181g00175	f-box lrr-repeat protein	AT5G02930	122	3e-31	0.31	0.51	NA	NA	GO:0005515, GO:0008531, GO:0009231, GO:0016787
VIT_200s0181g00180	light-harvesting complex ii protein lhcb3	AT5G54270	483	2e-173	0.88	0.95	LHCB3, LHCB3*1	Lhcb3 protein is a component of the main light harvesting chlorophyll a/b-protein complex of Photosystem II (LHC II).	GO:0005198, GO:0009507, GO:0009535, GO:0009765, GO:0016020, GO:0030076
VIT_200s0181g00190	anaphase-promoting complex subunit 4	AT4G21530	585	0	0.68	0.82	APC4	NA	GO:0000166, GO:0005680, GO:0009790, GO:0030071, GO:0031145, GO:0048481
VIT_200s0181g00195	f-box family protein	AT5G56420	79	4e-17	0.37	0.58	NA	NA	GO:0005515, GO:0008531, GO:0009231, GO:0016787, GO:0016829
VIT_200s0181g00200	light-harvesting complex ii protein lhcb3	AT5G54270	481	8e-173	0.88	0.95	LHCB3, LHCB3*1	Lhcb3 protein is a component of the main light harvesting chlorophyll a/b-protein complex of Photosystem II (LHC II).	GO:0005198, GO:0009507, GO:0009535, GO:0009765, GO:0016020, GO:0030076
VIT_200s0181g00210	anaphase-promoting complex subunit 4	AT4G21530	936	0	0.7	0.83	APC4	NA	GO:0000166, GO:0005515, GO:0005680, GO:0009790, GO:0030071, GO:0031145, GO:0048481
VIT_200s0181g00220	calmodulin-binding protein	AT2G18750	508	2e-175	0.81	0.92	NA	NA	GO:0000166, GO:0004812, GO:0005516, GO:0005524, GO:0005634, GO:0005737, GO:0006412, GO:0006418, GO:0006487
VIT_200s0181g00230	lsd1 like protein	AT4G21610	134	5e-40	0.63	0.75	LOL2	Contains the same novel zinc finger motif with LSD1, a negative regulator of cell death and defense response. Due to differential splicing, it encodes two different proteins, one of which contains an additional, putative DNA binding motif. Northern analysis demonstrated that LOL2 transcripts containing the additional DNA binding motif are predominantly upregulated after treatment with both virule…	GO:0000303, GO:0001666, GO:0002240, GO:0003677, GO:0003700, GO:0005576, GO:0005667, GO:0009617, GO:0009626, GO:0009814, GO:0009862, GO:0010104, GO:0010310, GO:0010602, GO:0010618, GO:0031349, GO:0034052, GO:0045927, GO:2000121
VIT_200s0181g00240	uncharacterized protein	AT1G11240	120	2e-33	0.53	0.63	NA	NA	GO:0006259, GO:0007127
VIT_200s0181g00250	sphingosine kinase a-like	AT4G21540	622	0	0.62	0.78	SPHK1	Encodes a sphingosine kinase, also has enzyme activity towards other plant long-chain sphingoid bases. Involved in guard cell ABA signalling and seed germination.	GO:0001729, GO:0004143, GO:0005634, GO:0005794, GO:0006687, GO:0007205, GO:0008481, GO:0009395, GO:0009507, GO:0009705, GO:0009737, GO:0009845, GO:0016301, GO:0016310, GO:0016740, GO:0017050, GO:0046486, GO:0070300
VIT_200s0181g00260	b3 domain-containing transcription repressor val2	AT4G21550	390	3e-126	0.42	0.56	VAL3	NA	GO:0003677, GO:0005622, GO:0005634, GO:0006355, GO:0008270, GO:0009536, GO:0010030, GO:0044444, GO:0048580, GO:2000034
VIT_200s0183g00005	#NAME?	AT1G68020	73	7e-16	0.57	0.77	ATTPS6, TPS6	Encodes an enzyme putatively involved in trehalose biosynthesis. The protein has a trehalose synthase (TPS)-like domain and a trehalose phosphatase (TPP)-like domain. It can complement a yeast mutant lacking both of these activities suggesting that this is a bifunctional enzyme.	GO:0003825, GO:0004805, GO:0005739, GO:0005982, GO:0005985, GO:0005992
VIT_200s0183g00010	actin	AT5G09810	85	7e-21	0.47	0.64	ACT7	Member of Actin gene family.Mutants are defective in germination and root growth.	GO:0000166, GO:0005515, GO:0005524, GO:0005737, GO:0005856
VIT_200s0183g00020	NA	None	None	None	None	None	None	None	NA
VIT_200s0183g00025	probable atp-dependent rna helicase dhx36-like	AT2G01130	116	3e-30	0.56	0.66	NA	NA	GO:0003725, GO:0004332, GO:0005524, GO:0005622, GO:0006000, GO:0006013, GO:0006020, GO:0006094, GO:0006096, GO:0006098, GO:0008026, GO:0015976
VIT_200s0183g00030	tip41-like protein	AT4G34270	100	4e-27	0.82	0.91	NA	NA	GO:0005829
VIT_200s0183g00040	importin subunit alpha-1-like	AT3G06720	224	1e-70	0.79	0.88	AIMP, AT-IMP, ATKAP, IMPA-1, IMPA1, AIMP, AT-IMP, ATKAP, IMPA-1, IMPA1	Encodes importin alpha involved in nuclear import. Protein interacts with Agrobacterium proteins VirD2 and VirE2. Is not individually essential for Agrobacterium-mediated root transformation, but when overexpressed can rescue the impa-4 decreased transformation susceptibility phenotype.	GO:0005488, GO:0005515, GO:0005618, GO:0005635, GO:0005730, GO:0005829, GO:0006606, GO:0008565, GO:0048471
VIT_200s0183g00050	hypothetical protein VITISV_001649 [Vitis vinifera]	None	None	None	None	None	None	None	GO:0003723, GO:0003964, GO:0006278, GO:0008270, GO:0015074
VIT_200s0183g00060	NA	None	None	None	None	None	None	None	NA
VIT_200s0183g00070	hypothetical protein VITISV_016008 [Vitis vinifera]	None	None	None	None	None	None	None	GO:0003723, GO:0003964, GO:0006278, GO:0008270, GO:0015074
VIT_200s0183g00100	NA	None	None	None	None	None	None	None	NA
VIT_200s0183g00130	NA	None	None	None	None	None	None	None	NA
VIT_200s0183g00140	nadp-dependent malic enzyme	AT1G79750	89	9e-22	0.64	0.8	ATNADP-ME4, NADP-ME4	The malic enzyme (EC 1.1.1.40) encoded by AtNADP-ME4 is localized to chloroplasts. The gene is expressed throughout the whole plant and during embryogenesis and germination. A possible involvement in the fatty acid biosynthesis has been proposed.	GO:0004473, GO:0006090, GO:0006099, GO:0006108, GO:0006950, GO:0008270, GO:0009507, GO:0015976, GO:0042803, GO:0050897, GO:0051287, GO:0051289
VIT_200s0183g00150	rho gtpase	AT5G19390	65	3e-13	0.57	0.72	NA	Encodes a protein with similarity to REN1, a Rho GTPase activating protein.	GO:0005096, GO:0005543, GO:0005886, GO:0007165, GO:0009535, GO:0043547
VIT_200s0183g00160	hypothetical protein VITISV_007862 [Vitis vinifera]	None	None	None	None	None	None	None	GO:0003676, GO:0015074
VIT_200s0183g00170	uncharacterized protein loc100265452	Not in BLAST results	Not in BLAST results	Not in BLAST results	Not in BLAST results	Not in BLAST results	Not in BLAST results	Not in BLAST results	GO:0003723, GO:0003964, GO:0004190, GO:0005634, GO:0006278, GO:0006508, GO:0008270, GO:0015074
VIT_200s0183g00180	NA	None	None	None	None	None	None	None	NA
VIT_200s0183g00200	hypothetical protein VITISV_036847 [Vitis vinifera]	None	None	None	None	None	None	None	GO:0003723, GO:0003964, GO:0006278, GO:0008270, GO:0015074
VIT_200s0183g00210	importin subunit alpha-1-like	AT3G06720	224	2e-68	0.78	0.86	AIMP, AT-IMP, ATKAP, IMPA-1, IMPA1, AIMP, AT-IMP, ATKAP, IMPA-1, IMPA1	Encodes importin alpha involved in nuclear import. Protein interacts with Agrobacterium proteins VirD2 and VirE2. Is not individually essential for Agrobacterium-mediated root transformation, but when overexpressed can rescue the impa-4 decreased transformation susceptibility phenotype.	GO:0005488, GO:0005515, GO:0005618, GO:0005635, GO:0005730, GO:0005829, GO:0006606, GO:0008565, GO:0019048, GO:0048471
VIT_200s0183g00220	NA	None	None	None	None	None	None	None	NA
VIT_200s0183g00230	NA	None	None	None	None	None	None	None	NA
VIT_200s0183g00240	elongation factor 1-alpha	AT5G60390	132	1e-36	0.52	0.59	NA	NA	GO:0000166, GO:0003746, GO:0003924, GO:0004781, GO:0005525, GO:0005730, GO:0005739, GO:0005773, GO:0005840, GO:0005886, GO:0006144, GO:0006184, GO:0006412, GO:0006448, GO:0006790, GO:0009507, GO:0016740, GO:0016779, GO:0046686
VIT_200s0183g00250	NA	None	None	None	None	None	None	None	NA
VIT_200s0184g00010	ethylene-responsive transcription factor-like protein	AT4G13040	139	3e-41	0.66	0.72	NA	NA	GO:0003677, GO:0003700, GO:0005634, GO:0005667, GO:0006355
VIT_200s0184g00020	mitochondrial import inner membrane translocase subunit tim17 tim22 tim23 family protein	AT3G25120	192	2e-61	0.57	0.74	NA	NA	GO:0005743, GO:0005744, GO:0008565, GO:0009941, GO:0015031, GO:0015450, GO:0016021
VIT_200s0184g00030	smad fha domain-containing protein	AT3G07220	432	1e-151	0.71	0.8	AtFHA2, FHA2	NA	GO:0005515, GO:0005634
VIT_200s0184g00040	minichromosome maintenance protein	AT5G44635	1280	0	0.74	0.85	MCM6	NA	GO:0000084, GO:0000166, GO:0000727, GO:0003677, GO:0003678, GO:0003688, GO:0005515, GO:0005524, GO:0005634, GO:0005656, GO:0005657, GO:0005737, GO:0006260, GO:0006267, GO:0006268, GO:0006270, GO:0006271, GO:0008094, GO:0009378, GO:0009379, GO:0031261, GO:0031298, GO:0042555, GO:0043140, GO:0043142, GO:0046809
VIT_200s0184g00050	b-cell receptor-associated protein 31-like containing protein	AT5G48660	267	4e-90	0.75	0.89	NA	NA	GO:0005783, GO:0006886, GO:0016021
VIT_200s0184g00060	NA	AT4G33990	454	5e-149	0.4	0.6	EMB2758	NA	GO:0005515
VIT_200s0184g00062	uncharacterized protein loc100257233	AT1G68840	45	4e-05	0.26	0.48	AtRAV2, EDF2, RAP2.8, RAV2, TEM2	Rav2 is part of a complex that has been named `regulator of the (H+)-ATPase of the vacuolar and endosomal membranes' (RAVE)	GO:0003677, GO:0006355
VIT_200s0184g00064	hypothetical protein VITISV_038558 [Vitis vinifera]	AT1G05470	43	9e-06	0.39	0.59	CVP2	Encodes an inositol polyphosphate 5' phosphatase (5PTase) that is required for the proper recruitment of cells into developing vascular tissue in leaves and cotyledons. It is most similar to Type I 5PTases that are known to cleave a phosphate from IP3 or IP4. cvp2 mutants have elevated levels of IP3 and are hypersensitive to ABA in seed germination assays.	GO:0003677, GO:0006355
VIT_200s0184g00066	uncharacterized protein loc100257233	AT1G50680	43	7e-05	0.29	0.5	NA	NA	GO:0003677, GO:0005634, GO:0006355
VIT_200s0184g00070	pyruvate kinase	AT3G22960	125	5e-35	0.61	0.66	PKP-ALPHA, PKP1	encodes a chloroplast pyruvate kinase alpha subunit. Important for seed oil biosynthesis. Ubiquitously expressed, with significantly increased expression in maturing seeds.	GO:0000287, GO:0004743, GO:0005524, GO:0005829, GO:0006094, GO:0006096, GO:0006144, GO:0009570, GO:0009832, GO:0010431, GO:0015976, GO:0016049, GO:0016126, GO:0016310, GO:0030243, GO:0030955, GO:0046686
VIT_200s0184g00100	pyruvate kinase	AT3G22960	199	5e-61	0.81	0.91	PKP-ALPHA, PKP1	encodes a chloroplast pyruvate kinase alpha subunit. Important for seed oil biosynthesis. Ubiquitously expressed, with significantly increased expression in maturing seeds.	GO:0000287, GO:0004743, GO:0005524, GO:0005829, GO:0006094, GO:0006096, GO:0006144, GO:0009570, GO:0009832, GO:0010431, GO:0015976, GO:0016049, GO:0016126, GO:0016310, GO:0030243, GO:0030955, GO:0046686
VIT_200s0184g00102	ap2 erf and b3 domain-containing transcription factor rav2	AT1G68840	53	2e-08	0.28	0.47	AtRAV2, EDF2, RAP2.8, RAV2, TEM2	Rav2 is part of a complex that has been named `regulator of the (H+)-ATPase of the vacuolar and endosomal membranes' (RAVE)	GO:0003677, GO:0006355
VIT_200s0184g00104	uncharacterized protein loc100257233	AT1G68840	46	4e-06	0.24	0.45	AtRAV2, EDF2, RAP2.8, RAV2, TEM2	Rav2 is part of a complex that has been named `regulator of the (H+)-ATPase of the vacuolar and endosomal membranes' (RAVE)	GO:0003677, GO:0006355
VIT_200s0184g00106	ap2 erf and b3 domain-containing transcription factor rav2	AT1G68840	48	8e-07	0.32	0.52	AtRAV2, EDF2, RAP2.8, RAV2, TEM2	Rav2 is part of a complex that has been named `regulator of the (H+)-ATPase of the vacuolar and endosomal membranes' (RAVE)	GO:0003677, GO:0006355
VIT_200s0184g00110	auxin-induced in root cultures protein 12	AT3G07390	155	4e-45	0.39	0.56	AIR12	isolated from differential screening of a cDNA library from auxin-treated root culture. sequence does not show homology to any known proteins and is predicted to be extracellular.	GO:0004497, GO:0005886, GO:0009733, GO:0009734, GO:0010102, GO:0016020, GO:0016021, GO:0031225, GO:0046658
VIT_200s0184g00120	tmv resistance protein n-like	AT5G36930	410	2e-129	0.43	0.61	NA	NA	GO:0004888, GO:0005515, GO:0005524, GO:0005622, GO:0006915, GO:0006952, GO:0007165, GO:0017111, GO:0031224, GO:0043531, GO:0045087
VIT_200s0184g00130	NA	None	None	None	None	None	None	None	NA
VIT_200s0184g00140	NA	AT1G06790	40	6e-06	0.52	0.81	NA	NA	NA
VIT_200s0184g00150	uncharacterized protein loc100255052	Not in BLAST results	Not in BLAST results	Not in BLAST results	Not in BLAST results	Not in BLAST results	Not in BLAST results	Not in BLAST results	GO:0000785, GO:0003676, GO:0003677, GO:0003682, GO:0003723, GO:0003964, GO:0005634, GO:0006278, GO:0006333, GO:0008270, GO:0015074, GO:0016740
VIT_200s0184g00160	NA	None	None	None	None	None	None	None	NA
VIT_200s0184g00170	NA	None	None	None	None	None	None	None	NA
VIT_200s0184g00180	NA	AT1G71420	418	1e-138	0.5	0.67	NA	NA	NA
VIT_200s0184g00190	protein binding	AT5G19330	59	5e-11	0.8	0.89	ARIA	Encodes an armadillo repeat protein involved in the abscisic acid response. The protein interacts with a transcription factor, ABF2, which controls ABA-dependent gene expression via the G-box-type ABA-responsive elements.	GO:0005886, GO:0009651, GO:0009737, GO:0010187, GO:0031261, GO:0042127
VIT_200s0184g00200	NA	None	None	None	None	None	None	None	NA
VIT_200s0184g00210	NA	None	None	None	None	None	None	None	NA
VIT_200s0184g00220	NA	None	None	None	None	None	None	None	NA
VIT_200s0184g00230	NA	None	None	None	None	None	None	None	NA
VIT_200s0186g00010	dihydroxypolyprenylbenzoate methyltransferase	AT2G30920	198	2e-62	0.71	0.89	ATCOQ3, COQ3, EMB3002	The enzyme encoded by this gene has been shown to complement the Saccharomyces cerevisiae coq3 mutation and, therefore, to have hexaprenyldihydroxybenzoate methyltransferase activity. It is however likely that, in Arabidopsis, the enzyme catalyzes the methylation of nonaprenyldihydroxybenzoate as it is the prevalent polyprenoid in this plant species. The enzyme is a mitochondrial-localized methyl…	GO:0000394, GO:0004395, GO:0005740, GO:0006744, GO:0008152, GO:0008168, GO:0008425, GO:0009086, GO:0009793, GO:0016740, GO:0019243, GO:0032259
VIT_200s0186g00020	ubiquitin-like protein smt3	AT4G26840	169	8e-55	0.88	0.94	ATSUMO1, SUM1, SUMO, SUMO1	Encodes a small ubiquitin-like modifier (SUMO) polypeptide that becomes covalently attached to various intracellular protein targets, much like ubiquitination, leading to post-translational modification of those targets.	GO:0000287, GO:0004427, GO:0005515, GO:0005634, GO:0005737, GO:0005829, GO:0006094, GO:0006796, GO:0007010, GO:0009408, GO:0010286, GO:0010498, GO:0016925, GO:0031386, GO:0043433
VIT_200s0186g00050	NA	None	None	None	None	None	None	None	NA
VIT_200s0186g00070	NA	None	None	None	None	None	None	None	NA
VIT_200s0186g00080	ubiquitin-like protein smt3	AT4G26840	169	5e-55	0.88	0.94	ATSUMO1, SUM1, SUMO, SUMO1	Encodes a small ubiquitin-like modifier (SUMO) polypeptide that becomes covalently attached to various intracellular protein targets, much like ubiquitination, leading to post-translational modification of those targets.	GO:0000287, GO:0004427, GO:0005515, GO:0005634, GO:0005737, GO:0005829, GO:0006094, GO:0006796, GO:0007010, GO:0009408, GO:0010286, GO:0010498, GO:0016925, GO:0031386, GO:0043433
VIT_200s0186g00090	ring u-box domain-containing protein	AT3G25030	152	2e-43	0.35	0.44	NA	NA	GO:0005515, GO:0005516, GO:0008270, GO:0016874, GO:0046872
VIT_200s0186g00100	cell cycle checkpoint protein	AT4G17760	291	1e-97	0.6	0.75	NA	NA	GO:0000077, GO:0003684, GO:0003735, GO:0005634, GO:0005840, GO:0006261, GO:0006281, GO:0006308, GO:0006412, GO:0008853, GO:0042254
VIT_200s0186g00110	phosphate transporter pho1 homolog 3-like	AT1G14040	224	4e-69	0.8	0.89	NA	NA	GO:0005634, GO:0005829, GO:0005886, GO:0006817, GO:0009960, GO:0010017, GO:0010468, GO:0016021, GO:0016036, GO:0045793, GO:0080113
VIT_200s0187g00005	6-phosphofructokinase 2-like	AT5G47810	150	4e-44	0.88	0.91	PFK2	NA	GO:0003872, GO:0005524, GO:0005945, GO:0006000, GO:0006002, GO:0006012, GO:0006013, GO:0006094, GO:0006096, GO:0006098, GO:0009536, GO:0016310
VIT_200s0187g00010	metal ion binding	AT5G52730	43	6e-06	0.38	0.58	NA	NA	GO:0030001, GO:0046872
VIT_200s0187g00020	NA	AT1G55790	56	5e-10	0.32	0.53	NA	NA	NA
VIT_200s0187g00030	lysine ketoglutarate reductase trans-splicing related 1	AT1G67850	435	2e-152	0.74	0.86	NA	NA	GO:0005739
VIT_200s0187g00040	cysteine proteinase inhibitor	AT5G47550	128	2e-38	0.67	0.79	NA	NA	GO:0004869, GO:0005576, GO:0005618, GO:0006952, GO:0010466, GO:0030414
VIT_200s0187g00050	NA	None	None	None	None	None	None	None	GO:0004869
VIT_200s0187g00060	NA	AT2G40880	40	6e-05	0.35	0.55	ATCYSA, CYSA, FL3-27	Encodes a protein with cysteine proteinase inhibitor activity. Overexpression increases tolerance to abiotic stressors (i.e.salt,osmitic, cold stress).	GO:0004869, GO:0030414
VIT_200s0187g00070	NA	None	None	None	None	None	None	None	NA
VIT_200s0187g00080	NA	None	None	None	None	None	None	None	GO:0004869
VIT_200s0187g00090	NA	AT5G47550	45	4e-07	0.39	0.55	NA	NA	GO:0004869, GO:0005576, GO:0005618, GO:0006952, GO:0030414
VIT_200s0187g00100	NA	None	None	None	None	None	None	None	NA
VIT_200s0187g00105	atfp4-like protein	AT4G05030	68	2e-15	0.49	0.73	NA	NA	GO:0030001, GO:0046872
VIT_200s0187g00110	cysteine proteinase inhibitor	AT5G47550	97	1e-26	0.53	0.72	NA	NA	GO:0004869, GO:0005576, GO:0005618, GO:0006952, GO:0010466, GO:0030414
VIT_200s0187g00120	cysteine proteinase inhibitor	AT5G47550	73	4e-17	0.4	0.57	NA	NA	GO:0004869, GO:0005618, GO:0005886, GO:0009611, GO:0010466, GO:0030414, GO:0034605, GO:0042631, GO:0070417
VIT_200s0187g00130	tonoplast dicarboxylate transporter	AT5G47560	818	0	0.76	0.85	ATSDAT, ATTDT, TDT	Encodes a tonoplast malate/fumarate transporter.	GO:0000287, GO:0000932, GO:0003729, GO:0005215, GO:0005634, GO:0005773, GO:0006635, GO:0006810, GO:0006814, GO:0010072, GO:0015140, GO:0015743, GO:0016020, GO:0016021, GO:0016441, GO:0016558, GO:0017153, GO:0030145, GO:0031087, GO:0035725, GO:0042803, GO:0050072, GO:0051453, GO:0071423
VIT_200s0187g00140	photosystem ii cp43 chlorophyll apoprotein	ATCG00280	59	8e-12	0.71	0.73	PSBC	chloroplast gene encoding a CP43 subunit of the photosystem II reaction center. promoter contains a blue-light responsive element.	GO:0009523, GO:0009535, GO:0009772, GO:0016021, GO:0016168, GO:0018298, GO:0030076, GO:0045156
VIT_200s0187g00150	e3 ubiquitin-protein ligase upl5	AT4G12570	851	0	0.53	0.69	UPL5	Knock-out mutants showed accelerated senescence of leaves.	GO:0004842, GO:0005488, GO:0005515, GO:0005622, GO:0005737, GO:0006464, GO:0006855, GO:0009753, GO:0009755, GO:0010150, GO:0015238, GO:0015297, GO:0016020, GO:0016567, GO:0016874, GO:0016881, GO:0019941, GO:0042542
VIT_200s0187g00160	NA	None	None	None	None	None	None	None	GO:0042309, GO:0050825, GO:0050826
VIT_200s0187g00170	NA	AT4G12590	331	4e-115	0.84	0.92	NA	NA	GO:0000902, GO:0005739, GO:0005783, GO:0016021, GO:0016049, GO:0048193
VIT_200s0187g00180	NA	None	None	None	None	None	None	None	NA
VIT_200s0187g00190	brg-1 associated	AT4G22360	373	4e-127	0.57	0.66	NA	NA	GO:0003677, GO:0005515
VIT_200s0187g00200	NA	AT5G20130	162	2e-49	0.51	0.69	NA	NA	NA
VIT_200s0187g00210	rho gdp-dissociation inhibitor 1-like	AT3G07880	317	8e-109	0.66	0.82	SCN1	NA	GO:0005094, GO:0005515, GO:0005737, GO:0007015, GO:0009932, GO:0010053
VIT_200s0187g00220	NA	AT4G12590	331	4e-115	0.84	0.92	NA	NA	GO:0000902, GO:0005739, GO:0005783, GO:0016021, GO:0016049, GO:0048193
VIT_200s0187g00230	NA	None	None	None	None	None	None	None	NA
VIT_200s0187g00235	bifunctional inhibitor lipid-transfer protein seed storage 2s albumin-like protein	AT5G55410	79	6e-20	0.39	0.56	NA	NA	GO:0006508, GO:0006869, GO:0008233
VIT_200s0187g00240	brg-1 associated	AT4G22360	373	4e-127	0.57	0.66	NA	NA	GO:0003677, GO:0005515
VIT_200s0187g00250	NA	None	None	None	None	None	None	None	NA
VIT_200s0187g00260	NA	AT3G51970	286	2e-93	0.45	0.62	ASAT1, ATASAT1, ATSAT1	NA	GO:0005509, GO:0005634, GO:0007165, GO:0008270, GO:0009911, GO:0010228, GO:0016020, GO:0016021, GO:0016740, GO:0016746, GO:0050832
VIT_200s0187g00270	v0 subunit e	AT5G55290	120	6e-37	0.83	0.91	NA	NA	GO:0005773, GO:0006623, GO:0006661, GO:0006816, GO:0007030, GO:0009651, GO:0015078, GO:0015991, GO:0016787, GO:0033179, GO:0046933, GO:0046961, GO:0048193
VIT_200s0187g00280	hydrolyzing o-glycosyl	AT2G20680	462	8e-160	0.54	0.7	AtMAN2, MAN2	NA	GO:0003824, GO:0004553, GO:0005576, GO:0005975, GO:0006000, GO:0006013, GO:0006080, GO:0008152, GO:0016787, GO:0016798, GO:0016985, GO:0043169
VIT_200s0187g00290	bcl-2-associated athanogene 5	AT1G12060	224	4e-73	0.55	0.71	ATBAG5, BAG5	A member of Arabidopsis BAG (Bcl-2-associated athanogene) proteins, plant homologs of mammalian regulators of apoptosis. Plant BAG proteins are multi-functional and remarkably similar to their animal counterparts, as they regulate apoptotic-like processes ranging from pathogen attack, to abiotic stress, to plant development.	GO:0005515, GO:0006915, GO:0051087
VIT_200s0187g00300	fumarylacetoacetase	AT1G12050	532	0	0.81	0.92	NA	NA	GO:0003824, GO:0004334, GO:0005829, GO:0006570, GO:0008152, GO:0009072, GO:0015996, GO:0016787, GO:0042207
VIT_200s0187g00305	NA	AT3G51970	290	1e-94	0.45	0.62	ASAT1, ATASAT1, ATSAT1	NA	GO:0005509, GO:0005634, GO:0007165, GO:0008270, GO:0009911, GO:0010228, GO:0016746, GO:0050832
VIT_200s0187g00310	v0 subunit e	AT5G55290	125	7e-38	0.84	0.93	NA	NA	GO:0005773, GO:0006623, GO:0006661, GO:0006816, GO:0007030, GO:0009651, GO:0015078, GO:0015991, GO:0016787, GO:0033179, GO:0046933, GO:0046961, GO:0048193
VIT_200s0187g00320	hydrolyzing o-glycosyl	AT2G20680	455	7e-157	0.54	0.7	AtMAN2, MAN2	NA	GO:0003824, GO:0004553, GO:0005576, GO:0005975, GO:0006000, GO:0006013, GO:0006080, GO:0008152, GO:0016787, GO:0016798, GO:0016985, GO:0043169
VIT_200s0187g00330	bcl-2-associated athanogene 5	AT1G12060	128	1e-37	0.57	0.7	ATBAG5, BAG5	A member of Arabidopsis BAG (Bcl-2-associated athanogene) proteins, plant homologs of mammalian regulators of apoptosis. Plant BAG proteins are multi-functional and remarkably similar to their animal counterparts, as they regulate apoptotic-like processes ranging from pathogen attack, to abiotic stress, to plant development.	GO:0005515, GO:0005634, GO:0006915, GO:0051087
VIT_200s0187g00340	fumarylacetoacetase	AT1G12050	695	0	0.78	0.89	NA	NA	GO:0003824, GO:0004334, GO:0005829, GO:0006570, GO:0008152, GO:0009072, GO:0015996, GO:0016787, GO:0042207
VIT_200s0187g00350	transcription initiation factor iif subunit alpha-like	AT4G12610	403	3e-134	0.67	0.78	ATRAP74, RAP74	NA	GO:0003677, GO:0003743, GO:0003824, GO:0005634, GO:0005840, GO:0006367, GO:0006446, GO:0009507, GO:0009522, GO:0009579, GO:0015979, GO:0016021, GO:0045893
VIT_200s0187g00360	cucumber peeling	AT2G32300	89	1e-21	0.32	0.49	UCC1	Encodes a uclacyanin, a protein precursor that is closely related to precursors of stellacyanins and a blue copper protein from pea pods.	GO:0005507, GO:0009055, GO:0016023
VIT_200s0187g00370	NA	None	None	None	None	None	None	None	GO:0005507, GO:0009055
VIT_200s0187g00380	phosphatidate cytidylyltransferase-like	AT4G22340	458	5e-160	0.81	0.87	CDS2	NA	GO:0004605, GO:0005739, GO:0005783, GO:0008654, GO:0016020, GO:0016021, GO:0016024, GO:0016740, GO:0016772, GO:0016779, GO:0019408
VIT_200s0188g00010	atp binding	AT1G22060	106	9e-27	0.62	0.79	NA	NA	GO:0005773, GO:0010075
VIT_200s0188g00030	heavy metal transport detoxification domain-containing protein	AT5G24580	144	9e-42	0.66	0.83	NA	NA	GO:0005507, GO:0005634, GO:0006825, GO:0030001, GO:0046872
VIT_200s0188g00040	gamma-soluble nsf attachment protein	AT4G20410	65	1e-13	0.59	0.69	GAMMA-SNAP, GSNAP	Encodes a member of the gamma-soluble NSF attachment protein (gSNAP) gene family.	GO:0005488, GO:0005783, GO:0005794, GO:0005886, GO:0006886, GO:0043231, GO:0044444
VIT_200s0188g00043	serine palmitoyltransferase	AT4G36480	109	2e-28	0.47	0.7	ATLCB1, EMB2779, FBR11, LCB1	Encodes the LCB1 subunit of serine palmitoyltransferase. Together with the LCB2 subunit, forms a functional serine palmitoyltransferase complex, which catalyzes the first reaction of sphingolipid biosynthesis. Knockout of LCB1 was embryo lethal. Partial suppression of LCB1 expression led to smaller plants due to reduced cell expansion.	GO:0004758, GO:0005515, GO:0006687, GO:0009507, GO:0016021, GO:0016049, GO:0017059, GO:0030148, GO:0030170, GO:0042967, GO:0043067, GO:0046686
VIT_200s0188g00046	phosphatidylinositol 4-kinase type 2-beta	AT1G26270	66	2e-13	0.58	0.69	NA	NA	GO:0009536, GO:0016301, GO:0016310, GO:0016773, GO:0043424
VIT_200s0188g00050	peptidase m1 family protein	AT1G63770	95	3e-24	0.71	0.8	NA	NA	GO:0004177, GO:0004222, GO:0005773, GO:0005829, GO:0005886, GO:0006508, GO:0008237, GO:0008270, GO:0009570, GO:0009941, GO:0019243, GO:0046686, GO:0048046
VIT_200s0188g00070	phospholipid-translocating atpase	AT5G44240	357	6e-115	0.66	0.74	ALA2	NA	GO:0000287, GO:0004012, GO:0005524, GO:0005634, GO:0005768, GO:0005794, GO:0005802, GO:0006754, GO:0006812, GO:0008152, GO:0009506, GO:0015662, GO:0015917, GO:0016020, GO:0016021, GO:0016787
VIT_200s0188g00080	uncharacterized protein loc100233139	AT5G50340	119	7e-29	0.57	0.74	NA	NA	GO:0003684, GO:0003723, GO:0003964, GO:0004519, GO:0005524, GO:0005622, GO:0006278, GO:0006281
VIT_200s0188g00085	transcriptional activator demeter-like	AT2G36490	115	4e-30	0.74	0.82	DML1, ROS1	A repressor of transcriptional gene silencing. Functions by demethylating the target promoter DNA. Interacts physically with RPA2/ROR1. In the ros1 mutants, an increase in methylation is observed in a number of gene promoters. Among the loci affected by ros1, a few (RD29A and At1g76930) are affected in cytosine methylation in all sequence contexts (CpG, CpNpG or CpNpN), although many others are a…	GO:0003677, GO:0003906, GO:0004519, GO:0005515, GO:0005634, GO:0006284, GO:0006306, GO:0019104, GO:0031936, GO:0051539, GO:0080111
VIT_200s0188g00090	dicarboxylate tricarboxylate carrier	AT5G19760	158	3e-48	0.72	0.82	NA	NA	GO:0005488, GO:0005618, GO:0005739, GO:0005886, GO:0006810, GO:0006839, GO:0009941, GO:0016020, GO:0016021, GO:0055085
VIT_200s0188g00100	NA	AT4G12780	44	2e-06	0.71	0.76	NA	NA	NA
VIT_200s0188g00110	NA	None	None	None	None	None	None	None	NA
VIT_200s0188g00120	NA	None	None	None	None	None	None	None	NA
VIT_200s0188g00130	amino acid transporter aap4	AT5G09220	303	6e-100	0.77	0.91	AAP2	member of AAAP family	GO:0005887, GO:0006612, GO:0006833, GO:0006865, GO:0009651, GO:0009750, GO:0009963, GO:0010363, GO:0015172, GO:0015174, GO:0015175, GO:0015399, GO:0015800, GO:0015804, GO:0015809, GO:0016020, GO:0016021, GO:0030003, GO:0070838
VIT_200s0188g00140	amino acid permease	AT5G09220	139	2e-40	0.76	0.89	AAP2	member of AAAP family	GO:0005887, GO:0006612, GO:0006833, GO:0009651, GO:0009750, GO:0009963, GO:0010363, GO:0015172, GO:0015174, GO:0015175, GO:0015399, GO:0015800, GO:0015804, GO:0015809, GO:0016020, GO:0016021, GO:0030003, GO:0070838
VIT_200s0188g00150	auxilin-like protein	AT4G12780	92	2e-23	0.93	1	NA	NA	GO:0005634, GO:0005829, GO:0005886, GO:0031072
VIT_200s0188g00160	o-linked n-acetylglucosamine	AT2G43040	91	3e-22	0.74	0.85	NPG1	encodes a calmodulin-binding protein that is expressed specifically in pollen and is required for pollen development.	GO:0003913, GO:0005516, GO:0005634, GO:0006281, GO:0016132, GO:0016740
VIT_200s0188g00170	small nuclear ribonucleoprotein sm d3	AT1G20580	97	3e-27	0.96	1	NA	NA	GO:0001510, GO:0003676, GO:0005730, GO:0005732, GO:0005829, GO:0016604
VIT_200s0188g00180	pleckstrin homology domain-containing	AT5G19390	100	1e-24	0.54	0.71	NA	Encodes a protein with similarity to REN1, a Rho GTPase activating protein.	GO:0005096, GO:0005543, GO:0005886, GO:0007165, GO:0009535, GO:0043547
VIT_200s0188g00183	pattern formation protein emb30-like	AT1G13980	134	4e-36	0.65	0.81	EMB30, GN, VAN7	Encodes a GDP/GTP exchange factor for small G-proteins of the ADP ribosylation factor (RAF) class, and as regulator of intracellular trafficking. Homologous to Sec7p and YEC2 from yeast. Involved in the specification of apical-basal pattern formation. Essential for cell division, expansion and adhesion. It appears that heteotypic binding between the DCB and C-terminal domains of two GNOM proteins…	GO:0000911, GO:0001736, GO:0003002, GO:0005086, GO:0005768, GO:0005886, GO:0006094, GO:0006897, GO:0007062, GO:0007155, GO:0009826, GO:0009942, GO:0010072, GO:0010087, GO:0010090, GO:0010228, GO:0010292, GO:0010311, GO:0010431, GO:0010498, GO:0010540, GO:0030244, GO:0032012, GO:0032509, GO:0033044, GO:0042803, GO:0043087, GO:0045010, GO:0045595, GO:0048209, GO:0048449, GO:0048765, GO:0071555, GO:…
VIT_200s0188g00186	u-box domain-containing protein 9	None	None	None	None	None	None	None	GO:0005524
VIT_200s0188g00190	auxilin-related protein 2-like	AT4G12770	62	1e-11	0.37	0.52	NA	NA	GO:0003677, GO:0004519, GO:0005622, GO:0006281, GO:0031072
VIT_200s0188g00200	NA	AT4G36520	42	1e-05	0.47	0.6	NA	NA	NA
VIT_200s0188g00210	auxilin-like protein	AT4G12780	145	5e-40	0.62	0.71	NA	NA	GO:0003677, GO:0004519, GO:0005829, GO:0005886, GO:0006281, GO:0031072
VIT_200s0188g00220	NA	None	None	None	None	None	None	None	NA
VIT_200s0188g00222	rho gtpase	AT5G12150	48	3e-07	0.47	0.67	NA	Encodes a protein with similarity to REN1, a Rho GTPase activating protein.	GO:0000287, GO:0003676, GO:0003779, GO:0004012, GO:0004672, GO:0005096, GO:0005524, GO:0005543, GO:0006468, GO:0006812, GO:0007165, GO:0009535, GO:0015074, GO:0015917, GO:0016021, GO:0043547
VIT_200s0188g00224	NA	AT2G46520	115	4e-29	0.63	0.8	NA	NA	GO:0000059, GO:0005643, GO:0005829, GO:0006094, GO:0007010, GO:0008565, GO:0009506, GO:0009507, GO:0009611, GO:0009620, GO:0009695, GO:0009753, GO:0010498, GO:0018149
VIT_200s0188g00226	wd40 and beach domain-containing protein	AT1G58230	178	2e-50	0.52	0.72	NA	NA	GO:0005739, GO:0007165, GO:0016023
VIT_200s0188g00230	NA	None	None	None	None	None	None	None	NA
VIT_200s0189g00010	uncharacterized protein	AT3G25130	141	2e-37	0.56	0.72	NA	NA	GO:0005886
VIT_200s0189g00020	NA	None	None	None	None	None	None	None	NA
VIT_200s0189g00030	phospholipid-transporting atpase 3-like	Not in BLAST results	Not in BLAST results	Not in BLAST results	Not in BLAST results	Not in BLAST results	Not in BLAST results	Not in BLAST results	GO:0000287, GO:0004012, GO:0005524, GO:0005768, GO:0005794, GO:0005802, GO:0005886, GO:0006612, GO:0006754, GO:0006862, GO:0006888, GO:0010363, GO:0015662, GO:0015696, GO:0015802, GO:0015917, GO:0016020, GO:0016021, GO:0016820, GO:0019829, GO:0043069, GO:0043090, GO:0043269, GO:0048194, GO:0048367, GO:0048527
VIT_200s0189g00040	hypothetical protein VITISV_009673 [Vitis vinifera]	None	None	None	None	None	None	None	GO:0003723, GO:0003964, GO:0006278, GO:0008270, GO:0015074
VIT_200s0189g00050	NA	AT3G24100	67	3e-16	0.79	0.85	NA	NA	NA
VIT_200s0189g00060	gibberellin induced protein	AT5G15230	84	2e-22	0.69	0.78	GASA4	gibberellin-regulated (GASA4)	GO:0016023
VIT_200s0189g00070	gibberellin-regulated protein 4	AT5G15230	93	1e-25	0.45	0.57	GASA4	gibberellin-regulated (GASA4)	GO:0016023
VIT_200s0189g00080	gtp-binding protein 1	AT5G52210	212	1e-69	0.75	0.88	ATARLB1, ATGB1, GB1	A member of ARF-like GTPase family. A thaliana has 21 members, in two subfamilies, ARF and ARF-like (ARL) GTPases.	GO:0000166, GO:0005525, GO:0005622, GO:0006891, GO:0007264
VIT_200s0189g00090	NA	AT3G61370	91	4e-23	0.48	0.67	NA	NA	NA
VIT_200s0189g00100	NA	None	None	None	None	None	None	None	NA
VIT_200s0189g00110	cytochrome p450 82c4-like	AT4G31940	232	4e-73	0.59	0.79	CYP82C4	member of CYP82C	GO:0004497, GO:0005506, GO:0009055, GO:0016491, GO:0016705, GO:0020037, GO:0033772, GO:0046872, GO:0055114
VIT_200s0192g00010	NA	None	None	None	None	None	None	None	NA
VIT_200s0192g00020	probable atp-dependent rna helicase dhx36-like	AT2G01130	128	3e-34	0.55	0.64	NA	NA	GO:0003725, GO:0004332, GO:0005524, GO:0005622, GO:0006000, GO:0006013, GO:0006020, GO:0006094, GO:0006096, GO:0006098, GO:0008026, GO:0015976
VIT_200s0192g00030	NA	AT4G34270	75	9e-18	0.69	0.82	NA	NA	NA
VIT_200s0192g00040	NA	None	None	None	None	None	None	None	NA
VIT_200s0192g00060	hypothetical protein VITISV_007862 [Vitis vinifera]	None	None	None	None	None	None	None	GO:0003676, GO:0015074
VIT_200s0192g00070	unnamed protein product [Vitis vinifera]	None	None	None	None	None	None	None	GO:0005634
VIT_200s0192g00090	hypothetical protein VITISV_001649 [Vitis vinifera]	None	None	None	None	None	None	None	GO:0003723, GO:0003964, GO:0006278, GO:0008270, GO:0015074
VIT_200s0192g00100	hypothetical protein VITISV_027578 [Vitis vinifera]	None	None	None	None	None	None	None	GO:0003676, GO:0003723, GO:0003964, GO:0006278, GO:0008270
VIT_200s0192g00120	atp-dependent zinc metalloprotease ftsh mitochondrial-like	AT2G26140	101	3e-26	0.71	0.82	ftsh4	encodes an FtsH protease that is localized to the mitochondrion	GO:0004222, GO:0005524, GO:0005739, GO:0006508, GO:0008568, GO:0009536, GO:0016020, GO:0030163, GO:0046872
VIT_200s0192g00130	uncharacterized protein loc100247650	None	None	None	None	None	None	None	GO:0003723, GO:0003964, GO:0006278, GO:0015074
VIT_200s0192g00140	NA	AT4G26070	48	2e-07	0.66	0.72	ATMEK1, MEK1, MKK1, NMAPKK	Member of MAP Kinase Kinase. Likely functions in a stress-activated MAPK pathway. Can phosphorylate the MAPK AtMPK4, in response to stress. Gets phosphorylated by MEKK1 in response to wounding.	NA
VIT_200s0193g00010	NA	None	None	None	None	None	None	None	NA
VIT_200s0193g00020	NA	None	None	None	None	None	None	None	NA
VIT_200s0193g00030	pentatricopeptide repeat-containing protein chloroplastic-like	AT5G59200	670	0	0.6	0.78	OTP80	Encodes a chloroplast RNA editing factor.	GO:0005488, GO:0005515, GO:0005739, GO:0009062, GO:0009507, GO:0009536, GO:0031425
VIT_200s0193g00040	NA	None	None	None	None	None	None	None	NA
VIT_200s0193g00050	NA	AT5G04730	76	2e-16	0.38	0.6	NA	NA	NA
VIT_200s0193g00080	ankyrin repeat-containing protein at3g12360-like	AT3G18670	66	3e-12	0.27	0.46	NA	NA	GO:0005515
VIT_200s0193g00085	transcriptional activator demeter	AT2G36490	109	7e-28	0.71	0.81	DML1, ROS1	A repressor of transcriptional gene silencing. Functions by demethylating the target promoter DNA. Interacts physically with RPA2/ROR1. In the ros1 mutants, an increase in methylation is observed in a number of gene promoters. Among the loci affected by ros1, a few (RD29A and At1g76930) are affected in cytosine methylation in all sequence contexts (CpG, CpNpG or CpNpN), although many others are a…	GO:0003906, GO:0004519, GO:0005509, GO:0005515, GO:0006284, GO:0006306, GO:0006349, GO:0009793, GO:0019104, GO:0031936, GO:0043078, GO:0051539, GO:0080111
VIT_200s0193g00090	acetyl-coenzyme a carboxylase carboxyl transferase subunit alpha	AT2G38040	78	1e-16	0.51	0.71	CAC3	encodes the carboxyltransferase alpha subunit of acetyl-CoA carboxylase, involved in de novo fatty acid biosynthesis	GO:0003989, GO:0006090, GO:0006633, GO:0006744, GO:0009317, GO:0009570, GO:0009941, GO:0016020, GO:0016740
VIT_200s0193g00093	NA	AT3G53360	51	2e-08	0.43	0.64	NA	NA	NA
VIT_200s0193g00096	ankyrin repeat-containing protein at3g12360-like	None	None	None	None	None	None	None	GO:0005515
VIT_200s0193g00100	NA	None	None	None	None	None	None	None	NA
VIT_200s0193g00110	NA	AT5G04730	170	4e-47	0.31	0.54	NA	NA	NA
VIT_200s0193g00140	wall-associated receptor kinase 2-like	AT4G00980	109	1e-27	0.29	0.55	NA	NA	GO:0003676, GO:0003677, GO:0003713, GO:0004806, GO:0005488, GO:0006355, GO:0008270, GO:0015074, GO:0016042, GO:0046486
VIT_200s0193g00142	maturase partial	Not in BLAST results	Not in BLAST results	Not in BLAST results	Not in BLAST results	Not in BLAST results	Not in BLAST results	Not in BLAST results	GO:0003723, GO:0006397, GO:0008033, GO:0008380, GO:0009507
VIT_200s0193g00144	NA	None	None	None	None	None	None	None	NA
VIT_200s0193g00146	NA	None	None	None	None	None	None	None	NA
VIT_200s0193g00150	NA	AT3G18670	150	6e-41	0.32	0.54	NA	NA	NA
VIT_200s0193g00160	NA	AT5G04730	50	1e-06	0.21	0.37	NA	NA	NA
VIT_200s0193g00165	transcriptional activator demeter	AT2G36490	107	2e-27	0.69	0.81	DML1, ROS1	A repressor of transcriptional gene silencing. Functions by demethylating the target promoter DNA. Interacts physically with RPA2/ROR1. In the ros1 mutants, an increase in methylation is observed in a number of gene promoters. Among the loci affected by ros1, a few (RD29A and At1g76930) are affected in cytosine methylation in all sequence contexts (CpG, CpNpG or CpNpN), although many others are a…	GO:0003906, GO:0004519, GO:0005515, GO:0006284, GO:0006306, GO:0006349, GO:0009793, GO:0019104, GO:0031936, GO:0043078, GO:0051539, GO:0080111
VIT_200s0193g00170	acetyl-coenzyme a carboxylase carboxyl transferase subunit alpha	AT2G38040	79	3e-17	0.51	0.72	CAC3	encodes the carboxyltransferase alpha subunit of acetyl-CoA carboxylase, involved in de novo fatty acid biosynthesis	GO:0003989, GO:0006090, GO:0006633, GO:0006744, GO:0009317, GO:0009570, GO:0009941, GO:0016020, GO:0016740
VIT_200s0194g00010	NA	AT5G56075	163	3e-49	0.47	0.63	NA	NA	GO:0000166, GO:0004826, GO:0005524, GO:0005737, GO:0006412, GO:0006432
VIT_200s0194g00020	dna-directed rna polymerase ii subunit rpb4	AT4G15950	168	2e-51	0.44	0.6	NRPD4, NRPE4, RDM2	Non-catalytic subunit common to Nuclear DNA-dependent RNA polymerases IV and V; homologous to budding yeast RPB4. Role in gene silencing. Required for RNA-directed DNA methylation.	GO:0000166, GO:0000418, GO:0000419, GO:0003824, GO:0003899, GO:0005730, GO:0006144, GO:0006206, GO:0006351, GO:0010426, GO:0016757, GO:0030422, GO:0044237
VIT_200s0194g00030	heat shock protein	AT5G56000	1212	0	0.91	0.97	AtHsp90.4, Hsp81.4	NA	GO:0005524, GO:0005618, GO:0005730, GO:0005739, GO:0005829, GO:0005886, GO:0006457, GO:0006950, GO:0009414, GO:0009651, GO:0009870, GO:0009908, GO:0010286, GO:0048046, GO:0048366, GO:0050821, GO:0051082, GO:0071277
VIT_200s0194g00040	calcineurin b-like protein 3	Not in BLAST results	Not in BLAST results	Not in BLAST results	Not in BLAST results	Not in BLAST results	Not in BLAST results	Not in BLAST results	GO:0005509, GO:0005515, GO:0005886, GO:0009705, GO:0022626
VIT_200s0194g00050	NA	None	None	None	None	None	None	None	NA
VIT_200s0194g00060	NA	None	None	None	None	None	None	None	NA
VIT_200s0194g00070	zinc finger protein constans-like protein	AT5G48250	399	3e-136	0.51	0.67	BBX8	NA	GO:0003677, GO:0005515, GO:0005622, GO:0005634, GO:0005886, GO:0008270, GO:0046872, GO:0048579
VIT_200s0194g00080	btb poz domain-containing protein at5g47800-like	AT5G47800	675	0	0.57	0.7	NA	NA	GO:0004871, GO:0004872, GO:0005515, GO:0005886, GO:0007165, GO:0009416
VIT_200s0194g00090	nuclear inhibitor of protein phosphatase-	AT5G47790	464	8e-162	0.57	0.68	NA	NA	GO:0005515
VIT_200s0194g00100	c2 and gram domain-containing protein at1g03370-like	AT1G03370	1423	0	0.68	0.81	NA	NA	GO:0004842, GO:0005215, GO:0005515, GO:0005634, GO:0005739, GO:0006810, GO:0008270, GO:0010152, GO:0016020, GO:0016301, GO:0016310, GO:0019722, GO:0042787, GO:0048015
VIT_200s0194g00110	phosphoglycolate phosphatase	AT5G47760	489	2e-174	0.77	0.9	ATPGLP2, ATPK5, PGLP2	serine/threonine protein kinase	GO:0003824, GO:0004674, GO:0008152, GO:0008967, GO:0009069, GO:0009507, GO:0016310, GO:0016311, GO:0016787, GO:0016791, GO:0019497, GO:0046487
VIT_200s0194g00120	serine acetyltransferase	AT3G13110	358	6e-122	0.58	0.74	ATSERAT2;2, SAT-1, SAT-A, SAT-M, SAT3, SERAT2;2	Encodes a mitochondrial serine O-acetyltransferase involved in sulfur assimilation and cysteine biosynthesis. Expressed in the vascular system.	GO:0005515, GO:0005634, GO:0005737, GO:0005739, GO:0005829, GO:0006535, GO:0006569, GO:0008270, GO:0009001, GO:0009409, GO:0009507, GO:0009684, GO:0009970, GO:0010167, GO:0015706, GO:0016740, GO:0019761, GO:0042967, GO:0046686
VIT_200s0194g00130	histone acetyltransferase complex component	AT4G16420	650	0	0.61	0.73	ADA2B, PRZ1	Transcriptional co-activator. Essential for the developmental switch from cell proliferation to cell differentiation in response to variations in auxin and cytokinin concentrations.	GO:0000785, GO:0000956, GO:0003677, GO:0003682, GO:0003700, GO:0003713, GO:0005515, GO:0005667, GO:0006346, GO:0006396, GO:0008270, GO:0008284, GO:0009631, GO:0009644, GO:0009733, GO:0009735, GO:0016246, GO:0016740, GO:0022402, GO:0042542
VIT_200s0194g00140	agenet domain-containing protein bromo-adjacent homology domain-containing protein	AT5G55600	352	1e-113	0.49	0.65	NA	NA	GO:0003677, GO:0003723, GO:0044238, GO:0044260
VIT_200s0194g00150	agenet domain-containing protein bromo-adjacent homology domain-containing protein	AT5G55600	142	5e-40	0.57	0.78	NA	NA	GO:0000956, GO:0003677, GO:0003723, GO:0005634, GO:0006487
VIT_200s0194g00155	agenet domain-containing protein bromo-adjacent homology domain-containing protein	AT5G55600	115	1e-30	0.6	0.8	NA	NA	GO:0000956, GO:0003677, GO:0003723, GO:0005634, GO:0006487
VIT_200s0194g00160	uncharacterized protein	AT4G16410	152	7e-45	0.63	0.77	NA	NA	GO:0005515, GO:0009507, GO:0016209, GO:0016491, GO:0055114
VIT_200s0194g00170	NA	AT1G32583	192	6e-62	0.69	0.8	NA	NA	GO:0001709, GO:0005515, GO:0005576, GO:0009408, GO:0048653
VIT_200s0194g00180	NA	AT3G09950	82	5e-21	0.58	0.73	NA	NA	NA
VIT_200s0194g00190	NA	AT3G13130	84	9e-20	0.34	0.48	NA	NA	NA
VIT_200s0194g00200	protein far1-related sequence 10-like	AT5G28530	803	0	0.57	0.73	FRS10	NA	GO:0005634, GO:0008270, GO:0009639, GO:0046872
VIT_200s0194g00210	outward rectifying potassium channel	AT5G55630	387	2e-132	0.63	0.79	ATKCO1, ATTPK1, KCO1, TPK1	Encodes AtTPK1 (KCO1), a member of the Arabidopsis thaliana K+ channel family of AtTPK/KCO proteins. AtTPK1 is targeted to the vacuolar membrane. Forms homomeric ion channels in vivo. Voltage-independent and Ca2+-activated K+ channel. Activated by 14-3-3 proteins.	GO:0005216, GO:0005267, GO:0005509, GO:0005774, GO:0006810, GO:0006811, GO:0006813, GO:0010029, GO:0010119, GO:0015269, GO:0016020, GO:0016021, GO:0030007, GO:0051260, GO:0071805
VIT_200s0194g00220	NA	AT4G16400	103	2e-28	0.57	0.72	NA	NA	NA
VIT_200s0194g00230	proteasome subunit alpha type-2-b	AT1G79210	73	1e-17	0.87	0.95	NA	NA	GO:0004298, GO:0005634, GO:0005839, GO:0009507, GO:0010043, GO:0019773, GO:0022626, GO:0042742, GO:0043161, GO:0051603, GO:0051788, GO:0080129
VIT_200s0194g00240	unnamed protein product [Vitis vinifera]	AT3G06910	55	3e-09	0.3	0.53	AtULP1a, ELS1, ULP1A	Encodes a deSUMOylating enzyme. In vitro it has both peptidase activity and isopeptidase activity: it can cleave the C-terminal residues from SUMO to activate it for attachment to a target protein and it can also act on the isopeptide bond between SUMO and another protein. In vitro assays suggest that this enzyme is active against SUMO1 and SUMO2. It has weak activity with SUMO3 and cannot act on…	GO:0004197, GO:0006508, GO:0008234
VIT_200s0194g00250	outward rectifying potassium channel	AT5G55630	387	8e-133	0.63	0.8	ATKCO1, ATTPK1, KCO1, TPK1	Encodes AtTPK1 (KCO1), a member of the Arabidopsis thaliana K+ channel family of AtTPK/KCO proteins. AtTPK1 is targeted to the vacuolar membrane. Forms homomeric ion channels in vivo. Voltage-independent and Ca2+-activated K+ channel. Activated by 14-3-3 proteins.	GO:0005216, GO:0005267, GO:0005509, GO:0005774, GO:0006810, GO:0006811, GO:0006813, GO:0006814, GO:0010029, GO:0010119, GO:0015269, GO:0015501, GO:0015813, GO:0015846, GO:0016020, GO:0016021, GO:0030007, GO:0051260, GO:0071805
VIT_200s0194g00260	microtubule-associated protein 70-5-like	AT4G17220	450	8e-154	0.58	0.7	ATMAP70-5, MAP70-5	Encodes a microtubule associated protein (MAP70-5). Regulates secondary wall patterning in wood cells. Expressed in all tissues.	GO:0005886, GO:0007010, GO:0008017, GO:0009832, GO:0010005, GO:0010051, GO:0010413, GO:0045298, GO:0045492
VIT_200s0194g00270	pentatricopeptide repeat-containing protein chloroplastic-like	AT4G16390	1027	0	0.71	0.83	SVR7	NA	GO:0000166, GO:0003723, GO:0005515, GO:0009507, GO:0009536, GO:0009570, GO:0009658, GO:0031425, GO:0045036, GO:0045727
VIT_200s0194g00280	cyclin d3	AT4G34160	183	2e-54	0.65	0.79	CYCD3, CYCD3;1	encodes a cyclin D-type protein involved in the switch from cell proliferation to the final stages of differentiation. The gene is transcriptionally regulated by cytokinin and brassinosteroid. Protein interacts with cyclin-dependent kinase inhibitor ICK1.	GO:0000079, GO:0000082, GO:0005634, GO:0007049, GO:0009735, GO:0009741, GO:0009744, GO:0019901, GO:0042127, GO:0051301
VIT_200s0194g00290	4-hydroxy-3-methylbut-2-enyl diphosphate reductase	AT4G34350	85	8e-21	0.76	0.92	CLB6, HDR, ISPH	Arabidopsis ISPH is involved in the plastid nonmevalonate pathway of isoprenoid biosynthesis. It was shown to complement the lethal phenotype of E. coli ispH mutant and is therefore most likely encodes a protein with 4-hydroxy-3-methylbut-2-en-1-yl diphosphate reductase activity involved in the last step of mevalonate-independent isopentenyl biosynthesis. Mutant has Albino seedling.	GO:0008219, GO:0009570, GO:0016021, GO:0016114, GO:0019288, GO:0046429, GO:0046677, GO:0051745, GO:0055114
VIT_200s0194g00300	uncharacterized protein loc100260893	AT4G16380	94	2e-23	0.32	0.45	NA	NA	GO:0030001, GO:0046872
VIT_200s0194g00310	pentatricopeptide repeat-containing protein chloroplastic-like	AT4G16390	325	1e-106	0.71	0.84	SVR7	NA	GO:0005515, GO:0009570, GO:0009658, GO:0031425, GO:0045036, GO:0045727
VIT_200s0194g00320	hydroxymethylbutenyl diphosphate reductase	AT4G34350	92	2e-22	0.73	0.89	CLB6, HDR, ISPH	Arabidopsis ISPH is involved in the plastid nonmevalonate pathway of isoprenoid biosynthesis. It was shown to complement the lethal phenotype of E. coli ispH mutant and is therefore most likely encodes a protein with 4-hydroxy-3-methylbut-2-en-1-yl diphosphate reductase activity involved in the last step of mevalonate-independent isopentenyl biosynthesis. Mutant has Albino seedling.	GO:0005516, GO:0006952, GO:0008219, GO:0009570, GO:0009607, GO:0016021, GO:0016114, GO:0019288, GO:0046429, GO:0051745, GO:0055114
VIT_200s0194g00330	proline-rich protein	AT4G16380	77	8e-18	0.59	0.73	NA	NA	GO:0030001, GO:0046872
VIT_200s0194g00340	NA	AT4G16380	53	3e-09	0.34	0.43	NA	NA	GO:0030001, GO:0046872
VIT_200s0194g00345	NA	None	None	None	None	None	None	None	NA
VIT_200s0194g00350	carboxyl-terminal-processing protease	AT4G17740	212	4e-65	0.63	0.76	NA	NA	GO:0004252, GO:0005739, GO:0006508, GO:0006655, GO:0009543, GO:0070008
VIT_200s0194g00360	probable histone isoform 2	AT5G59870	141	5e-43	0.57	0.64	HTA6	Encodes HTA6, a histone H2A protein.	GO:0000786, GO:0003677, GO:0005634, GO:0005694, GO:0006334, GO:0046982
VIT_200s0194g00380	NA	None	None	None	None	None	None	None	NA
VIT_200s0198g00010	NA	None	None	None	None	None	None	None	NA
VIT_200s0198g00020	probable lrr receptor-like serine threonine-protein kinase at1g07650-like	AT1G07650	87	4e-19	0.33	0.47	NA	NA	GO:0004674, GO:0005524, GO:0006468, GO:0009069
VIT_200s0198g00030	NA	AT3G57060	51	2e-08	0.5	0.69	NA	NA	NA
VIT_200s0198g00040	uncharacterized protein loc100242076	AT1G15780	67	9e-15	0.68	0.88	NRB4	NA	GO:0003712, GO:0005515, GO:0005667, GO:0006355
VIT_200s0198g00050	hypothetical protein VITISV_012371 [Vitis vinifera]	None	None	None	None	None	None	None	GO:0003676
VIT_200s0198g00060	atp synthase cf1 beta partial	None	None	None	None	None	None	None	GO:0009507, GO:0009536
VIT_200s0198g00090	uncharacterized protein loc100854412	AT1G15780	97	1e-23	0.55	0.74	NRB4	NA	GO:0003712, GO:0005515, GO:0005667, GO:0006355
VIT_200s0198g00100	heat shock 70 kda mitochondrial-like	AT4G37910	79	4e-18	0.88	0.93	mtHsc70-1	NA	GO:0000166, GO:0005524, GO:0005618, GO:0005739, GO:0005886, GO:0006457, GO:0006950, GO:0009408, GO:0009507, GO:0009615, GO:0009651, GO:0032440, GO:0046686, GO:0051082, GO:0055114
VIT_200s0198g00110	hypothetical protein VITISV_001649 [Vitis vinifera]	None	None	None	None	None	None	None	GO:0003723, GO:0003964, GO:0006278, GO:0008270, GO:0015074
VIT_200s0198g00120	uncharacterized protein loc100854412	AT1G15780	69	2e-14	0.58	0.69	NRB4	NA	GO:0003712, GO:0005515, GO:0005667, GO:0006355
VIT_200s0198g00130	NA	AT3G57060	51	4e-08	0.53	0.76	NA	NA	NA
VIT_200s0198g00135	hypothetical protein VITISV_000340 [Vitis vinifera]	None	None	None	None	None	None	None	GO:0003824, GO:0005992
VIT_200s0198g00140	protein chromosomal-like	AT4G39970	70	1e-15	0.64	0.71	NA	NA	GO:0009570, GO:0009941, GO:0016787, GO:0019761
VIT_200s0198g00150	NA	None	None	None	None	None	None	None	NA
VIT_200s0198g00160	chromosome transmission fidelity protein 18 homolog	AT1G04730	87	1e-19	0.39	0.56	CTF18	Necessary for sister chromatid cohesion. Acts in synergy with ETG1.	GO:0005524, GO:0007062, GO:0017111
VIT_200s0198g00170	chromosome transmission fidelity protein 18 homolog	AT1G04730	852	0	0.69	0.81	CTF18	Necessary for sister chromatid cohesion. Acts in synergy with ETG1.	GO:0000166, GO:0005524, GO:0005634, GO:0005657, GO:0006261, GO:0007062, GO:0016887, GO:0017111
VIT_200s0198g00180	chromosome transmission fidelity protein 18 homolog	AT1G04730	82	2e-18	0.54	0.66	CTF18	Necessary for sister chromatid cohesion. Acts in synergy with ETG1.	GO:0005524, GO:0005634, GO:0005657, GO:0006261, GO:0007062, GO:0016887
VIT_200s0199g00010	NA	AT5G09520	53	4e-10	0.34	0.45	PELPK2	NA	NA
VIT_200s0199g00020	ribosomal protein s5 domain 2-like family protein	AT4G38090	298	2e-101	0.67	0.84	NA	NA	GO:0004221, GO:0006511, GO:0016579
VIT_200s0199g00030	ubiquitin carboxyl-terminal hydrolase 16-like	AT5G65450	618	0	0.46	0.59	UBP17	Encodes a ubiquitin-specific protease.	GO:0004197, GO:0004221, GO:0006511, GO:0008233, GO:0008234, GO:0008270, GO:0016579, GO:0016787, GO:0019941, GO:0046872
VIT_200s0199g00040	NA	None	None	None	None	None	None	None	NA
VIT_200s0199g00050	NA	None	None	None	None	None	None	None	NA
VIT_200s0199g00060	hypothetical protein VITISV_025211 [Vitis vinifera]	AT5G12150	48	6e-08	0.83	0.87	NA	Encodes a protein with similarity to REN1, a Rho GTPase activating protein.	GO:0005622, GO:0007165
VIT_200s0199g00070	rho gtpase activation protein	AT4G24580	424	5e-141	0.73	0.85	REN1	Encodes a Rho GTPase-activating protein that interacts with ROP1 (a Rho GTPase) and regulates pollen tube development. This protein can be observed at the apical tip of growing pollen tubes and on endocytic vesicles traveling to this region of the pollen tube.	GO:0005100, GO:0005622, GO:0005886, GO:0005938, GO:0007165, GO:0009535, GO:0009827, GO:0009846, GO:0009860, GO:0009865, GO:0017048, GO:0030139, GO:0032862, GO:0035024, GO:0035091, GO:0045177, GO:0070382, GO:0090406
VIT_200s0199g00080	uncharacterized protein	AT4G24610	1123	0	0.7	0.86	NA	NA	GO:0005634, GO:0005886
VIT_200s0199g00090	uncharacterized protein	AT4G24610	350	9e-112	0.63	0.79	NA	NA	GO:0003723, GO:0003964, GO:0005634, GO:0005886, GO:0006278
VIT_200s0199g00100	uncharacterized protein	AT4G24610	140	1e-36	0.38	0.53	NA	NA	GO:0003723, GO:0003964, GO:0005886, GO:0006278
VIT_200s0199g00110	threonine endopeptidase	AT4G38100	150	8e-45	0.43	0.61	NA	NA	GO:0004812, GO:0006418, GO:0009507, GO:0009535, GO:0009941, GO:0010287
VIT_200s0199g00120	uncharacterized protein	AT3G51140	321	4e-109	0.68	0.83	NA	NA	GO:0006364, GO:0006399, GO:0009055, GO:0009073, GO:0009507, GO:0009658, GO:0009706, GO:0009793, GO:0009941, GO:0010181, GO:0016226, GO:0031072
VIT_200s0199g00130	cysteine desulfurase	AT5G65720	528	0	0.73	0.86	ATNFS1, ATNIFS1, NFS1, NIFS1	cysteine desulfurase whose activity is dependent on AtSufE activation.	GO:0003824, GO:0005515, GO:0005524, GO:0005739, GO:0006534, GO:0008152, GO:0008270, GO:0008483, GO:0009507, GO:0016226, GO:0016740, GO:0030170, GO:0031071
VIT_200s0199g00140	14-3-3-like protein gf14 lambda	AT5G10450	270	2e-85	0.8	0.9	14-3-3lambda, AFT1, GRF6	Encodes a member of the 14-3-3 gene family that is a lambda isoform (14-3-3&#955;). Interacts with APX3 (ascorbate peroxidase) and AKR2 , suggesting a role in mediating oxidative metabolism in stress response. This protein was shown to colocalize and interact with SERK1 by which it is phosphorylated. This protein is also reported to interact with the phosphorylated form of the BZR1 transcription …	GO:0003676, GO:0005524, GO:0005634, GO:0005829, GO:0005886, GO:0006094, GO:0006096, GO:0006355, GO:0008270, GO:0009407, GO:0009505, GO:0009651, GO:0009686, GO:0009740, GO:0009742, GO:0009941, GO:0016310, GO:0016818, GO:0019904, GO:0032880, GO:0042742, GO:0045309, GO:0046686, GO:0048366
VIT_200s0199g00150	threonine endopeptidase	AT4G38100	150	5e-45	0.43	0.61	NA	NA	GO:0004812, GO:0006418, GO:0009535, GO:0009941, GO:0010287
VIT_200s0199g00160	uncharacterized protein	AT3G51140	323	7e-111	0.68	0.83	NA	NA	GO:0006364, GO:0006399, GO:0009055, GO:0009073, GO:0009507, GO:0009658, GO:0009706, GO:0009793, GO:0009941, GO:0010181, GO:0016226, GO:0031072
VIT_200s0199g00170	cysteine desulfurase	AT5G65720	734	0	0.78	0.88	ATNFS1, ATNIFS1, NFS1, NIFS1	cysteine desulfurase whose activity is dependent on AtSufE activation.	GO:0003824, GO:0005515, GO:0005524, GO:0005739, GO:0006534, GO:0008152, GO:0008270, GO:0008483, GO:0009507, GO:0016226, GO:0016740, GO:0030170, GO:0031071
VIT_200s0199g00190	14-3-3-like protein gf14 lambda	AT5G65430	427	1e-151	0.85	0.95	14-3-3KAPPA, GF14, GRF8	member of 14-3-3 proteins. This protein is reported to interact with the BZR1 transcription factor involved in brassinosteroid signaling and may affect the nucleocytoplasmic shuttling of BZR1	GO:0005515, GO:0005524, GO:0005618, GO:0005634, GO:0005829, GO:0005886, GO:0006094, GO:0006096, GO:0006355, GO:0006950, GO:0009407, GO:0009505, GO:0009507, GO:0009651, GO:0009686, GO:0009740, GO:0009742, GO:0009941, GO:0016020, GO:0016310, GO:0016818, GO:0019904, GO:0032880, GO:0042742, GO:0045309, GO:0046686, GO:0048366
VIT_200s0199g00200	protein switch1 (protein dyad)	AT5G51330	322	1e-103	0.47	0.6	DYAD, SWI1	Encodes novel protein involved in sister chromatid cohesion and meiotic chromosome organization during both male and female meiosis. Gene has two alternate transcripts which produce two similar proteins, one 57 aa shorter than the other.	GO:0004629, GO:0005634, GO:0006629, GO:0007065, GO:0007066, GO:0007126, GO:0007131, GO:0007275, GO:0009395, GO:0035556
VIT_200s0199g00210	cyclin d2	AT5G65420	247	7e-79	0.5	0.69	CYCD4;1	Encodes a D-type cyclin CYCD4;1 that physically interacts with CDC2A and is expressed during vascular tissue development, embryogenesis, and formation of lateral root primordia. Its expression is upregulated early during germination.Involved in stomatal cell lineage proliferation in the hypocotyl.	GO:0000079, GO:0005634, GO:0007049, GO:0009744, GO:0019901, GO:0051301
VIT_200s0199g00220	6-phosphofructokinase chloroplastic-like	AT2G22480	759	0	0.71	0.8	PFK5	NA	GO:0000166, GO:0003872, GO:0005524, GO:0005945, GO:0006000, GO:0006002, GO:0006012, GO:0006013, GO:0006094, GO:0006096, GO:0006098, GO:0007010, GO:0009507, GO:0009536, GO:0010498, GO:0016301, GO:0016310, GO:0016740
VIT_200s0199g00225	NA	None	None	None	None	None	None	None	NA
VIT_200s0199g00240	6-phosphofructokinase chloroplastic-like	AT2G22480	699	0	0.74	0.81	PFK5	NA	GO:0000166, GO:0003872, GO:0005524, GO:0005945, GO:0006000, GO:0006002, GO:0006012, GO:0006013, GO:0006094, GO:0006096, GO:0006098, GO:0007010, GO:0009507, GO:0009536, GO:0010498, GO:0016301, GO:0016310, GO:0016740
VIT_200s0199g00245	uncharacterized protein	AT1G26290	83	5e-20	0.53	0.7	NA	NA	GO:0005739
VIT_200s0199g00250	zf-hd homeobox protein at4g24660-like	AT4G24660	231	2e-75	0.55	0.65	ATHB22, HB22, MEE68, ZHD2	NA	GO:0003677, GO:0005634, GO:0009793
VIT_200s0199g00260	glabra2 expression modulator	AT4G40100	177	5e-56	0.71	0.75	PRSL1	NA	GO:0005634, GO:0005829, GO:0009637, GO:0010026, GO:0010119, GO:0010482, GO:0042732, GO:0048765, GO:0051567
VIT_200s0199g00270	uncharacterized protein	AT4G24380	181	1e-57	0.68	0.82	NA	NA	GO:0004733, GO:0005777, GO:0008615, GO:0009507, GO:0009611, GO:0009620, GO:0009693, GO:0009695, GO:0009753, GO:0010181, GO:0015824, GO:0016787, GO:0042823, GO:0055114
VIT_200s0199g00280	NA	None	None	None	None	None	None	None	NA
VIT_200s0199g00290	hypothetical protein VITISV_009766 [Vitis vinifera]	AT1G28480	73	4e-17	0.65	0.75	GRX480, roxy19	Encodes GRX480, a member of the glutaredoxin family that regulates protein redox state. GRX480 interacts with TGA factors and suppresses JA-responsive PDF1.2 transcription. GRX480 transcription is SA-inducible and requires NPR1. Maybe involved in SA/JA cross-talk.	GO:0009055, GO:0009863, GO:0009867, GO:0015035, GO:0045454
VIT_200s0199g00300	bet1-like protein at4g14600	AT4G14600	159	4e-50	0.6	0.8	NA	NA	GO:0005515, GO:0005794, GO:0005886
VIT_200s0199g00310	NA	None	None	None	None	None	None	None	NA
VIT_200s0201g00010	NA	None	None	None	None	None	None	None	NA
VIT_200s0201g00020	pentatricopeptide repeat-containing protein at4g21065-like	AT5G66520	334	4e-108	0.39	0.58	NA	NA	GO:0009507, GO:0031425
VIT_200s0201g00030	NA	None	None	None	None	None	None	None	NA
VIT_200s0201g00060	uncharacterized protein loc100249354	AT5G50350	77	5e-15	0.53	0.63	NA	NA	GO:0006979
VIT_200s0201g00070	NA	AT3G07930	231	3e-68	0.44	0.56	NA	NA	GO:0003824, GO:0005634, GO:0006281, GO:0006284, GO:0006306
VIT_200s0201g00080	NA	None	None	None	None	None	None	None	NA
VIT_200s0201g00083	subtilisin-like protease	AT3G14067	50	2e-08	0.53	0.75	NA	NA	GO:0004252, GO:0005773, GO:0005886, GO:0006508, GO:0009505, GO:0042802, GO:0043086, GO:0048046
VIT_200s0201g00086	transmembrane protein 45b-like	AT1G32120	186	8e-55	0.69	0.82	NA	NA	GO:0005634, GO:0016021
VIT_200s0201g00090	annexin d4-like	AT2G38750	110	1e-29	0.43	0.67	ANNAT4	Annexins are a family of calcium dependent membrane binding proteins though to be involved in Golgi mediated secretion. This is one of four annexins identified in Arabidopsis.	GO:0005509, GO:0005544, GO:0006950, GO:0006970, GO:0009408, GO:0009409, GO:0009414, GO:0009651, GO:0009737
VIT_200s0202g00020	dead-box atp-dependent rna helicase 8	AT2G45810	41	3e-05	0.35	0.4	NA	NA	GO:0003676, GO:0005524, GO:0008026, GO:0019048
VIT_200s0202g00025	ankyrin repeat-containing protein at3g12360-like	AT3G18670	65	8e-12	0.26	0.48	NA	NA	GO:0005515
VIT_200s0202g00030	NA	AT3G18670	164	4e-45	0.31	0.54	NA	NA	NA
VIT_200s0202g00035	pentatricopeptide repeat-containing protein	AT2G37310	71	2e-13	0.42	0.55	NA	NA	GO:0005509, GO:0008643, GO:0016021, GO:0022891, GO:0032440, GO:0055085, GO:0055114
VIT_200s0202g00040	ankyrin repeat-containing protein at3g12360-like	AT3G18670	211	7e-60	0.27	0.48	NA	NA	GO:0005515
VIT_200s0202g00050	NA	AT5G04700	65	1e-12	0.56	0.72	NA	NA	NA
VIT_200s0202g00060	pentatricopeptide repeat-containing protein chloroplastic-like	AT5G59200	670	0	0.6	0.78	OTP80	Encodes a chloroplast RNA editing factor.	GO:0005488, GO:0005515, GO:0005739, GO:0009062, GO:0009507, GO:0009536, GO:0031425
VIT_200s0202g00070	NA	None	None	None	None	None	None	None	NA
VIT_200s0202g00080	NA	None	None	None	None	None	None	None	NA
VIT_200s0202g00090	NA	None	None	None	None	None	None	None	NA
VIT_200s0203g00003	domain containing protein	None	None	None	None	None	None	None	GO:0003676, GO:0015074, GO:0016998
VIT_200s0203g00006	domain containing protein	None	None	None	None	None	None	None	GO:0016023, GO:0016998
VIT_200s0203g00010	hypothetical protein VITISV_012646 [Vitis vinifera]	None	None	None	None	None	None	None	GO:0004553, GO:0005975, GO:0043169
VIT_200s0203g00015	domain containing protein	None	None	None	None	None	None	None	GO:0016998
VIT_200s0203g00020	NA	AT4G28240	58	4e-12	0.41	0.52	NA	NA	NA
VIT_200s0203g00030	NA	None	None	None	None	None	None	None	NA
VIT_200s0203g00040	vesicle-associated protein 4-2-like	AT4G21450	365	2e-126	0.62	0.73	NA	NA	GO:0005198, GO:0005634, GO:0005886, GO:0006499, GO:0006623, GO:0009739, GO:0032880
VIT_200s0203g00050	receptor-interacting protein	AT4G21445	157	5e-47	0.73	0.84	NA	NA	GO:0005739, GO:0008152, GO:0009570, GO:0016491, GO:0055114
VIT_200s0203g00060	pap-specific mitochondrial-like	AT4G05090	503	1e-176	0.67	0.78	NA	NA	GO:0000287, GO:0004441, GO:0005739, GO:0006790, GO:0008441, GO:0009507, GO:0016787, GO:0046854, GO:0046872
VIT_200s0203g00070	r2r3-myb transcription	AT4G21440	344	7e-116	0.57	0.67	ATM4, ATMYB102, MYB102	Encodes a MYB transcription factor involved in wounding and osmotic stress response. Member of the R2R3 factor gene family.	GO:0000785, GO:0003677, GO:0003682, GO:0005634, GO:0009611, GO:0009651, GO:0009723, GO:0009737, GO:0009753, GO:0010200, GO:0016049, GO:0042335, GO:0080091
VIT_200s0203g00080	protein mother of ft and tf 1	AT1G18100	206	2e-67	0.57	0.72	E12A11, MFT	Encodes a member of the FT and TFL1 family of phosphatidylethanolamine-binding proteins. It is expressed in seeds and up-regulated in response to ABA. Loss of function mutants show decreased rate of germination in the presence of ABA. ABA dependent regulation is mediated by both ABI3 and ABI5. ABI5 promotes MFT expression, primarily in the radicle-hypocotyl transition zone and ABI3 suppresses it …	GO:0005634, GO:0005737, GO:0008429, GO:0009737, GO:0010030, GO:0046685
VIT_200s0203g00090	equilibrative nucleoside transporter	AT4G05120	526	0	0.64	0.79	ATENT3, ENT3, FUR1	Encodes an equilibrative nucleoside transporter AtENT3. Mutations of this locus allow mutants to grow on uridine analogue fluorouridine.	GO:0003676, GO:0004523, GO:0005337, GO:0005886, GO:0006810, GO:0015858, GO:0015864, GO:0016020, GO:0016021, GO:0051252
VIT_200s0203g00100	probable serine threonine-protein kinase abkc-like	AT1G11390	795	0	0.65	0.79	NA	NA	GO:0005739, GO:0005886, GO:0016301, GO:0016310
VIT_200s0203g00110	lysine-specific demethylase 3b	AT4G00990	385	1e-123	0.41	0.59	NA	NA	GO:0003677, GO:0003723, GO:0003964, GO:0005515, GO:0006278, GO:0008168, GO:0008270, GO:0032259, GO:0046872
VIT_200s0203g00120	lysine-specific demethylase 3b	AT4G21430	185	5e-53	0.43	0.6	B160	NA	GO:0003723, GO:0003964, GO:0005515, GO:0006278, GO:0008270
VIT_200s0203g00125	protein trichome birefringence-like 5	AT5G20590	140	1e-39	0.79	0.85	TBL5	Encodes a member of the TBL (TRICHOME BIREFRINGENCE-LIKE) gene family containing a plant-specific DUF231 (domain of unknown function) domain. TBL gene family has 46 members, two of which (TBR/AT5G06700 and TBL3/AT5G01360) have been shown to be involved in the synthesis and deposition of secondary wall cellulose, presumably by influencing the esterification state of pectic polymers. A nomenclature…	GO:0003723, GO:0003964, GO:0006278, GO:0009507
VIT_200s0203g00130	equilibrative nucleoside transporter	AT4G05120	617	0	0.74	0.85	ATENT3, ENT3, FUR1	Encodes an equilibrative nucleoside transporter AtENT3. Mutations of this locus allow mutants to grow on uridine analogue fluorouridine.	GO:0003676, GO:0004523, GO:0005337, GO:0005886, GO:0006810, GO:0015864, GO:0016020, GO:0016021, GO:0051252
VIT_200s0203g00140	octicosapeptide phox bem1p domain-containing protein	AT4G05150	262	1e-83	0.6	0.7	NA	NA	GO:0004674, GO:0005515, GO:0009069, GO:0043231, GO:0046777
VIT_200s0203g00150	NA	AT4G05150	48	2e-07	0.39	0.5	NA	NA	NA
VIT_200s0203g00160	d6-type cyclin	AT4G03270	209	9e-65	0.49	0.67	CYCD6;1	NA	GO:0000278, GO:0005515, GO:0005634, GO:0010440, GO:0042023, GO:0044238, GO:0044260, GO:0045736, GO:0051726
VIT_200s0203g00170	NA	AT4G05100	162	2e-47	0.64	0.77	AtMYB74, MYB74	Member of the R2R3 factor gene family.	GO:0000785, GO:0003677, GO:0003682, GO:0005634
VIT_200s0203g00180	plac8 family protein	AT1G11380	292	7e-99	0.61	0.77	NA	NA	GO:0005886, GO:0008152, GO:0016747
VIT_200s0203g00190	nitric oxide synthase-interacting protein	AT1G61620	503	6e-180	0.8	0.88	NA	NA	GO:0005515, GO:0005634, GO:0007165, GO:0008270, GO:0035091, GO:0046872
VIT_200s0203g00200	adenine nucleotide alpha hydrolases-like protein	AT1G11360	229	1e-75	0.77	0.85	NA	NA	GO:0002238, GO:0005634, GO:0005829, GO:0005886, GO:0006950, GO:0016925
VIT_200s0203g00210	col domain class transcription factor	AT4G27310	113	2e-30	0.38	0.49	BBX28	NA	GO:0005622, GO:0008270, GO:0046872
VIT_200s0203g00220	g-type lectin s-receptor-like serine threonine-protein kinase at1g11330-like	AT1G11330	206	5e-61	0.46	0.66	NA	NA	GO:0004674, GO:0005524, GO:0005886, GO:0009069, GO:0046777, GO:0048544
VIT_200s0204g00010	NA	None	None	None	None	None	None	None	NA
VIT_200s0204g00020	NA	AT2G44730	127	1e-32	0.55	0.72	NA	NA	GO:0000785, GO:0003677, GO:0003682, GO:0005634, GO:0006355
VIT_200s0204g00030	cationic amino acid transporter	AT5G04770	371	3e-123	0.52	0.7	ATCAT6, CAT6	Encodes a member of the cationic amino acid transporter (CAT) subfamily of amino acid polyamine choline transporters. Does not mediate efficient uptake of basic amino acids in yeast or Xenopus systems but can transport neutral and acidic amino acid analogs. Expressed in sink tissues. Induced during infestation of roots by the plant parasitic root-knot nematode, Meloidogyne incognita. Localized in…	GO:0003333, GO:0005739, GO:0005886, GO:0006810, GO:0006865, GO:0009624, GO:0015171, GO:0015174, GO:0015802, GO:0016020, GO:0016021
VIT_200s0204g00040	ureidoglycine aminohydrolase	AT4G17050	318	5e-109	0.81	0.86	UGLYAH	Encodes a protein with ureidoglycine aminohydrolase activity.	GO:0000023, GO:0000256, GO:0003700, GO:0005667, GO:0006355, GO:0016023, GO:0019252, GO:0043085, GO:0071522
VIT_200s0204g00070	NA	AT4G17050	57	2e-11	0.48	0.69	UGLYAH	Encodes a protein with ureidoglycine aminohydrolase activity.	NA
VIT_200s0204g00080	trna rrna methyltransferase family protein	AT4G17610	463	1e-146	0.53	0.68	NA	NA	GO:0001510, GO:0003723, GO:0006396, GO:0008173
VIT_200s0204g00110	trna rrna methyltransferase family protein	AT4G17610	588	0	0.58	0.74	NA	NA	GO:0001510, GO:0003723, GO:0006396, GO:0008168, GO:0008173, GO:0016740
VIT_200s0204g00120	subtilisin-like protease-like	AT4G30020	234	7e-71	0.47	0.64	NA	NA	GO:0000023, GO:0004252, GO:0005576, GO:0005618, GO:0006508, GO:0007020, GO:0008233, GO:0009736, GO:0016020, GO:0016023, GO:0019252, GO:0019761, GO:0032440, GO:0042802, GO:0043085, GO:0043086, GO:0055114
VIT_200s0204g00130	NA	None	None	None	None	None	None	None	NA
VIT_200s0204g00150	glutamate dehydrogenase 2	AT5G07440	232	2e-74	0.58	0.7	GDH2, GDH2	Encodes the beta-subunit of the glutamate dehydrogenase. The enzyme is almost exclusively found in the mitochondria of stem and leaf companion cells.	GO:0003824, GO:0004352, GO:0004353, GO:0005488, GO:0005507, GO:0005524, GO:0005739, GO:0005774, GO:0005794, GO:0005886, GO:0006520, GO:0006525, GO:0006541, GO:0006560, GO:0006598, GO:0008152, GO:0008270, GO:0009651, GO:0009698, GO:0016491, GO:0016639, GO:0042398, GO:0046482, GO:0046686, GO:0048193, GO:0050897, GO:0055114
VIT_200s0204g00160	glutamate dehydrogenase	AT5G18170	133	3e-38	0.56	0.66	GDH1	Encodes the 43 kDa alpha-subunit of the glutamate dehydrogenase with a putative mitochondrial transit polypeptide and NAD(H)- and alpha-ketoglutarate-binding domains. Mitochondrial localization confirmed by subcellular fractionation. Combines in several ratios with GDH2 protein (GDH-beta) to form seven isoenzymes. Catalyzes the cleavage of glycine residues. May be involved in ammonia assimilation…	GO:0003824, GO:0004352, GO:0004353, GO:0005488, GO:0005507, GO:0005524, GO:0005739, GO:0005886, GO:0006520, GO:0006525, GO:0006541, GO:0006560, GO:0008152, GO:0008270, GO:0009646, GO:0009651, GO:0016491, GO:0046686, GO:0050897, GO:0051171, GO:0055114
VIT_200s0204g00170	lil3 protein	AT4G17600	301	6e-102	0.6	0.74	LIL3:1	Encodes Lil3:1 (light-harvesting-like) protein. Belongs to the Lhc super-gene family encodes the light-harvesting chlorophyll a/b-binding (LHC) proteins that constitute the antenna system of the photosynthetic apparatus. A generic LHC motif is present in Lil3:1.	GO:0000038, GO:0003700, GO:0005634, GO:0006098, GO:0006355, GO:0006364, GO:0006417, GO:0006796, GO:0009507, GO:0009535, GO:0009637, GO:0009639, GO:0009657, GO:0009765, GO:0009902, GO:0009965, GO:0010016, GO:0010027, GO:0010103, GO:0010114, GO:0010207, GO:0010218, GO:0015995, GO:0019288, GO:0019637, GO:0019684, GO:0030154, GO:0032787, GO:0033926, GO:0034660, GO:0042335, GO:0043565, GO:0044085, GO:…
VIT_200s0204g00175	NA	AT5G51160	194	4e-56	0.32	0.51	NA	NA	GO:0005515
VIT_200s0204g00180	NA	AT5G51160	62	2e-11	0.25	0.4	NA	NA	NA
VIT_200s0204g00210	ankyrin repeat family protein	AT5G51160	202	4e-59	0.34	0.51	NA	NA	GO:0005515
VIT_200s0204g00215	NA	AT4G11000	64	3e-11	0.31	0.44	NA	NA	NA
VIT_200s0204g00220	NA	AT4G17040	446	1e-157	0.82	0.91	CLPR4, HON5	NA	GO:0000302, GO:0004252, GO:0005507, GO:0006508, GO:0008233, GO:0009055, GO:0009507, GO:0009532, GO:0009536, GO:0009570, GO:0009627, GO:0009941, GO:0010468, GO:0016787, GO:0019288, GO:0031347, GO:0032880
VIT_200s0204g00230	NA	None	None	None	None	None	None	None	NA
VIT_200s0207g00010	omega-hydroxypalmitate o-feruloyl transferase	AT1G65450	591	0	0.64	0.76	GLC	NA	GO:0005634, GO:0005737, GO:0009567, GO:0016740, GO:0016747, GO:0047672
VIT_200s0207g00020	NA	AT2G31600	231	3e-74	0.45	0.65	NA	NA	NA
VIT_200s0207g00040	NA	None	None	None	None	None	None	None	NA
VIT_200s0207g00050	NA	None	None	None	None	None	None	None	NA
VIT_200s0207g00060	NA	AT2G31600	230	5e-74	0.45	0.65	NA	NA	NA
VIT_200s0207g00070	2-phosphoglycolate phosphatase 1	Not in BLAST results	Not in BLAST results	Not in BLAST results	Not in BLAST results	Not in BLAST results	Not in BLAST results	Not in BLAST results	GO:0005634, GO:0005773, GO:0005829, GO:0008967, GO:0009570, GO:0016311, GO:0019497, GO:0046487, GO:0048046
VIT_200s0207g00080	udp-galactose transporter 6	AT2G43240	582	0	0.82	0.92	NA	NA	GO:0000139, GO:0005338, GO:0005351, GO:0008643, GO:0009507, GO:0015780, GO:0016021, GO:0055085
VIT_200s0207g00090	probable e3 ubiquitin-protein ligase ari7-like	AT1G65430	898	0	0.76	0.86	ARI8, ATARI8	NA	GO:0003676, GO:0004842, GO:0005515, GO:0005622, GO:0008270, GO:0016020, GO:0016567, GO:0046872
VIT_200s0207g00100	metallophosphoesterase at3g03305-like	AT3G03305	850	0	0.62	0.76	NA	NA	GO:0003725, GO:0004525, GO:0004722, GO:0004867, GO:0005524, GO:0006396, GO:0006470, GO:0008026, GO:0008287, GO:0016021, GO:0016023, GO:0016787, GO:0051252
VIT_200s0207g00110	ycf20-like protein	AT1G65420	230	1e-75	0.73	0.83	NPQ7	Chloroplast localized YCF20-like gene involved in nonphotochemical quenching. Has overlapping functions with npq6.	GO:0004872, GO:0005739, GO:0009507, GO:0010196, GO:0016020, GO:0016021
VIT_200s0207g00120	uncharacterized protein	AT5G66600	479	1e-161	0.56	0.69	NA	NA	GO:0005634
VIT_200s0207g00130	sts14 protein	AT5G66590	184	1e-58	0.6	0.72	NA	NA	GO:0005576
VIT_200s0207g00135	NA	AT3G50800	81	6e-20	0.36	0.55	NA	NA	NA
VIT_200s0207g00140	NA	AT2G23690	191	7e-62	0.73	0.83	NA	NA	NA
VIT_200s0207g00150	uncharacterized protein	AT5G66600	406	8e-136	0.59	0.71	NA	NA	GO:0005634
VIT_200s0207g00160	sts14 protein	AT5G66590	115	2e-33	0.67	0.76	NA	NA	GO:0005576
VIT_200s0207g00170	NA	AT5G66590	174	2e-53	0.49	0.63	NA	NA	GO:0005576
VIT_200s0207g00180	NA	AT2G23690	191	1e-61	0.73	0.82	NA	NA	NA
VIT_200s0207g00190	pentatricopeptide repeat-containing protein chloroplastic-like	AT2G29760	496	3e-166	0.4	0.63	OTP81	Encodes a chloroplast RNA editing factor.	GO:0005515, GO:0005886, GO:0009507, GO:0016021, GO:0031425
VIT_200s0207g00200	casp-like protein at3g50810-like	AT3G50810	173	4e-55	0.55	0.72	NA	NA	GO:0005739, GO:0005886, GO:0016021
VIT_200s0207g00210	oxygen-evolving enhancer protein chloroplastic	AT3G50820	551	0	0.8	0.89	OEC33, PSBO-2, PSBO2	Encodes a protein which is an extrinsic subunit of photosystem II and which has been proposed to play a central role in stabilization of the catalytic manganese cluster. In <i>Arabidopsis thaliana</i> the PsbO proteins are encoded by two genes: <i>psbO1</i> and <i>psbO2</i>. PsbO2 is the minor isoform in the wild-type. Mutants defective in this gene have been shown to be affected in the dephospho…	GO:0005509, GO:0008266, GO:0009535, GO:0009543, GO:0009654, GO:0010205, GO:0010207, GO:0010242, GO:0010287, GO:0015979, GO:0019898, GO:0035304, GO:0042549, GO:0042742, GO:0048046
VIT_200s0207g00220	cold acclimation protein	AT3G50830	316	2e-109	0.75	0.87	ATCOR413-PM2, COR413-PM2	cold acclimation protein WCOR413-like protein beta form. Transcript is not detectable.	GO:0005739, GO:0005774, GO:0005886, GO:0006950, GO:0009631, GO:0009737, GO:0042631
VIT_200s0207g00230	phototropic-responsive nph3 family protein	AT5G66560	754	0	0.62	0.73	NA	NA	GO:0004871, GO:0004872, GO:0005515, GO:0005886, GO:0007165, GO:0009416
VIT_200s0207g00240	tetratricopeptide repeat domain-containing protein	AT4G37210	441	7e-150	0.55	0.7	NA	NA	GO:0005488, GO:0005515, GO:0005634, GO:0006306, GO:0006342, GO:0006346, GO:0009855, GO:0009908, GO:0009909, GO:0010014, GO:0010073, GO:0016246, GO:0016570, GO:0031047, GO:0031048, GO:0043414, GO:0044767, GO:0048449, GO:0048507, GO:0048646, GO:0051567
VIT_200s0207g00250	synechocystis ycf37-like protein	AT2G23670	160	1e-49	0.63	0.72	YCF37	NA	GO:0009507, GO:0009535, GO:0009579
VIT_200s0207g00260	synechocystis ycf37-like protein	AT2G23670	105	1e-28	0.81	0.88	YCF37	NA	GO:0006662, GO:0009055, GO:0009507, GO:0009535, GO:0009579, GO:0015035, GO:0045454
VIT_200s0207g00270	protein disulfide-isomerase	AT4G37200	319	6e-109	0.82	0.92	HCF164	Encodes thioredoxin-like protein with disulfide reductase activity that is involved in the biogenesis of the plastid cytochrome b6f complex. Protein is located in the thylakoid membrane with the C-terminal hydrophilic portion, containing the thioredoxin like domain, extending into the thylakoid lumen.	GO:0006662, GO:0009055, GO:0009507, GO:0009534, GO:0009535, GO:0009570, GO:0010190, GO:0015035, GO:0016671, GO:0016853, GO:0019761, GO:0022900, GO:0031977, GO:0045454
VIT_200s0207g00280	wall-associated receptor kinase-like 14-like	AT2G23450	753	0	0.58	0.73	NA	NA	GO:0000166, GO:0004672, GO:0004674, GO:0004713, GO:0005524, GO:0006468, GO:0009069, GO:0016301, GO:0016491, GO:0032440, GO:0055114
VIT_200s0207g00290	NA	None	None	None	None	None	None	None	NA
VIT_200s0207g00300	NA	None	None	None	None	None	None	None	NA
VIT_200s0208g00020	cop9 signalosome complex subunit 4	AT5G42970	256	6e-81	0.83	0.91	ATS4, COP14, COP8, CSN4, EMB134, FUS4, FUS8	encodes subunit 4 of COP9 signalosome complex. sequence is similar to a subunit of the 19S regulatory particle of the 26S proteasome. recessive mutation causes derepression of photomorphogenesis.	GO:0000085, GO:0003735, GO:0005515, GO:0005618, GO:0005622, GO:0005730, GO:0005773, GO:0005840, GO:0005886, GO:0006412, GO:0008180, GO:0009507, GO:0009640, GO:0010388, GO:0022625, GO:0030529, GO:0042254
VIT_200s0208g00030	tetratricopeptide repeat protein 7b	AT4G28600	115	1e-30	0.57	0.66	NPGR2	encodes a calmodulin-binding protein that is expressed in pollen, suspension culture cells, flowers, and fruits.	GO:0005739, GO:0005886, GO:0016740
VIT_200s0208g00040	retrotransposon ty3-gypsy subclass	None	None	None	None	None	None	None	GO:0003676, GO:0003723, GO:0003964, GO:0004190, GO:0006278, GO:0006508, GO:0008270, GO:0015074
VIT_200s0208g00050	abc transporter c family member 3-like	AT3G13080	259	7e-80	0.83	0.91	ABCC3, ATMRP3, MRP3	encodes an ATP-dependent MRP-like ABC transporter able to transport glutathione-conjugates as well as chlorophyll catabolites. The expression of this gene is upregulated by herbicide safeners such as benoxacor and fenclorim.	GO:0000166, GO:0000325, GO:0003676, GO:0005524, GO:0005774, GO:0005886, GO:0006200, GO:0006855, GO:0008559, GO:0010290, GO:0015074, GO:0015431, GO:0015440, GO:0015833, GO:0016021, GO:0016787, GO:0016887, GO:0017111, GO:0032440, GO:0048046, GO:0051707, GO:0055114
VIT_200s0208g00060	unnamed protein product [Vitis vinifera]	None	None	None	None	None	None	None	GO:0004672, GO:0005524, GO:0006468, GO:0016021
VIT_200s0208g00070	NA	None	None	None	None	None	None	None	NA
VIT_200s0208g00075	rho gtpase	AT5G19390	90	2e-19	0.47	0.68	NA	Encodes a protein with similarity to REN1, a Rho GTPase activating protein.	GO:0000785, GO:0000910, GO:0003677, GO:0003682, GO:0005096, GO:0005543, GO:0005635, GO:0005886, GO:0006090, GO:0006099, GO:0006108, GO:0007165, GO:0009504, GO:0009535, GO:0032153, GO:0043547, GO:0046872, GO:0051287
VIT_200s0208g00080	cycloartenol synthase	AT2G07050	80	4e-19	0.67	0.78	CAS1	Involved in the biosynthesis of brassinosteroids. Catalyzes the reaction from epoxysqualene to cycloartenol.	GO:0005739, GO:0006694, GO:0010686, GO:0016871
VIT_200s0208g00090	protein trichome birefringence-like 16	AT5G64020	153	3e-45	0.59	0.76	TBL14	Encodes a member of the TBL (TRICHOME BIREFRINGENCE-LIKE) gene family containing a plant-specific DUF231 (domain of unknown function) domain. TBL gene family has 46 members, two of which (TBR/AT5G06700 and TBL3/AT5G01360) have been shown to be involved in the synthesis and deposition of secondary wall cellulose, presumably by influencing the esterification state of pectic polymers. A nomenclature…	GO:0005768, GO:0005794, GO:0005802, GO:0009507
VIT_200s0208g00100	peptidyl-prolyl cis-trans isomerase	AT4G17070	77	8e-18	0.41	0.5	NA	NA	GO:0000413, GO:0003677, GO:0003755, GO:0004518, GO:0006259, GO:0006457, GO:0006979, GO:0090305
VIT_200s0208g00110	auxin signaling f-box 2	AT3G26810	76	1e-16	0.66	0.75	AFB2	NA	GO:0000822, GO:0002237, GO:0004842, GO:0005634, GO:0005774, GO:0005886, GO:0009734, GO:0010011, GO:0010103, GO:0010152, GO:0016567, GO:0048443, GO:0048527, GO:0071249, GO:0080022
VIT_200s0208g00120	NA	None	None	None	None	None	None	None	NA
VIT_200s0208g00130	NA	None	None	None	None	None	None	None	NA
VIT_200s0211g00010	uncharacterized protein chloroplastic-like	AT4G37920	562	0	0.67	0.79	NA	NA	GO:0009507, GO:0009535, GO:0009536, GO:0009941, GO:0016655, GO:0055114
VIT_200s0211g00020	abc transporter	AT3G55090	149	4e-39	0.34	0.47	ABCG16	NA	GO:0000166, GO:0005524, GO:0006200, GO:0015408, GO:0015682, GO:0016020, GO:0016787, GO:0016887, GO:0017111
VIT_200s0211g00030	symbiosis receptor-like kinase	AT1G67720	437	3e-137	0.35	0.51	NA	NA	GO:0000166, GO:0000186, GO:0004672, GO:0004674, GO:0004709, GO:0004713, GO:0004872, GO:0005515, GO:0005524, GO:0006468, GO:0007178, GO:0009069, GO:0009877, GO:0016021, GO:0016301
VIT_200s0211g00050	protein brick1	AT2G22640	91	1e-25	0.95	1	ATBRK1, BRK1, HSPC300	Component of the WAVE protein complex which act as activators of ARP2/3 complex involved in actin nucleation. Required for trichome morphogenesis. Required for accumulation of SCAR1 protein in vivo. Selectively stabilizes SCAR2.	GO:0000902, GO:0004222, GO:0005515, GO:0005737, GO:0005856, GO:0005886, GO:0006508, GO:0007163, GO:0010090, GO:0030041, GO:0031209, GO:0042802, GO:0045010, GO:0046872
VIT_200s0211g00060	oligopeptidase a	AT5G65620	897	0	0.72	0.83	NA	NA	GO:0003677, GO:0004222, GO:0005739, GO:0005829, GO:0006306, GO:0006508, GO:0008233, GO:0008237, GO:0008270, GO:0009507, GO:0009570, GO:0016787, GO:0019243, GO:0046686, GO:0046872, GO:0048046
VIT_200s0211g00070	serine hydroxymethyltransferase	AT4G37930	933	0	0.85	0.93	SHM1, SHMT1, STM	Encodes a protein with mitochondrial serine hydroxymethyltransferase activity, which functions in the photorespiratory pathway, catalyzes the conversion of serine and tetrahydrofolate to glycine and 5,10-methylene tetrahydrofolate. Involved in controlling cell damage caused by abiotic stress, such as high light and salt and the hypersensitive defense response of plants.	GO:0003824, GO:0004372, GO:0005739, GO:0005747, GO:0006544, GO:0006563, GO:0006730, GO:0008168, GO:0008270, GO:0016740, GO:0030170, GO:0032259, GO:0035999, GO:0050897
VIT_200s0211g00080	serine mitochondrial-like	AT5G26780	205	6e-63	0.91	0.99	SHM2	Encodes a protein with serine hydroxymethyltransferase activity which is thought to be localized in the mitochondrial matrix. SHM2 expression fails to rescue the conditional lethal phenotype of the shm1-1 mutant, defective in SHM1.	GO:0003824, GO:0004372, GO:0005747, GO:0006544, GO:0006563, GO:0006730, GO:0008168, GO:0008270, GO:0016740, GO:0030170, GO:0032259, GO:0035999, GO:0050897
VIT_200s0211g00090	serine hydroxymethyltransferase	AT4G37930	462	2e-161	0.84	0.93	SHM1, SHMT1, STM	Encodes a protein with mitochondrial serine hydroxymethyltransferase activity, which functions in the photorespiratory pathway, catalyzes the conversion of serine and tetrahydrofolate to glycine and 5,10-methylene tetrahydrofolate. Involved in controlling cell damage caused by abiotic stress, such as high light and salt and the hypersensitive defense response of plants.	GO:0003824, GO:0004372, GO:0005747, GO:0005829, GO:0006544, GO:0006563, GO:0006730, GO:0008168, GO:0008270, GO:0009744, GO:0009749, GO:0009750, GO:0016740, GO:0030170, GO:0032259, GO:0035999, GO:0050897
VIT_200s0211g00100	serine hydroxymethyltransferase	AT4G37930	431	1e-149	0.87	0.92	SHM1, SHMT1, STM	Encodes a protein with mitochondrial serine hydroxymethyltransferase activity, which functions in the photorespiratory pathway, catalyzes the conversion of serine and tetrahydrofolate to glycine and 5,10-methylene tetrahydrofolate. Involved in controlling cell damage caused by abiotic stress, such as high light and salt and the hypersensitive defense response of plants.	GO:0003824, GO:0004372, GO:0005739, GO:0005747, GO:0006544, GO:0006563, GO:0006730, GO:0008168, GO:0008270, GO:0016740, GO:0030170, GO:0032259, GO:0035999, GO:0050897
VIT_200s0211g00110	mads box	AT2G22630	88	2e-22	0.73	0.92	AGL17	Encodes a MADs domain containing protein involved in promoting flowering. Loss of function mutations show delayed flowering in long days and reduced levels of LFY and AP1 expression.	GO:0003677, GO:0003700, GO:0005667, GO:0006355, GO:0008134, GO:0010440, GO:0032440, GO:0046983, GO:0055114
VIT_200s0211g00120	glycine hydroxymethyltransferase	AT4G37930	966	0	0.88	0.95	SHM1, SHMT1, STM	Encodes a protein with mitochondrial serine hydroxymethyltransferase activity, which functions in the photorespiratory pathway, catalyzes the conversion of serine and tetrahydrofolate to glycine and 5,10-methylene tetrahydrofolate. Involved in controlling cell damage caused by abiotic stress, such as high light and salt and the hypersensitive defense response of plants.	GO:0003824, GO:0004372, GO:0005515, GO:0005634, GO:0005747, GO:0005759, GO:0005886, GO:0006544, GO:0006563, GO:0006730, GO:0008168, GO:0008266, GO:0008270, GO:0009409, GO:0009534, GO:0009570, GO:0009626, GO:0009697, GO:0009814, GO:0009853, GO:0010319, GO:0016740, GO:0019464, GO:0019684, GO:0022626, GO:0030170, GO:0032259, GO:0035999, GO:0042742, GO:0046686, GO:0048046, GO:0050897
VIT_200s0211g00130	NA	None	None	None	None	None	None	None	NA
VIT_200s0211g00140	mads box	AT3G57230	77	6e-18	0.42	0.67	AGL16	MADS-box transcription factor. Expressed in leaf, root and stem, with higher RNA accumulation in guard cells and trichomes.	GO:0003677, GO:0003700, GO:0005634, GO:0005667, GO:0006355, GO:0008134, GO:0010440, GO:0032440, GO:0043565, GO:0046983, GO:0055114
VIT_200s0211g00150	mads-box family transcription factor	AT4G37940	105	2e-29	0.88	0.98	AGL21	encodes a MADS box protein, highly expressed in the root.	GO:0003677, GO:0003700, GO:0005634, GO:0005667, GO:0006355, GO:0008134, GO:0010440, GO:0032440, GO:0043565, GO:0046983, GO:0055114
VIT_200s0211g00155	cysteine-rich receptor-like protein kinase	AT5G10530	191	4e-56	0.52	0.65	NA	NA	GO:0000186, GO:0004709, GO:0004715, GO:0005524, GO:0007178, GO:0009069, GO:0030246
VIT_200s0211g00160	serine mitochondrial-like	AT4G37930	402	1e-138	0.88	0.93	SHM1, SHMT1, STM	Encodes a protein with mitochondrial serine hydroxymethyltransferase activity, which functions in the photorespiratory pathway, catalyzes the conversion of serine and tetrahydrofolate to glycine and 5,10-methylene tetrahydrofolate. Involved in controlling cell damage caused by abiotic stress, such as high light and salt and the hypersensitive defense response of plants.	GO:0003824, GO:0004372, GO:0005739, GO:0005747, GO:0006544, GO:0006563, GO:0006730, GO:0008168, GO:0008270, GO:0016740, GO:0030170, GO:0032259, GO:0035999, GO:0050897
VIT_200s0211g00170	NA	None	None	None	None	None	None	None	NA
VIT_200s0211g00180	mads box	AT4G37940	256	2e-86	0.8	0.92	AGL21	encodes a MADS box protein, highly expressed in the root.	GO:0003677, GO:0003700, GO:0005634, GO:0005667, GO:0006355, GO:0008134, GO:0009556, GO:0009691, GO:0010413, GO:0010440, GO:0016491, GO:0032440, GO:0043565, GO:0045492, GO:0046983, GO:0048481, GO:0052543, GO:0055114
VIT_200s0211g00190	cysteine-rich receptor-like protein kinase	AT5G10530	228	3e-69	0.52	0.64	NA	NA	GO:0000186, GO:0004709, GO:0004715, GO:0005524, GO:0007178, GO:0009069, GO:0030246
VIT_200s0213g00010	chromosome transmission fidelity protein 18 homolog	AT1G04730	107	7e-28	0.67	0.79	CTF18	Necessary for sister chromatid cohesion. Acts in synergy with ETG1.	GO:0005524, GO:0005634, GO:0005657, GO:0006261, GO:0007062, GO:0016887
VIT_200s0213g00020	chromosome transmission fidelity protein 18 homolog	AT1G04730	175	5e-51	0.77	0.82	CTF18	Necessary for sister chromatid cohesion. Acts in synergy with ETG1.	GO:0005524, GO:0005634, GO:0005657, GO:0006261, GO:0007062, GO:0016887
VIT_200s0213g00040	chromosome transmission fidelity protein 18 homolog	AT1G04730	65	9e-13	0.45	0.61	CTF18	Necessary for sister chromatid cohesion. Acts in synergy with ETG1.	GO:0005524, GO:0007062, GO:0017111, GO:0043229
VIT_200s0213g00050	chromosome transmission fidelity protein 18 homolog	AT1G04730	84	1e-18	0.39	0.55	CTF18	Necessary for sister chromatid cohesion. Acts in synergy with ETG1.	GO:0005524, GO:0007062, GO:0017111
VIT_200s0213g00060	condensin complex subunit 1-like	AT3G57060	59	2e-11	0.39	0.48	NA	NA	GO:0006996, GO:0007049
VIT_200s0213g00070	hypothetical protein VITISV_032368 [Vitis vinifera]	None	None	None	None	None	None	None	GO:0003723, GO:0003964, GO:0006278, GO:0008270, GO:0015074
VIT_200s0213g00080	NA	None	None	None	None	None	None	None	NA
VIT_200s0213g00090	NA	AT1G15780	58	1e-11	0.63	0.83	NRB4	NA	NA
VIT_200s0213g00100	NA	AT3G57060	52	8e-09	0.45	0.67	NA	NA	NA
VIT_200s0213g00110	NA	None	None	None	None	None	None	None	NA
VIT_200s0214g00005	fibrillarin 2	AT4G25630	61	6e-12	0.6	0.73	ATFIB2, FIB2	encodes a fibrillarin, a key nucleolar protein in eukaryotes which associates with box C/D small nucleolar RNAs (snoRNAs) directing 2'-O-ribose methylation of the rRNA. This gene also encodes a novel box C/D snoRNA, U60.2f in its fifth intron that accumulates in seedlings and that their targeted residue on the 25 S rRNA is methylated.	GO:0001510, GO:0005730, GO:0006164, GO:0006364, GO:0008033, GO:0008168, GO:0009220, GO:0016592, GO:0030515
VIT_200s0214g00010	dnaj homolog subfamily c member 13-like	AT2G26890	130	1e-35	0.82	0.91	GRV2, KAM2	GRV2 has sequence similarity to the C. elegans protein RME-8 which is involved in endocytosis. grv2 mutants result in a reduction in gravitropic response in hypocotyls and shoots but do not affect root gravitropism. The mutants are defective in amyloplast sedimentation.	GO:0005634, GO:0005770, GO:0005774, GO:0005783, GO:0005794, GO:0005802, GO:0005886, GO:0006457, GO:0006623, GO:0006897, GO:0007032, GO:0007033, GO:0009536, GO:0009660, GO:0009793, GO:0009958, GO:0009959, GO:0031072, GO:0042594, GO:0051301
VIT_200s0214g00020	transducin beta-like protein 3-like	AT5G16750	205	6e-62	0.66	0.79	TOZ	Encodes a nucleolar localized WD-40 repeat protein that is preferentially expressed in dividing cells and is required for regulated division planes and embryo development.	GO:0001510, GO:0004612, GO:0005515, GO:0005524, GO:0005730, GO:0006094, GO:0006099, GO:0006364, GO:0006406, GO:0006606, GO:0007062, GO:0009069, GO:0009640, GO:0009845, GO:0009880, GO:0009909, GO:0010072, GO:0010162, GO:0010182, GO:0010228, GO:0010564, GO:0015976, GO:0016310, GO:0016459, GO:0016567, GO:0016905, GO:0019915, GO:0032040, GO:0045595, GO:0048366, GO:0048825, GO:0050826, GO:0051301
VIT_200s0214g00030	NA	None	None	None	None	None	None	None	NA
VIT_200s0214g00040	f-box protein pp2-b1	AT2G02230	253	5e-81	0.4	0.6	AtPP2-B1, PP2-B1	NA	GO:0005515
VIT_200s0214g00050	brefeldin a-inhibited guanine nucleotide-exchange protein 1-like	AT3G43300	55	3e-09	0.56	0.72	ATMIN7, BEN1	AtMIN7 is an immunity associated Arabidopsis protein targeted by HopM1, a conserved Pseudomonas syringae virulence protein. AtMIN7 encodes one of the eight members of the Arabidopsis adenosine diphosphate (ADP) ribosylation factor (ARF) guanine nucleotide exchange factor (GEF) protein family. The AFR GEF proteins are key components of the vesicle trafficking system in eukaryotic cells. HopM1 medi…	GO:0003723, GO:0003964, GO:0005086, GO:0005622, GO:0006278, GO:0032012, GO:0043087
VIT_200s0214g00060	f-box family protein	AT2G02250	238	3e-76	0.44	0.64	AtPP2-B2, PP2-B2	NA	GO:0005515
VIT_200s0214g00070	abc transporter c family member 3-like	AT3G60970	94	2e-23	0.63	0.73	ABCC15, ATMRP15, MRP15	member of MRP subfamily	GO:0000325, GO:0005524, GO:0005774, GO:0005886, GO:0006200, GO:0007165, GO:0008281, GO:0009651, GO:0016021, GO:0016023, GO:0030007, GO:0032440, GO:0042626, GO:0055085, GO:0055114
VIT_200s0214g00080	NA	None	None	None	None	None	None	None	NA
VIT_200s0214g00090	f-box protein pp2-b1	AT2G02230	239	1e-75	0.41	0.58	AtPP2-B1, PP2-B1	NA	GO:0005515
VIT_200s0214g00110	NA	AT2G02340	71	5e-15	0.38	0.65	AtPP2-B8, PP2-B8	NA	NA
VIT_200s0214g00120	NA	AT2G02240	62	4e-13	0.46	0.67	MEE66	NA	NA
VIT_200s0214g00130	f-box protein pp2-b1	AT2G02360	242	2e-78	0.48	0.66	AtPP2-B10, PP2-B10	NA	GO:0005515, GO:0009793
VIT_200s0214g00150	f-box protein pp2-b1	AT2G02230	263	3e-85	0.43	0.62	AtPP2-B1, PP2-B1	NA	GO:0005515
VIT_200s0214g00160	f-box protein pp2-b1	AT2G02230	255	8e-82	0.43	0.63	AtPP2-B1, PP2-B1	NA	GO:0005515
VIT_200s0214g00170	actin related protein	AT3G60830	268	4e-89	0.71	0.85	ARP7, ATARP7	Encodes an actin-related protein required for normal embryogenesis, plant architecture and floral organ abscission.	GO:0000394, GO:0005200, GO:0005515, GO:0005634, GO:0005737, GO:0005856, GO:0006325, GO:0007275, GO:0009086, GO:0009616, GO:0009640, GO:0009653, GO:0009737, GO:0009793, GO:0009845, GO:0009909, GO:0009933, GO:0010050, GO:0010162, GO:0010182, GO:0010227, GO:0010228, GO:0010564, GO:0016567, GO:0016568, GO:0019915, GO:0048366, GO:0048825, GO:0050826, GO:0051301
VIT_200s0215g00010	lob domain-containing protein 6	AT1G65620	124	8e-37	0.95	0.98	AS2, AS2	required for formation of a symmetric flat leaf lamina, encodes a member of a family of proteins characterized by cysteine repeats and a leucine zipper; involved in KNOX gene regulation. Acts together with ASL1 in proximal-distal symmetry determination. Forms a complex with AS1 that binds to the BP promoter and leads to silencing of BP.	GO:0005515, GO:0005654, GO:0009536, GO:0009799, GO:0009944, GO:0009954, GO:0048441
VIT_200s0215g00020	protease do-like mitochondrial-like	AT5G36950	825	0	0.73	0.83	DEG10, DegP10	Encodes a putative DegP protease.	GO:0003824, GO:0004252, GO:0005515, GO:0005739, GO:0005759, GO:0006508, GO:0008233, GO:0008236, GO:0009535, GO:0016787, GO:0032440, GO:0055114
VIT_200s0215g00030	cysteine protease atg4a	AT2G44140	563	0	0.64	0.8	NA	NA	GO:0004197, GO:0004553, GO:0005515, GO:0005737, GO:0005775, GO:0005776, GO:0005975, GO:0006508, GO:0006810, GO:0006914, GO:0008233, GO:0008234, GO:0009507, GO:0015031, GO:0016787, GO:0016807, GO:0019786, GO:0019941, GO:0043169
VIT_200s0215g00040	26s proteasome regulatory subunit	AT2G32730	1057	0	0.84	0.89	NA	NA	GO:0000502, GO:0005488, GO:0005634, GO:0005829, GO:0005886, GO:0006094, GO:0006302, GO:0006635, GO:0007010, GO:0008540, GO:0009407, GO:0009507, GO:0009630, GO:0010332, GO:0030163, GO:0030234, GO:0042176, GO:0043161, GO:0050790, GO:0051788, GO:0080129
VIT_200s0215g00050	26s proteasome regulatory subunit n2	AT2G32730	468	3e-157	0.82	0.89	NA	NA	GO:0000502, GO:0005488, GO:0005634, GO:0005829, GO:0005886, GO:0006094, GO:0006302, GO:0006635, GO:0007010, GO:0008540, GO:0009407, GO:0009507, GO:0009630, GO:0010332, GO:0030234, GO:0042176, GO:0043161, GO:0050790, GO:0051788, GO:0080129
VIT_200s0215g00070	gtp-binding protein 1	AT5G52210	333	2e-116	0.8	0.89	ATARLB1, ATGB1, GB1	A member of ARF-like GTPase family. A thaliana has 21 members, in two subfamilies, ARF and ARF-like (ARL) GTPases.	GO:0000166, GO:0005525, GO:0005622, GO:0006886, GO:0006891, GO:0007264, GO:0015031
VIT_200s0215g00080	NA	None	None	None	None	None	None	None	NA
VIT_200s0215g00083	uncharacterized protein	AT1G33500	88	3e-21	0.55	0.69	NA	NA	GO:0005739
VIT_200s0215g00086	uncharacterized protein	AT1G33500	131	5e-38	0.61	0.78	NA	NA	GO:0005739
VIT_200s0215g00090	uncharacterized protein at2g24330-like	AT4G31080	283	8e-92	0.56	0.68	NA	NA	GO:0000902, GO:0003723, GO:0003964, GO:0005634, GO:0005783, GO:0006278, GO:0006487, GO:0016049, GO:0048193
VIT_200s0215g00100	NA	None	None	None	None	None	None	None	NA
VIT_200s0215g00110	sphingoid long-chain bases kinase 1	AT5G23450	320	2e-102	0.61	0.79	ATLCBK1, LCBK1	Encodes a sphingosine kinase that specifically phosphorylates D-erythro-dihydrosphingosine (DHS), but not N-acetyl-DHS or D-threo-DHS. It also also phosphorylates D-erythro-sphingosine, trans-4, trans-8-sphingadienine and phytosphingosine.	GO:0004143, GO:0005739, GO:0005886, GO:0006486, GO:0007205, GO:0009395, GO:0009630, GO:0009832, GO:0010228, GO:0010413, GO:0016310, GO:0016926, GO:0017050, GO:0030148, GO:0045492, GO:0046486, GO:0050665
VIT_200s0216g00010	pppde thiol peptidase family protein	AT1G47740	60	8e-13	0.68	0.85	NA	NA	GO:0003824, GO:0005737, GO:0008152, GO:0046872
VIT_200s0216g00020	quasimodo1-like protein	AT3G25140	970	0	0.91	0.96	GAUT8, QUA1	Quasimodo1, encodes a glycosyltransferase, involved in homogalacturonan biosynthesis; mutant shows cell adhesion defect and lower wall uronic acid content.	GO:0005515, GO:0005739, GO:0005768, GO:0005794, GO:0005802, GO:0005982, GO:0005985, GO:0007155, GO:0009117, GO:0010289, GO:0016020, GO:0016021, GO:0016740, GO:0016757, GO:0016758, GO:0045489, GO:0047262
VIT_200s0216g00025	uncharacterized protein loc100854167	Not in BLAST results	Not in BLAST results	Not in BLAST results	Not in BLAST results	Not in BLAST results	Not in BLAST results	Not in BLAST results	GO:0003723, GO:0003964, GO:0004523, GO:0006278, GO:0008219, GO:0015074, GO:0016021, GO:0051252
VIT_200s0216g00030	rna binding	AT3G25150	387	4e-128	0.51	0.65	NA	NA	GO:0000166, GO:0003676, GO:0005622, GO:0006810, GO:0044699, GO:0050896
VIT_200s0216g00040	er lumen protein retaining receptor	AT3G25160	383	6e-134	0.68	0.83	NA	NA	GO:0004872, GO:0005739, GO:0005783, GO:0006621, GO:0007165, GO:0015031, GO:0016021, GO:0046923
VIT_200s0216g00050	uncharacterized protein loc100267783	None	None	None	None	None	None	None	GO:0003677
VIT_200s0216g00060	ninja-family protein afp3	AT3G07250	129	4e-32	0.69	0.82	NA	NA	GO:0000166, GO:0003723, GO:0003964, GO:0005515, GO:0005634, GO:0006278, GO:0006913, GO:0009506, GO:0009738, GO:0015074, GO:0045893
VIT_200s0216g00070	uncharacterized protein	AT3G07210	628	0	0.64	0.74	NA	NA	GO:0003824, GO:0005634, GO:0008152
VIT_200s0218g00010	probable mannitol dehydrogenase-like	AT4G37990	463	2e-162	0.74	0.84	ATCAD8, CAD-B2, ELI3, ELI3-2	Encodes an aromatic alcohol:NADP+ oxidoreductase whose mRNA levels are increased in response to treatment with a variety of phytopathogenic bacteria. Though similar to mannitol dehydrogenases, this enzyme does not have mannitol dehydrogenase activity.	GO:0000166, GO:0003824, GO:0005488, GO:0006558, GO:0006570, GO:0008152, GO:0008270, GO:0009617, GO:0009626, GO:0009805, GO:0009809, GO:0009811, GO:0016491, GO:0018456, GO:0018879, GO:0019384, GO:0042184, GO:0042203, GO:0045551, GO:0046872, GO:0055114
VIT_200s0218g00030	elongator complex protein 4	AT3G11220	445	3e-155	0.63	0.75	ELO1	A subunit of Elongator, a histone acetyl transferase complex, consisting of six subunits (ELP1ELP6), that copurifies with the elongating RNAPII in yeast and humans. Three Arabidopsis thaliana genes, encoding homologs of the yeast Elongator subunits ELP1, ELP3 (histone acetyl transferase), and ELP4 are responsible for the narrow leaf phenotype in elongata mutants and for reduced root growth that r…	GO:0005515, GO:0006357, GO:0006979, GO:0008283, GO:0008284, GO:0009737, GO:0010928, GO:0031538, GO:0033588, GO:0035265, GO:0043609, GO:0071329, GO:2000024
VIT_200s0218g00040	dof zinc finger protein	AT5G65590	207	1e-63	0.4	0.53	NA	NA	GO:0003677, GO:0005634, GO:0006355, GO:0008270, GO:0046872
VIT_200s0218g00050	atp binding	AT2G22610	1313	0	0.61	0.76	NA	NA	GO:0000166, GO:0000226, GO:0000911, GO:0003774, GO:0003777, GO:0005524, GO:0005737, GO:0005871, GO:0005874, GO:0006306, GO:0006342, GO:0007018, GO:0008569, GO:0009909, GO:0016572, GO:0031047, GO:0048451, GO:0048453, GO:0051322, GO:0051567
VIT_200s0218g00060	NA	None	None	None	None	None	None	None	NA
VIT_200s0218g00070	methylmalonate-semialdehyde dehydrogenase	AT2G14170	793	0	0.76	0.89	ALDH6B2	Arabidopsis thaliana methylmalonate-semialdehyde dehydrogenase	GO:0003723, GO:0004028, GO:0004491, GO:0005507, GO:0005739, GO:0006020, GO:0006396, GO:0006550, GO:0006552, GO:0006573, GO:0006574, GO:0006979, GO:0008152, GO:0008173, GO:0015996, GO:0016491, GO:0055114
VIT_200s0218g00075	trna rrna methyltransferase family protein	AT4G38020	422	6e-147	0.7	0.83	NA	NA	GO:0001510, GO:0003723, GO:0003964, GO:0006278, GO:0006396, GO:0008173, GO:0009507
VIT_200s0218g00080	probable glycosyltransferase at5g03795	None	None	None	None	None	None	None	GO:0016020
VIT_200s0218g00090	exostosin-like protein	AT4G38040	623	0	0.88	0.95	NA	NA	GO:0005768, GO:0005794, GO:0005802, GO:0016020, GO:0016740, GO:0016757, GO:0050508
VIT_200s0218g00100	metal transporter nramp5-like	AT1G15960	576	0	0.56	0.75	ATNRAMP6, NRAMP6	member of Nramp2 family	GO:0005215, GO:0006810, GO:0006811, GO:0016020, GO:0016021, GO:0055072
VIT_200s0218g00110	1-deoxy-d-xylulose 5-phosphate synthase	AT4G15560	1041	0	0.71	0.83	AtCLA1, CLA, CLA1, DEF, DXPS2, DXS, DXS1	Encodes a protein with 1-deoxyxylulose 5-phosphate synthase activity involved in the MEP pathway. It is essential for chloroplast development in Arabidopsis	GO:0003824, GO:0006694, GO:0008152, GO:0008661, GO:0009536, GO:0016114, GO:0016740
VIT_200s0218g00120	pentatricopeptide repeat protein	AT5G65570	885	0	0.62	0.78	NA	NA	GO:0005515, GO:0005739
VIT_200s0218g00130	udp-glycosyltransferase 91a1-like	AT2G22590	521	0	0.56	0.72	NA	NA	GO:0008152, GO:0009813, GO:0016740, GO:0016757, GO:0016758, GO:0047213
VIT_200s0218g00140	udp-glycosyltransferase 91a1-like	AT2G22590	515	1e-179	0.55	0.71	NA	NA	GO:0008152, GO:0009813, GO:0016740, GO:0016757, GO:0016758, GO:0047213
VIT_200s0218g00150	NA	AT5G65550	476	6e-159	0.52	0.68	NA	NA	GO:0008152, GO:0009813, GO:0016021, GO:0016740, GO:0016757, GO:0016758, GO:0047213
VIT_200s0218g00160	NA	AT5G65550	473	2e-163	0.53	0.67	NA	NA	GO:0008152, GO:0009813, GO:0016021, GO:0016740, GO:0016757, GO:0016758, GO:0047213
VIT_200s0218g00170	NA	AT5G65550	305	5e-100	0.51	0.68	NA	NA	GO:0008152, GO:0009813, GO:0016021, GO:0016740, GO:0016757, GO:0016758, GO:0047213
VIT_200s0218g00180	geranylgeranyl transferase type ii beta	AT5G12210	79	1e-19	0.69	0.78	AtRGTB1, RGTB1	NA	GO:0003824, GO:0004663, GO:0005634, GO:0005829, GO:0005968, GO:0010309, GO:0016740, GO:0018344, GO:0055114
VIT_200s0218g00190	udp-glucoronosyl udp-glucosyl transferase family protein	AT5G49690	281	1e-90	0.5	0.66	NA	NA	GO:0005829, GO:0006914, GO:0008152, GO:0009813, GO:0016021, GO:0016740, GO:0016757, GO:0016758, GO:0047213
VIT_200s0218g00200	low quality protein: udp-rhamnose:rhamnosyltransferase 1-like	AT2G22590	95	2e-24	0.55	0.75	NA	NA	GO:0008152, GO:0009813, GO:0016021, GO:0016740, GO:0016757, GO:0016758, GO:0047213
VIT_200s0218g00210	integral membrane transporter family protein	AT1G64890	60	5e-12	0.68	0.75	NA	NA	GO:0005215, GO:0006810, GO:0007623, GO:0009409, GO:0009414, GO:0009507, GO:0009737, GO:0016020
VIT_200s0218g00220	udp-glycosyltransferase 91a1-like	AT2G22590	167	1e-48	0.46	0.6	NA	NA	GO:0008152, GO:0009813, GO:0016740, GO:0016757, GO:0016758, GO:0047213
VIT_200s0220g00010	hiv tat-specific factor 1 homolog	AT5G16260	406	1e-138	0.66	0.79	ELF9	Encodes a RNA binding protein ELF9 (EARLY FLOWERING9). Loss of ELF9 function in the Wassilewskija ecotype causes early flowering in short days. ELF9 reduces SOC1 (SUPPRESSOR OF OVEREXPRESSION OF CO1) transcript levels, possibly via nonsense-mediated mRNA decay.	GO:0000166, GO:0000184, GO:0003676, GO:0003729, GO:0005634, GO:0005829, GO:0006346, GO:0009910, GO:0016246
VIT_200s0220g00020	os01g67210-like protein	AT3G02650	378	9e-124	0.41	0.54	NA	NA	GO:0005739, GO:0044237, GO:0044238, GO:0044699, GO:0071704
VIT_200s0220g00030	small nuclear ribonucleoprotein f	AT4G30220	160	6e-52	0.84	0.94	RUXF	NA	GO:0001510, GO:0003676, GO:0005730, GO:0005732, GO:0005829, GO:0006396, GO:0030529
VIT_200s0220g00040	NA	None	None	None	None	None	None	None	NA
VIT_200s0220g00050	NA	AT2G27100	69	2e-15	0.76	0.87	SE	Identified as a leaf form mutant by Redei having serrated leaves. Further analysis of the single loss of function allele indicated pleiotropic effects extending to many aspects of shoot development such as taller meristems, alterations in phase transition, phyllotaxy and branching. Encodes a single zinc finger containing protein that is expressed in meristems and organ primordia.	NA
VIT_200s0220g00060	pentatricopeptide repeat-containing	AT5G24830	545	0	0.57	0.73	NA	NA	GO:0005515, GO:0005739, GO:0007062, GO:0007131, GO:0033044, GO:0042138, GO:0045132
VIT_200s0220g00070	beta-glucosidase g4	AT5G36890	715	0	0.7	0.85	BGLU42	NA	GO:0003824, GO:0004553, GO:0005829, GO:0005975, GO:0008152, GO:0008422, GO:0009507, GO:0016787, GO:0016798, GO:0030245, GO:0043169, GO:0071281, GO:0071369, GO:0071732
VIT_200s0220g00080	cohesin subunit	AT5G16270	270	3e-75	0.61	0.75	ATRAD21.3, SYN4	Encodes a SCC1/REC8 ortholog that may be involved in mitosis and may represent a mitotic cohesin.	GO:0000228, GO:0005515, GO:0006346, GO:0007062, GO:0007067, GO:0016246
VIT_200s0220g00090	letm1 and ef-hand domain-containing protein mitochondrial-like	AT1G65540	636	0	0.79	0.9	AtLETM2, LETM2	NA	GO:0005509, GO:0005739, GO:0016021
VIT_200s0220g00100	NA	None	None	None	None	None	None	None	NA
VIT_200s0220g00110	protein valine-tolerant 1	AT5G16290	674	0	0.78	0.86	VAT1	NA	GO:0003984, GO:0005829, GO:0005948, GO:0006094, GO:0007010, GO:0008152, GO:0009082, GO:0009097, GO:0009098, GO:0009099, GO:0009507, GO:0010498, GO:0015940, GO:0016597, GO:0016740
VIT_200s0220g00120	probably inactive leucine-rich repeat receptor-like protein kinase at5g48380-like	AT5G48380	759	0	0.62	0.78	BIR1	Encodes a BAK1-interacting receptor-like kinase named BIR1. Negatively regulates multiple plant resistance signaling pathways, one of which is the SOBIR1(AT2G31880)-dependent pathway.	GO:0004672, GO:0004674, GO:0004713, GO:0004872, GO:0005515, GO:0005524, GO:0005886, GO:0006468, GO:0016021, GO:0016023, GO:0016301, GO:0031348
VIT_200s0220g00130	tpa: alcohol dehydrogenase superfamily protein	AT1G65560	511	0	0.7	0.85	NA	NA	GO:0000166, GO:0003824, GO:0004024, GO:0004650, GO:0005488, GO:0005576, GO:0005737, GO:0005982, GO:0005985, GO:0008152, GO:0008270, GO:0016491, GO:0032440, GO:0055114
VIT_200s0220g00140	endo-polygalacturonase	AT3G59850	469	1e-163	0.59	0.74	NA	NA	GO:0004650, GO:0005576, GO:0005975, GO:0005982, GO:0005985, GO:0008152, GO:0016787, GO:0016798, GO:0047911
VIT_200s0220g00150	polygalacturonase	AT3G59850	454	8e-158	0.57	0.76	NA	NA	GO:0004650, GO:0005576, GO:0005975, GO:0005982, GO:0005985, GO:0008152, GO:0016787, GO:0016798, GO:0047911
VIT_200s0220g00160	type ii inositol 5-	AT1G65580	1456	0	0.66	0.8	FRA3	NA	GO:0000287, GO:0004439, GO:0004445, GO:0004519, GO:0004527, GO:0005515, GO:0005634, GO:0005737, GO:0007584, GO:0009611, GO:0009637, GO:0009737, GO:0009827, GO:0009860, GO:0010087, GO:0010182, GO:0010252, GO:0016787, GO:0046854, GO:0046855, GO:0046872, GO:0048364, GO:0052658, GO:0080008
VIT_200s0220g00180	beta-hexosaminidase subunit b2-like	AT1G65590	366	2e-123	0.7	0.8	ATHEX1, HEXO3	Encodes a protein with beta-hexosaminidase activity. Located on the plasma membrane.	GO:0001575, GO:0003824, GO:0004553, GO:0004563, GO:0005618, GO:0005773, GO:0005886, GO:0005975, GO:0006027, GO:0006040, GO:0008152, GO:0009505, GO:0015929, GO:0016023, GO:0016787, GO:0016798, GO:0043169
VIT_200s0222g00010	NA	None	None	None	None	None	None	None	NA
VIT_200s0222g00020	NA	None	None	None	None	None	None	None	NA
VIT_200s0222g00030	NA	None	None	None	None	None	None	None	NA
VIT_200s0222g00040	disease resistance protein at3g14460-like	AT3G14470	122	3e-32	0.48	0.68	NA	NA	GO:0000166, GO:0005524, GO:0006915, GO:0006952, GO:0043531
VIT_200s0222g00070	NA	None	None	None	None	None	None	None	NA
VIT_200s0222g00080	disease resistance protein at3g14460-like	AT3G14470	287	7e-86	0.43	0.61	NA	NA	GO:0000166, GO:0005515, GO:0005524, GO:0006915, GO:0006952, GO:0043531
VIT_200s0222g00090	NA	None	None	None	None	None	None	None	NA
VIT_200s0222g00100	disease resistance protein at3g14460-like	AT3G14470	278	1e-78	0.38	0.55	NA	NA	GO:0000166, GO:0004721, GO:0005515, GO:0005524, GO:0006915, GO:0006952, GO:0016787, GO:0043531
VIT_200s0222g00120	disease resistance protein at3g14460-like	AT3G14470	181	4e-50	0.36	0.56	NA	NA	GO:0005515, GO:0006952, GO:0043531
VIT_200s0222g00130	disease resistance protein at3g14460-like	AT3G14460	54	8e-09	0.32	0.53	NA	NA	GO:0003676, GO:0005515, GO:0006952, GO:0008270, GO:0043531
VIT_200s0225g00010	binding protein	AT3G26580	445	1e-155	0.65	0.79	NA	NA	GO:0005488, GO:0005515, GO:0006508, GO:0008233, GO:0009535, GO:0015996
VIT_200s0225g00020	60s ribosomal protein l27a	AT1G70600	264	4e-91	0.87	0.95	NA	NA	GO:0003735, GO:0005622, GO:0005730, GO:0005840, GO:0006412, GO:0009506, GO:0016020, GO:0022625, GO:0030529, GO:0042254
VIT_200s0225g00030	uncharacterized protein orf110-c	None	None	None	None	None	None	None	GO:0003723, GO:0003964, GO:0005739, GO:0006278, GO:0006397, GO:0016020, GO:0055114
VIT_200s0225g00040	maturase	ATMG00520	56	5e-10	0.49	0.57	MATR	hypothetical protein	GO:0003723, GO:0003964, GO:0005739, GO:0006278, GO:0006397
VIT_200s0225g00050	protein transparent testa 12-like	AT3G26590	706	0	0.71	0.83	NA	NA	GO:0005773, GO:0005774, GO:0005886, GO:0006144, GO:0006855, GO:0008081, GO:0008728, GO:0009414, GO:0009507, GO:0009611, GO:0009620, GO:0009624, GO:0009695, GO:0009723, GO:0009733, GO:0009738, GO:0009753, GO:0015238, GO:0015297, GO:0015969, GO:0016020, GO:0042538, GO:0046872, GO:0048765
VIT_200s0225g00060	protein transparent testa 12-like	AT1G12950	639	0	0.61	0.76	RSH2	NA	GO:0005774, GO:0005886, GO:0006144, GO:0006855, GO:0008081, GO:0008728, GO:0009414, GO:0009507, GO:0009611, GO:0009620, GO:0009624, GO:0009695, GO:0009723, GO:0009733, GO:0009738, GO:0009753, GO:0015238, GO:0015297, GO:0015969, GO:0016020, GO:0042538, GO:0046872, GO:0048765
VIT_200s0225g00070	protein transparent testa 12-like	AT3G26590	586	0	0.58	0.76	NA	NA	GO:0005773, GO:0005774, GO:0005886, GO:0006855, GO:0009624, GO:0015238, GO:0015297, GO:0016020
VIT_200s0225g00080	protein transparent testa 12-like	AT3G26590	641	0	0.67	0.81	NA	NA	GO:0005773, GO:0005774, GO:0005886, GO:0006144, GO:0006855, GO:0008081, GO:0008728, GO:0009414, GO:0009507, GO:0009611, GO:0009620, GO:0009624, GO:0009695, GO:0009723, GO:0009733, GO:0009738, GO:0009753, GO:0015238, GO:0015297, GO:0015969, GO:0016020, GO:0042538, GO:0046872, GO:0048765
VIT_200s0225g00090	copper amine oxidase	AT2G42490	1280	0	0.79	0.86	NA	NA	GO:0005507, GO:0005777, GO:0008131, GO:0009308, GO:0009507, GO:0048038, GO:0055114
VIT_200s0225g00100	armadillo repeat only 4 protein	AT3G26600	600	0	0.54	0.74	ARO4	Armadillo repeat protein. One of a family of four in Arabidopsis. Expressed in vegetative tissues, anthers and ovules.	GO:0005488, GO:0005515, GO:0006886, GO:0009506, GO:0016043, GO:0016192, GO:0030117
VIT_200s0225g00110	f-box protein	AT1G70590	426	1e-148	0.61	0.74	NA	NA	GO:0005488, GO:0005515, GO:0005739, GO:0009536, GO:0010200, GO:0048193
VIT_200s0225g00120	uncharacterized protein	AT5G40460	104	2e-29	0.56	0.7	NA	NA	GO:0005515
VIT_200s0225g00130	alanine-2-oxoglutarate aminotransferase 2	AT1G70580	887	0	0.87	0.94	AOAT2, GGT2	Encodes a protein with glyoxylate aminotransferase activity. It can act on a number of different small substrates and amino acids in vitro.	GO:0003824, GO:0004021, GO:0005773, GO:0005777, GO:0005829, GO:0006522, GO:0006531, GO:0006544, GO:0006563, GO:0006566, GO:0008453, GO:0008483, GO:0009058, GO:0009570, GO:0009853, GO:0010264, GO:0015976, GO:0016020, GO:0016740, GO:0016769, GO:0016847, GO:0030170, GO:0042218, GO:0047958, GO:0048046
VIT_200s0225g00140	ribose-phosphate pyrophosphokinase mitochondrial-like	AT1G10700	566	0	0.8	0.88	PRS3	Encodes a P-independent phosphoribosyl pyrophosphate (PRPP) synthase.	GO:0000166, GO:0000287, GO:0004749, GO:0005524, GO:0005739, GO:0005886, GO:0006098, GO:0006144, GO:0006783, GO:0009116, GO:0009165, GO:0009507, GO:0016301, GO:0016310, GO:0016740, GO:0046872
VIT_200s0225g00150	anthranilate phosphoribosyltransferase	AT1G70570	888	0	0.69	0.81	NA	NA	GO:0000162, GO:0004048, GO:0006486, GO:0006571, GO:0008152, GO:0009094, GO:0009507, GO:0009570, GO:0016740, GO:0016757
VIT_200s0225g00160	poor homologous synapsis 1	AT1G10710	137	5e-37	0.32	0.48	PHS1, PHS1	Computational predictions suggested the presence of a small cysteine-rich protein beginning in intron 9 (Silverstein 2007), but subsequent analysis revealed that this region contains a tenth exon for the At1g10710 gene. PHS1 regulates recombination and pairing of homologous chromosomes during meiotic prophase by controlling transport of RAD50 from cytoplasm to the nucleus.	GO:0004721, GO:0005488, GO:0006470, GO:0006950, GO:0006996, GO:0009536, GO:0009628, GO:0016740, GO:0044710, GO:0060255
VIT_200s0225g00170	peroxidase 3	AT4G36430	246	5e-78	0.4	0.63	NA	NA	GO:0004601, GO:0005506, GO:0005509, GO:0006979, GO:0009055, GO:0016491, GO:0020037, GO:0046872, GO:0055114
VIT_200s0225g00180	protein binding	AT3G55530	185	1e-58	0.71	0.81	AtSDIR1, SDIR1	Encodes an intracellular membrane localized protein with E3 ligase activity that is involved in regulation of ABA signaling. Loss of function alleles show decreased sensitivity to ABA. Overexpression results in increased sensitivity to ABA.	GO:0004842, GO:0005515, GO:0008270, GO:0009414, GO:0009651, GO:0009737, GO:0009789, GO:0010200, GO:0016020, GO:0016567, GO:0030001, GO:0043231, GO:0046872, GO:0046873, GO:0055085, GO:0090304
VIT_200s0225g00200	NA	None	None	None	None	None	None	None	NA
VIT_200s0225g00210	serine-threonine protein plant-	AT1G51940	384	9e-124	0.37	0.57	LYK3	NA	GO:0000166, GO:0000186, GO:0004672, GO:0004674, GO:0004709, GO:0004713, GO:0004715, GO:0005524, GO:0006468, GO:0007178, GO:0009069, GO:0016023, GO:0016301, GO:0016740, GO:0016998, GO:0044464
VIT_200s0225g00220	ap-1 complex subunit mu-1-i-like	AT1G60780	826	0	0.9	0.96	HAP13	NA	GO:0005515, GO:0005829, GO:0006810, GO:0006886, GO:0016192, GO:0030125, GO:0030131
VIT_200s0225g00225	disease resistance protein	AT5G43470	147	2e-37	0.28	0.47	HRT, RCY1, RPP8	Confers resistance to Peronospora parasitica. In arabidopsis ecotype Dijon-17, HRT-mediated signaling is dependent on light for the induction of hypersensitive response and resistance to turnip crinkle virus.	GO:0004721, GO:0006470, GO:0043531
VIT_200s0225g00230	alliin lyase	AT1G70560	445	3e-154	0.58	0.74	CKRC1, SAV3, TAA1, WEI8	TAA1 is involved in the shade-induced production of indole-3-pyruvate (IPA), a precursor to IAA, a biologically active auxin. It is also involved in regulating many aspects of plant growth and development from embryogenesis to flower formation and plays a role in ethylene-mediated signaling. This enzyme can catalyze the formation of IPA from L-tryptophan. Though L-Trp is expected to be the prefer…	GO:0000162, GO:0003824, GO:0004021, GO:0004838, GO:0005634, GO:0005737, GO:0006103, GO:0006522, GO:0006531, GO:0006536, GO:0006550, GO:0006552, GO:0006571, GO:0006574, GO:0009094, GO:0009097, GO:0009098, GO:0009099, GO:0009641, GO:0009684, GO:0009723, GO:0009793, GO:0009821, GO:0009908, GO:0009958, GO:0010078, GO:0010087, GO:0010588, GO:0015940, GO:0015976, GO:0016126, GO:0016829, GO:0016846, GO:…
VIT_200s0226g00020	rab gtpase activator protein	AT2G43490	634	0	0.58	0.69	NA	NA	GO:0005097, GO:0005622, GO:0032313, GO:0032851
VIT_200s0226g00030	peroxidase	AT5G24070	473	5e-167	0.69	0.82	NA	NA	GO:0004601, GO:0005506, GO:0005509, GO:0005576, GO:0006979, GO:0009055, GO:0010054, GO:0016491, GO:0020037, GO:0042744, GO:0046872, GO:0055114
VIT_200s0226g00040	uncharacterized protein	AT3G07565	290	2e-97	0.58	0.73	NA	NA	GO:0000785, GO:0003677, GO:0003682, GO:0005634, GO:0009507
VIT_200s0226g00045	probable disease resistance protein rdl6 rf9-like	AT5G35450	228	2e-61	0.27	0.44	NA	NA	GO:0005524, GO:0006952, GO:0017111, GO:0043531
VIT_200s0226g00050	disease resistance protein at1g59780-like	AT1G59780	243	1e-66	0.28	0.46	NA	NA	GO:0000166, GO:0004721, GO:0005515, GO:0005524, GO:0006915, GO:0006952, GO:0016787, GO:0017111, GO:0043531
VIT_200s0226g00060	rna-binding asch domain protein	AT2G43465	430	1e-148	0.55	0.71	NA	NA	GO:0000287, GO:0000785, GO:0003677, GO:0003682, GO:0003924, GO:0005525, GO:0005634, GO:0006184, GO:0007264, GO:0016853
VIT_200s0226g00070	gras family transcription factor	AT4G37650	417	8e-141	0.52	0.68	SGR7, SHR	Involved in radial organization of the root and shoot axial organs. Essential for normal shoot gravitropism. The protein moves in a highly specific manner from the cells of the stele in which it is synthesized outward. Movement requires sequences within the GRAS and VHIID domains.	GO:0005634, GO:0006355, GO:0007049, GO:0008356, GO:0009956, GO:0043565, GO:0048366, GO:0055072
VIT_200s0226g00080	probable disease resistance protein rdl6 rf9-like	AT1G59780	265	1e-73	0.28	0.47	NA	NA	GO:0000166, GO:0004721, GO:0005515, GO:0005524, GO:0006915, GO:0006952, GO:0016787, GO:0017111, GO:0043531
VIT_200s0226g00090	NA	AT3G07568	60	2e-13	0.43	0.64	NA	NA	NA
VIT_200s0226g00100	NA	AT5G67550	216	1e-62	0.29	0.5	NA	NA	GO:0016020
VIT_200s0226g00105	ran gtpase binding	AT5G12350	145	4e-40	0.66	0.81	NA	NA	GO:0000785, GO:0000956, GO:0003682, GO:0005543, GO:0005634, GO:0005886, GO:0005938, GO:0008270, GO:0008536, GO:0009630, GO:0009887, GO:0009888, GO:0010413, GO:0010638, GO:0032065, GO:0033044, GO:0045492
VIT_200s0226g00110	uncharacterized protein	AT3G07565	119	1e-32	0.48	0.65	NA	NA	GO:0000785, GO:0003677, GO:0003682, GO:0005634, GO:0009507
VIT_200s0226g00140	uncharacterized protein	AT3G07565	115	1e-31	0.64	0.88	NA	NA	GO:0000785, GO:0003677, GO:0003682, GO:0005634, GO:0009507
VIT_200s0226g00150	uncharacterized protein	AT3G07565	65	2e-14	0.49	0.75	NA	NA	GO:0000785, GO:0003677, GO:0003682, GO:0005634, GO:0009507
VIT_200s0226g00160	rab gtpase activator protein	AT2G43490	753	0	0.55	0.69	NA	NA	GO:0005097, GO:0005622, GO:0005794, GO:0032313, GO:0032851
VIT_200s0226g00170	NA	None	None	None	None	None	None	None	NA
VIT_200s0227g00010	NA	None	None	None	None	None	None	None	NA
VIT_200s0227g00020	nucleolar complex protein 4 homolog	AT2G17250	241	3e-75	0.58	0.76	EMB2762	NA	GO:0000478, GO:0005634, GO:0005739, GO:0009220, GO:0016020
VIT_200s0227g00030	NA	AT1G47350	49	2e-06	0.24	0.41	NA	NA	GO:0003676, GO:0003723, GO:0003964, GO:0005634, GO:0006278, GO:0008168, GO:0008270, GO:0015074, GO:0032259
VIT_200s0227g00060	ribosome biogenesis protein bop1 homolog	AT2G40360	930	0	0.68	0.84	NA	NA	GO:0000166, GO:0005515, GO:0005634, GO:0005829, GO:0006364, GO:0042254, GO:0051604, GO:0051726
VIT_200s0227g00070	NA	AT5G57700	205	4e-64	0.62	0.73	NA	NA	NA
VIT_200s0227g00080	NA	None	None	None	None	None	None	None	NA
VIT_200s0227g00090	disease resistance protein at3g14460-like	None	None	None	None	None	None	None	GO:0043531
VIT_200s0227g00100	NA	None	None	None	None	None	None	None	NA
VIT_200s0227g00110	2-hydroxy-3-oxopropionate reductase	AT3G25530	483	7e-173	0.82	0.92	ATGHBDH, GHBDH, GLYR1, GR1	Encodes gamma-hydroxybutyrate dehydrogenase (AtGHBDH). Contains a NADP-binding domain. GHBDH is proposed to function in oxidative stress tolerance.	GO:0000166, GO:0003824, GO:0003858, GO:0004616, GO:0005488, GO:0005739, GO:0005829, GO:0006098, GO:0006550, GO:0006552, GO:0006573, GO:0006574, GO:0006979, GO:0007020, GO:0008152, GO:0008442, GO:0008679, GO:0009448, GO:0016491, GO:0019288, GO:0019344, GO:0019521, GO:0046487, GO:0046950, GO:0050662, GO:0055114
VIT_200s0227g00120	histone deacetylase	None	None	None	None	None	None	None	GO:0003676, GO:0003723, GO:0003964, GO:0004523, GO:0005634, GO:0005737, GO:0006278, GO:0008270
VIT_200s0227g00130	a g-specific adenine dna glycosylase	AT4G12740	475	4e-161	0.58	0.71	NA	NA	GO:0003677, GO:0003824, GO:0004519, GO:0005622, GO:0005634, GO:0006281, GO:0006284, GO:0006306, GO:0008152, GO:0008219, GO:0016021, GO:0016787, GO:0016799, GO:0019104, GO:0051539
VIT_200s0227g00140	mlo-like protein	AT4G02600	576	0	0.64	0.75	ATMLO1, MLO1	A member of a large family of seven-transmembrane domain proteins specific to plants, homologs of the barley mildew resistance locus o (MLO) protein. The Arabidopsis genome contains 15 genes encoding MLO proteins, with localization in plasma membrane. Phylogenetic analysis revealed four clades of closely-related AtMLO genes. ATMLO1 belongs to the clade II, with ATMLO13 and ATMLO15. The gene is ex…	GO:0003677, GO:0004519, GO:0005516, GO:0005886, GO:0006284, GO:0006952, GO:0008219, GO:0009607, GO:0016020, GO:0016021, GO:0051539
VIT_200s0227g00150	uncharacterized protein	AT2G04039	77	5e-18	0.69	0.85	NA	NA	GO:0005739, GO:0009507, GO:0015979
VIT_200s0227g00160	NA	AT5G48335	63	3e-13	0.42	0.54	NA	NA	NA
VIT_200s0227g00170	at1g16240 f3o9_4	AT1G16240	240	4e-80	0.72	0.86	ATSYP51, SYP51	Encodes one of 24 Arabidopsis syntaxins. Its mRNA has been shown to be expressed.	GO:0000902, GO:0005484, GO:0005773, GO:0005794, GO:0006623, GO:0006810, GO:0006886, GO:0006891, GO:0010008, GO:0015031, GO:0016020, GO:0016021, GO:0016049, GO:0016192
VIT_200s0227g00180	thioesterase family protein	AT5G48370	662	0	0.75	0.84	NA	NA	GO:0003676, GO:0005739, GO:0005777, GO:0008168, GO:0009507, GO:0032259, GO:0047617
VIT_200s0227g00190	thioesterase family protein	AT5G48370	690	0	0.78	0.86	NA	NA	GO:0005739, GO:0005777, GO:0009507, GO:0047617
VIT_200s0227g00200	formin-like protein 1-like	AT3G25500	204	6e-61	0.7	0.81	AFH1, AHF1, ATFH1, FH1	Poly-L-proline-containing (PLP) protein that form part of the signal-transduction cascade that leads to rearrangement of the actin cytoskeleton. AFH1 is a nonprocessive formin that moves from the barbered end to the side of an actin filament after the nucleation event.	GO:0000271, GO:0005618, GO:0005634, GO:0005886, GO:0009825, GO:0009932, GO:0010817, GO:0016021, GO:0043481, GO:0045010, GO:0048767, GO:0051015, GO:0051016, GO:0071555
VIT_200s0228g00005	ankyrin repeat-containing protein at3g12360-like	AT3G54070	47	2e-06	0.31	0.45	NA	NA	GO:0005515
VIT_200s0228g00010	NA	AT5G35810	130	1e-33	0.3	0.51	NA	NA	NA
VIT_200s0228g00040	NA	None	None	None	None	None	None	None	NA
VIT_200s0228g00060	uncharacterized protein loc100855081	AT3G54070	50	5e-07	0.35	0.52	NA	NA	GO:0005515
VIT_200s0228g00070	NA	AT5G35810	127	1e-33	0.32	0.53	NA	NA	NA
VIT_200s0229g00010	NA	None	None	None	None	None	None	None	NA
VIT_200s0229g00020	asparaginyl-trna synthetase	AT4G17300	936	0	0.78	0.85	ATNS1, NS1, OVA8	Asparaginyl-tRNA synthetase protein involved in amino acid activation/protein synthesis.	GO:0000166, GO:0003676, GO:0004812, GO:0004815, GO:0004816, GO:0005524, GO:0005737, GO:0005739, GO:0006412, GO:0006418, GO:0006421, GO:0006422, GO:0006522, GO:0006531, GO:0009507, GO:0009536, GO:0009570, GO:0016874, GO:0048481
VIT_200s0229g00030	copii coat assembly protein sec16	AT5G47490	982	0	0.58	0.7	NA	NA	GO:0048208
VIT_200s0229g00040	NA	None	None	None	None	None	None	None	NA
VIT_200s0229g00050	zinc finger protein zat9-like	AT2G45120	141	1e-38	0.38	0.5	NA	NA	GO:0005622, GO:0008270, GO:0016020
VIT_200s0229g00060	auxin-induced protein 5ng4-like	AT5G47470	171	5e-50	0.6	0.72	UMAMIT7	NA	GO:0000785, GO:0003677, GO:0003682, GO:0005634, GO:0008270, GO:0009827, GO:0009860, GO:0016020, GO:0030048
VIT_200s0229g00070	pentatricopeptide repeat-containing protein	AT5G47460	590	0	0.52	0.71	NA	NA	GO:0005515, GO:0043231, GO:0044444
VIT_200s0229g00080	uncharacterized protein	AT4G17310	83	2e-21	0.52	0.67	NA	NA	GO:0005739, GO:0005886
VIT_200s0229g00090	metalloendoproteinase 1-like	AT2G45040	345	2e-117	0.57	0.72	NA	NA	GO:0004222, GO:0005576, GO:0005578, GO:0006508, GO:0008152, GO:0008233, GO:0008237, GO:0008270, GO:0016787, GO:0031012, GO:0031225, GO:0046872
VIT_200s0229g00100	duf246 domain-containing protein at1g04910-like	AT4G16650	793	0	0.77	0.86	NA	NA	GO:0005524, GO:0005768, GO:0005794, GO:0005802, GO:0016757
VIT_200s0229g00110	agenet domain containing protein expressed	AT4G17330	912	0	0.41	0.57	ATG2484-1, G2484-1	gene of unknown function expressed in seedlings, flower buds and stems	GO:0003676, GO:0003723, GO:0005975, GO:0008184, GO:0008270, GO:0044699
VIT_200s0229g00120	NA	AT5G47380	518	2e-177	0.5	0.63	NA	NA	NA
VIT_200s0229g00130	mip tip subfamily	AT5G47450	399	5e-141	0.83	0.9	ATTIP2;3, DELTA-TIP3, TIP2;3	Tonoplast intrinsic protein, transports ammonium (NH3) and methylammonium across the tonoplast membrane, gene expression shows diurnal regulation and is upregulated by ammonium (NH3).	GO:0005215, GO:0005773, GO:0005886, GO:0006810, GO:0006826, GO:0006833, GO:0009507, GO:0009705, GO:0010106, GO:0010167, GO:0010413, GO:0015200, GO:0015250, GO:0015706, GO:0016020, GO:0016021, GO:0042807, GO:0045492, GO:0072489
VIT_200s0229g00140	3-hydroxyisobutyryl- hydrolase-like protein	AT4G31810	377	4e-129	0.59	0.77	NA	NA	GO:0000085, GO:0003824, GO:0003860, GO:0004300, GO:0005739, GO:0006550, GO:0006552, GO:0006554, GO:0006568, GO:0006574, GO:0006633, GO:0006635, GO:0008152, GO:0009220, GO:0009640, GO:0009909, GO:0010388, GO:0016829, GO:0016853, GO:0018874, GO:0019482, GO:0034968, GO:0046251
VIT_200s0229g00150	NA	AT2G28310	400	3e-138	0.68	0.84	NA	NA	NA
VIT_200s0229g00160	formyltetrahydrofolate deformylase	AT4G17360	369	1e-127	0.7	0.79	NA	encodes one of the two putative formyltetrahydrofolate deformylase. Located in the mitochondrion. Involved in photorespiratory tetrahydrofolate cycle.	GO:0000023, GO:0005739, GO:0006189, GO:0008168, GO:0008864, GO:0009058, GO:0009853, GO:0016742, GO:0016787, GO:0016874, GO:0019252, GO:0032259, GO:0043085, GO:0046487, GO:0046653
VIT_200s0229g00170	uncharacterized protein	AT4G16695	83	1e-22	0.77	0.88	NA	NA	GO:0005794
VIT_200s0229g00180	phosphatidylserine decarboxylase	AT4G16700	577	0	0.7	0.83	PSD1	Encodes a mitochondrial phosphatidylserine decarboxylase. Expressed mainly in roots and flowers.	GO:0004609, GO:0005739, GO:0006544, GO:0006563, GO:0006566, GO:0008654, GO:0046486
VIT_200s0229g00190	oxidoreductase family protein	AT4G17370	377	1e-130	0.81	0.89	NA	NA	GO:0000166, GO:0003824, GO:0005488, GO:0005576, GO:0006020, GO:0008152, GO:0009055, GO:0016491, GO:0050112, GO:0055114
VIT_200s0229g00200	dna mismatch repair protein msh4	AT4G17380	246	4e-77	0.86	0.9	ATMSH4, MSH4	Encodes the Arabidopsis homolog of MSH4, a meiosis-specific member of the MutS-homolog family of genes. It is expressed only in floral tissues and only during early meiotic prophase I, preceding the synapsis of homologous chromosomes. It is involved in the early steps of recombination.	GO:0000710, GO:0000795, GO:0000911, GO:0003684, GO:0004674, GO:0005524, GO:0006200, GO:0006298, GO:0006302, GO:0006312, GO:0006468, GO:0007062, GO:0007067, GO:0007128, GO:0007131, GO:0008094, GO:0009069, GO:0009506, GO:0010332, GO:0010564, GO:0016020, GO:0016023, GO:0030983, GO:0032204, GO:0032300, GO:0032504, GO:0042138, GO:0043247, GO:0045143, GO:0051026, GO:0051322
VIT_200s0229g00210	dna mismatch repair protein msh4	AT4G17380	434	8e-147	0.86	0.94	ATMSH4, MSH4	Encodes the Arabidopsis homolog of MSH4, a meiosis-specific member of the MutS-homolog family of genes. It is expressed only in floral tissues and only during early meiotic prophase I, preceding the synapsis of homologous chromosomes. It is involved in the early steps of recombination.	GO:0000710, GO:0000795, GO:0000911, GO:0003684, GO:0004674, GO:0005524, GO:0006200, GO:0006302, GO:0006312, GO:0006468, GO:0007062, GO:0007067, GO:0007128, GO:0007131, GO:0008094, GO:0009069, GO:0009506, GO:0010332, GO:0010564, GO:0030983, GO:0032204, GO:0032300, GO:0032504, GO:0042138, GO:0043247, GO:0045143, GO:0051026, GO:0051322
VIT_200s0230g00010	NA	None	None	None	None	None	None	None	NA
VIT_200s0230g00020	NA	None	None	None	None	None	None	None	NA
VIT_200s0230g00030	NA	None	None	None	None	None	None	None	NA
VIT_200s0230g00040	NA	None	None	None	None	None	None	None	NA
VIT_200s0230g00050	auxilin-related protein 2-like	None	None	None	None	None	None	None	GO:0003677, GO:0004519, GO:0005622, GO:0006281, GO:0031072
VIT_200s0230g00060	auxilin-related protein 2-like	AT4G12780	84	5e-19	0.45	0.6	NA	NA	GO:0003677, GO:0004519, GO:0005829, GO:0005886, GO:0006281, GO:0031072
VIT_200s0230g00070	NA	None	None	None	None	None	None	None	NA
VIT_200s0230g00080	NA	AT5G24580	41	4e-06	0.65	0.96	NA	NA	NA
VIT_200s0230g00090	NA	None	None	None	None	None	None	None	NA
VIT_200s0230g00100	atp binding	AT1G22060	117	6e-30	0.63	0.84	NA	NA	GO:0005773, GO:0010075
VIT_200s0230g00110	NA	None	None	None	None	None	None	None	NA
VIT_200s0230g00120	serine threonine-protein kinase cbk1-like	AT4G33080	129	6e-36	0.66	0.76	NA	NA	GO:0003723, GO:0003964, GO:0004697, GO:0005524, GO:0005634, GO:0006278, GO:0006468, GO:0007165, GO:0009069
VIT_200s0230g00130	NA	AT1G55360	107	3e-27	0.64	0.76	NA	NA	NA
VIT_200s0230g00140	atp binding	AT1G67120	47	4e-07	0.47	0.67	NA	NA	GO:0005524, GO:0005634, GO:0006200, GO:0006461, GO:0016887
VIT_200s0230g00150	NA	None	None	None	None	None	None	None	NA
VIT_200s0230g00160	NA	None	None	None	None	None	None	None	NA
VIT_200s0230g00166	NA	AT2G46520	179	6e-51	0.55	0.68	NA	NA	GO:0005488, GO:0005643, GO:0005829, GO:0006094, GO:0006886, GO:0007010, GO:0008565, GO:0009506, GO:0009611, GO:0009620, GO:0009695, GO:0009753, GO:0010498, GO:0018149
VIT_200s0230g00172	wd40 and beach domain-containing protein	AT1G58230	167	1e-46	0.5	0.7	NA	NA	GO:0005739, GO:0007165, GO:0016023
VIT_200s0231g00010	armadillo beta-catenin-like repeat and c2 domain-containing protein	Not in BLAST results	Not in BLAST results	Not in BLAST results	Not in BLAST results	Not in BLAST results	Not in BLAST results	Not in BLAST results	GO:0005739, GO:0005886, GO:0016874
VIT_200s0231g00020	ring finger	AT5G48655	62	4e-13	0.49	0.7	NA	NA	GO:0005515, GO:0008270, GO:0010200, GO:0046872
VIT_200s0231g00030	xyloglucan endotransglucosylase hydrolase protein 2-like	AT4G13080	84	1e-20	0.46	0.59	XTH1	NA	GO:0003676, GO:0004553, GO:0005618, GO:0005975, GO:0006073, GO:0008270, GO:0016740, GO:0016757, GO:0016762, GO:0016787, GO:0048046, GO:0048573
VIT_200s0231g00040	rpm1 interacting protein 4 transcript 2	AT3G25070	177	3e-54	0.45	0.59	RIN4	Encodes a member of the R protein complex and may represent a virulence target of type III pili effector proteins (virulence factors) from bacterial pathogens, which is 'guarded' by R protein complex (RPM1 and RPS2 proteins). RIN4 physically interacts with RPS2 and RPM1 in vivo. Bacterial avirulence (Avr) effectors AvrB, AvrRpm1, and AvrRpt2 induce a mobility shift in RIN4 and expression of AvrRp…	GO:0002237, GO:0005886, GO:0006468, GO:0009816, GO:0010204, GO:0034051
VIT_200s0231g00050	p-loop containing nucleoside triphosphate hydrolase domain-containing protein	AT4G13030	260	2e-82	0.55	0.7	NA	NA	GO:0005525, GO:0005634, GO:0009536, GO:0043231
VIT_200s0231g00060	unnamed protein product [Vitis vinifera]	None	None	None	None	None	None	None	GO:0003676, GO:0005524, GO:0008270
VIT_200s0231g00070	auxin-responsive protein	AT3G25290	420	8e-145	0.56	0.74	NA	NA	GO:0004497, GO:0005886, GO:0007275, GO:0009506, GO:0009507, GO:0010413, GO:0016021, GO:0045492
VIT_200s0231g00080	NA	None	None	None	None	None	None	None	NA
VIT_200s0231g00090	NA	None	None	None	None	None	None	None	NA
VIT_200s0231g00095	uncharacterized ribonuclease sll1290-like	AT5G02250	154	1e-42	0.73	0.8	ATMTRNASEII, EMB2730, RNR1	Encodes a exoribonuclease involved in rRNA processing in mitochondria and chloroplasts.Loss of function mutations are pale green and require supplementation with sucrose for germination and early development. Plants are pale green due to defects in chloroplast biogenesis.	GO:0000175, GO:0003723, GO:0005739, GO:0006364, GO:0006399, GO:0008859, GO:0009507, GO:0009793, GO:0009902, GO:0010027, GO:0051252
VIT_200s0233g00010	vacuolar invertase	AT1G12240	75	3e-16	0.39	0.5	ATBETAFRUCT4, AtFRUCT4, FRUCT4, VAC-INV	NA	GO:0004553, GO:0004564, GO:0004575, GO:0005773, GO:0005975, GO:0005982, GO:0005985, GO:0008152, GO:0009505, GO:0016787, GO:0016798, GO:0017177, GO:0033881
VIT_200s0233g00020	transaldolase-like protein	AT1G12230	567	0	0.71	0.82	NA	NA	GO:0003824, GO:0004801, GO:0005975, GO:0006084, GO:0006098, GO:0008152, GO:0008270, GO:0009507, GO:0009570, GO:0009941, GO:0016126, GO:0016132, GO:0019344
VIT_200s0233g00030	trehalose-6-phosphate phosphatase	AT4G22590	543	0	0.68	0.82	TPPG	NA	GO:0003824, GO:0004197, GO:0004805, GO:0005737, GO:0005982, GO:0005985, GO:0005992, GO:0006508, GO:0008152, GO:0016787
VIT_200s0233g00040	NA	None	None	None	None	None	None	None	NA
VIT_200s0233g00050	exostosin family protein	AT4G22580	615	0	0.71	0.84	NA	NA	GO:0016020, GO:0016757
VIT_200s0233g00051	uncharacterized protein	AT4G22600	216	4e-69	0.48	0.66	INP1	NA	GO:0010584, GO:0043231
VIT_200s0233g00060	beta-ketoacyl-acp synthase iii	AT1G62640	601	0	0.78	0.87	KAS	3-ketoacyl-acyl carrier protein synthase III (KAS III)	GO:0000038, GO:0003824, GO:0004315, GO:0005835, GO:0006084, GO:0006633, GO:0008152, GO:0008610, GO:0009409, GO:0009507, GO:0009536, GO:0009570, GO:0016126, GO:0016132, GO:0016740, GO:0016747, GO:0033818, GO:0042335, GO:0042967
VIT_200s0233g00070	probable glutamyl-trna cytoplasmic-like isoform 1	None	None	None	None	None	None	None	GO:0006412, GO:0016876, GO:0043039
VIT_200s0233g00080	eto1-like protein 1-like	AT4G02680	258	2e-79	0.78	0.88	EOL1	Encodes a paralog of ETO1, which is a negative regulator of ACS5 (a key enzyme in ethylene biosynthesis pathway). EOL1 also interacts with and inhibits the activity of ACS5.	GO:0000394, GO:0005488, GO:0005515, GO:0005634, GO:0007267, GO:0009069, GO:0009086, GO:0009616, GO:0009855, GO:0010014, GO:0010050, GO:0010073, GO:0010267, GO:0010364, GO:0035196, GO:0042545
VIT_200s0233g00090	vacuolar protein sorting-associated protein 41 homolog	AT2G43040	135	2e-35	0.52	0.67	NPG1	encodes a calmodulin-binding protein that is expressed specifically in pollen and is required for pollen development.	GO:0005516, GO:0006886, GO:0008270, GO:0016132, GO:0016192, GO:0016740
VIT_200s0233g00100	zinc ion binding	AT3G60670	201	5e-65	0.7	0.84	NA	NA	GO:0005622, GO:0005634, GO:0008168, GO:0008270, GO:0032259
VIT_200s0233g00120	low quality protein: flavin-containing monooxygenase fmo gs-ox-like 3-like	AT1G12140	182	1e-55	0.66	0.83	FMO	belongs to the flavin-monooxygenase (FMO) family, encodes a glucosinolate S-oxygenase that catalyzes the conversion of methylthioalkyl glucosinolates to methylsulfinylalkyl glucosinolates	GO:0004497, GO:0004499, GO:0031227, GO:0050660, GO:0050661, GO:0055114
VIT_200s0233g00130	flavin-containing monooxygenase-like protein	AT1G62620	249	5e-80	0.55	0.67	NA	NA	GO:0003824, GO:0004497, GO:0004499, GO:0005488, GO:0005773, GO:0008152, GO:0016491, GO:0033506, GO:0050660, GO:0050661, GO:0055114, GO:0080102, GO:0080103, GO:0080104, GO:0080105, GO:0080106, GO:0080107
VIT_200s0233g00140	protein nap1	AT2G35110	106	1e-27	0.74	0.87	GRL, NAP1, NAPP	Component of the WAVE protein complex which act as activators of ARP2/3 complex involved in actin nucleation. Required for trichome morphogenesis. Mutant displays distorted trichomes, a phenotype that can be phenocopied by treatment of WT plants with actin-interacting drugs.	GO:0003002, GO:0005515, GO:0005886, GO:0007155, GO:0009825, GO:0010014, GO:0010090, GO:0022402, GO:0031209, GO:0045010, GO:0045595, GO:0045893, GO:0048449, GO:0048589, GO:0048765, GO:0071555
VIT_200s0233g00150	NA	AT2G35110	44	1e-06	0.48	0.73	GRL, NAP1, NAPP	Component of the WAVE protein complex which act as activators of ARP2/3 complex involved in actin nucleation. Required for trichome morphogenesis. Mutant displays distorted trichomes, a phenotype that can be phenocopied by treatment of WT plants with actin-interacting drugs.	NA
VIT_200s0233g00160	dead-box atp-dependent rna helicase 56	AT5G11170	147	2e-41	0.7	0.8	UAP56a	NA	GO:0003676, GO:0005524, GO:0005618, GO:0005730, GO:0005829, GO:0008026, GO:0009506, GO:0046686
VIT_200s0233g00170	low quality protein: flavin-containing monooxygenase fmo gs-ox-like 3-like	AT1G62620	262	1e-84	0.53	0.67	NA	NA	GO:0003824, GO:0004497, GO:0004499, GO:0005488, GO:0005773, GO:0008152, GO:0016491, GO:0031227, GO:0033506, GO:0050660, GO:0050661, GO:0055114, GO:0080102, GO:0080103, GO:0080104, GO:0080105, GO:0080106, GO:0080107
VIT_200s0233g00180	flavin-containing monooxygenase fmo gs-ox-like 3-like isoform 1	AT1G62620	568	0	0.6	0.74	NA	NA	GO:0003824, GO:0004497, GO:0004499, GO:0005488, GO:0005773, GO:0008152, GO:0016491, GO:0031227, GO:0033506, GO:0050660, GO:0050661, GO:0055114, GO:0080102, GO:0080103, GO:0080104, GO:0080105, GO:0080106, GO:0080107
VIT_200s0233g00190	uncharacterized protein	AT1G12120	112	3e-26	0.42	0.62	NA	NA	GO:0043231, GO:0051049
VIT_200s0238g00010	NA	None	None	None	None	None	None	None	NA
VIT_200s0238g00020	uncharacterized protein	AT4G09990	379	2e-131	0.63	0.75	GXM2	NA	GO:0005576, GO:0005739, GO:0005794, GO:0009808, GO:0010054, GO:0010413, GO:0030775, GO:0045492
VIT_200s0238g00030	uncharacterized protein	AT4G09990	266	3e-88	0.55	0.72	GXM2	NA	GO:0005576, GO:0005739, GO:0005794, GO:0009808, GO:0010054, GO:0010413, GO:0030775, GO:0045492
VIT_200s0238g00040	tmv resistance protein n-like	AT5G17680	276	7e-79	0.35	0.49	NA	NA	GO:0000166, GO:0004888, GO:0005515, GO:0005524, GO:0005622, GO:0006915, GO:0006952, GO:0007165, GO:0017111, GO:0031224, GO:0043531, GO:0045087
VIT_200s0238g00060	tmv resistance protein n-like	AT5G17680	463	9e-145	0.36	0.54	NA	NA	GO:0000166, GO:0004888, GO:0005515, GO:0005524, GO:0005622, GO:0006915, GO:0006952, GO:0007165, GO:0031224, GO:0043531, GO:0045087
VIT_200s0238g00070	tmv resistance protein n-like	AT4G19510	134	3e-33	0.3	0.45	NA	NA	GO:0005515, GO:0031177
VIT_200s0238g00073	tmv resistance protein n-like	Not in BLAST results	Not in BLAST results	Not in BLAST results	Not in BLAST results	Not in BLAST results	Not in BLAST results	Not in BLAST results	GO:0005622, GO:0006952, GO:0007165, GO:0043531
VIT_200s0238g00076	tmv resistance protein n-like	Not in BLAST results	Not in BLAST results	Not in BLAST results	Not in BLAST results	Not in BLAST results	Not in BLAST results	Not in BLAST results	GO:0005515, GO:0005622, GO:0006952, GO:0007165, GO:0043531
VIT_200s0238g00080	tmv resistance protein n-like	AT4G12010	172	1e-46	0.32	0.49	NA	NA	GO:0005515, GO:0005622, GO:0006952, GO:0007165, GO:0043531
VIT_200s0238g00085	swi2 snf2-like protein	AT5G66750	79	4e-18	0.57	0.7	ATDDM1, CHA1, CHR01, CHR1, DDM1, SOM1, SOM4	Protein is similar to SWI2/SNF2 chromatin remodeling proteins. DDM1 is appears to act as a chromatin-remodeling ATPase involved in cytosine methylation in CG and non-CG contexts. Involved in gene silencing and maintenance of DNA methylation and histone methylation. Hypomethylation of many genomic regions occurs in ddm1 mutants, and can cause several phenotypic abnormalities, but some loci, such a…	GO:0000786, GO:0003677, GO:0004003, GO:0005515, GO:0005524, GO:0005634, GO:0005657, GO:0006200, GO:0006344, GO:0006346, GO:0006349, GO:0008283, GO:0009294, GO:0016246, GO:0016572, GO:0016740, GO:0031048, GO:0032197, GO:0044030, GO:0051574, GO:0090241
VIT_200s0238g00090	tmv resistance protein n-like	AT5G45250	96	8e-22	0.29	0.47	RPS4	RPS4 belongs to the Toll/interleukin-1 receptor (TIR)-nucleotide binding site (NBS)-Leu-rich repeat (LRR) class of disease resistance (R ) genes. Confers specific resistance to Pseudomonas syringae pv. tomato carrying the avirulence gene AvrRPS4. Produces alternative transcripts with truncated open reading frames.	GO:0005622, GO:0006952, GO:0007165, GO:0043531
VIT_200s0238g00110	thioredoxin chloroplastic-like	AT3G15360	102	3e-28	0.63	0.82	ATHM4, ATM4, TRX-M4	encodes a prokaryotic thioredoxin	GO:0005618, GO:0006662, GO:0006979, GO:0008047, GO:0009055, GO:0009535, GO:0009941, GO:0015035, GO:0043085, GO:0045454
VIT_200s0238g00120	NA	None	None	None	None	None	None	None	NA
VIT_200s0238g00130	tmv resistance protein n-like	AT5G17680	650	0	0.43	0.61	NA	NA	GO:0000166, GO:0004888, GO:0005515, GO:0005524, GO:0005622, GO:0006915, GO:0006952, GO:0007165, GO:0031224, GO:0043531, GO:0045087
VIT_200s0239g00010	uncharacterized protein loc100854412	AT1G15780	83	5e-19	0.47	0.64	NRB4	NA	GO:0003712, GO:0005515, GO:0005667, GO:0006355
VIT_200s0239g00020	NA	None	None	None	None	None	None	None	NA
VIT_200s0239g00030	NA	AT4G32070	49	3e-07	0.58	0.88	Phox4	NA	NA
VIT_200s0239g00040	NA	None	None	None	None	None	None	None	NA
VIT_200s0239g00050	NA	None	None	None	None	None	None	None	NA
VIT_200s0239g00060	NA	None	None	None	None	None	None	None	NA
VIT_200s0239g00070	uncharacterized protein loc100854412	AT1G15780	89	3e-21	0.61	0.78	NRB4	NA	GO:0003712, GO:0005515, GO:0005667, GO:0006355
VIT_200s0239g00080	NA	None	None	None	None	None	None	None	NA
VIT_200s0239g00090	hypothetical protein VITISV_001649 [Vitis vinifera]	None	None	None	None	None	None	None	GO:0003723, GO:0003964, GO:0006278, GO:0008270, GO:0015074
VIT_200s0239g00100	NA	None	None	None	None	None	None	None	NA
VIT_200s0239g00110	protein mei2-like 4-like	AT5G07290	112	2e-29	0.8	0.93	AML4, ML4	AML4 A member of mei2-like gene family, predominantly plant-based family of genes encoding RNA binding proteins with characteristic presence of a highly conserved RNA binding motif first described in the mei2 gene of the fission yeast S. pombe. In silico analyses reveal nine mei2 -like genes in A. thaliana. They were grouped into four distinct clades, based on overall sequence similarity and subf…	GO:0000166, GO:0003723, GO:0045836, GO:0048507
VIT_200s0239g00120	hypothetical protein VITISV_001649 [Vitis vinifera]	None	None	None	None	None	None	None	GO:0003723, GO:0003964, GO:0006278, GO:0008270, GO:0015074
VIT_200s0239g00130	NA	None	None	None	None	None	None	None	NA
VIT_200s0239g00140	NA	AT5G61960	44	2e-06	0.4	0.45	AML1, ML1	A member of mei2-like gene family, predominantly plant-based family of genes encoding RNA binding proteins with characteristic presence of a highly conserved RNA binding motif first described in the mei2 gene of the fission yeast S. pombe. In silico analyses reveal nine mei2 -like genes in A. thaliana. They were grouped into four distinct clades, based on overall sequence similarity and subfamily…	NA
VIT_200s0239g00150	uncharacterized protein loc100854412	AT1G15780	98	2e-24	0.56	0.72	NRB4	NA	GO:0003712, GO:0005515, GO:0005667, GO:0006355
VIT_200s0239g00160	NA	None	None	None	None	None	None	None	NA
VIT_200s0240g00010	NA	None	None	None	None	None	None	None	NA
VIT_200s0240g00020	probable glutathione s-transferase	AT1G78320	183	8e-59	0.76	0.91	ATGSTU23, GSTU23	Encodes glutathione transferase belonging to the tau class of GSTs. Naming convention according to Wagner et al. (2002).	GO:0004364, GO:0005515, GO:0006749, GO:0016740, GO:0080167
VIT_200s0240g00050	probable glutathione s-transferase	AT1G78380	320	9e-111	0.69	0.84	ATGSTU19, GST8, GSTU19	Encodes a glutathione transferase that is a member of Tau GST gene family. Expression is induced by drought stress, oxidative stress, and high doses of auxin and cytokinin. naming convention according to Wagner et al. (2002) The expression of this gene is upregulated by herbicide safeners such as benoxacor and fenclorim.	GO:0004364, GO:0004462, GO:0004601, GO:0005515, GO:0006749, GO:0016740, GO:0016829, GO:0080167
VIT_200s0240g00060	NA	None	None	None	None	None	None	None	NA
VIT_200s0240g00070	NA	None	None	None	None	None	None	None	NA
VIT_200s0245g00010	NA	AT4G27870	158	8e-43	0.49	0.67	NA	NA	NA
VIT_200s0245g00030	NA	AT4G27870	107	5e-27	0.43	0.61	NA	NA	NA
VIT_200s0245g00040	uncharacterized protein loc100252731	None	None	None	None	None	None	None	GO:0000914, GO:0003777, GO:0005524, GO:0005874, GO:0005875, GO:0007018, GO:0007108, GO:0009574
VIT_200s0245g00050	acyl-acp thioesterase	AT3G25110	529	0	0.72	0.8	AtFaTA, FaTA	Encodes a FatA acyl-ACP thioesterase	GO:0000036, GO:0004320, GO:0005835, GO:0006633, GO:0006810, GO:0009507, GO:0016295, GO:0016296, GO:0016787, GO:0016790, GO:0042967
VIT_200s0245g00060	NA	None	None	None	None	None	None	None	NA
VIT_200s0245g00070	NA	AT5G43490	81	3e-17	0.35	0.49	NA	NA	NA
VIT_200s0245g00075	NA	AT3G18670	161	5e-43	0.3	0.53	NA	NA	NA
VIT_200s0246g00010	nadh dehydrogenase subunit 7	ATMG00510	292	8e-95	0.48	0.58	NAD7	NADH dehydrogenase subunit 7	GO:0003954, GO:0005739, GO:0005747, GO:0006120, GO:0006744, GO:0006810, GO:0006814, GO:0008137, GO:0009055, GO:0015992, GO:0016491, GO:0016651, GO:0022900, GO:0048038, GO:0051287, GO:0055114, GO:0070469
VIT_200s0246g00020	NA	None	None	None	None	None	None	None	NA
VIT_200s0246g00040	NA	None	None	None	None	None	None	None	NA
VIT_200s0246g00050	nadh dehydrogenase subunit 2	ATMG01320	107	8e-28	0.88	0.9	NAD2, NAD2.2, NAD2B	encodes subunit of mitochondrial NAD(P)H dehydrogenase that is trans-spliced from two precursors, NAD2A and NAD2B.	GO:0005747, GO:0006120, GO:0006744, GO:0006814, GO:0008137, GO:0009507, GO:0015992
VIT_200s0246g00060	cytochrome c biogenesis fn	ATMG00960	348	2e-119	0.85	0.88	CCB203	Encodes a protein of the mitochondrial membrane which has been shown to be present in a number of unidentified complexes including a 500-KDa complex postulated to have heme lyase activity, in which another protein (AtCCMH, AT1G15220) is also involved. cytochrome c biogenesis orf203.	GO:0005739, GO:0005743, GO:0006461, GO:0008535, GO:0015232, GO:0015886, GO:0016020, GO:0017004, GO:0043234
VIT_200s0246g00070	nadh dehydrogenase subunit 7	ATMG00510	171	2e-52	0.94	0.95	NAD7	NADH dehydrogenase subunit 7	GO:0005739, GO:0006120, GO:0006744, GO:0006814, GO:0008137, GO:0009055, GO:0015992, GO:0016491, GO:0016651, GO:0048038, GO:0051287, GO:0055114, GO:0070469
VIT_200s0246g00080	nadh dehydrogenase subunit 7	ATMG00510	348	8e-118	0.75	0.79	NAD7	NADH dehydrogenase subunit 7	GO:0003954, GO:0005739, GO:0008137, GO:0009055, GO:0016491, GO:0016651, GO:0048038, GO:0051287, GO:0055114
VIT_200s0246g00090	NA	None	None	None	None	None	None	None	NA
VIT_200s0246g00100	orf115a	None	None	None	None	None	None	None	GO:0005739
VIT_200s0246g00110	NA	None	None	None	None	None	None	None	NA
VIT_200s0246g00115	orf119	ATMG01410	129	1e-35	0.7	0.81	ORF204	NA	GO:0005739
VIT_200s0246g00120	NA	None	None	None	None	None	None	None	NA
VIT_200s0246g00130	NA	None	None	None	None	None	None	None	NA
VIT_200s0246g00140	nadh-plastoquinone oxidoreductase subunit 5	ATCG01010	636	0	0.84	0.9	NDHF	Chloroplast encoded NADH dehydrogenase unit.	GO:0006120, GO:0006744, GO:0006810, GO:0006814, GO:0008137, GO:0009507, GO:0009535, GO:0009536, GO:0009579, GO:0015992, GO:0016020, GO:0016021, GO:0016491, GO:0042773, GO:0048038, GO:0055114
VIT_200s0246g00150	nadh dehydrogenase subunit f	ATCG01010	155	2e-45	0.78	0.87	NDHF	Chloroplast encoded NADH dehydrogenase unit.	GO:0006120, GO:0006744, GO:0006814, GO:0008137, GO:0009535, GO:0015992, GO:0016021, GO:0048038
VIT_200s0246g00160	ribosomal protein partial	ATCG01020	62	2e-14	0.8	0.9	RPL32	encodes a chloroplast ribosomal protein L32, a constituent of the large subunit of the ribosomal complex	GO:0003735, GO:0005739, GO:0005840, GO:0006412, GO:0009507, GO:0009536, GO:0015934, GO:0030529, GO:0042254
VIT_200s0246g00170	cytochrome c heme attachment protein	ATCG01040	451	5e-159	0.71	0.84	YCF5	hypothetical protein	GO:0006461, GO:0008535, GO:0009507, GO:0009535, GO:0009536, GO:0009579, GO:0016020, GO:0016021, GO:0016023, GO:0017004, GO:0032940
VIT_200s0246g00180	nadh dehydrogenase subunit d	ATCG01050	414	2e-142	0.68	0.73	NDHD	Represents a plastid-encoded subunit of a NAD(P)H dehydrogenase complex. Its mRNA is edited at four positions. Translation data is not available for this gene.	GO:0006120, GO:0006744, GO:0006814, GO:0008137, GO:0009507, GO:0009535, GO:0009536, GO:0009579, GO:0015992, GO:0016020, GO:0016021, GO:0016491, GO:0016655, GO:0042773, GO:0048038, GO:0055114
VIT_200s0246g00190	NA	ATCG01050	56	2e-11	1	1	NDHD	Represents a plastid-encoded subunit of a NAD(P)H dehydrogenase complex. Its mRNA is edited at four positions. Translation data is not available for this gene.	NA
VIT_200s0246g00200	photosystem i subunit vii	ATCG01060	167	6e-55	0.99	0.99	PSAC	Encodes the PsaC subunit of photosystem I.	GO:0005506, GO:0005739, GO:0005886, GO:0006354, GO:0009055, GO:0009507, GO:0009522, GO:0009533, GO:0009535, GO:0009536, GO:0009773, GO:0016021, GO:0016491, GO:0046872, GO:0051536, GO:0051539
VIT_200s0246g00210	ribosomal protein s10	None	None	None	None	None	None	None	GO:0003735, GO:0005622, GO:0005739, GO:0005840, GO:0006412, GO:0015935, GO:0042254
VIT_200s0246g00220	atpase subunit 8	ATMG00480	258	2e-88	0.83	0.86	ATP8, ORFB	Encodes subunit 8 of the mitochondrial F(O) ATP synthase complex.	GO:0000276, GO:0004129, GO:0005524, GO:0005739, GO:0006123, GO:0015078, GO:0015986, GO:0016020, GO:0016021, GO:0016491, GO:0016820, GO:0019646, GO:0022904, GO:0045277, GO:0055114
VIT_200s0246g00230	succinate dehydrogenase subunit 4	ATMG01280	132	2e-35	0.46	0.58	ORF291	encodes a cytochrome c oxidase subunit II	GO:0000166, GO:0004129, GO:0005507, GO:0005739, GO:0005743, GO:0006123, GO:0008270, GO:0009055, GO:0015992, GO:0016020, GO:0016021, GO:0020037, GO:0022900, GO:0022904, GO:0045277
VIT_200s0246g00240	ribosomal protein s1	None	None	None	None	None	None	None	GO:0003735, GO:0005739, GO:0005763, GO:0005840, GO:0006412, GO:0042254
VIT_200s0250g00010	lysosomal pro-x	AT5G22860	542	0	0.53	0.71	NA	NA	GO:0004180, GO:0006508, GO:0008236, GO:0016787
VIT_200s0250g00020	protein tyrosine phosphatase	AT3G52180	485	1e-170	0.66	0.75	ATPTPKIS1, ATSEX4, DSP4, SEX4	Encodes a plant-specific protein phosphatase that contains a protein tyrosine phosphatase (PTP) catalytic domain and a kinase interaction sequence (KIS) domain. This protein interacts with the plant SnRK AKIN11. Binds starch. Localized in the chloroplast.	GO:0000023, GO:0005515, GO:0005982, GO:0005983, GO:0006470, GO:0007623, GO:0008138, GO:0009507, GO:0009570, GO:0016311, GO:0016791, GO:0019203, GO:0019252, GO:0019761, GO:0030247, GO:0043085
VIT_200s0250g00030	udp-glycosyltransferase family protein	AT5G04480	1207	0	0.62	0.77	NA	NA	GO:0005634, GO:0005768, GO:0005794, GO:0005802, GO:0009058, GO:0016740, GO:0016757
VIT_200s0250g00040	dna binding protein	AT3G52170	145	5e-38	0.35	0.49	NA	NA	GO:0003677, GO:0044763
VIT_200s0250g00050	adp-ribosylation factor gtpase-activating protein agd7-like	AT2G37550	347	7e-115	0.54	0.7	AGD7, ASP1	A member of ARF GAP domain (AGD), A thaliana has 15 members, grouped into four classes.	GO:0005096, GO:0005634, GO:0005829, GO:0006007, GO:0008060, GO:0008270, GO:0030244, GO:0032312, GO:0046872, GO:0048193
VIT_200s0250g00060	hypothetical protein VITISV_007708 [Vitis vinifera]	None	None	None	None	None	None	None	GO:0003676, GO:0003723, GO:0003964, GO:0004568, GO:0004674, GO:0005524, GO:0006032, GO:0006278, GO:0006468, GO:0006950, GO:0008061, GO:0008270, GO:0009069, GO:0015074, GO:0016747, GO:0016998, GO:0046983
VIT_200s0250g00070	monocopper oxidase-like protein sku5-like	AT1G21860	87	4e-21	0.49	0.61	sks7	NA	GO:0003676, GO:0003677, GO:0005507, GO:0005525, GO:0007264, GO:0008270, GO:0008447, GO:0009505, GO:0015074, GO:0016020, GO:0019852, GO:0048046, GO:0055114, GO:0080167
VIT_200s0250g00080	rab gtpase-like protein c2b	AT3G09910	57	2e-11	0.63	0.8	ATRAB18C, ATRABC2B, RABC2b	NA	GO:0005525, GO:0005777, GO:0007264, GO:0015031, GO:0016787, GO:0030742, GO:0080115
VIT_200s0250g00085	NA	AT2G24840	63	2e-11	0.72	0.82	AGL61, DIA	Encodes a member of the Agamous-like family of transcription factors. Localized to the nucleus in the central cell and endosperm of the female gametophyte. Loss of function mutations show reduced female fertility. Fifty percent of ovules have defective central cells with abnormal morphology and patterns of gene expression. Upon fertilization 50% of seeds abort. Using yeast two hybrid assays AGL61…	GO:0003677, GO:0003700, GO:0005525, GO:0005667, GO:0006355, GO:0007264, GO:0009559, GO:0009612, GO:0019722, GO:0043078, GO:0046983
VIT_200s0250g00090	probable 2-oxoglutarate fe -dependent dioxygenase-like	AT2G36690	480	5e-169	0.63	0.76	NA	NA	GO:0005506, GO:0005737, GO:0016491, GO:0016702, GO:0045431, GO:0051555, GO:0055114
VIT_200s0251g00010	NA	None	None	None	None	None	None	None	NA
VIT_200s0251g00020	NA	None	None	None	None	None	None	None	NA
VIT_200s0251g00050	NA	None	None	None	None	None	None	None	NA
VIT_200s0251g00060	NA	None	None	None	None	None	None	None	NA
VIT_200s0251g00080	NA	None	None	None	None	None	None	None	NA
VIT_200s0252g00010	dna repair protein reca homolog mitochondrial-like	AT3G10140	460	2e-160	0.62	0.76	RECA3	NA	GO:0000002, GO:0000166, GO:0003677, GO:0003697, GO:0004553, GO:0005388, GO:0005524, GO:0005739, GO:0005975, GO:0006259, GO:0006281, GO:0006310, GO:0006816, GO:0006974, GO:0008094, GO:0009408, GO:0009432, GO:0016529, GO:0016787, GO:0017111, GO:0043169
VIT_200s0252g00020	uroporphyrinogen-iii synthase	None	None	None	None	None	None	None	GO:0004852, GO:0006783, GO:0015994, GO:0033014
VIT_200s0252g00030	transmembrane proteins 14c	AT3G57280	274	3e-92	0.62	0.74	NA	NA	GO:0003723, GO:0003964, GO:0006278, GO:0009507, GO:0009627, GO:0009706, GO:0009941, GO:0016020, GO:0016021, GO:0034976
VIT_200s0252g00040	cytokinin oxidase	AT2G41510	777	0	0.67	0.82	ATCKX1, CKX1	It encodes a protein whose sequence is similar to cytokinin oxidase/dehydrogenase, which catalyzes the degradation of cytokinins.	GO:0003824, GO:0005576, GO:0005773, GO:0006040, GO:0008762, GO:0009055, GO:0009690, GO:0009823, GO:0010089, GO:0016023, GO:0016491, GO:0019139, GO:0022900, GO:0032940, GO:0044036, GO:0048507, GO:0050660, GO:0055114
VIT_200s0252g00050	uncharacterized protein	AT5G04000	105	2e-29	0.74	0.86	NA	NA	GO:0005634
VIT_200s0252g00060	dnaj heat shock n-terminal domain-containing protein	AT5G12430	604	0	0.44	0.62	TPR16	NA	GO:0005488, GO:0005634, GO:0006457, GO:0006950, GO:0009653, GO:0009913, GO:0016043, GO:0031072, GO:0044763, GO:0048468, GO:0048731, GO:0051082
VIT_200s0252g00070	NA	AT3G57290	670	0	0.88	0.95	ATEIF3E-1, ATINT6, EIF3E, INT-6, INT6, TIF3E1	Encodes a protein that is found in not only the eif3 complex but also in association with subunits of the COP9 signalosome. eIF3e appears to be subjected to proteasome-dependent degradation that requires the PCI domain of eIF3e. The level of eIF3e present in cells appears to affect the rate of translation.	GO:0000398, GO:0003743, GO:0005515, GO:0005634, GO:0005737, GO:0005829, GO:0005840, GO:0005852, GO:0005886, GO:0006352, GO:0006406, GO:0006412, GO:0006446, GO:0006511, GO:0006606, GO:0008180, GO:0009640, GO:0009651, GO:0009793, GO:0009845, GO:0009853, GO:0009908, GO:0009909, GO:0009933, GO:0010162, GO:0010182, GO:0010228, GO:0016567, GO:0019915, GO:0030422, GO:0035196, GO:0043687, GO:0045893, GO:…
VIT_200s0252g00080	40s ribosomal protein s4	AT5G07090	192	8e-62	0.83	0.91	NA	NA	GO:0003723, GO:0003735, GO:0005622, GO:0005730, GO:0005840, GO:0005886, GO:0006412, GO:0009507, GO:0022626, GO:0042254
VIT_200s0252g00090	NA	None	None	None	None	None	None	None	NA
VIT_200s0252g00100	40s ribosomal protein	AT5G58420	140	3e-42	0.84	0.89	NA	NA	GO:0003735, GO:0005622, GO:0005730, GO:0005840, GO:0005886, GO:0006412, GO:0009507, GO:0019843, GO:0022626, GO:0042254
VIT_200s0252g00110	bifunctional monodehydroascorbate reductase and carbonic anhydrase nectarin-3	AT4G20990	285	1e-95	0.55	0.73	ACA4, ATACA4	NA	GO:0004089, GO:0005388, GO:0005516, GO:0005524, GO:0006730, GO:0006754, GO:0006882, GO:0008270, GO:0009535, GO:0009624, GO:0009651, GO:0009705, GO:0010037, GO:0016529, GO:0016829, GO:0042742, GO:0043069, GO:0055081, GO:0070588
VIT_200s0252g00120	bifunctional monodehydroascorbate reductase and carbonic anhydrase nectarin-3-like	AT4G20990	277	2e-92	0.51	0.68	ACA4, ATACA4	NA	GO:0004089, GO:0005388, GO:0005516, GO:0005524, GO:0006730, GO:0006754, GO:0006882, GO:0008270, GO:0009535, GO:0009624, GO:0009651, GO:0009705, GO:0010037, GO:0016529, GO:0016829, GO:0042742, GO:0043069, GO:0055081, GO:0070588
VIT_200s0252g00130	ef-hand calcium binding	AT3G10300	285	6e-95	0.6	0.67	NA	NA	GO:0005509, GO:0005634, GO:0010286, GO:0030048, GO:0051645, GO:0051646, GO:0060151
VIT_200s0253g00010	pyruvate decarboxylase isozyme	AT5G54960	209	2e-63	0.76	0.84	PDC2	pyruvate decarboxylase-2	GO:0000287, GO:0001666, GO:0003824, GO:0004737, GO:0006094, GO:0006096, GO:0006950, GO:0016020, GO:0016829, GO:0016831, GO:0030976, GO:0046872
VIT_200s0253g00020	hypothetical protein VITISV_028747 [Vitis vinifera]	AT5G66630	42	1e-05	0.43	0.67	DAR5	NA	GO:0005783
VIT_200s0253g00030	seed maturation protein	AT2G23640	176	1e-54	0.44	0.65	RTNLB13	NA	GO:0005773, GO:0005783, GO:0005794, GO:0005886, GO:0016020, GO:0016021, GO:0071458, GO:0071782, GO:0071786
VIT_200s0253g00040	l-ascorbate oxidase homolog	AT5G66920	840	0	0.76	0.86	sks17	NA	GO:0005507, GO:0005576, GO:0005618, GO:0008447, GO:0009505, GO:0016491, GO:0019852, GO:0055114, GO:0080167
VIT_200s0253g00050	l-ascorbate oxidase homolog	AT4G37160	759	0	0.69	0.81	sks15	NA	GO:0005507, GO:0005576, GO:0005982, GO:0005985, GO:0008447, GO:0009505, GO:0010227, GO:0016491, GO:0016787, GO:0019852, GO:0030599, GO:0055114, GO:0080167
VIT_200s0253g00060	f-box family protein	AT5G65590	131	6e-35	0.64	0.77	NA	NA	GO:0003677, GO:0006355, GO:0008270, GO:0009536
VIT_200s0253g00070	uncharacterized protein	AT5G66930	324	9e-112	0.77	0.87	NA	NA	GO:0004553, GO:0004672, GO:0005524, GO:0005634, GO:0005737, GO:0005975, GO:0006468
VIT_200s0253g00080	polyneuridine-aldehyde esterase-like	AT3G50440	272	3e-90	0.51	0.7	ATMES10, MES10	Encodes a protein shown to have methyl jasmonate esterase activity in vitro. This protein does not act on methyl IAA, MeSA, MeGA4, or MEGA9 in vitro.	GO:0016787, GO:0016788, GO:0042432, GO:0050529, GO:0080032
VIT_200s0253g00090	polyneuridine-aldehyde esterase-like	AT3G50440	251	4e-82	0.48	0.66	ATMES10, MES10	Encodes a protein shown to have methyl jasmonate esterase activity in vitro. This protein does not act on methyl IAA, MeSA, MeGA4, or MEGA9 in vitro.	GO:0009862, GO:0016042, GO:0016298, GO:0016787, GO:0042432, GO:0050529, GO:0080031, GO:0080032
VIT_200s0253g00100	acetone-cyanohydrin lyase	AT3G50440	87	3e-22	0.65	0.79	ATMES10, MES10	Encodes a protein shown to have methyl jasmonate esterase activity in vitro. This protein does not act on methyl IAA, MeSA, MeGA4, or MEGA9 in vitro.	GO:0005737, GO:0009696, GO:0042432, GO:0050529, GO:0080030, GO:0080031, GO:0080032
VIT_200s0253g00110	polyneuridine-aldehyde esterase-like	AT3G50440	264	4e-87	0.5	0.68	ATMES10, MES10	Encodes a protein shown to have methyl jasmonate esterase activity in vitro. This protein does not act on methyl IAA, MeSA, MeGA4, or MEGA9 in vitro.	GO:0009862, GO:0016042, GO:0016298, GO:0016787, GO:0042432, GO:0050529, GO:0080031, GO:0080032
VIT_200s0253g00140	polyneuridine-aldehyde esterase-like	AT2G23620	321	1e-109	0.58	0.77	ATMES1, MES1	Encodes a protein shown to have carboxylesterase activity, methyl salicylate esterase activity, methyl jasmonate esterase activity, and methyl IAA esterase activity in vitro. MES1 appears to be involved in MeSA hydrolysis in planta. Expression of MES1 can restore systemic acquired resistance in SAR-deficient tobacco plants. This protein does not act on MeGA4, or MEGA9 in vitro.	GO:0003824, GO:0005737, GO:0009611, GO:0009694, GO:0009696, GO:0009817, GO:0009862, GO:0016042, GO:0016298, GO:0016787, GO:0042432, GO:0050529, GO:0080030, GO:0080031, GO:0080032
VIT_200s0253g00145	importin subunit beta-1-like	AT5G53480	65	6e-13	0.67	0.76	NA	NA	GO:0000059, GO:0005643, GO:0005829, GO:0008565, GO:0009507, GO:0052541, GO:0052546
VIT_200s0253g00150	polyneuridine-aldehyde esterase	AT2G23620	166	3e-50	0.49	0.67	ATMES1, MES1	Encodes a protein shown to have carboxylesterase activity, methyl salicylate esterase activity, methyl jasmonate esterase activity, and methyl IAA esterase activity in vitro. MES1 appears to be involved in MeSA hydrolysis in planta. Expression of MES1 can restore systemic acquired resistance in SAR-deficient tobacco plants. This protein does not act on MeGA4, or MEGA9 in vitro.	GO:0005506, GO:0016706, GO:0016787, GO:0042432, GO:0050529, GO:0055114
VIT_200s0253g00160	polyneuridine-aldehyde esterase	AT2G23610	248	5e-81	0.49	0.69	ATMES3, MES3	Encodes a protein shown to have carboxylesterase activity, methyl IAA esterase activity, and methyl jasmonate esterase activity in vitro. This protein does not act on methyl salicylate, MeGA4, or MEGA9 in vitro.	GO:0016787, GO:0042432, GO:0050529
VIT_200s0253g00170	polyneuridine-aldehyde esterase	AT2G23620	196	2e-61	0.41	0.57	ATMES1, MES1	Encodes a protein shown to have carboxylesterase activity, methyl salicylate esterase activity, methyl jasmonate esterase activity, and methyl IAA esterase activity in vitro. MES1 appears to be involved in MeSA hydrolysis in planta. Expression of MES1 can restore systemic acquired resistance in SAR-deficient tobacco plants. This protein does not act on MeGA4, or MEGA9 in vitro.	GO:0016787, GO:0042432, GO:0050529
VIT_200s0253g00180	NA	None	None	None	None	None	None	None	NA
VIT_200s0254g00010	NA	None	None	None	None	None	None	None	NA
VIT_200s0254g00015	at1g62390-like protein	AT1G62390	160	8e-45	0.81	0.87	CLMP1, Phox2	NA	GO:0005829, GO:0006950
VIT_200s0254g00020	NA	AT4G09150	39	7e-05	0.37	0.6	NA	NA	NA
VIT_200s0254g00025	homeobox-leucine zipper protein hat14-like	None	None	None	None	None	None	None	GO:0003700, GO:0005667, GO:0006355, GO:0043565
VIT_200s0254g00030	NA	AT3G12580	53	1e-09	0.63	0.73	ATHSP70, HSP70	NA	GO:0000166, GO:0005524, GO:0006950
VIT_200s0254g00040	NA	None	None	None	None	None	None	None	GO:0000166, GO:0005524, GO:0006950
VIT_200s0254g00045	t-complex protein 11	AT4G09150	61	1e-11	0.41	0.72	NA	NA	GO:0003723, GO:0005634, GO:0031177
VIT_200s0256g00010	NA	AT3G18670	172	5e-48	0.34	0.56	NA	NA	NA
VIT_200s0256g00020	NA	AT3G18670	106	5e-26	0.34	0.56	NA	NA	NA
VIT_200s0256g00030	ankyrin repeat-containing protein at3g12360-like	AT1G10340	53	2e-07	0.31	0.46	NA	NA	GO:0005515
VIT_200s0256g00040	NA	None	None	None	None	None	None	None	NA
VIT_200s0256g00050	ankyrin repeat-containing protein at3g12360-like	AT5G04730	51	4e-07	0.28	0.49	NA	NA	GO:0005515
VIT_200s0256g00060	NA	None	None	None	None	None	None	None	NA
VIT_200s0256g00080	NA	None	None	None	None	None	None	None	NA
VIT_200s0256g00100	NA	None	None	None	None	None	None	None	NA
VIT_200s0256g00105	NA	AT4G14390	46	3e-06	0.27	0.48	NA	NA	NA
VIT_200s0256g00110	NA	AT5G35810	135	1e-36	0.34	0.58	NA	NA	NA
VIT_200s0256g00120	NA	AT1G10340	49	2e-06	0.3	0.46	NA	NA	GO:0005515
VIT_200s0256g00130	NA	None	None	None	None	None	None	None	NA
VIT_200s0258g00010	probable receptor-like protein kinase at5g39020-like	AT1G66910	349	6e-113	0.48	0.67	NA	NA	GO:0000166, GO:0004672, GO:0004674, GO:0004713, GO:0004715, GO:0004872, GO:0005524, GO:0006468, GO:0009069, GO:0016301, GO:0016740
VIT_200s0258g00020	probable receptor-like protein kinase at5g39020-like	AT1G66910	298	3e-95	0.54	0.73	NA	NA	GO:0000166, GO:0004672, GO:0004674, GO:0004713, GO:0004715, GO:0004872, GO:0005524, GO:0006468, GO:0009069, GO:0016301, GO:0016740
VIT_200s0258g00030	probable receptor-like protein kinase at1g67000-like	None	None	None	None	None	None	None	GO:0004674, GO:0005524, GO:0006468, GO:0009069
VIT_200s0258g00040	probable receptor-like protein kinase at5g39020-like	AT5G38280	343	9e-108	0.51	0.73	PR5K	putative receptor serine/threonine kinase PR5K (PR5K) mRNA, PR5-like receptor kinase	GO:0000166, GO:0004672, GO:0004674, GO:0004687, GO:0004713, GO:0004714, GO:0004872, GO:0005524, GO:0006468, GO:0009069, GO:0016301, GO:0016740, GO:0030247
VIT_200s0258g00050	probable receptor-like protein kinase at1g67000-like	AT1G66910	348	4e-110	0.36	0.52	NA	NA	GO:0000166, GO:0004672, GO:0004674, GO:0004713, GO:0004715, GO:0004872, GO:0005524, GO:0006468, GO:0009069, GO:0016301, GO:0016740
VIT_200s0258g00060	probable receptor-like protein kinase at5g39020-like	AT1G70250	42	5e-06	0.62	0.76	NA	Encodes a Protease inhibitor/seed storage/LTP family protein	GO:0004674, GO:0005524, GO:0006468, GO:0009069, GO:0030247
VIT_200s0258g00070	probable receptor-like protein kinase at5g39020-like	AT5G38280	71	2e-15	0.56	0.75	PR5K	putative receptor serine/threonine kinase PR5K (PR5K) mRNA, PR5-like receptor kinase	GO:0004674, GO:0004872, GO:0005524, GO:0006468, GO:0009069, GO:0016301, GO:0030247
VIT_200s0258g00080	probable receptor-like protein kinase at5g39020-like	AT4G18250	195	8e-58	0.57	0.74	NA	NA	GO:0000166, GO:0004672, GO:0004674, GO:0004713, GO:0005524, GO:0006468, GO:0009069, GO:0030247
VIT_200s0258g00085	probable receptor-like protein kinase at1g67000-like	AT1G66910	86	3e-20	0.45	0.68	NA	NA	GO:0004674, GO:0005524, GO:0006468, GO:0009069
VIT_200s0258g00090	probable receptor-like protein kinase at5g39020-like	AT5G38280	343	3e-112	0.54	0.75	PR5K	putative receptor serine/threonine kinase PR5K (PR5K) mRNA, PR5-like receptor kinase	GO:0000166, GO:0004672, GO:0004674, GO:0004713, GO:0004872, GO:0005524, GO:0006468, GO:0008353, GO:0009069, GO:0016301, GO:0016740, GO:0030247
VIT_200s0258g00100	probable receptor-like protein kinase at1g67000-like	AT1G66910	355	4e-113	0.37	0.54	NA	NA	GO:0000166, GO:0004672, GO:0004674, GO:0004713, GO:0004715, GO:0004872, GO:0005524, GO:0006468, GO:0009069, GO:0016301, GO:0016740
VIT_200s0258g00110	probable receptor-like protein kinase at5g39020-like	AT1G70250	142	3e-39	0.53	0.68	NA	Encodes a Protease inhibitor/seed storage/LTP family protein	GO:0000166, GO:0004672, GO:0004674, GO:0004715, GO:0005524, GO:0006468, GO:0009069, GO:0030247
VIT_200s0258g00120	pentatricopeptide repeat-containing protein	AT3G49170	251	2e-76	0.66	0.84	EMB2261	NA	GO:0005488, GO:0009507, GO:0009793
VIT_200s0258g00130	probable receptor-like protein kinase at5g39020-like	AT1G66920	353	4e-113	0.38	0.58	NA	NA	GO:0000166, GO:0004672, GO:0004674, GO:0004713, GO:0004715, GO:0004872, GO:0005524, GO:0006468, GO:0009069, GO:0016301, GO:0016740, GO:0030247
VIT_200s0258g00135	probable receptor-like protein kinase at1g67000-like	None	None	None	None	None	None	None	GO:0004674, GO:0005524, GO:0006468, GO:0009069, GO:0030247
VIT_200s0258g00140	probable receptor-like protein kinase at1g67000-like	AT5G38280	357	2e-116	0.54	0.74	PR5K	putative receptor serine/threonine kinase PR5K (PR5K) mRNA, PR5-like receptor kinase	GO:0000166, GO:0004672, GO:0004674, GO:0004687, GO:0004713, GO:0004872, GO:0005524, GO:0006468, GO:0008353, GO:0009069, GO:0016301, GO:0016740
VIT_200s0258g00145	pentatricopeptide repeat-containing protein	AT2G33760	95	3e-23	0.34	0.55	NA	NA	GO:0009793
VIT_200s0259g00010	NA	AT4G16380	73	5e-16	0.54	0.72	NA	NA	GO:0005634, GO:0009506, GO:0030001, GO:0046872
VIT_200s0259g00020	histone h2a	AT5G02560	181	2e-57	0.66	0.71	HTA12	Encodes HTA12, a histone H2A protein.	GO:0000786, GO:0003677, GO:0005634, GO:0005694, GO:0006334, GO:0046982
VIT_200s0259g00025	NA	None	None	None	None	None	None	None	NA
VIT_200s0259g00030	NA	None	None	None	None	None	None	None	NA
VIT_200s0259g00040	histone h2a	AT5G02560	176	7e-56	0.59	0.68	HTA12	Encodes HTA12, a histone H2A protein.	GO:0000786, GO:0003677, GO:0005634, GO:0005694, GO:0006334, GO:0046982
VIT_200s0259g00050	NA	None	None	None	None	None	None	None	NA
VIT_200s0259g00060	NA	None	None	None	None	None	None	None	NA
VIT_200s0259g00070	proline-rich protein	AT4G16380	130	3e-36	0.44	0.55	NA	NA	GO:0005634, GO:0009506, GO:0030001, GO:0046872
VIT_200s0259g00090	snf1-related protein kinase regulatory subunit beta-2	AT4G16360	79	1e-19	0.73	0.83	NA	NA	GO:0004679, GO:0005515, GO:0005525, GO:0005737, GO:0005874, GO:0007017, GO:0009069, GO:0016310, GO:0051258
VIT_200s0259g00100	proline-rich protein	AT4G16380	66	2e-13	0.4	0.51	NA	NA	GO:0005634, GO:0009506, GO:0030001, GO:0046872
VIT_200s0259g00110	metal ion binding	AT5G50740	201	3e-62	0.46	0.67	NA	NA	GO:0030001, GO:0046872
VIT_200s0259g00120	oligopeptide transporter 3-like	AT4G16370	919	0	0.83	0.92	ATOPT3, OPT3	Encodes an oligopeptide transporter involved in metal homeostasis.	GO:0000271, GO:0005737, GO:0006810, GO:0006857, GO:0006875, GO:0007275, GO:0009506, GO:0009825, GO:0009932, GO:0010817, GO:0015031, GO:0015198, GO:0015833, GO:0016020, GO:0016021, GO:0016023, GO:0043481, GO:0048767, GO:0055085, GO:0071555
VIT_200s0259g00130	snf1-related protein kinase regulatory subunit beta-2	AT4G16360	185	7e-59	0.76	0.91	NA	NA	GO:0004679, GO:0005515, GO:0005737, GO:0009069, GO:0016301, GO:0016310
VIT_200s0259g00140	oligopeptide transporter 3-like	AT4G16370	404	8e-137	0.87	0.94	ATOPT3, OPT3	Encodes an oligopeptide transporter involved in metal homeostasis.	GO:0000271, GO:0006857, GO:0006875, GO:0009506, GO:0009825, GO:0009932, GO:0010817, GO:0015198, GO:0016020, GO:0016023, GO:0043481, GO:0048767, GO:0055085, GO:0071555
VIT_200s0259g00150	snf1-related protein kinase regulatory subunit beta-2	AT4G16360	410	4e-144	0.79	0.92	NA	NA	GO:0000166, GO:0004679, GO:0005515, GO:0005524, GO:0005737, GO:0005975, GO:0006633, GO:0008610, GO:0009069, GO:0016301, GO:0016310, GO:0042128
VIT_200s0259g00160	acyl carrier protein	AT5G47630	113	6e-32	0.5	0.67	mtACP3	Encodes a member of the mitochondrial acyl carrier protein (ACP) family. Its role is currently obscure as it is weakly expressed and has not yet been identified by mitochondrial proteome analysis.	GO:0000036, GO:0003954, GO:0005739, GO:0006633, GO:0008137, GO:0008610, GO:0010267, GO:0035196, GO:0048037, GO:0051607
VIT_200s0259g00170	NA	AT5G47635	126	6e-36	0.45	0.64	NA	NA	NA
VIT_200s0259g00180	nuclear transcription factor y subunit b-3	AT4G14540	219	5e-72	0.83	0.88	NF-YB3	NA	GO:0003677, GO:0003700, GO:0005622, GO:0005634, GO:0005667, GO:0006355, GO:0043565, GO:0046982
VIT_200s0259g00190	nudix hydrolase 2-like	AT5G47650	92	9e-24	0.55	0.67	ATNUDT2, ATNUDX2, NUDT2	Encodes an ADP-ribose pyrophosphatase that confers enhanced tolerance to oxidative stress.	GO:0000210, GO:0006144, GO:0006769, GO:0009536, GO:0016787, GO:0046497, GO:0047631, GO:0051287
VIT_200s0259g00200	nudix hydrolase 2-like	AT5G47650	229	1e-73	0.63	0.81	ATNUDT2, ATNUDX2, NUDT2	Encodes an ADP-ribose pyrophosphatase that confers enhanced tolerance to oxidative stress.	GO:0000210, GO:0006144, GO:0006769, GO:0009626, GO:0009651, GO:0009870, GO:0010193, GO:0016787, GO:0017110, GO:0035529, GO:0042742, GO:0042803, GO:0046497, GO:0047631, GO:0051287, GO:0070212, GO:0080151
VIT_200s0259g00210	NA	AT5G47660	152	2e-43	0.46	0.63	NA	NA	GO:0000785, GO:0003677, GO:0003682, GO:0005634
VIT_200s0260g00030	NA	None	None	None	None	None	None	None	NA
VIT_200s0260g00040	leucine-rich repeat-containing	AT3G15410	67	6e-14	0.66	0.79	NA	NA	GO:0004721, GO:0005886, GO:0006470, GO:0007165
VIT_200s0260g00050	NA	None	None	None	None	None	None	None	NA
VIT_200s0260g00060	fk506 binding-like protein	AT3G25220	233	9e-79	0.81	0.89	FKBP15-1	immunophilin (FKBP15-1)	GO:0000413, GO:0003755, GO:0005528, GO:0005773, GO:0005783, GO:0005788, GO:0006457, GO:0009507, GO:0016020, GO:0016023, GO:0016853
VIT_200s0260g00070	peptidylprolyl isomerase	AT5G48570	130	2e-36	0.84	0.88	ATFKBP65, FKBP65, ROF2	NA	GO:0000413, GO:0003755, GO:0005516, GO:0005528, GO:0005634, GO:0005773, GO:0006457, GO:0006499, GO:0009644, GO:0016020, GO:0034976, GO:0042542, GO:0070370
VIT_200s0260g00080	60s ribosomal protein	AT4G18100	204	8e-68	0.76	0.84	NA	NA	GO:0003735, GO:0005622, GO:0005730, GO:0005739, GO:0005840, GO:0006412, GO:0022625, GO:0042254
VIT_200s0261g00010	uncharacterized protein loc100267719 isoform 1	AT1G26750	202	2e-65	0.56	0.73	NA	NA	GO:0005739
VIT_200s0261g00020	NA	AT1G26761	496	3e-172	0.56	0.67	NA	NA	GO:0016491, GO:0055114
VIT_200s0261g00040	NA	AT1G26761	430	2e-146	0.51	0.63	NA	NA	GO:0016491, GO:0055114
VIT_200s0261g00050	eukaryotic translation elongation	AT1G56070	96	2e-24	0.65	0.77	LOS1	encodes a translation elongation factor 2-like protein that is involved in cold-induced translation. Mutations in this gene specifically blocks low temperature-induced transcription of cold-responsive genes but induces the expression of CBF genes and mutants carrying the recessive mutations fail to acclimate to cold and is freezing sensitive.	GO:0003746, GO:0003924, GO:0005507, GO:0005525, GO:0005730, GO:0005829, GO:0005840, GO:0005886, GO:0006184, GO:0006448, GO:0009409, GO:0009507
VIT_200s0261g00055	alpha- -mannosyltransferase	AT2G47760	165	6e-49	0.74	0.84	ALG3, AtALG3	NA	GO:0000033, GO:0000136, GO:0005739, GO:0005783, GO:0006486, GO:0009507, GO:0030244, GO:0048193
VIT_200s0262g00010	cysteine-rich receptor-like protein kinase 29-like	AT4G21410	614	0	0.48	0.65	CRK29	Encodes a cysteine-rich receptor-like protein kinase.	GO:0000166, GO:0000186, GO:0004672, GO:0004674, GO:0004709, GO:0004713, GO:0004715, GO:0005524, GO:0006468, GO:0007178, GO:0009069, GO:0016301, GO:0016740, GO:0050254
VIT_200s0262g00020	cysteine-rich receptor-like protein kinase	AT4G11470	54	9e-10	0.52	0.71	CRK31	Encodes a cysteine-rich receptor-like protein kinase.	GO:0004674, GO:0005524, GO:0006468, GO:0009069
VIT_200s0262g00030	atp binding	AT4G23180	85	8e-21	0.76	0.88	CRK10, RLK4	Encodes a receptor-like protein kinase. Naming convention from Chen et al 2003 (PMID 14756307)	GO:0000166, GO:0000186, GO:0004672, GO:0004709, GO:0004713, GO:0004715, GO:0005524, GO:0006468, GO:0007178, GO:0009069
VIT_200s0262g00050	receptor-like protein kinase	AT3G10380	90	2e-21	0.64	0.77	ATSEC8, SEC8	Subunit of the Putative Arabidopsis Exocyst Complex	GO:0000145, GO:0004672, GO:0005524, GO:0005829, GO:0005886, GO:0006468, GO:0006904, GO:0009846, GO:0009860, GO:0015031, GO:0048354
VIT_200s0262g00070	NA	None	None	None	None	None	None	None	NA
VIT_200s0262g00080	cysteine-rich receptor-like protein kinase 29-like	AT4G21410	598	0	0.48	0.64	CRK29	Encodes a cysteine-rich receptor-like protein kinase.	GO:0000166, GO:0000186, GO:0004672, GO:0004674, GO:0004709, GO:0004713, GO:0004715, GO:0005524, GO:0005773, GO:0005886, GO:0006468, GO:0007178, GO:0009069, GO:0009737, GO:0016301, GO:0016740, GO:0050254
VIT_200s0262g00090	cysteine-rich receptor-like protein kinase	AT4G21410	213	1e-61	0.4	0.56	CRK29	Encodes a cysteine-rich receptor-like protein kinase.	GO:0000166, GO:0004672, GO:0004674, GO:0004715, GO:0004872, GO:0005524, GO:0005773, GO:0005886, GO:0006468, GO:0009069, GO:0009737, GO:0016301, GO:0016740
VIT_200s0262g00100	NA	None	None	None	None	None	None	None	NA
VIT_200s0262g00110	nucleolar gtp-binding protein 1-like	AT1G50920	196	5e-54	0.59	0.68	NA	NA	GO:0004197, GO:0004616, GO:0005525, GO:0005730, GO:0006098, GO:0006508, GO:0016020, GO:0019521, GO:0042254
VIT_200s0262g00120	cysteine-rich receptor-like protein kinase 29-like	AT4G21410	613	0	0.51	0.65	CRK29	Encodes a cysteine-rich receptor-like protein kinase.	GO:0000166, GO:0000186, GO:0004672, GO:0004674, GO:0004709, GO:0004713, GO:0004715, GO:0005524, GO:0006468, GO:0007178, GO:0009069, GO:0016301, GO:0016740, GO:0050254
VIT_200s0262g00130	cysteine-rich receptor-like protein kinase	AT4G05200	186	1e-50	0.36	0.51	CRK25	Encodes a cysteine-rich receptor-like protein kinase.	GO:0000166, GO:0004672, GO:0004674, GO:0004715, GO:0004872, GO:0005524, GO:0005773, GO:0005886, GO:0006468, GO:0009069, GO:0009737, GO:0016301, GO:0016740
VIT_200s0262g00150	uncharacterized protein	AT2G22660	60	4e-12	0.69	0.77	NA	NA	GO:0005634, GO:0005737, GO:0005886, GO:0006865
VIT_200s0262g00160	e3 ubiquitin-protein ligase upl1-like	AT1G70320	148	8e-40	0.58	0.76	UPL2	encodes a ubiquitin-protein ligase-like protein containing a HECT domain. There are six other HECT-domain UPLs in Arabidopsis.	GO:0004842, GO:0005634, GO:0005739, GO:0005829, GO:0005886, GO:0006511, GO:0009506, GO:0016567, GO:0030170
VIT_200s0262g00170	ubiquitin-protein ligase 1	AT1G70320	49	5e-08	0.4	0.58	UPL2	encodes a ubiquitin-protein ligase-like protein containing a HECT domain. There are six other HECT-domain UPLs in Arabidopsis.	GO:0003676, GO:0004842, GO:0005622, GO:0015074, GO:0016567
VIT_200s0262g00180	cysteine-rich receptor-like protein kinase 25-like	AT4G11530	403	2e-134	0.62	0.73	CRK34	Encodes a cysteine-rich receptor-like protein kinase.	GO:0000166, GO:0000186, GO:0004672, GO:0004674, GO:0004709, GO:0004713, GO:0004715, GO:0005524, GO:0006468, GO:0007178, GO:0009069, GO:0016301, GO:0016740, GO:0048544, GO:0050254
VIT_200s0264g00010	NA	AT1G21740	226	1e-62	0.31	0.54	NA	NA	NA
VIT_200s0264g00015	receptor-like protein kinase theseus 1-like	AT2G39360	165	7e-46	0.44	0.67	NA	NA	GO:0002213, GO:0004674, GO:0004715, GO:0005524, GO:0005886, GO:0009069, GO:0009507, GO:0009742, GO:0009791, GO:0010167, GO:0015706, GO:0046777, GO:0050832, GO:0051510
VIT_200s0264g00020	zinc finger family protein	AT4G35840	315	3e-109	0.83	0.92	NA	NA	GO:0002679, GO:0005515, GO:0005739, GO:0008270, GO:0009299, GO:0009416, GO:0009535, GO:0010200, GO:0016020, GO:0016021, GO:0019941, GO:0031351, GO:0035556, GO:0046872
VIT_200s0264g00030	aconitate hydratase 1	AT4G35830	1711	0	0.91	0.96	ACO1	Encodes an aconitase that can catalyze the conversion of citrate to isocitrate through a cis-aconitate intermediate, indicating that it may participate in the TCA cycle and other primary metabolic pathways. The protein is believed to accumulate in the mitochondria and the cytosol. It affects CSD2 (At2g28190 - a superoxide dismutase) transcript levels and may play a role in the response to oxidati…	GO:0003994, GO:0005506, GO:0005507, GO:0005737, GO:0005739, GO:0005773, GO:0005829, GO:0005886, GO:0006096, GO:0006097, GO:0006099, GO:0006101, GO:0006102, GO:0006833, GO:0006972, GO:0007030, GO:0007033, GO:0008152, GO:0009266, GO:0009506, GO:0009536, GO:0009651, GO:0009693, GO:0009815, GO:0010089, GO:0015979, GO:0016706, GO:0016829, GO:0044036, GO:0046686, GO:0046872, GO:0048027, GO:0048046, GO:…
VIT_200s0264g00040	prolyl 4-hydroxylase alpha	AT5G66060	472	2e-168	0.75	0.9	NA	NA	GO:0002679, GO:0004656, GO:0005506, GO:0005739, GO:0005768, GO:0005783, GO:0005794, GO:0005802, GO:0006525, GO:0006560, GO:0006888, GO:0009627, GO:0009744, GO:0009749, GO:0009750, GO:0010200, GO:0016491, GO:0016705, GO:0018401, GO:0031418, GO:0034976, GO:0043090, GO:0055114, GO:0080147
VIT_200s0264g00050	NA	AT2G17710	130	8e-38	0.5	0.71	NA	NA	NA
VIT_200s0264g00060	NA	AT2G17705	188	9e-62	0.77	0.86	NA	NA	GO:0005886, GO:0009507, GO:0033743, GO:0055114
VIT_200s0264g00070	rna polymerase ii largest subunit	AT4G35800	365	2e-113	0.88	0.93	NRPB1, RNA_POL_II_LS, RNA_POL_II_LSRNA_POL_II_LS, RPB1	Encodes the unique largest subunit of nuclear DNA-dependent RNA polymerase II; the ortholog of budding yeast RPB1 and a homolog of the E. coli RNA polymerase beta prime subunit.	GO:0000394, GO:0003677, GO:0003899, GO:0005515, GO:0005665, GO:0005730, GO:0005773, GO:0006144, GO:0006206, GO:0006306, GO:0006366, GO:0009506, GO:0009507, GO:0010228, GO:0016926, GO:0031047, GO:0050665
VIT_200s0264g00080	dna-directed rna polymerase ii subunit rpb1-like	AT4G35800	265	2e-81	0.86	0.92	NRPB1, RNA_POL_II_LS, RNA_POL_II_LSRNA_POL_II_LS, RPB1	Encodes the unique largest subunit of nuclear DNA-dependent RNA polymerase II; the ortholog of budding yeast RPB1 and a homolog of the E. coli RNA polymerase beta prime subunit.	GO:0000394, GO:0003677, GO:0003899, GO:0005515, GO:0005665, GO:0005730, GO:0005773, GO:0006144, GO:0006206, GO:0006306, GO:0006366, GO:0009506, GO:0009507, GO:0010228, GO:0016758, GO:0016926, GO:0031047, GO:0050665
VIT_200s0264g00090	phospholipase d delta-like	AT4G35790	360	1e-116	0.57	0.74	ATPLDDELTA, PLDDELTA	Encodes a protein with phospholipase D activity. Involved in phospolipase metabolism. Mutants are affected in hydrogen peroxide mediated cell death.	GO:0003824, GO:0004630, GO:0005509, GO:0005515, GO:0008152, GO:0009395, GO:0016020, GO:0046470, GO:0070290
VIT_200s0264g00100	phospholipase d delta	AT4G35790	1299	0	0.7	0.81	ATPLDDELTA, PLDDELTA	Encodes a protein with phospholipase D activity. Involved in phospolipase metabolism. Mutants are affected in hydrogen peroxide mediated cell death.	GO:0003824, GO:0004630, GO:0005509, GO:0005515, GO:0005773, GO:0005886, GO:0008152, GO:0009395, GO:0009409, GO:0009506, GO:0009789, GO:0012501, GO:0016020, GO:0016787, GO:0046470, GO:0046473, GO:0070290, GO:0090333
VIT_200s0264g00110	pentatricopeptide repeat-containing protein	AT3G12770	367	4e-118	0.38	0.6	MEF22	Encodes a pentatricopeptide repeat protein (PPR) protein involved in mitochondrial mRNA editing.	GO:0004252, GO:0005515, GO:0005739, GO:0006508, GO:0009507, GO:0009536, GO:0080156
VIT_200s0264g00120	rna-binding (rrm rbd rnp motifs) family protein	AT4G35785	144	2e-41	0.63	0.73	NA	NA	GO:0000166, GO:0003676, GO:0005634, GO:0009536, GO:0030529
VIT_200s0264g00130	ankyrin repeat domain-containing protein	AT5G66055	464	7e-160	0.56	0.72	AKRP, EMB16, EMB2036	A locus involved in embryogenesis. Mutations in this locus result in embryo lethality.	GO:0005515, GO:0005634, GO:0009507, GO:0009536, GO:0009793
VIT_200s0265g00010	phosphoglycerate bisphosphoglycerate mutase family protein	AT5G22620	173	1e-50	0.4	0.64	NA	NA	GO:0003824, GO:0004619, GO:0006094, GO:0006096, GO:0008152, GO:0008168, GO:0009507, GO:0016853, GO:0032259
VIT_200s0265g00020	cysteinyl-trna synthetase	AT5G38830	693	0	0.64	0.8	NA	NA	GO:0000166, GO:0004812, GO:0004817, GO:0005524, GO:0005737, GO:0005739, GO:0005829, GO:0006412, GO:0006418, GO:0006423, GO:0006534, GO:0009570, GO:0009658, GO:0010197, GO:0016874, GO:0042407, GO:0043067, GO:0046686, GO:0048481
VIT_200s0265g00030	3-deoxy-manno-octulosonate cytidylyltransferase	AT1G53000	357	5e-124	0.83	0.9	AtCKS, CKS, KDSB	Encodes a putative CMP-KDO (3-deoxy-D-manno-octulosonate) synthetase.	GO:0005737, GO:0005739, GO:0008690, GO:0009103, GO:0009536, GO:0009555, GO:0009860, GO:0016740, GO:0016779, GO:0019243, GO:0031307, GO:0033468
VIT_200s0265g00040	pentatricopeptide repeat-containing protein	AT2G33760	352	7e-118	0.65	0.81	NA	NA	GO:0005739
VIT_200s0265g00050	callose synthase 11-like	AT4G04970	2407	0	0.7	0.82	ATGSL01, ATGSL1, GSL01, GSL1	encodes a gene similar to callose synthase	GO:0000148, GO:0003843, GO:0004181, GO:0005794, GO:0005886, GO:0005982, GO:0005985, GO:0006075, GO:0006508, GO:0006612, GO:0006862, GO:0006888, GO:0007623, GO:0008270, GO:0008360, GO:0009506, GO:0009556, GO:0009620, GO:0009863, GO:0009870, GO:0009965, GO:0010150, GO:0010363, GO:0015696, GO:0015802, GO:0016020, GO:0016021, GO:0016023, GO:0016740, GO:0016757, GO:0042742, GO:0043069, GO:0043090, GO:…
VIT_200s0265g00060	uncharacterized protein	AT4G21700	588	0	0.48	0.65	NA	NA	GO:0005768, GO:0005794, GO:0005802, GO:0009507
VIT_200s0265g00070	probable ubiquitin-conjugating enzyme e2 24-like	AT2G33770	906	0	0.51	0.69	ATUBC24, PHO2, UBC24	Encodes a ubiquitin-conjugating E2 enzyme. UBC24 mRNA accumulation is suppressed by miR399f, miR399b and miR399c. Involved in phosphate starvation response.	GO:0000166, GO:0004842, GO:0005524, GO:0006301, GO:0006817, GO:0009640, GO:0016036, GO:0016567, GO:0016874, GO:0019787, GO:0019941, GO:0043687, GO:0051246, GO:0055062
VIT_200s0265g00080	50s ribosomal protein l21	AT4G30930	112	9e-30	0.69	0.87	NFD1	Encodes a ribosomal RPL21M protein that is localized to the mitochondrion and is involved in karyogamy during female gametophyte development and fertilization. Mutants display defects in both male and female gametophyte development (i.e.collapsed pollen and female gametophytes with unfused central cells).	GO:0000741, GO:0000785, GO:0001510, GO:0003682, GO:0003700, GO:0003723, GO:0003735, GO:0005667, GO:0005739, GO:0005840, GO:0006007, GO:0006333, GO:0006342, GO:0006412, GO:0006606, GO:0009507, GO:0009555, GO:0009560, GO:0009567, GO:0016572, GO:0030527, GO:0042254, GO:0043565, GO:0051567
VIT_200s0265g00090	NA	AT4G32480	294	3e-98	0.55	0.66	NA	NA	NA
VIT_200s0265g00100	l-type lectin-domain containing receptor kinase -like	AT4G04960	449	2e-149	0.64	0.8	NA	NA	GO:0000166, GO:0003723, GO:0003964, GO:0004672, GO:0004674, GO:0004713, GO:0004714, GO:0004715, GO:0004872, GO:0005488, GO:0005524, GO:0005886, GO:0006278, GO:0006468, GO:0007169, GO:0009069, GO:0016301, GO:0016740, GO:0030246
VIT_200s0265g00110	l-type lectin-domain containing receptor kinase -like	AT4G04960	97	3e-24	0.63	0.79	NA	NA	GO:0003723, GO:0003964, GO:0004674, GO:0004715, GO:0005524, GO:0005886, GO:0006278, GO:0006468, GO:0009069, GO:0030246
VIT_200s0265g00120	uncharacterized protein	AT1G28240	746	0	0.68	0.79	NA	NA	GO:0006672, GO:0016021, GO:0016757
VIT_200s0265g00130	NA	AT1G53035	196	3e-64	0.64	0.79	NA	NA	GO:0005758, GO:0006825, GO:0016531
VIT_200s0265g00140	outer membrane omp85 family protein	AT5G05520	67	2e-13	0.5	0.73	NA	NA	GO:0005634, GO:0006486, GO:0006888, GO:0009536, GO:0009640, GO:0009793, GO:0009845, GO:0009909, GO:0009933, GO:0010162, GO:0010182, GO:0010228, GO:0016567, GO:0019915, GO:0031307, GO:0043090, GO:0050826, GO:0051604
VIT_200s0265g00170	lipoxygenase 2	AT1G17420	684	0	0.7	0.84	ATLOX3, LOX3	Lipoxygenase	GO:0005506, GO:0006952, GO:0009534, GO:0009555, GO:0009570, GO:0009611, GO:0009620, GO:0009644, GO:0009693, GO:0009695, GO:0009753, GO:0009901, GO:0010200, GO:0016165, GO:0031408, GO:0034440, GO:0040007, GO:0080086
VIT_200s0266g00010	( )-nerolidol synthase chloroplastic-like	AT1G61680	518	7e-179	0.51	0.7	ATTPS14, TPS14	NA	GO:0000287, GO:0008152, GO:0010333, GO:0016829, GO:0034002, GO:0034007, GO:0043693, GO:0047461
VIT_200s0266g00020	low quality protein: ( )-nerolidol synthase chloroplastic-like	AT1G61680	508	3e-175	0.53	0.7	ATTPS14, TPS14	NA	GO:0000287, GO:0008152, GO:0009507, GO:0009536, GO:0010333, GO:0016829, GO:0030145, GO:0034002, GO:0034007, GO:0043693, GO:0046872, GO:0047461
VIT_200s0266g00030	g-type lectin s-receptor-like serine threonine-protein kinase rks1-like	AT1G11340	299	3e-94	0.73	0.86	NA	NA	GO:0000166, GO:0004672, GO:0004674, GO:0004713, GO:0005524, GO:0006468, GO:0009069, GO:0048544
VIT_200s0266g00035	( )-nerolidol synthase chloroplastic-like	AT1G61680	245	8e-78	0.61	0.79	ATTPS14, TPS14	NA	GO:0000287, GO:0010333, GO:0034007, GO:0043693
VIT_200s0266g00040	( )-nerolidol synthase chloroplastic-like	AT1G61680	88	5e-21	0.45	0.64	ATTPS14, TPS14	NA	GO:0000287, GO:0008152, GO:0010333, GO:0016829, GO:0034002, GO:0034007, GO:0043693
VIT_200s0266g00070	low quality protein: ( )-nerolidol synthase chloroplastic-like	AT1G61680	476	4e-162	0.49	0.65	ATTPS14, TPS14	NA	GO:0000287, GO:0008152, GO:0010333, GO:0016829, GO:0034002, GO:0034007, GO:0043693, GO:0047461
VIT_200s0266g00080	NA	None	None	None	None	None	None	None	NA
VIT_200s0266g00090	g-type lectin s-receptor-like serine threonine-protein kinase rks1-like	AT1G11410	422	9e-140	0.57	0.73	NA	NA	GO:0000166, GO:0004672, GO:0004674, GO:0004709, GO:0004713, GO:0004872, GO:0005524, GO:0006468, GO:0009069, GO:0016301, GO:0016740, GO:0048544
VIT_200s0267g00020	at1g59610 t30e16_17	AT1G59610	214	7e-65	0.69	0.81	ADL3, CF1, DL3, DRP2B	A high molecular weight GTPase whose GTP-binding domain shows a low homology to those of other plant dynamin-like proteins.Contains a pleckstrin homologous domain. DRP2B and DRP1A participate together in clathrin-coated vesicle formation during endocytosis.	GO:0000166, GO:0003924, GO:0005525, GO:0005543, GO:0005774, GO:0005794, GO:0005829, GO:0005886, GO:0006184, GO:0006896, GO:0009504, GO:0009506, GO:0009737, GO:0030276, GO:0045334, GO:0072583
VIT_200s0267g00030	NA	AT4G27870	159	1e-42	0.5	0.67	NA	NA	GO:0016020
VIT_200s0267g00040	unnamed protein product [Vitis vinifera]	None	None	None	None	None	None	None	GO:0006508, GO:0008234
VIT_200s0267g00050	NA	None	None	None	None	None	None	None	NA
VIT_200s0267g00060	NA	None	None	None	None	None	None	None	NA
VIT_200s0268g00020	purple acid phosphatase	AT3G07130	842	0	0.77	0.88	ATPAP15, PAP15	Encodes PAP15, a purple acid phosphatase with phytase activity. Expression of PAP15 is developmentally and temporally regulated, with strong expression at the early stages of seedling growth and pollen germination. The expression is also organ/tissue-specific, with strongest expression in the vasculature, pollen grains, and roots. Recombinant PAP protein exhibits broad substrate specificity with …	GO:0003993, GO:0004722, GO:0005576, GO:0006470, GO:0006771, GO:0008287, GO:0009845, GO:0009846, GO:0016787, GO:0019497, GO:0046872
VIT_200s0268g00030	myosin-j heavy chain-like	AT5G43900	503	3e-164	0.66	0.76	ATMYA2, MYA2, XI-2, XI-6	Encodes a member of the type XI myosin protein family that binds F-actin and co-localizes with actin filaments and peroxisomes. Homozygous mutants are reported to have pleiotropic effects in growth and fertility and may also be lethal. This protein is also involved in root hair growth and organelle trafficking. This protein interacts with RabC2a and RabD1 in a GTP-dependent manner.	GO:0003723, GO:0003774, GO:0003779, GO:0003964, GO:0005524, GO:0005777, GO:0006278, GO:0016459, GO:0017137, GO:0030742, GO:0048767, GO:0051645, GO:0051646, GO:0060151
VIT_200s0269g00010	far-red impaired responsive 1-like protein	AT3G07500	223	1e-73	0.72	0.84	NA	NA	GO:0005634, GO:0006301, GO:0009639
VIT_200s0269g00020	uncharacterized protein	AT3G07510	246	3e-82	0.81	0.92	NA	NA	GO:0009507
VIT_200s0269g00030	NA	AT3G07500	61	5e-13	0.47	0.79	NA	NA	NA
VIT_200s0269g00040	NA	AT3G07500	133	2e-38	0.52	0.69	NA	NA	NA
VIT_200s0269g00050	NA	None	None	None	None	None	None	None	NA
VIT_200s0269g00060	NA	None	None	None	None	None	None	None	NA
VIT_200s0269g00070	NA	None	None	None	None	None	None	None	NA
VIT_200s0269g00080	uncharacterized protein loc100259948	AT4G22970	83	3e-19	0.46	0.65	AESP, ESP, RSW4	Encodes a separase (ESP), homologous to human and mouse separase protein. Separase is a capase family protease required for the release of sister chromatid cohesion during meiosis and mitosis. Arabidopsis separase contains a predicted 2Fe2S-ferredoxin domain that is not present in the proteins of other organisms. Also contains a putative EF-hand calcium binding domain. Mutant seeds exhibited embr…	GO:0000911, GO:0005515, GO:0005634, GO:0006275, GO:0006302, GO:0006312, GO:0006396, GO:0006508, GO:0007067, GO:0007129, GO:0007131, GO:0007623, GO:0008233, GO:0008284, GO:0009640, GO:0009753, GO:0009826, GO:0009845, GO:0009880, GO:0009887, GO:0009909, GO:0009960, GO:0010072, GO:0010090, GO:0010150, GO:0010162, GO:0010182, GO:0010228, GO:0010332, GO:0010389, GO:0016567, GO:0016572, GO:0019762, GO:…
VIT_200s0269g00090	ankyrin repeat-containing protein at3g12360-like	AT3G18670	199	2e-55	0.27	0.47	NA	NA	GO:0005515
VIT_200s0269g00100	ankyrin repeat-containing protein at3g12360-like	AT3G18670	207	6e-58	0.27	0.48	NA	NA	GO:0005515
VIT_200s0269g00110	NA	None	None	None	None	None	None	None	NA
VIT_200s0269g00120	NA	None	None	None	None	None	None	None	NA
VIT_200s0269g00130	NA	AT5G04730	145	4e-40	0.37	0.59	NA	NA	NA
VIT_200s0269g00135	pentatricopeptide repeat-containing protein	AT2G36490	108	3e-25	0.69	0.81	DML1, ROS1	A repressor of transcriptional gene silencing. Functions by demethylating the target promoter DNA. Interacts physically with RPA2/ROR1. In the ros1 mutants, an increase in methylation is observed in a number of gene promoters. Among the loci affected by ros1, a few (RD29A and At1g76930) are affected in cytosine methylation in all sequence contexts (CpG, CpNpG or CpNpN), although many others are a…	GO:0004519, GO:0005509, GO:0006284, GO:0008643, GO:0016021, GO:0016829, GO:0022891, GO:0051539, GO:0055085
VIT_200s0269g00140	ankyrin repeat-containing protein at3g12360-like	AT3G18670	64	5e-12	0.28	0.46	NA	NA	GO:0005515
VIT_200s0269g00150	NA	AT5G04730	173	3e-48	0.31	0.55	NA	NA	NA
VIT_200s0269g00160	NA	None	None	None	None	None	None	None	NA
VIT_200s0269g00170	serine-threonine protein plant-	AT5G45780	52	9e-09	0.38	0.58	NA	NA	GO:0004674, GO:0005515, GO:0005524, GO:0006468, GO:0009069, GO:0016023
VIT_200s0269g00180	ankyrin repeat-containing protein at3g12360-like	AT3G18670	216	1e-61	0.27	0.49	NA	NA	GO:0005515
VIT_200s0270g00010	NA	None	None	None	None	None	None	None	NA
VIT_200s0270g00020	NA	None	None	None	None	None	None	None	NA
VIT_200s0270g00030	NA	AT3G02700	303	6e-103	0.66	0.77	NA	NA	NA
VIT_200s0270g00040	ribosomal protein s18	ATCG00650	96	4e-27	0.81	0.86	RPS18	chloroplast-encoded ribosomal protein S18	GO:0003723, GO:0003735, GO:0005622, GO:0005739, GO:0005840, GO:0006412, GO:0009507, GO:0009536, GO:0019843, GO:0030529, GO:0042254
VIT_200s0270g00050	uncharacterized protein	AT1G65720	114	3e-31	0.45	0.59	NA	NA	GO:0006810
VIT_200s0270g00090	pentatricopeptide repeat-containing protein at5g66520-like	AT5G66520	441	6e-148	0.45	0.65	NA	NA	GO:0016556
VIT_200s0270g00100	diphthamide biosynthesis protein 1-like	AT5G62030	618	0	0.7	0.79	NA	NA	GO:0005737, GO:0017183
VIT_200s0270g00110	NA	None	None	None	None	None	None	None	NA
VIT_200s0270g00120	kunitz-type trypsin inhibitor	AT1G17860	112	2e-30	0.36	0.53	NA	NA	GO:0004866, GO:0006508, GO:0008233, GO:0010951
VIT_200s0270g00130	cysteine-rich receptor-like protein kinase 2-like	AT1G70520	401	4e-130	0.37	0.56	ASG6, CRK2	Encodes a cysteine-rich receptor-like protein kinase.	GO:0000166, GO:0000186, GO:0004672, GO:0004674, GO:0004709, GO:0004713, GO:0005524, GO:0006468, GO:0007178, GO:0009069, GO:0016301, GO:0016740
VIT_200s0271g00010	low quality protein: ( )-nerolidol synthase chloroplastic-like	AT1G61680	520	1e-179	0.54	0.7	ATTPS14, TPS14	NA	GO:0000287, GO:0008152, GO:0009507, GO:0009536, GO:0010333, GO:0016829, GO:0030145, GO:0034002, GO:0034007, GO:0043693, GO:0046872, GO:0047461
VIT_200s0271g00020	g-type lectin s-receptor-like serine threonine-protein kinase rks1-like	AT1G11340	139	2e-39	0.78	0.89	NA	NA	GO:0004672, GO:0004674, GO:0005524, GO:0006468, GO:0009069, GO:0016301, GO:0048544
VIT_200s0271g00030	low quality protein: ( )-nerolidol synthase chloroplastic-like	AT1G61680	516	4e-178	0.52	0.7	ATTPS14, TPS14	NA	GO:0000287, GO:0008152, GO:0010333, GO:0016829, GO:0034002, GO:0034007, GO:0043693, GO:0047461
VIT_200s0271g00040	pentatricopeptide repeat-containing protein mitochondrial-like	AT1G55890	182	6e-55	0.46	0.69	NA	NA	GO:0005739, GO:0008152, GO:0010333, GO:0016020
VIT_200s0271g00050	pentatricopeptide repeat-containing protein mitochondrial-like	AT3G13150	225	1e-69	0.47	0.65	NA	NA	GO:0005739, GO:0008152, GO:0010333, GO:0016020
VIT_200s0271g00060	low quality protein: ( )-nerolidol synthase chloroplastic-like	AT1G61680	537	0	0.49	0.66	ATTPS14, TPS14	NA	GO:0000287, GO:0008152, GO:0010333, GO:0016829, GO:0034002, GO:0034007, GO:0043693, GO:0047461
VIT_200s0271g00070	pentatricopeptide repeat-containing protein mitochondrial-like	AT1G55890	348	2e-116	0.45	0.66	NA	NA	GO:0005515, GO:0005739, GO:0008152, GO:0010333, GO:0016020
VIT_200s0271g00080	pentatricopeptide repeat-containing protein	AT3G13160	387	5e-132	0.52	0.71	NA	NA	GO:0005739, GO:0009220, GO:0009909, GO:0016020, GO:0034968
VIT_200s0271g00085	transcription factor dysfunctional tapetum 1-like	AT4G21330	166	5e-51	0.52	0.66	DYT1	Encodes a bHLH transcription factor strongly expressed in the tapetum from late anther stage 5 to early stage 6, and at a lower level in meiocytes. dyt1 mutant exhibits abnormal anther morphology beginning at anther stage 4. DYT1 acts downstream of SPL/NZZ and EMS1/EXS , and is required for normal expression of AMS, MS1 and other tapetum preferential genes.	GO:0006355, GO:0046983, GO:0048658
VIT_200s0271g00090	NA	AT1G61667	187	3e-60	0.64	0.81	NA	NA	GO:0009507
VIT_200s0271g00100	NA	None	None	None	None	None	None	None	NA
VIT_200s0271g00110	flavoprotein wrba-like	AT4G27270	361	2e-127	0.86	0.91	NA	NA	GO:0005737, GO:0005773, GO:0005886, GO:0009506, GO:0009733, GO:0010181, GO:0016491, GO:0045892, GO:0050625, GO:0055114
VIT_200s0273g00020	calcium-dependent protein kinase 13	AT3G51850	186	5e-57	0.86	0.9	CPK13	member of Calcium Dependent Protein Kinase	GO:0004672, GO:0004683, GO:0005102, GO:0005509, GO:0005524, GO:0005886, GO:0006468, GO:0007165, GO:0009069, GO:0016301, GO:0046777
VIT_200s0273g00030	NA	None	None	None	None	None	None	None	NA
VIT_200s0273g00040	uncharacterized protein loc100854412	AT1G15780	89	2e-21	0.62	0.79	NRB4	NA	GO:0003712, GO:0005515, GO:0005667, GO:0006355
VIT_200s0274g00005	gns1 sur4 membrane family protein	AT1G75000	203	1e-64	0.54	0.71	NA	NA	GO:0005739, GO:0016021
VIT_200s0274g00010	dna mismatch repair protein	AT4G25540	127	3e-33	0.51	0.67	ATMSH3, MSH3	encodes a DNA mismatch repair homolog of human MutS gene, MSH6. There are four MutS genes in Arabidopsis, MSH2, MSH3, MSH6, and MSH7, which all act as heterodimers and bind to 51-mer duplexes. MSH2*MSH3 heterodimers bound 'insertion-deletion' DNA with three nucleotides (+AAG) or one nucleotide (+T) looped out much better than they bound DNA with a base/base mispair (T/G).	GO:0000228, GO:0000404, GO:0000710, GO:0003684, GO:0003729, GO:0005515, GO:0005524, GO:0005849, GO:0006378, GO:0006813, GO:0006885, GO:0007129, GO:0007131, GO:0008094, GO:0009410, GO:0009941, GO:0015299, GO:0016021, GO:0032300, GO:0043570, GO:0048522, GO:0055085
VIT_200s0274g00020	NA	None	None	None	None	None	None	None	NA
VIT_200s0274g00030	( )-nerolidol synthase chloroplastic-like	Not in BLAST results	Not in BLAST results	Not in BLAST results	Not in BLAST results	Not in BLAST results	Not in BLAST results	Not in BLAST results	GO:0000287, GO:0010333, GO:0034007, GO:0043693
VIT_200s0274g00040	pentatricopeptide repeat-containing protein	AT3G13160	405	8e-139	0.51	0.7	NA	NA	GO:0005739, GO:0009220, GO:0009909, GO:0016020, GO:0034968
VIT_200s0274g00045	transcription factor dysfunctional tapetum 1-like	AT4G21330	165	1e-50	0.55	0.71	DYT1	Encodes a bHLH transcription factor strongly expressed in the tapetum from late anther stage 5 to early stage 6, and at a lower level in meiocytes. dyt1 mutant exhibits abnormal anther morphology beginning at anther stage 4. DYT1 acts downstream of SPL/NZZ and EMS1/EXS , and is required for normal expression of AMS, MS1 and other tapetum preferential genes.	GO:0006355, GO:0046983, GO:0048658
VIT_200s0274g00050	uncharacterized protein	AT1G61667	189	8e-61	0.63	0.81	NA	NA	GO:0009507
VIT_200s0274g00060	NA	None	None	None	None	None	None	None	NA
VIT_200s0274g00070	transcription factor bhlh123-like	AT3G20640	235	3e-71	0.41	0.55	NA	NA	GO:0005634, GO:0046983
VIT_200s0274g00080	flavoprotein wrba-like	AT4G27270	359	1e-126	0.86	0.91	NA	NA	GO:0005773, GO:0005886, GO:0009733, GO:0010181, GO:0016491, GO:0045892, GO:0050625, GO:0055114
VIT_200s0274g00090	flavoprotein wrba-like	AT4G27270	343	2e-120	0.85	0.9	NA	NA	GO:0003960, GO:0005773, GO:0005886, GO:0009733, GO:0010181, GO:0016491, GO:0045892, GO:0050625, GO:0055114
VIT_200s0275g00010	photosystem ii d2 protein	ATCG00270	138	9e-41	0.94	0.96	PSBD	PSII D2 protein	GO:0005506, GO:0009523, GO:0009535, GO:0009772, GO:0016021, GO:0016491, GO:0019684, GO:0030076, GO:0030077, GO:0045156
VIT_200s0275g00020	threonine synthase	AT4G29840	126	4e-35	0.57	0.68	MTO2, TS	threonine synthase	GO:0003676, GO:0003677, GO:0004795, GO:0005829, GO:0006355, GO:0006544, GO:0006563, GO:0009088, GO:0009570, GO:0015074, GO:0030170, GO:0042816
VIT_200s0275g00030	hypothetical chloroplast rf1	ATCG01130	184	2e-49	0.41	0.53	YCF1.2	hypothetical protein	GO:0009507, GO:0016020
VIT_200s0275g00060	tmv resistance protein n-like	AT5G36930	170	6e-48	0.46	0.65	NA	NA	GO:0005524, GO:0005622, GO:0006952, GO:0007165, GO:0017111, GO:0043531
VIT_200s0276g00010	NA	None	None	None	None	None	None	None	NA
VIT_200s0276g00020	NA	None	None	None	None	None	None	None	NA
VIT_200s0276g00030	NA	None	None	None	None	None	None	None	NA
VIT_200s0276g00040	hypothetical protein VITISV_043867 [Vitis vinifera]	None	None	None	None	None	None	None	GO:0000166, GO:0003676, GO:0003677, GO:0003723, GO:0003964, GO:0006278, GO:0006508, GO:0008237, GO:0008270, GO:0015074
VIT_200s0276g00050	disease resistance protein at3g14460-like	AT3G14470	464	2e-145	0.39	0.58	NA	NA	GO:0000166, GO:0004721, GO:0005515, GO:0005524, GO:0006915, GO:0006952, GO:0016787, GO:0043531
VIT_200s0276g00060	NA	None	None	None	None	None	None	None	NA
VIT_200s0276g00070	disease resistance protein at3g14460-like	AT3G14470	183	2e-49	0.44	0.65	NA	NA	GO:0000166, GO:0003676, GO:0005524, GO:0006915, GO:0006952, GO:0008270, GO:0043531
VIT_200s0276g00080	disease resistance protein at3g14460-like	AT3G14460	118	7e-28	0.29	0.45	NA	NA	GO:0000166, GO:0004721, GO:0005515, GO:0005524, GO:0006915, GO:0006952, GO:0016787, GO:0043531
VIT_200s0276g00085	NA	None	None	None	None	None	None	None	NA
VIT_200s0279g00010	NA	AT3G48770	67	1e-13	0.38	0.45	NA	NA	GO:0003677, GO:0005524, GO:0006468, GO:0008353, GO:0009069, GO:0016787
VIT_200s0279g00030	auxilin-related protein 2-like	AT4G12770	50	4e-08	0.55	0.71	NA	NA	GO:0003677, GO:0004519, GO:0005622, GO:0006281, GO:0031072
VIT_200s0279g00040	auxilin-related protein 2-like	AT4G12770	68	5e-14	0.4	0.54	NA	NA	GO:0003677, GO:0004519, GO:0005622, GO:0006281, GO:0031072
VIT_200s0279g00050	NA	None	None	None	None	None	None	None	NA
VIT_200s0279g00060	NA	None	None	None	None	None	None	None	NA
VIT_200s0279g00070	zinc finger ccch domain-containing protein 63	AT4G25440	129	7e-36	0.46	0.57	ZFWD1	NA	GO:0003676, GO:0008270, GO:0009069, GO:0016310, GO:0016459, GO:0016905, GO:0046872
VIT_200s0279g00080	nadp-dependent malic enzyme	AT1G79750	135	3e-37	0.65	0.81	ATNADP-ME4, NADP-ME4	The malic enzyme (EC 1.1.1.40) encoded by AtNADP-ME4 is localized to chloroplasts. The gene is expressed throughout the whole plant and during embryogenesis and germination. A possible involvement in the fatty acid biosynthesis has been proposed.	GO:0003824, GO:0004470, GO:0004473, GO:0005488, GO:0005618, GO:0005829, GO:0005886, GO:0006090, GO:0006099, GO:0006108, GO:0006950, GO:0008152, GO:0008270, GO:0009507, GO:0015976, GO:0016491, GO:0016616, GO:0042803, GO:0046686, GO:0046872, GO:0048046, GO:0050897, GO:0051287, GO:0051289, GO:0055114
VIT_200s0279g00090	copper ion binding	AT5G24580	81	2e-20	0.78	0.9	NA	NA	GO:0030001, GO:0046872
VIT_200s0279g00100	---NA---	AT5G24580	53	8e-10	0.83	1	NA	NA	GO:0030001, GO:0046872
VIT_200s0279g00105	atp binding	AT1G22060	108	2e-27	0.59	0.79	NA	NA	GO:0005773, GO:0010075
VIT_200s0279g00110	gamma-soluble nsf attachment protein	AT4G20410	63	7e-13	0.57	0.69	GAMMA-SNAP, GSNAP	Encodes a member of the gamma-soluble NSF attachment protein (gSNAP) gene family.	GO:0005488, GO:0005783, GO:0005794, GO:0005886, GO:0006886, GO:0043231, GO:0044444
VIT_200s0279g00120	NA	None	None	None	None	None	None	None	NA
VIT_200s0281g00010	NA	AT5G35810	116	8e-30	0.38	0.59	NA	NA	NA
VIT_200s0281g00020	uncharacterized protein loc100854509	AT5G35830	51	1e-07	0.35	0.53	NA	NA	GO:0005515
VIT_200s0281g00030	NA	None	None	None	None	None	None	None	NA
VIT_200s0282g00010	methionine sulfoxide reductase type	AT4G04800	67	7e-15	0.68	0.8	ATMSRB3, MSRB3	NA	GO:0005634, GO:0005783, GO:0006464, GO:0008113, GO:0009631, GO:0016036, GO:0016491, GO:0019375, GO:0033743, GO:0034599, GO:0042631, GO:0055114, GO:0070191
VIT_200s0282g00020	k() efflux antiporter chloroplastic-like	AT4G04850	726	0	0.75	0.83	ATKEA3, KEA3	member of Putative potassium transporter family	GO:0000166, GO:0003824, GO:0005488, GO:0005886, GO:0006810, GO:0006812, GO:0006813, GO:0006885, GO:0008152, GO:0009507, GO:0010155, GO:0015079, GO:0015299, GO:0015386, GO:0016021, GO:0046777, GO:0055085
VIT_200s0282g00025	NA	None	None	None	None	None	None	None	NA
VIT_200s0282g00030	uncharacterized protein	AT5G64470	564	0	0.75	0.87	TBL12	Encodes a member of the TBL (TRICHOME BIREFRINGENCE-LIKE) gene family containing a plant-specific DUF231 (domain of unknown function) domain. TBL gene family has 46 members, two of which (TBR/AT5G06700 and TBL3/AT5G01360) have been shown to be involved in the synthesis and deposition of secondary wall cellulose, presumably by influencing the esterification state of pectic polymers. A nomenclature…	GO:0009507
VIT_200s0282g00040	protein spinster homolog 1-like	AT5G64500	546	0	0.66	0.77	NA	NA	GO:0005739, GO:0005886, GO:0006635, GO:0008643, GO:0016021, GO:0016126, GO:0016558, GO:0046520, GO:0055085
VIT_200s0282g00050	uncharacterized protein loc100259948	AT4G22970	99	1e-24	0.56	0.72	AESP, ESP, RSW4	Encodes a separase (ESP), homologous to human and mouse separase protein. Separase is a capase family protease required for the release of sister chromatid cohesion during meiosis and mitosis. Arabidopsis separase contains a predicted 2Fe2S-ferredoxin domain that is not present in the proteins of other organisms. Also contains a putative EF-hand calcium binding domain. Mutant seeds exhibited embr…	GO:0005634, GO:0006508, GO:0008233, GO:0051301
VIT_200s0282g00060	unnamed protein product [Vitis vinifera]	AT3G06910	56	1e-09	0.31	0.52	AtULP1a, ELS1, ULP1A	Encodes a deSUMOylating enzyme. In vitro it has both peptidase activity and isopeptidase activity: it can cleave the C-terminal residues from SUMO to activate it for attachment to a target protein and it can also act on the isopeptide bond between SUMO and another protein. In vitro assays suggest that this enzyme is active against SUMO1 and SUMO2. It has weak activity with SUMO3 and cannot act on…	GO:0004197, GO:0006508, GO:0008234, GO:0009507
VIT_200s0283g00010	amidase family protein	AT5G07360	263	5e-84	0.82	0.95	NA	NA	GO:0004040, GO:0006487, GO:0006525, GO:0006558, GO:0006560, GO:0006568, GO:0006635, GO:0006869, GO:0006891, GO:0010351, GO:0016558, GO:0016740, GO:0016787, GO:0016884, GO:0018874, GO:0042207
VIT_200s0283g00020	staphylococcal nuclease domain-containing protein 1-like	AT5G07350	1453	0	0.73	0.86	AtTudor1, TSN1, Tudor1	RNA binding protein with nuclease activity essential for stress response. Involved in mechanisms acting on mRNAs entering the secretory pathway. Functionally redundant with TSN2.	GO:0003676, GO:0003723, GO:0004518, GO:0005515, GO:0005618, GO:0005635, GO:0005783, GO:0005829, GO:0005886, GO:0009306, GO:0009507, GO:0009651, GO:0009686, GO:0009845, GO:0016246, GO:0016442, GO:0016788, GO:0030244, GO:0031047, GO:0046686, GO:0048193
VIT_200s0283g00030	calnexin homolog	AT5G61790	777	0	0.74	0.84	ATCNX1, CNX1	NA	GO:0000165, GO:0005509, GO:0005739, GO:0005774, GO:0005783, GO:0005789, GO:0005794, GO:0005829, GO:0005886, GO:0006457, GO:0006612, GO:0006777, GO:0009408, GO:0009409, GO:0009505, GO:0009506, GO:0009507, GO:0009644, GO:0009734, GO:0009738, GO:0009862, GO:0009867, GO:0010363, GO:0016020, GO:0016021, GO:0030151, GO:0030968, GO:0031348, GO:0042542, GO:0043069, GO:0050832, GO:0051082
VIT_200s0283g00050	geranyl diphosphate synthase	AT2G34630	114	2e-31	0.74	0.89	GPPS, GPS1	Encodes a geranyl diphosphate synthase. RNAi lines are dwarf. T-DNA knock-out lines are embryo lethal.	GO:0000010, GO:0004161, GO:0004311, GO:0005739, GO:0006694, GO:0006744, GO:0008299, GO:0009507, GO:0009790, GO:0016114, GO:0016740, GO:0046872, GO:0050347, GO:0052923
VIT_200s0283g00060	uncharacterized protein	AT5G51040	227	4e-75	0.58	0.71	SDHAF2	NA	GO:0005739, GO:0006099, GO:0006119, GO:0008177, GO:0009062, GO:0045281, GO:0080022
VIT_200s0283g00070	short-chain dehydrogenase reductase family protein	AT5G51030	485	1e-172	0.69	0.87	NA	NA	GO:0000166, GO:0003824, GO:0005488, GO:0005737, GO:0006691, GO:0006693, GO:0008152, GO:0016491, GO:0050221, GO:0055114
VIT_200s0283g00080	19 protein	AT5G61820	123	1e-33	0.47	0.6	NA	NA	GO:0005773, GO:0016023
VIT_200s0283g00090	60s ribosomal protein l18	AT3G05590	75	8e-17	0.62	0.71	RPL18	Encodes cytoplasmic ribosomal protein L18.	GO:0003735, GO:0005773, GO:0005886, GO:0006412, GO:0009507, GO:0022625, GO:0042254
VIT_200s0285g00010	NA	None	None	None	None	None	None	None	NA
VIT_200s0285g00020	cbl-interacting protein kinase-like partial	AT1G30270	95	1e-23	0.6	0.73	ATCIPK23, CIPK23, LKS1, PKS17, SnRK3.23	Arabidopsis thaliana CBL-interacting protein kinase 23. CIPK23 serves as a positive regulator of the potassium transporter AKT1 by directly phosphorylating AKT1. CIPK23 is activated by the binding of two calcineurin B-like proteins, CBL1 and CBL9.	GO:0004674, GO:0004683, GO:0005515, GO:0005524, GO:0005634, GO:0005829, GO:0005886, GO:0006468, GO:0007165, GO:0007584, GO:0009069, GO:0009414, GO:0009536, GO:0009725, GO:0010107, GO:0010118, GO:0016301, GO:0031668, GO:0033554, GO:0035556, GO:1901701
VIT_200s0285g00030	NA	None	None	None	None	None	None	None	NA
VIT_200s0285g00040	NA	None	None	None	None	None	None	None	NA
VIT_200s0285g00050	NA	None	None	None	None	None	None	None	NA
VIT_200s0285g00060	probable glutamate carboxypeptidase 2-like	AT3G54720	266	3e-84	0.65	0.83	AMP1, COP2, HPT, MFO1, PT	Encodes glutamate carboxypeptidase. Various alleles show-increased cotyledon number and rate of leaf initiation, show transformation of leaves to cotyledons, altered flowering time and photomorphogenesis and an increased level of cytokinin biosynthesis. Involved in ethylene enhanced hypocotyl elongation in the light. Strong genetic interaction between TGH and AMP1.	GO:0004180, GO:0004181, GO:0004872, GO:0005739, GO:0006508, GO:0008233, GO:0008237, GO:0008270, GO:0009640, GO:0009790, GO:0009908, GO:0009910, GO:0010080, GO:0010081, GO:0010082, GO:0010305, GO:0016020, GO:0016021, GO:0016491, GO:0016787, GO:0032440, GO:0046872, GO:0048364, GO:0048507, GO:0055114
VIT_200s0285g00070	NA	None	None	None	None	None	None	None	NA
VIT_200s0285g00080	NA	None	None	None	None	None	None	None	NA
VIT_200s0285g00090	low quality protein: uncharacterized rho gtpase-activating protein at5g61530-like	AT5G61530	162	2e-48	0.64	0.76	NA	NA	GO:0005100, GO:0005737, GO:0006623, GO:0007165, GO:0048193
VIT_200s0286g00010	serine threonine protein kinase	AT1G65790	71	6e-16	0.6	0.79	ARK1, RK1	An alternatively spliced gene that encodes a functional transmembrane receptor serine/threonine kinase, alternate form may not have transmembrane domain.	GO:0004674, GO:0004872, GO:0005524, GO:0006468, GO:0009069, GO:0016301, GO:0048544
VIT_200s0286g00020	NA	AT4G27300	425	1e-140	0.62	0.77	NA	NA	GO:0000166, GO:0000186, GO:0004672, GO:0004674, GO:0004709, GO:0004713, GO:0004714, GO:0004715, GO:0005524, GO:0006468, GO:0007169, GO:0007178, GO:0009069, GO:0016740, GO:0048544
VIT_200s0286g00030	s-locus-specific glycoprotein s6	AT1G65790	231	1e-70	0.61	0.76	ARK1, RK1	An alternatively spliced gene that encodes a functional transmembrane receptor serine/threonine kinase, alternate form may not have transmembrane domain.	GO:0000166, GO:0000186, GO:0003723, GO:0003964, GO:0004672, GO:0004674, GO:0004709, GO:0004714, GO:0005524, GO:0006278, GO:0006468, GO:0007169, GO:0007178, GO:0009069, GO:0048544
VIT_200s0286g00040	NA	AT4G27290	387	4e-125	0.44	0.62	NA	NA	GO:0000166, GO:0003723, GO:0003964, GO:0004672, GO:0004674, GO:0004713, GO:0004872, GO:0005515, GO:0005524, GO:0006278, GO:0006468, GO:0009069, GO:0016301, GO:0048544
VIT_200s0286g00050	s-locus-specific glycoprotein s6	AT1G65790	172	6e-50	0.52	0.72	ARK1, RK1	An alternatively spliced gene that encodes a functional transmembrane receptor serine/threonine kinase, alternate form may not have transmembrane domain.	GO:0003723, GO:0003964, GO:0004672, GO:0004674, GO:0004872, GO:0005524, GO:0006278, GO:0006468, GO:0009069, GO:0016301, GO:0048544
VIT_200s0286g00060	g-type lectin s-receptor-like serine threonine-protein kinase rks1-like	AT1G61370	65	5e-14	0.67	0.83	NA	NA	GO:0004674, GO:0005524, GO:0006468, GO:0009069, GO:0048544
VIT_200s0286g00080	heterogeneous nuclear ribonucleoprotein k	AT5G46190	83	1e-19	0.36	0.54	NA	NA	GO:0003723
VIT_200s0286g00085	g-type lectin s-receptor-like serine threonine-protein kinase rks1-like	AT1G11410	152	6e-42	0.5	0.69	NA	NA	GO:0003723, GO:0003964, GO:0004674, GO:0005524, GO:0006278, GO:0006468, GO:0009069, GO:0048544
VIT_200s0286g00090	NA	None	None	None	None	None	None	None	NA
VIT_200s0286g00095	golgin candidate 5	AT1G79830	68	2e-14	0.75	0.8	GC5	This gene is predicted to encode a protein that functions as a Golgi apparatus structural component known as a golgin in mammals and yeast. A fluorescently-tagged version of GC5 co-localizes with Golgi markers, and this localization appears to be replicated using the C-terminal (139 aa) portion of the protein. The C-terminal portion of the protein can also specifically interact with two members o…	GO:0000911, GO:0003676, GO:0005515, GO:0005576, GO:0005634, GO:0005794, GO:0008270, GO:0048193
VIT_200s0286g00100	s-locus-specific glycoprotein s6	AT1G65790	176	2e-51	0.53	0.72	ARK1, RK1	An alternatively spliced gene that encodes a functional transmembrane receptor serine/threonine kinase, alternate form may not have transmembrane domain.	GO:0000166, GO:0003723, GO:0003964, GO:0004672, GO:0004674, GO:0004872, GO:0005524, GO:0006278, GO:0006468, GO:0009069, GO:0016301, GO:0048544
VIT_200s0286g00110	NA	AT4G27300	441	2e-147	0.64	0.78	NA	NA	GO:0000166, GO:0000186, GO:0003723, GO:0003964, GO:0004672, GO:0004674, GO:0004709, GO:0004713, GO:0004714, GO:0004715, GO:0005524, GO:0006278, GO:0006468, GO:0007169, GO:0007178, GO:0009069, GO:0016740, GO:0048544
VIT_200s0286g00120	NA	AT4G27300	87	7e-21	0.72	0.91	NA	NA	GO:0003723, GO:0003964, GO:0004674, GO:0005524, GO:0005886, GO:0006278, GO:0009069, GO:0009506, GO:0016023, GO:0030246, GO:0031625, GO:0046777, GO:0048544
VIT_200s0286g00130	s-locus lectin protein kinase	AT1G11410	840	0	0.51	0.69	NA	NA	GO:0000166, GO:0003723, GO:0003964, GO:0004672, GO:0004674, GO:0004709, GO:0004713, GO:0004714, GO:0004715, GO:0004872, GO:0005515, GO:0005524, GO:0005886, GO:0006278, GO:0006468, GO:0007169, GO:0009069, GO:0016301, GO:0016740, GO:0030246, GO:0048544
VIT_200s0286g00140	g-type lectin s-receptor-like serine threonine-protein kinase rks1-like	AT1G11340	847	0	0.53	0.69	NA	NA	GO:0000166, GO:0004672, GO:0004674, GO:0004713, GO:0004714, GO:0004715, GO:0004872, GO:0005215, GO:0005488, GO:0005515, GO:0005524, GO:0006468, GO:0006810, GO:0009069, GO:0016301, GO:0016740, GO:0030246, GO:0048544
VIT_200s0287g00010	histone-lysine n- h3 lysine-9 specific suvh5	AT2G35160	161	5e-47	0.78	0.87	SGD9, SUVH5	Encodes SU(var)3-9 homologue 5 (SUVH5). SUVH5 has histone methyltransferase (MTase) activity in vitro and contributes to the maintenance of H3 mK9 (methylation of histone H3 at Lys-9) and CMT3-mediated non-CG methylation in vivo. This is a member of a subfamily of SET proteins that shares a conserved SRA domain.	GO:0000085, GO:0005634, GO:0005694, GO:0005739, GO:0006346, GO:0006554, GO:0007062, GO:0008168, GO:0008270, GO:0008327, GO:0009640, GO:0010200, GO:0010216, GO:0010388, GO:0010428, GO:0010429, GO:0016567, GO:0016568, GO:0016579, GO:0016740, GO:0018024, GO:0031048, GO:0042393, GO:0045132, GO:0045893, GO:0051567
VIT_200s0287g00020	NA	None	None	None	None	None	None	None	NA
VIT_200s0287g00030	NA	None	None	None	None	None	None	None	NA
VIT_200s0287g00040	gata transcription factor 26	AT4G17570	178	2e-51	0.47	0.62	GATA26	Encodes a member of the GATA factor family of zinc finger transcription factors.	GO:0003677, GO:0003700, GO:0005634, GO:0005667, GO:0006355, GO:0008270, GO:0043565, GO:0046872
VIT_200s0287g00050	NA	None	None	None	None	None	None	None	NA
VIT_200s0287g00070	NA	None	None	None	None	None	None	None	NA
VIT_200s0287g00080	vesicle-associated membrane	AT5G47180	162	2e-47	0.57	0.75	NA	NA	GO:0005198, GO:0005783, GO:0005886, GO:0006612, GO:0009963, GO:0010363
VIT_200s0287g00090	unnamed protein product [Vitis vinifera]	None	None	None	None	None	None	None	GO:0006508, GO:0008234
VIT_200s0287g00100	uncharacterized protein loc100854652	None	None	None	None	None	None	None	GO:0005515
VIT_200s0288g00006	hypothetical protein VITISV_038488 [Vitis vinifera]	None	None	None	None	None	None	None	GO:0006457
VIT_200s0288g00010	tmv resistance protein n-like	AT5G17680	399	2e-125	0.42	0.64	NA	NA	GO:0000166, GO:0004888, GO:0005515, GO:0005524, GO:0005622, GO:0006915, GO:0006952, GO:0007165, GO:0017111, GO:0031224, GO:0043531, GO:0045087
VIT_200s0288g00020	tmv resistance protein n-like	AT4G19530	104	2e-24	0.3	0.45	NA	Encodes a TIR-NB-LRR resistance protein. Transient expression in tobacco induces cell death.	GO:0003676, GO:0005515, GO:0005524, GO:0005622, GO:0006952, GO:0007165, GO:0008270, GO:0017111, GO:0043531
VIT_200s0288g00030	hypothetical protein VITISV_026292 [Vitis vinifera]	None	None	None	None	None	None	None	GO:0003676, GO:0008270, GO:0015074
VIT_200s0288g00040	tmv resistance protein n-like	AT4G11170	160	2e-45	0.55	0.66	NA	NA	GO:0004888, GO:0005515, GO:0005524, GO:0005622, GO:0006915, GO:0006952, GO:0007165, GO:0017111, GO:0031224, GO:0043531, GO:0045087
VIT_200s0288g00050	v-type proton atpase subunit g	AT4G25950	119	3e-35	0.55	0.77	VATG3	V-ATPase G-subunit like protein	GO:0015992, GO:0016471, GO:0016820, GO:0046933, GO:0046961
VIT_200s0288g00060	NA	None	None	None	None	None	None	None	NA
VIT_200s0288g00070	tmv resistance protein n-like	AT3G51570	99	1e-22	0.26	0.42	NA	NA	GO:0003676, GO:0005524, GO:0005622, GO:0006952, GO:0007165, GO:0008270, GO:0017111, GO:0043531
VIT_200s0291g00020	uncharacterized protein	AT1G67910	78	7e-20	0.55	0.71	NA	NA	GO:0003677, GO:0003700, GO:0005667, GO:0005739, GO:0006355
VIT_200s0291g00030	ap2 erf domain-containing transcription factor	AT1G24590	158	2e-44	0.38	0.46	DRN-LIKE, DRNL, ESR2, SOB2	Encodes a member of the ERF (ethylene response factor) subfamily B-1 of ERF/AP2 transcription factor family. The protein contains one AP2 domain. There are 15 members in this subfamily including ATERF-3, ATERF-4, ATERF-7, and LEAFY PETIOLE. This gene functions in the regeneration of shoots in tissue culture, probably through transcriptional regulation of CUC1. May also be involved in activation o…	GO:0003677, GO:0003700, GO:0005515, GO:0005634, GO:0005667, GO:0005829, GO:0006355, GO:0009735, GO:0009880, GO:0010084, GO:0048825
VIT_200s0291g00050	octicosapeptide phox bem1p domain-containing protein	AT1G70640	154	9e-47	0.5	0.64	NA	NA	GO:0005515, GO:0005634
VIT_200s0291g00060	inorganic phosphate transporter 2-1	AT3G26570	807	0	0.74	0.81	ORF02, PHT2;1	low affinity phosphate transporter	GO:0005315, GO:0006817, GO:0009556, GO:0009673, GO:0009941, GO:0016020, GO:0016117, GO:0052543
VIT_200s0291g00070	glycosyltransferase-like protein	AT1G70630	651	0	0.6	0.73	NA	NA	GO:0005739, GO:0005783, GO:0005794, GO:0009536, GO:0016757, GO:0042546
VIT_200s0291g00080	udp-galactose:fucoside alpha-3-galactosyltransferase	None	None	None	None	None	None	None	GO:0005783, GO:0016757
VIT_200s0291g00090	cyclin-related protein	AT1G70620	244	1e-67	0.33	0.45	NA	NA	GO:0016740, GO:0016787, GO:0043231
VIT_200s0291g00100	abc transporter b family member	AT1G70610	1042	0	0.73	0.84	ABCB26, ATTAP1, TAP1	member of TAP subfamily	GO:0000166, GO:0000302, GO:0005524, GO:0006200, GO:0006810, GO:0006855, GO:0008559, GO:0009507, GO:0009536, GO:0009941, GO:0010039, GO:0015996, GO:0016020, GO:0016021, GO:0016787, GO:0016887, GO:0017111, GO:0042626, GO:0055072
VIT_200s0294g00010	probable receptor-like protein kinase at1g67000-like	AT5G53110	117	6e-31	0.38	0.54	NA	NA	GO:0004674, GO:0005515, GO:0005524, GO:0006468, GO:0008270, GO:0009069, GO:0016874, GO:0030247, GO:0046872
VIT_200s0294g00020	probable receptor-like protein kinase at1g67000-like	AT5G38260	140	2e-36	0.28	0.47	NA	NA	GO:0000166, GO:0004672, GO:0004674, GO:0004687, GO:0004714, GO:0004872, GO:0005524, GO:0006468, GO:0009069, GO:0016301, GO:0016740, GO:0030247
VIT_200s0294g00030	NA	None	None	None	None	None	None	None	NA
VIT_200s0294g00040	probable receptor-like protein kinase at5g39020-like	AT1G66910	338	3e-108	0.48	0.69	NA	NA	GO:0000166, GO:0004672, GO:0004674, GO:0004713, GO:0004715, GO:0004872, GO:0005524, GO:0006468, GO:0009069, GO:0016301, GO:0016740
VIT_200s0294g00060	probable receptor-like protein kinase at1g67000-like	AT5G53110	72	8e-16	0.39	0.55	NA	NA	GO:0004674, GO:0005524, GO:0006468, GO:0009069, GO:0016874, GO:0030247
VIT_200s0294g00070	probable receptor-like protein kinase at5g39020-like	AT5G38280	323	2e-104	0.5	0.71	PR5K	putative receptor serine/threonine kinase PR5K (PR5K) mRNA, PR5-like receptor kinase	GO:0000166, GO:0004672, GO:0004674, GO:0004713, GO:0004872, GO:0005524, GO:0006468, GO:0008353, GO:0009069, GO:0016301, GO:0016740, GO:0030247
VIT_200s0294g00080	probable receptor-like protein kinase at5g39020-like	AT1G66920	228	9e-67	0.34	0.51	NA	NA	GO:0004674, GO:0004713, GO:0005515, GO:0005524, GO:0006468, GO:0008270, GO:0009069, GO:0016874, GO:0046872
VIT_200s0294g00085	probable receptor-like protein kinase at1g67000-like	AT1G18390	60	3e-10	0.29	0.5	NA	NA	GO:0004674, GO:0005524, GO:0006468, GO:0009069, GO:0030247
VIT_200s0294g00090	probable receptor-like protein kinase at5g39020-like	AT5G38280	344	1e-112	0.53	0.76	PR5K	putative receptor serine/threonine kinase PR5K (PR5K) mRNA, PR5-like receptor kinase	GO:0000166, GO:0004672, GO:0004674, GO:0004713, GO:0005215, GO:0005524, GO:0006468, GO:0006810, GO:0009069, GO:0016020, GO:0016301, GO:0030247
VIT_200s0294g00100	probable receptor-like protein kinase at1g67000-like	AT1G66980	127	2e-34	0.59	0.8	GDPDL2, SNC4	Encodes SNC4 (suppressor of npr1-1, constitutive 4), an atypical receptor-like kinase with two predicted extracellular glycerophosphoryl diester phosphodiesterase domains.	GO:0000166, GO:0004672, GO:0004674, GO:0004713, GO:0004714, GO:0004872, GO:0005524, GO:0006468, GO:0007169, GO:0008353, GO:0009069, GO:0016301, GO:0030247
VIT_200s0299g00010	peroxisomal acyl- oxidase 1a	AT4G16760	160	4e-47	0.69	0.81	ACX1, ATACX1	Encodes a medium to long-chain acyl-CoA oxidase. Catalyzes the first step of fatty acid beta-oxidation. Involved in jasmonate biosynthesis. Gene expression is induced by wounding, drought stress, abscisic acid, and jasmonate.	GO:0001676, GO:0002213, GO:0003995, GO:0003997, GO:0005777, GO:0005829, GO:0006612, GO:0006633, GO:0006635, GO:0006637, GO:0008152, GO:0009506, GO:0009555, GO:0009611, GO:0009695, GO:0009753, GO:0009863, GO:0010363, GO:0016627, GO:0043069, GO:0046686, GO:0050660, GO:0050832
VIT_200s0299g00030	e3 ubiquitin-protein ligase hos1-like	AT2G39810	1021	0	0.55	0.72	ESD6, HOS1	A novel protein with a RING finger motif near the amino terminus. Negative regulator of cold responses. Functions as an E3 ligase required for the ubiquitination of ICE1. HOS1 physically interacts with ICE1 and mediates the ubiquitination of ICE1 both in vitro and in vivo. Overexpression represses the expression of CBFs and their downstream genes and confers increased sensitivity to freezing stre…	GO:0000085, GO:0004842, GO:0005515, GO:0005634, GO:0005737, GO:0006306, GO:0006346, GO:0007267, GO:0008270, GO:0009409, GO:0009616, GO:0009640, GO:0009793, GO:0009845, GO:0009909, GO:0009933, GO:0010162, GO:0010182, GO:0010228, GO:0010267, GO:0010388, GO:0016567, GO:0016571, GO:0016579, GO:0016874, GO:0019915, GO:0019941, GO:0035196, GO:0043687, GO:0045893, GO:0046872, GO:0050826, GO:0050896
VIT_200s0299g00040	gibberellin 2-beta-dioxygenase	AT4G16770	157	4e-47	0.58	0.73	NA	NA	GO:0005506, GO:0005777, GO:0016491, GO:0016702, GO:0045431, GO:0051536, GO:0051555, GO:0055114
VIT_200s0299g00050	flavonol synthase flavanone 3-hydroxylase	AT4G16765	114	4e-32	0.66	0.84	NA	NA	GO:0005506, GO:0005777, GO:0016702, GO:0045431, GO:0051536, GO:0051555, GO:0055114
VIT_200s0299g00060	myb family transcription factor	AT5G47390	400	2e-138	0.63	0.7	NA	NA	GO:0000785, GO:0003676, GO:0003677, GO:0003682, GO:0005634, GO:0006355, GO:0008270, GO:0009536, GO:0009651, GO:0009723, GO:0009737, GO:0009739, GO:0009751, GO:0009753, GO:0046686
VIT_200s0299g00070	o-fucosyltransferase family protein	AT4G17430	544	0	0.59	0.75	NA	NA	GO:0005634, GO:0005739, GO:0005768, GO:0005794, GO:0005802, GO:0016757
VIT_200s0299g00080	NA	AT3G60410	126	6e-34	0.35	0.51	NA	NA	NA
VIT_200s0299g00090	NA	None	None	None	None	None	None	None	NA
VIT_200s0299g00100	homeobox-leucine zipper protein	AT4G16780	342	6e-117	0.66	0.78	ATHB-2, ATHB2, HAT4, HB-2	Encodes a homeodomain-leucine zipper protein that is rapidly and strongly induced by changes in the ratio of red to far-red light. It is also involved in cell expansion and cell proliferation and in the response to auxin.	GO:0000976, GO:0003677, GO:0003700, GO:0005634, GO:0005667, GO:0006355, GO:0008283, GO:0009641, GO:0009734, GO:0009735, GO:0009826, GO:0010016, GO:0010017, GO:0010218, GO:0042803, GO:0043565, GO:0045892, GO:0048364
VIT_200s0299g00110	glycoprotein homolog	AT3G60380	108	1e-24	0.41	0.55	NA	NA	GO:0004721, GO:0006470
VIT_200s0301g00020	lysine ketoglutarate reductase trans-splicing related 1	AT1G61240	212	2e-65	0.49	0.62	NA	NA	GO:0015031, GO:0016021, GO:0016023
VIT_200s0301g00030	secretory carrier membrane protein	AT1G61250	418	2e-147	0.7	0.81	AtSCAMP1, SC3, SCAMP1	Encodes a putative secretory carrier membrane protein (SC3).	GO:0005769, GO:0005886, GO:0006898, GO:0015031, GO:0016021, GO:0030658
VIT_200s0301g00040	glycine-rich protein	AT1G61255	85	4e-21	0.58	0.63	NA	NA	GO:0005576
VIT_200s0301g00050	pap-specific phosphatase hal2-like	AT5G54390	491	9e-172	0.64	0.78	AHL, ATAHL, HL	Encodes a 3'-phosphoadenosine-5'-phosphate (PAP) phosphatase that is sensitive to physiological concentrations of Na+. It does not also act as inositol polyphosphate 1-phosphatases, which other members of the HAL2-like family do. It is proposed that AHL acts in concert with sulphotransferases to prevent both the toxicity of PAP on RNA processing enzymes as well as the product inhibition of PAP on…	GO:0004441, GO:0006790, GO:0008441, GO:0009536, GO:0016773, GO:0016787, GO:0046854
VIT_200s0301g00060	NA	None	None	None	None	None	None	None	NA
VIT_200s0301g00070	NA	None	None	None	None	None	None	None	NA
VIT_200s0301g00080	NA	None	None	None	None	None	None	None	NA
VIT_200s0301g00090	probable nadh dehydrogenase-like	AT2G29990	669	0	0.66	0.81	NDA2	NA	GO:0003954, GO:0006120, GO:0006744, GO:0006814, GO:0008137, GO:0015992, GO:0016491, GO:0031304, GO:0050660, GO:0055114
VIT_200s0301g00100	bifunctional nuclease bfn1	AT1G11190	460	2e-163	0.75	0.86	BFN1, ENDO1	Encodes a bifunctional nuclease that acts on both RNA and DNA involved in nucleic acid degradation to facilitate nucleotide and phosphate recovery during senescence. It has mismatch-specific endonuclease activity with wide recognition of single base mismatches as well as the ability to cleave indel types of mismatches (heteroduplexes with loops).	GO:0000014, GO:0003676, GO:0004519, GO:0005576, GO:0006308, GO:0010150, GO:0016788, GO:0016891, GO:0043765, GO:0051252, GO:0080187
VIT_200s0301g00110	nuclease s1	AT4G21585	463	7e-164	0.74	0.84	ENDO4	Encodes a putative endonuclease but no demonstrable endonuclease activity, either towards single stranded DNA or mismatches, has been seen in vitro.	GO:0000014, GO:0003676, GO:0004519, GO:0005576, GO:0006308, GO:0006826, GO:0009827, GO:0009860, GO:0010106, GO:0010167, GO:0015706, GO:0016132, GO:0016787, GO:0016788, GO:0043765, GO:0048441, GO:0048443, GO:0048481
VIT_200s0301g00120	structural constituent of cell	AT5G54370	421	3e-146	0.6	0.76	NA	NA	GO:0005576
VIT_200s0301g00130	NA	None	None	None	None	None	None	None	NA
VIT_200s0301g00150	structural constituent of cell	AT5G54370	416	9e-144	0.59	0.77	NA	NA	GO:0005576
VIT_200s0301g00160	late embryogenesis abundant protein	AT5G54370	377	2e-130	0.65	0.79	NA	NA	GO:0005576
VIT_200s0301g00170	nadph quinone oxidoreductase	AT4G21580	494	3e-176	0.74	0.85	NA	NA	GO:0000166, GO:0003824, GO:0003960, GO:0005488, GO:0005576, GO:0005739, GO:0005829, GO:0008152, GO:0008270, GO:0009610, GO:0016491, GO:0055114
VIT_200s0301g00180	quinone oxidoreductase	AT4G21580	374	7e-130	0.74	0.83	NA	NA	GO:0000166, GO:0003824, GO:0003960, GO:0004024, GO:0005488, GO:0008152, GO:0008270, GO:0016491, GO:0055114
VIT_200s0301g00190	beta-galactosidase expressed	AT2G28470	219	2e-66	0.52	0.72	BGAL8	putative beta-galactosidase (BGAL8 gene)	GO:0004553, GO:0004565, GO:0005618, GO:0005975, GO:0006012, GO:0006027, GO:0006687, GO:0009341, GO:0016020, GO:0016023, GO:0030246, GO:0043169, GO:0046486, GO:0048046
VIT_200s0302g00010	ist1-like protein	AT4G35730	162	6e-46	0.44	0.53	NA	NA	GO:0005739
VIT_200s0302g00020	lysine histidine transporter	AT1G47670	571	0	0.57	0.71	NA	NA	GO:0016020, GO:0016021
VIT_200s0302g00030	lysine histidine transporter	AT1G47670	127	2e-34	0.51	0.69	NA	NA	GO:0016021
VIT_200s0302g00040	NA	None	None	None	None	None	None	None	NA
VIT_200s0302g00050	probable s-acyltransferase at3g51390-like	AT3G51390	368	3e-124	0.62	0.79	NA	NA	GO:0005634, GO:0005774, GO:0005886, GO:0008270, GO:0016020, GO:0016021, GO:0016740, GO:0046872
VIT_200s0302g00060	NA	None	None	None	None	None	None	None	NA
VIT_200s0304g00010	NA	None	None	None	None	None	None	None	GO:0003723, GO:0003735, GO:0005622, GO:0005840, GO:0006412, GO:0009507, GO:0009536, GO:0019843, GO:0030529
VIT_200s0304g00020	NA	AT5G10190	754	0	0.78	0.89	NA	NA	GO:0002237, GO:0005351, GO:0005739, GO:0006487, GO:0008643, GO:0009567, GO:0009627, GO:0015706, GO:0016021, GO:0031347, GO:0055085
VIT_200s0304g00030	NA	AT5G65170	94	4e-21	0.67	0.71	NA	NA	GO:0005634, GO:0010089, GO:0044036
VIT_200s0304g00040	succinate dehydrogenase	AT5G65165	386	2e-134	0.66	0.8	SDH2-3	One of three isoforms of the iron-sulfur component of the succinate dehydrogenase complex, a component of the mitochondrial respiratory chain complex II. The product of the nuclear encoded gene is imported into the mitochondrion. Transcripts appear during seed maturation, persist through dessication, are abundant in dry seeds, and markedly decline during germination.	GO:0005506, GO:0005739, GO:0005743, GO:0005749, GO:0006099, GO:0006121, GO:0006810, GO:0008177, GO:0009055, GO:0016020, GO:0016491, GO:0022900, GO:0046872, GO:0051536, GO:0051537, GO:0051538, GO:0051539, GO:0055114
VIT_200s0304g00050	protein sco1 homolog mitochondrial-like	AT4G39740	310	6e-105	0.57	0.74	HCC2	NA	GO:0005507, GO:0005743, GO:0006825, GO:0006878, GO:0008535, GO:0016787
VIT_200s0304g00060	tpr repeat-containing thioredoxin ttl1-like	AT5G65160	644	0	0.54	0.69	TPR14	NA	GO:0005488, GO:0005515, GO:0005634, GO:0006950, GO:0045454
VIT_200s0304g00070	NA	AT2G22170	210	8e-69	0.65	0.8	PLAT2	NA	GO:0005515, GO:0005576, GO:0005773, GO:0005886, GO:0009535, GO:0009611, GO:0009695
VIT_200s0304g00080	trehalose-phosphate phosphatase-like	AT5G65140	512	0	0.69	0.82	TPPJ	NA	GO:0004805, GO:0005634, GO:0005982, GO:0005985, GO:0005992, GO:0009507, GO:0046686
VIT_200s0308g00010	hypothetical protein VITISV_027578 [Vitis vinifera]	None	None	None	None	None	None	None	GO:0003676, GO:0003723, GO:0003964, GO:0006278, GO:0008270, GO:0015074
VIT_200s0308g00020	arginine decarboxylase	AT4G34710	110	3e-29	0.74	0.86	ADC2, ATADC2, SPE2	encodes a arginine decarboxylase (ADC), a rate-limiting enzyme that catalyzes the first step of polyamine (PA) biosynthesis via ADC pathway in Arabidopsis thaliana. Arabidopsis genome has two ADC paralogs, ADC1 and ADC2. ADC2 is stress-inducible (osmotic stress). Double mutant analysis showed that ADC genes are essential for the production of PA, and are required for normal seed development. Over…	GO:0003824, GO:0006527, GO:0006560, GO:0006979, GO:0008295, GO:0008792, GO:0009409, GO:0009446, GO:0009611, GO:0009651, GO:0009737, GO:0009753, GO:0048316, GO:0080167
VIT_200s0308g00030	hypothetical protein VITISV_001649 [Vitis vinifera]	None	None	None	None	None	None	None	GO:0003723, GO:0003964, GO:0006278, GO:0008270, GO:0015074
VIT_200s0308g00040	NA	None	None	None	None	None	None	None	NA
VIT_200s0309g00010	NA	None	None	None	None	None	None	None	NA
VIT_200s0309g00020	histone-lysine n- h3 lysine-9 specific suvh6	AT2G35160	677	0	0.64	0.74	SGD9, SUVH5	Encodes SU(var)3-9 homologue 5 (SUVH5). SUVH5 has histone methyltransferase (MTase) activity in vitro and contributes to the maintenance of H3 mK9 (methylation of histone H3 at Lys-9) and CMT3-mediated non-CG methylation in vivo. This is a member of a subfamily of SET proteins that shares a conserved SRA domain.	GO:0000085, GO:0000775, GO:0005634, GO:0005694, GO:0006346, GO:0006554, GO:0007062, GO:0008168, GO:0008270, GO:0008327, GO:0009640, GO:0010200, GO:0010216, GO:0010388, GO:0010428, GO:0010429, GO:0016567, GO:0016568, GO:0016571, GO:0016579, GO:0016740, GO:0018024, GO:0031048, GO:0040029, GO:0042054, GO:0042393, GO:0045132, GO:0045893, GO:0051567
VIT_200s0309g00040	atp-dependent clp protease proteolytic subunit-related protein chloroplastic-like	AT4G17040	188	7e-59	0.7	0.81	CLPR4, HON5	NA	GO:0000302, GO:0004252, GO:0006508, GO:0008233, GO:0008236, GO:0009570, GO:0009627, GO:0009941, GO:0010468, GO:0016787, GO:0019288, GO:0031347, GO:0032880
VIT_200s0309g00050	expansin-like b1-like	AT4G17030	274	1e-91	0.54	0.71	AT-EXPR, ATEXLB1, ATEXPR1, ATHEXP, EXLB1, EXPR	Encodes EXLB1 (expansin-like B1), a member of the expansin family.	GO:0005576, GO:0016043, GO:0019953, GO:0044763
VIT_200s0309g00080	atp-dependent clp protease proteolytic subunit-related protein chloroplastic-like	AT4G17040	222	7e-72	0.7	0.82	CLPR4, HON5	NA	GO:0000302, GO:0004252, GO:0005507, GO:0006508, GO:0008233, GO:0009055, GO:0009507, GO:0009532, GO:0009536, GO:0009570, GO:0009627, GO:0009941, GO:0010468, GO:0016787, GO:0019288, GO:0031347, GO:0032880
VIT_200s0309g00090	expansin-like b1-like	AT4G17030	270	6e-90	0.53	0.7	AT-EXPR, ATEXLB1, ATEXPR1, ATHEXP, EXLB1, EXPR	Encodes EXLB1 (expansin-like B1), a member of the expansin family.	GO:0005576, GO:0016043, GO:0019953, GO:0044763
VIT_200s0313g00010	uncharacterized protein at4g38062-like	AT4G38070	282	1e-78	0.4	0.6	NA	NA	GO:0003677, GO:0003700, GO:0005667, GO:0005739
VIT_200s0313g00020	mscs-like 2 protein	AT5G10490	585	0	0.68	0.79	MSL2	A member of MscS-like gene family, structurally very similar to MSL3, comprising of an N-terminal chloroplast transit peptide, five trans-membrane helices and a C-terminal cytoplasmic domain. Mutant plants showed abnormalities in the size and shape of plastids. MSL2-GFP was localized to discrete foci on the plastid envelope and co-localize with the plastid division protein AtMinE.	GO:0004146, GO:0005216, GO:0005886, GO:0006761, GO:0006811, GO:0006970, GO:0009507, GO:0009526, GO:0009657, GO:0010020, GO:0016020, GO:0046656, GO:0055085, GO:0055114
VIT_200s0313g00030	duf246 domain-containing protein at1g04910-like	AT4G24530	776	0	0.73	0.85	NA	NA	GO:0005794, GO:0016757
VIT_200s0313g00040	3-hydroxyacyl- dehydratase pasticcino 2	AT5G10480	350	1e-122	0.75	0.88	PAS2, PEP	Protein tyrosine phosphatase-like involved in cell division and differentiation. Interacts with CDKA;1 only in its phosphorylated form, preventing dephosphorylation. Overexpression slowed down cell division in suspension cell cultures at the G2-to-M transition and early mitosis and inhibited Arabidopsis seedling growth. Localized in the cytoplasm of dividing cells but moved into the nucleus upon …	GO:0000271, GO:0004300, GO:0004725, GO:0005634, GO:0005739, GO:0005829, GO:0006470, GO:0006550, GO:0006552, GO:0006554, GO:0006568, GO:0006570, GO:0006574, GO:0007275, GO:0009825, GO:0009923, GO:0009932, GO:0010817, GO:0016020, GO:0016021, GO:0016836, GO:0018874, GO:0019344, GO:0019482, GO:0042761, GO:0043481, GO:0046251, GO:0048640, GO:0048767, GO:0050732, GO:0051302, GO:0071555, GO:0080023
VIT_200s0313g00050	rab gdp dissociation inhibitor alpha	Not in BLAST results	Not in BLAST results	Not in BLAST results	Not in BLAST results	Not in BLAST results	Not in BLAST results	Not in BLAST results	GO:0005093, GO:0015031
VIT_200s0313g00060	NA	None	None	None	None	None	None	None	NA
VIT_200s0313g00066	geminivirus rep-interacting motor	AT5G10470	297	2e-92	0.72	0.82	KAC1, KCA1	Kinesin that binds cyclin-dependent kinase CDKA;1 as homodimer or as heterodimer with KCA2. Demarcates the division site in plant cells.	GO:0000913, GO:0003677, GO:0003723, GO:0003777, GO:0003964, GO:0004519, GO:0005524, GO:0005634, GO:0005829, GO:0005874, GO:0005875, GO:0005886, GO:0006278, GO:0006281, GO:0007018, GO:0007062, GO:0008017, GO:0009504, GO:0009524, GO:0009903, GO:0009904, GO:0009941, GO:0031048, GO:0045132, GO:0045298
VIT_200s0313g00070	mads-box protein svp	AT2G22540	345	5e-120	0.72	0.85	AGL22, SVP	Encodes a nuclear protein that acts as a floral repressor and that functions within the thermosensory pathway. SVP represses FT expression via direct binding to the vCArG III motif in the FT promoter.	GO:0000165, GO:0000900, GO:0003677, GO:0003700, GO:0005634, GO:0005667, GO:0005840, GO:0006355, GO:0006612, GO:0009266, GO:0009556, GO:0009617, GO:0009862, GO:0009867, GO:0009910, GO:0009965, GO:0010076, GO:0010310, GO:0010363, GO:0010582, GO:0031348, GO:0035304, GO:0043565, GO:0045892, GO:0045893, GO:0046983, GO:0048481, GO:0052543
VIT_200s0313g00072	geminivirus rep-interacting motor	AT5G65460	148	1e-41	0.65	0.79	KAC2, KCA2	Kinesin that binds cyclin-dependent kinase CDKA;1 as homodimer or as heterodimer with KCA1	GO:0003677, GO:0003723, GO:0003777, GO:0003964, GO:0004519, GO:0005524, GO:0005634, GO:0005829, GO:0005874, GO:0005875, GO:0005886, GO:0006278, GO:0006281, GO:0007018, GO:0007062, GO:0008017, GO:0009504, GO:0009524, GO:0009903, GO:0009904, GO:0009941, GO:0031048, GO:0045132, GO:0045298
VIT_200s0313g00080	geminivirus rep-interacting motor	AT5G10470	941	0	0.71	0.83	KAC1, KCA1	Kinesin that binds cyclin-dependent kinase CDKA;1 as homodimer or as heterodimer with KCA2. Demarcates the division site in plant cells.	GO:0000166, GO:0000913, GO:0003677, GO:0003723, GO:0003774, GO:0003777, GO:0003964, GO:0004519, GO:0005515, GO:0005524, GO:0005634, GO:0005829, GO:0005874, GO:0005875, GO:0005886, GO:0006278, GO:0006281, GO:0007018, GO:0007062, GO:0008017, GO:0009504, GO:0009524, GO:0009903, GO:0009904, GO:0009941, GO:0016020, GO:0031048, GO:0045132, GO:0045298
VIT_200s0316g00010	lrr receptor-like serine threonine-protein kinase fls2-like	AT2G34930	681	0	0.46	0.63	NA	NA	GO:0005515, GO:0005618, GO:0016301, GO:0016491, GO:0032440, GO:0050832, GO:0055114
VIT_200s0316g00020	at3g27170-like partial	AT3G27170	114	1e-30	0.7	0.8	ATCLC-B, CLC-B	member of Anion channel protein family	GO:0005247, GO:0005634, GO:0006821, GO:0006826, GO:0006857, GO:0009671, GO:0009705, GO:0009832, GO:0010106, GO:0010167, GO:0015706, GO:0016021, GO:0016049, GO:0030003, GO:0030243, GO:0055085, GO:0070838
VIT_200s0316g00023	integral membrane transporter family protein	AT1G64890	58	2e-11	0.65	0.73	NA	NA	GO:0005215, GO:0006810, GO:0007623, GO:0009409, GO:0009414, GO:0009507, GO:0009737, GO:0016020
VIT_200s0316g00026	lrr receptor-like serine threonine-protein kinase fls2-like	AT2G34930	505	2e-164	0.41	0.58	NA	NA	GO:0005515
VIT_200s0316g00029	lrr receptor-like serine threonine-protein kinase fls2-like	AT2G34930	280	1e-84	0.46	0.61	NA	NA	GO:0005515, GO:0016301, GO:0016310, GO:0032440, GO:0055114
VIT_200s0316g00032	leucine-rich repeat receptor protein kinase exs-like	AT2G34930	135	3e-36	0.53	0.67	NA	NA	GO:0005515, GO:0016301, GO:0016310, GO:0032440, GO:0055114
VIT_200s0316g00035	lrr receptor-like serine threonine-protein kinase fls2-like	AT2G34930	439	1e-141	0.43	0.6	NA	NA	GO:0005515
VIT_200s0316g00040	lrr receptor-like serine threonine-protein kinase fls2-like	AT2G34930	684	0	0.46	0.63	NA	NA	GO:0005515, GO:0005618, GO:0016301, GO:0016491, GO:0032440, GO:0050832, GO:0055114
VIT_200s0316g00045	lrr receptor-like serine threonine-protein kinase fls2-like	AT2G34930	607	0	0.42	0.57	NA	NA	GO:0005515, GO:0016301, GO:0016310, GO:0032440, GO:0055114
VIT_200s0316g00050	chloride channel protein clc-a	AT3G27170	135	5e-38	0.73	0.82	ATCLC-B, CLC-B	member of Anion channel protein family	GO:0005247, GO:0005515, GO:0005634, GO:0006821, GO:0006826, GO:0006857, GO:0009671, GO:0009705, GO:0009832, GO:0010106, GO:0010167, GO:0015706, GO:0016021, GO:0016049, GO:0030003, GO:0030243, GO:0055085, GO:0070838
VIT_200s0316g00060	lrr receptor-like serine threonine-protein kinase fls2-like	AT2G34930	110	4e-27	0.44	0.61	NA	NA	GO:0005515, GO:0016301, GO:0016310, GO:0032440, GO:0055114
VIT_200s0317g00010	plant-specific domain tigr01589 family protein	AT3G55240	73	2e-18	0.69	0.8	NA	Overexpression leads to PEL (Pseudo-Etiolation in Light) phenotype.	GO:0009507, GO:0032502
VIT_200s0317g00020	uncharacterized protein	AT3G55240	137	6e-43	0.75	0.88	NA	Overexpression leads to PEL (Pseudo-Etiolation in Light) phenotype.	GO:0009507, GO:0032502
VIT_200s0317g00030	uncharacterized protein	AT3G55240	56	9e-12	0.59	0.84	NA	Overexpression leads to PEL (Pseudo-Etiolation in Light) phenotype.	GO:0009507, GO:0032502
VIT_200s0317g00040	NA	AT1G75270	53	7e-11	0.64	0.85	DHAR2	NA	NA
VIT_200s0317g00050	dehydroascorbate reductase	AT1G75270	323	3e-111	0.72	0.85	DHAR2	NA	GO:0005515, GO:0006749, GO:0016740, GO:0019852, GO:0045174, GO:0055114
VIT_200s0317g00060	NA	AT3G53540	160	4e-40	0.3	0.45	TRM19	NA	GO:0016740, GO:0016757
VIT_200s0317g00070	disease resistance-responsive (dirigent-like protein) family protein	AT1G07730	279	4e-90	0.5	0.65	NA	NA	GO:0003677, GO:0005524, GO:0005576, GO:0005634, GO:0005739, GO:0006259, GO:0008094, GO:0010345, GO:0016023
VIT_200s0317g00080	disease resistance response protein	AT2G39430	308	2e-102	0.5	0.63	NA	NA	GO:0005576, GO:0009807, GO:0016023, GO:0048765
VIT_200s0317g00090	disease resistance-responsive family protein	AT2G28670	117	3e-30	0.38	0.49	ESB1	NA	GO:0043231
VIT_200s0317g00100	NA	AT3G55200	2289	0	0.9	0.96	AtSAP130a, SAP130a	NA	GO:0003676, GO:0005515, GO:0005634, GO:0005829, GO:0009506, GO:0009507, GO:0009555, GO:0009846, GO:0048481
VIT_200s0317g00110	esterase lipase thioesterase family protein	AT2G39420	434	2e-152	0.62	0.8	NA	NA	GO:0000041, GO:0005634, GO:0005737, GO:0016787
VIT_200s0317g00120	NA	None	None	None	None	None	None	None	NA
VIT_200s0317g00130	60s ribosomal protein l35-like	AT2G39390	214	6e-72	0.9	0.94	NA	NA	GO:0003735, GO:0005622, GO:0005730, GO:0005840, GO:0005886, GO:0006412, GO:0022625, GO:0030529, GO:0042254
VIT_200s0317g00140	NA	AT2G39380	660	0	0.56	0.73	ATEXO70H2, EXO70H2	A member of EXO70 gene family, putative exocyst subunits, conserved in land plants. Arabidopsis thaliana contains 23 putative EXO70 genes, which can be classified into eight clusters on the phylogenetic tree.	GO:0000145, GO:0005634, GO:0005829, GO:0006826, GO:0006865, GO:0006887, GO:0006904, GO:0010106, GO:0010167, GO:0015706, GO:0090406
VIT_200s0317g00150	pectate lyase	AT3G55140	574	0	0.8	0.91	NA	NA	GO:0005886, GO:0016829, GO:0030570
VIT_200s0317g00160	3-ketoacyl- synthase	AT2G28630	554	0	0.6	0.79	KCS12	Encodes KCS12, a member of the 3-ketoacyl-CoA synthase family involved in the biosynthesis of VLCFA (very long chain fatty acids).	GO:0003824, GO:0005576, GO:0005783, GO:0006633, GO:0008152, GO:0009409, GO:0009416, GO:0016020, GO:0016740, GO:0016747
VIT_200s0319g00010	NA	None	None	None	None	None	None	None	NA
VIT_200s0319g00040	uncharacterized rho gtpase-activating protein	AT5G61530	64	8e-14	0.77	0.9	NA	NA	GO:0005100, GO:0005737, GO:0006623, GO:0007165, GO:0048193
VIT_200s0319g00050	NA	None	None	None	None	None	None	None	NA
VIT_200s0319g00060	probable glutamate carboxypeptidase 2-like	AT3G54720	370	1e-122	0.66	0.82	AMP1, COP2, HPT, MFO1, PT	Encodes glutamate carboxypeptidase. Various alleles show-increased cotyledon number and rate of leaf initiation, show transformation of leaves to cotyledons, altered flowering time and photomorphogenesis and an increased level of cytokinin biosynthesis. Involved in ethylene enhanced hypocotyl elongation in the light. Strong genetic interaction between TGH and AMP1.	GO:0004180, GO:0004181, GO:0005739, GO:0005886, GO:0006508, GO:0008233, GO:0009640, GO:0009790, GO:0009910, GO:0010305, GO:0016805, GO:0032440, GO:0048364, GO:0048507, GO:0055114
VIT_200s0319g00070	NA	AT3G57060	48	1e-07	0.6	0.71	NA	NA	NA
VIT_200s0322g00010	NA	AT1G70210	162	1e-46	0.44	0.67	ATCYCD1;1, CYCD1;1	Encodes a D-type cyclin that physically interacts with CDC2A. Its expression is upregulated early during germination.	GO:0000079, GO:0005634, GO:0007049, GO:0016301, GO:0019901, GO:0051301
VIT_200s0322g00020	NA	AT4G37680	626	0	0.74	0.84	HHP4	heptahelical transmembrane protein HHP4	GO:0004872, GO:0005739, GO:0007165, GO:0009725, GO:0009744, GO:0016021
VIT_200s0322g00030	galactomannan galactosyltransferase	AT2G22900	251	5e-79	0.6	0.75	NA	NA	GO:0005794, GO:0016021, GO:0016740, GO:0016757, GO:0016758, GO:0033843
VIT_200s0322g00040	ruvb-like 2	AT5G67630	278	8e-92	0.86	0.96	NA	NA	GO:0005524, GO:0005657, GO:0005730, GO:0006094, GO:0007010, GO:0009507, GO:0010498, GO:0031011, GO:0032508, GO:0043141
VIT_200s0323g00010	NA	None	None	None	None	None	None	None	NA
VIT_200s0323g00020	NA	AT4G22670	68	3e-15	0.94	0.97	AtHip1, HIP1, TPR11	NA	NA
VIT_200s0323g00030	fam10 family protein at4g22670-like	AT4G22670	355	3e-118	0.65	0.82	AtHip1, HIP1, TPR11	NA	GO:0004497, GO:0005488, GO:0005506, GO:0005515, GO:0005829, GO:0009055, GO:0016705, GO:0020037, GO:0045454, GO:0046686, GO:0055114
VIT_200s0323g00040	NA	AT1G62780	311	2e-106	0.64	0.81	NA	NA	GO:0000023, GO:0006098, GO:0009507, GO:0009570, GO:0009902, GO:0010027, GO:0019252, GO:0019288, GO:0034660
VIT_200s0323g00050	21 kda protein	AT1G62770	206	2e-66	0.57	0.71	NA	NA	GO:0004497, GO:0004857, GO:0005506, GO:0005982, GO:0005985, GO:0009055, GO:0016705, GO:0020037, GO:0030599, GO:0043086, GO:0055114
VIT_200s0323g00060	21 kda protein	AT5G62350	178	1e-55	0.51	0.69	NA	NA	GO:0004857, GO:0005982, GO:0005985, GO:0030599, GO:0043086
VIT_200s0323g00070	21 kda protein	AT5G62360	176	1e-54	0.56	0.75	NA	NA	GO:0004857, GO:0005982, GO:0005985, GO:0030599, GO:0043086
VIT_200s0323g00073	pyruvate orthophosphate dikinase	AT4G15530	145	4e-41	0.63	0.78	PPDK, PPDK, PPDK	The product of this long transcript was shown to be targeted to the chloroplast, whereas the shorter transcript (no targeting sequence) accumulates in the cytosol. They were also found in slightly different tissues.	GO:0004676, GO:0005524, GO:0005634, GO:0005829, GO:0005886, GO:0006090, GO:0008610, GO:0009069, GO:0009416, GO:0009570, GO:0015976, GO:0015979, GO:0019252, GO:0035091, GO:0045860, GO:0046872, GO:0050242
VIT_200s0323g00076	21 kda protein	AT5G62350	168	8e-52	0.44	0.63	NA	NA	GO:0004857, GO:0005982, GO:0005985, GO:0030599, GO:0043086
VIT_200s0323g00080	elongation factor chloroplastic-like	AT1G62750	1316	0	0.85	0.93	ATSCO1, ATSCO1/CPEF-G, SCO1	Nuclear encoded protein consists of the five domains conserved in EF-G proteins, with two GTP-binding sites in the first domain, and an additional transit peptide at the N-terminus. Localized in chloroplasts. Point mutation results in a delay in the onset of germination. At early developmental stage embryos still contain undifferentiated proplastids. The greening of cotyledons is severely impaire…	GO:0000023, GO:0000166, GO:0003746, GO:0003924, GO:0005524, GO:0005525, GO:0005622, GO:0005739, GO:0005840, GO:0006098, GO:0006184, GO:0006354, GO:0006364, GO:0006412, GO:0006414, GO:0006448, GO:0009507, GO:0009536, GO:0009570, GO:0009658, GO:0009791, GO:0009793, GO:0009845, GO:0009902, GO:0009941, GO:0010027, GO:0010207, GO:0010228, GO:0016226, GO:0019252, GO:0035304, GO:0042793, GO:0043085, GO:…
VIT_200s0323g00100	vacuolar-processing enzyme	AT1G62710	523	0	0.73	0.84	BETA-VPE, BETAVPE	Encodes a vacuolar processing enzyme belonging to a novel group of cysteine proteases that is expressed specifically in seeds and is essential for the proper processing of storage proteins.	GO:0004197, GO:0006508, GO:0006624, GO:0008233, GO:0008234, GO:0016787
VIT_200s0324g00010	probable lrr receptor-like serine threonine-protein kinase at5g10290-like	AT5G10290	195	1e-56	0.47	0.57	NA	NA	GO:0004674, GO:0004872, GO:0005515, GO:0005524, GO:0005886, GO:0006468, GO:0009069, GO:0016021, GO:0016301
VIT_200s0324g00020	abhydrolase domain	AT5G09430	381	8e-133	0.65	0.81	NA	NA	GO:0003824, GO:0005737, GO:0005886, GO:0008152, GO:0016787
VIT_200s0324g00030	NA	AT1G10380	158	2e-45	0.37	0.5	NA	NA	GO:0030247
VIT_200s0324g00040	dnaj heat shock family protein	AT2G22360	650	0	0.7	0.79	NA	NA	GO:0005524, GO:0005739, GO:0006457, GO:0008270, GO:0009408, GO:0009507, GO:0009535, GO:0009941, GO:0031072, GO:0046872, GO:0051082
VIT_200s0324g00050	udp-glycosyltransferase 85a2	AT1G22400	566	0	0.53	0.75	ATUGT85A1, UGT85A1	NA	GO:0008152, GO:0009813, GO:0016740, GO:0016757, GO:0016758, GO:0047213, GO:0047893, GO:0050403, GO:0050502
VIT_200s0324g00060	udp-	AT1G22360	580	0	0.57	0.75	AtUGT85A2, UGT85A2	NA	GO:0008152, GO:0009813, GO:0016740, GO:0016757, GO:0016758, GO:0047213, GO:0050403, GO:0050502
VIT_200s0324g00070	udp-glycosyltransferase 85a2	AT1G22360	578	0	0.55	0.75	AtUGT85A2, UGT85A2	NA	GO:0008152, GO:0009813, GO:0016740, GO:0016757, GO:0016758, GO:0047213, GO:0050403, GO:0050502
VIT_200s0324g00080	udp-glycosyltransferase 85a2-like	AT1G22380	224	1e-70	0.58	0.77	AtUGT85A3, UGT85A3	Encodes a putative UDP-glucosyl transferase. At1g22380 was initially identified as encoding the protein AAF87154, which has been classified as a bHLH protein (AtbHLH152). Subsequently it has been found that the AAF87154 protein appears to be encoded by the AT1G23970 genomic locus.	GO:0008152, GO:0009813, GO:0016740, GO:0016757, GO:0016758, GO:0047213, GO:0050403, GO:0050502
VIT_200s0324g00090	NA	AT3G62890	335	4e-108	0.43	0.66	NA	NA	NA
VIT_200s0324g00100	udp-glycosyltransferase 85a2	AT1G22360	573	0	0.57	0.73	AtUGT85A2, UGT85A2	NA	GO:0008152, GO:0009813, GO:0016740, GO:0016757, GO:0016758, GO:0047213, GO:0050403, GO:0050502
VIT_200s0324g00110	protein chromosomal-like	AT4G39970	304	1e-101	0.56	0.71	NA	NA	GO:0003824, GO:0008152, GO:0009507, GO:0009570, GO:0009941, GO:0016787, GO:0019761
VIT_200s0327g00010	NA	AT3G57060	41	2e-05	0.7	0.87	NA	NA	NA
VIT_200s0327g00020	probable glutamate carboxypeptidase 2-like	AT3G54720	362	1e-119	0.64	0.81	AMP1, COP2, HPT, MFO1, PT	Encodes glutamate carboxypeptidase. Various alleles show-increased cotyledon number and rate of leaf initiation, show transformation of leaves to cotyledons, altered flowering time and photomorphogenesis and an increased level of cytokinin biosynthesis. Involved in ethylene enhanced hypocotyl elongation in the light. Strong genetic interaction between TGH and AMP1.	GO:0004180, GO:0004181, GO:0005739, GO:0006508, GO:0008233, GO:0009640, GO:0009790, GO:0009910, GO:0010305, GO:0032440, GO:0048364, GO:0048507, GO:0055114
VIT_200s0327g00030	NA	None	None	None	None	None	None	None	NA
VIT_200s0327g00070	stearoyl-acyl carrier protein desaturase	AT2G43710	100	1e-26	0.77	0.91	FAB2, LDW1, SSI2	Encodes a stearoyl-ACP desaturase, involved in fatty acid desaturation. The ssi2 mutants have increased 18:0 and reduced 18:1 fatty acids. Exogenous application of glycerol to wild type plants mimics the ssi2 mutant phenotype. The altered 18:1 fatty acid content in the ssi2 mutants has an impact on SA- and JA-mediated defense signaling. ssi2 mutants resulted in hyper-resistance to green peach aph…	GO:0006633, GO:0009507, GO:0045300, GO:0046914, GO:0055114
VIT_200s0332g00010	maturase	ATMG00520	443	8e-152	0.87	0.89	MATR	hypothetical protein	GO:0003723, GO:0003964, GO:0005739, GO:0006278, GO:0006397, GO:0008380
VIT_200s0332g00020	NA	None	None	None	None	None	None	None	NA
VIT_200s0332g00030	NA	None	None	None	None	None	None	None	NA
VIT_200s0332g00040	NA	None	None	None	None	None	None	None	NA
VIT_200s0332g00045	nadh dehydrogenase subunit 6	ATMG00270	93	3e-22	1	1	NAD6	NADH dehydrogenase subunit 6	GO:0005747, GO:0006120, GO:0006744, GO:0006814, GO:0008137, GO:0015992, GO:0016021
VIT_200s0332g00050	NA	None	None	None	None	None	None	None	NA
VIT_200s0332g00060	atp synthase beta partial	ATCG00480	311	2e-103	0.85	0.9	ATPB, PB	chloroplast-encoded gene for beta subunit of ATP synthase	GO:0000166, GO:0005524, GO:0006119, GO:0006754, GO:0006810, GO:0006811, GO:0008553, GO:0009507, GO:0009535, GO:0009579, GO:0015986, GO:0015991, GO:0015992, GO:0016469, GO:0016787, GO:0016820, GO:0017111, GO:0019898, GO:0033178, GO:0042777, GO:0045261, GO:0046034, GO:0046933, GO:0046961
VIT_200s0332g00070	NA	None	None	None	None	None	None	None	NA
VIT_200s0332g00080	orf105c gene product	None	None	None	None	None	None	None	GO:0005739, GO:0006397, GO:0008380
VIT_200s0332g00090	NA	None	None	None	None	None	None	None	NA
VIT_200s0332g00100	NA	None	None	None	None	None	None	None	NA
VIT_200s0332g00110	---NA---	ATCG00550	67	5e-17	0.88	0.93	PSBJ	PSII component	GO:0009507, GO:0009523, GO:0009536, GO:0009539, GO:0009579, GO:0015979, GO:0016020, GO:0016021
VIT_200s0332g00120	NA	None	None	None	None	None	None	None	NA
VIT_200s0332g00130	cytochrome c biogenesis fn	ATMG00830	303	3e-98	0.91	0.93	CCB382	cytochrome c biogenesis orf382	GO:0005739, GO:0005743, GO:0006461, GO:0008535, GO:0015232, GO:0015886, GO:0016020, GO:0017004, GO:0043234
VIT_200s0332g00140	nadh dehydrogenase subunit 7	ATMG00510	170	2e-51	0.94	0.95	NAD7	NADH dehydrogenase subunit 7	GO:0005739, GO:0006120, GO:0006744, GO:0006814, GO:0008137, GO:0009055, GO:0015992, GO:0016491, GO:0016651, GO:0048038, GO:0051287, GO:0055114, GO:0070469
VIT_200s0332g00150	NA	None	None	None	None	None	None	None	NA
VIT_200s0332g00160	nadh dehydrogenase subunit 7	ATMG00510	365	2e-124	0.76	0.79	NAD7	NADH dehydrogenase subunit 7	GO:0003954, GO:0005739, GO:0005747, GO:0006120, GO:0006744, GO:0006814, GO:0008137, GO:0009055, GO:0015992, GO:0016491, GO:0016651, GO:0048038, GO:0051287, GO:0055114
VIT_200s0332g00170	nadh dehydrogenase subunit 7	ATMG00510	90	3e-23	0.81	0.83	NAD7	NADH dehydrogenase subunit 7	GO:0003954, GO:0005739, GO:0005743, GO:0005747, GO:0006120, GO:0006744, GO:0006810, GO:0006814, GO:0008137, GO:0015992, GO:0016020, GO:0016491, GO:0022900, GO:0048038, GO:0051287, GO:0055114, GO:0070469
VIT_200s0333g00010	fimbrin 2	AT5G48460	136	1e-38	0.88	0.95	NA	NA	GO:0005509, GO:0005618, GO:0005773, GO:0009846, GO:0009860, GO:0030036, GO:0030048, GO:0051015, GO:0051645, GO:0051646, GO:0060151
VIT_200s0333g00020	uncharacterized protein	AT5G48470	560	0	0.73	0.81	NA	NA	GO:0009507
VIT_200s0333g00040	NA	AT5G48480	109	7e-30	0.43	0.56	NA	NA	NA
VIT_200s0333g00050	lipid binding	AT5G48490	90	2e-24	0.48	0.63	NA	NA	GO:0005504, GO:0006869, GO:0008270, GO:0009862
VIT_200s0333g00060	uncharacterized protein	AT5G48500	88	6e-22	0.45	0.64	NA	NA	GO:0080167
VIT_200s0333g00070	uncharacterized protein	AT5G48520	580	0	0.64	0.73	AtAUG3, AUG3	NA	GO:0005634, GO:0005819, GO:0009524, GO:0051225, GO:0070652, GO:0080175
VIT_200s0335g00010	tmv resistance protein n-like	AT5G46450	164	2e-46	0.51	0.73	NA	NA	GO:0004888, GO:0005515, GO:0005524, GO:0005622, GO:0006915, GO:0006952, GO:0007165, GO:0031224, GO:0043531, GO:0045087
VIT_200s0335g00020	tmv resistance protein n-like	AT4G19530	94	4e-21	0.32	0.5	NA	Encodes a TIR-NB-LRR resistance protein. Transient expression in tobacco induces cell death.	GO:0005515, GO:0005524, GO:0005622, GO:0006952, GO:0007165, GO:0017111, GO:0043531
VIT_200s0335g00050	serine threonine protein kinase	AT1G11300	175	1e-49	0.59	0.74	NA	NA	GO:0004672, GO:0004674, GO:0004713, GO:0004715, GO:0004872, GO:0005524, GO:0006468, GO:0009069, GO:0016301
VIT_200s0335g00060	hypothetical protein VITISV_020338 [Vitis vinifera]	Not in BLAST results	Not in BLAST results	Not in BLAST results	Not in BLAST results	Not in BLAST results	Not in BLAST results	Not in BLAST results	GO:0003676, GO:0004674, GO:0005524, GO:0006468, GO:0008270, GO:0009069, GO:0015074
VIT_200s0335g00070	NA	AT5G57280	78	2e-19	0.67	0.78	RID2	NA	GO:0005730, GO:0006364, GO:0008168, GO:0032259
VIT_200s0335g00080	disease resistance protein at3g14460-like	AT3G14470	343	7e-107	0.41	0.61	NA	NA	GO:0000166, GO:0004721, GO:0005515, GO:0005524, GO:0006915, GO:0006952, GO:0016787, GO:0017111, GO:0043531
VIT_200s0335g00090	disease resistance protein at3g14460-like	AT3G14470	173	4e-47	0.34	0.5	NA	NA	GO:0005515, GO:0005524, GO:0006915, GO:0006952, GO:0043531
VIT_200s0336g00010	arginine decarboxylase	AT4G34710	108	8e-29	0.71	0.84	ADC2, ATADC2, SPE2	encodes a arginine decarboxylase (ADC), a rate-limiting enzyme that catalyzes the first step of polyamine (PA) biosynthesis via ADC pathway in Arabidopsis thaliana. Arabidopsis genome has two ADC paralogs, ADC1 and ADC2. ADC2 is stress-inducible (osmotic stress). Double mutant analysis showed that ADC genes are essential for the production of PA, and are required for normal seed development. Over…	GO:0003824, GO:0006527, GO:0006560, GO:0006979, GO:0008295, GO:0008792, GO:0009409, GO:0009446, GO:0009611, GO:0009651, GO:0009737, GO:0009753, GO:0048316, GO:0080167
VIT_200s0336g00020	NA	None	None	None	None	None	None	None	NA
VIT_200s0337g00010	NA	AT4G17520	51	4e-07	0.44	0.58	NA	NA	NA
VIT_200s0337g00020	methyltransferase-like protein	AT1G66680	47	2e-07	0.72	0.81	AR401	unknown function	GO:0005634, GO:0005829, GO:0008168, GO:0032259
VIT_200s0337g00030	nodulin family protein	AT2G39210	327	9e-108	0.71	0.83	NA	NA	GO:0005886, GO:0006888, GO:0009506, GO:0009507, GO:0009627, GO:0016021, GO:0034976, GO:0043090, GO:0050832, GO:0055085
VIT_200s0337g00040	NA	AT3G07350	258	2e-84	0.47	0.6	NA	NA	NA
VIT_200s0337g00060	40s ribosomal protein s8	AT5G59240	116	3e-33	0.76	0.86	NA	NA	GO:0000462, GO:0003735, GO:0005506, GO:0005618, GO:0005622, GO:0005730, GO:0005739, GO:0005840, GO:0005886, GO:0006412, GO:0006414, GO:0009055, GO:0009507, GO:0016020, GO:0016705, GO:0019843, GO:0020037, GO:0022626, GO:0022627, GO:0030529, GO:0055114
VIT_200s0337g00070	uncharacterized protein	AT3G07440	70	5e-16	0.6	0.76	NA	NA	GO:0005739
VIT_200s0337g00080	upf0361 protein c3orf37 homolog	AT2G26470	387	2e-130	0.65	0.79	NA	NA	GO:0005634
VIT_200s0337g00090	dctp pyrophosphatase 1-like	AT3G25400	181	1e-58	0.78	0.88	NA	NA	GO:0005737
VIT_200s0338g00010	NA	AT2G17030	218	6e-66	0.36	0.56	NA	NA	GO:0005634, GO:0019941
VIT_200s0338g00020	uncharacterized protein	AT2G17695	280	1e-95	0.61	0.77	NA	NA	GO:0004252, GO:0006508, GO:0009507, GO:0009941
VIT_200s0338g00030	NA	AT4G35750	332	5e-116	0.77	0.9	NA	NA	GO:0005737
VIT_200s0338g00040	NA	None	None	None	None	None	None	None	NA
VIT_200s0338g00050	NA	AT4G35760	103	9e-28	0.65	0.82	LTO1	Encodes a bimodular enzyme comprising an integral domain homologous to the catalytic subunit of mammalian vitamin K epoxide reductase (VKORC1, EC 1.1.4.1) that is fused to a soluble thioredoxin-like moiety. Using yeast microsomes as a recombinant system, it was shown that the VKORC1 domain of At4g35760 functions as a stringent naphthoquinone reductase, and that its reduced Trx-like partner can se…	GO:0000023, GO:0003955, GO:0006098, GO:0006694, GO:0009507, GO:0010207, GO:0016020, GO:0019252, GO:0019288, GO:0019761
VIT_200s0340g00040	beta-hexosaminidase subunit b2-like	AT1G65590	169	2e-50	0.79	0.85	ATHEX1, HEXO3	Encodes a protein with beta-hexosaminidase activity. Located on the plasma membrane.	GO:0001575, GO:0003824, GO:0004553, GO:0004563, GO:0005886, GO:0005975, GO:0006027, GO:0006040, GO:0008152, GO:0009505, GO:0016023, GO:0016787, GO:0016798, GO:0043169
VIT_200s0340g00050	endo- -beta-glucanase	AT1G65610	485	3e-167	0.65	0.79	ATGH9A2, KOR2	NA	GO:0003824, GO:0004553, GO:0005509, GO:0005739, GO:0005886, GO:0005975, GO:0005982, GO:0005985, GO:0008152, GO:0008810, GO:0016021, GO:0016740, GO:0016787, GO:0016798, GO:0030245
VIT_200s0340g00060	endo- -beta-glucanase	AT1G65610	144	1e-40	0.55	0.66	ATGH9A2, KOR2	NA	GO:0005769, GO:0005794, GO:0005886, GO:0005982, GO:0005985, GO:0008810, GO:0009504, GO:0009624, GO:0009735, GO:0009826, GO:0042538, GO:0043622, GO:0048367
VIT_200s0340g00070	udp-n-acetylglucosamine transferase subunit alg13	AT4G16710	251	5e-85	0.71	0.8	NA	NA	GO:0004577, GO:0005886, GO:0005975, GO:0009058, GO:0016740, GO:0016758, GO:0030246, GO:0030259
VIT_200s0340g00080	vps51 vps67 family (components of vesicular transport) protein	AT5G16300	1404	0	0.65	0.8	NA	NA	GO:0005794, GO:0005829, GO:0010228, GO:0016926, GO:0050665
VIT_200s0340g00090	lob domain-containing protein 6	AT1G65620	273	1e-92	0.7	0.76	AS2, AS2	required for formation of a symmetric flat leaf lamina, encodes a member of a family of proteins characterized by cysteine repeats and a leucine zipper; involved in KNOX gene regulation. Acts together with ASL1 in proximal-distal symmetry determination. Forms a complex with AS1 that binds to the BP promoter and leads to silencing of BP.	GO:0005515, GO:0005654, GO:0009536, GO:0009799, GO:0009944, GO:0009954, GO:0048441
VIT_200s0341g00010	protein-tyrosine phosphatase mitochondrial mitochondrial	AT2G35680	375	7e-129	0.58	0.73	NA	NA	GO:0004439, GO:0004721, GO:0004725, GO:0005737, GO:0006470, GO:0006570, GO:0008138, GO:0016311, GO:0016787, GO:0016791, GO:0035335, GO:0043407, GO:0046855
VIT_200s0341g00020	retinoblastoma-binding protein	AT5G47430	755	0	0.51	0.63	NA	NA	GO:0003676, GO:0003677, GO:0004018, GO:0005515, GO:0005634, GO:0006144, GO:0006188, GO:0006470, GO:0006522, GO:0006531, GO:0007062, GO:0008270, GO:0031048, GO:0045132
VIT_200s0341g00030	tryptophan rna-binding attenuator protein	AT5G47420	385	4e-135	0.76	0.87	NA	NA	GO:0005783, GO:0006984, GO:0009507, GO:0034976
VIT_200s0341g00040	exostosin family protein	AT4G16745	630	0	0.61	0.75	NA	NA	GO:0005739, GO:0005794, GO:0016020, GO:0016740, GO:0016757, GO:0050508
VIT_200s0341g00050	uncharacterized protein	AT5G47400	269	9e-81	0.56	0.74	NA	NA	GO:0000785, GO:0003677, GO:0003682, GO:0005634
VIT_200s0341g00060	NA	AT5G47400	314	4e-97	0.59	0.74	NA	NA	NA
VIT_200s0341g00070	ap2 erf domain-containing transcription factor	AT2G44940	169	2e-50	0.55	0.67	NA	encodes a member of the DREB subfamily A-4 of ERF/AP2 transcription factor family. The protein contains one AP2 domain. There are 17 members in this subfamily including TINY.	GO:0003677, GO:0003700, GO:0005634, GO:0005667, GO:0006355
VIT_200s0341g00080	ap2 erf domain-containing transcription factor	AT2G44940	154	6e-45	0.46	0.56	NA	encodes a member of the DREB subfamily A-4 of ERF/AP2 transcription factor family. The protein contains one AP2 domain. There are 17 members in this subfamily including TINY.	GO:0003677, GO:0003700, GO:0005634, GO:0005667, GO:0006355
VIT_200s0342g00010	NA	None	None	None	None	None	None	None	NA
VIT_200s0342g00020	NA	None	None	None	None	None	None	None	NA
VIT_200s0342g00030	nadp-dependent malic enzyme	AT2G19900	66	4e-14	0.8	0.83	ATNADP-ME1, NADP-ME1	The malic enzyme (EC 1.1.1.40) encoded by AtNADP-ME1 is expressed in response to developmental and cell-specific signals. The enzyme is active in vitro and appears to function as a homohexamer or homooctamer. It is believed to be a cytosolic protein.	GO:0004473, GO:0005618, GO:0005829, GO:0005886, GO:0006090, GO:0006099, GO:0006108, GO:0008270, GO:0009507, GO:0015976, GO:0042803, GO:0046686, GO:0048046, GO:0050897, GO:0051287, GO:0051289
VIT_200s0342g00035	villin 4	AT4G30160	67	4e-13	0.64	0.8	ATVLN4, VLN4	Arabidopsis thaliana VILLIN4	GO:0005829, GO:0009737, GO:0016482, GO:0030042, GO:0048767, GO:0051014, GO:0051015, GO:0051764
VIT_200s0342g00040	abc transporter c family member 3-like	AT3G13080	43	3e-06	0.48	0.67	ABCC3, ATMRP3, MRP3	encodes an ATP-dependent MRP-like ABC transporter able to transport glutathione-conjugates as well as chlorophyll catabolites. The expression of this gene is upregulated by herbicide safeners such as benoxacor and fenclorim.	GO:0005524, GO:0006200, GO:0016021, GO:0032440, GO:0042626, GO:0055085, GO:0055114
VIT_200s0342g00045	wd40 and beach domain-containing protein	AT1G58230	171	3e-48	0.54	0.74	NA	NA	GO:0005739, GO:0007165, GO:0016023
VIT_200s0344g00010	NA	None	None	None	None	None	None	None	NA
VIT_200s0344g00020	NA	AT5G35810	102	4e-25	0.34	0.54	NA	NA	NA
VIT_200s0345g00010	NA	None	None	None	None	None	None	None	NA
VIT_200s0346g00010	l-type lectin-domain containing receptor kinase -like	AT5G10530	146	4e-38	0.3	0.49	NA	NA	GO:0000166, GO:0004672, GO:0004674, GO:0004714, GO:0004715, GO:0005488, GO:0005524, GO:0006468, GO:0009069, GO:0016301, GO:0016310, GO:0016740, GO:0030246
VIT_200s0346g00020	l-type lectin-domain containing receptor kinase -like	AT5G10530	107	6e-28	0.54	0.7	NA	NA	GO:0000186, GO:0004672, GO:0004709, GO:0004713, GO:0004715, GO:0004872, GO:0005524, GO:0006468, GO:0007178, GO:0009069, GO:0016023, GO:0016301, GO:0030246
VIT_200s0346g00030	probable rhamnogalacturonate lyase b-like	AT1G09890	675	0	0.55	0.7	NA	NA	GO:0003824, GO:0004180, GO:0005576, GO:0005886, GO:0005975, GO:0016829, GO:0030246
VIT_200s0346g00040	l-type lectin-domain containing receptor kinase -like	AT5G10530	577	0	0.49	0.67	NA	NA	GO:0000166, GO:0000186, GO:0004672, GO:0004674, GO:0004693, GO:0004709, GO:0004713, GO:0004714, GO:0005488, GO:0005524, GO:0006468, GO:0007049, GO:0007169, GO:0007178, GO:0009069, GO:0009536, GO:0016023, GO:0016301, GO:0016740, GO:0030246
VIT_200s0346g00050	NA	None	None	None	None	None	None	None	NA
VIT_200s0346g00060	l-type lectin-domain containing receptor kinase -like	AT5G10530	193	1e-56	0.51	0.62	NA	NA	GO:0000166, GO:0004672, GO:0004674, GO:0004714, GO:0004715, GO:0005488, GO:0005524, GO:0006468, GO:0007169, GO:0009069, GO:0030246, GO:0043231, GO:0044444
VIT_200s0346g00070	rhamnogalacturonate lyase-like protein	AT2G22620	618	0	0.6	0.75	NA	NA	GO:0003824, GO:0004180, GO:0005576, GO:0005975, GO:0016829, GO:0030246
VIT_200s0346g00080	cinnamyl alcohol dehydrogenase-like protein	AT4G37970	508	8e-180	0.68	0.84	ATCAD6, CAD6	NA	GO:0000166, GO:0003824, GO:0005488, GO:0006558, GO:0006570, GO:0008152, GO:0008270, GO:0009617, GO:0009626, GO:0009805, GO:0009809, GO:0009811, GO:0016491, GO:0018456, GO:0018879, GO:0019384, GO:0042184, GO:0042203, GO:0045551, GO:0046872, GO:0055114
VIT_200s0346g00100	probable mannitol dehydrogenase-like	AT4G37990	486	1e-171	0.73	0.83	ATCAD8, CAD-B2, ELI3, ELI3-2	Encodes an aromatic alcohol:NADP+ oxidoreductase whose mRNA levels are increased in response to treatment with a variety of phytopathogenic bacteria. Though similar to mannitol dehydrogenases, this enzyme does not have mannitol dehydrogenase activity.	GO:0000166, GO:0003824, GO:0005488, GO:0008152, GO:0008270, GO:0016491, GO:0046872, GO:0055114
VIT_200s0346g00110	cinnamyl alcohol dehydrogenase-like protein	AT4G37990	510	0	0.77	0.85	ATCAD8, CAD-B2, ELI3, ELI3-2	Encodes an aromatic alcohol:NADP+ oxidoreductase whose mRNA levels are increased in response to treatment with a variety of phytopathogenic bacteria. Though similar to mannitol dehydrogenases, this enzyme does not have mannitol dehydrogenase activity.	GO:0000166, GO:0003824, GO:0005488, GO:0006558, GO:0006570, GO:0008152, GO:0008270, GO:0009617, GO:0009626, GO:0009805, GO:0009809, GO:0009811, GO:0016491, GO:0018456, GO:0018879, GO:0019384, GO:0042184, GO:0042203, GO:0045551, GO:0046872, GO:0055114
VIT_200s0346g00120	probable mannitol dehydrogenase-like	AT4G37990	487	6e-172	0.73	0.83	ATCAD8, CAD-B2, ELI3, ELI3-2	Encodes an aromatic alcohol:NADP+ oxidoreductase whose mRNA levels are increased in response to treatment with a variety of phytopathogenic bacteria. Though similar to mannitol dehydrogenases, this enzyme does not have mannitol dehydrogenase activity.	GO:0000166, GO:0003824, GO:0005488, GO:0006558, GO:0006570, GO:0008152, GO:0008270, GO:0009617, GO:0009626, GO:0009805, GO:0009809, GO:0009811, GO:0016491, GO:0018456, GO:0018879, GO:0019384, GO:0042184, GO:0042203, GO:0045551, GO:0046872, GO:0055114
VIT_200s0347g00030	col domain class transcription factor	AT4G27310	113	1e-30	0.38	0.49	BBX28	NA	GO:0005622, GO:0008270, GO:0046872
VIT_200s0347g00040	NA	AT5G54490	135	3e-41	0.62	0.77	PBP1	Encodes a PINOID (PID)-binding protein containing putative EF-hand calcium-binding motifs. The interaction is dependent on the presence of calcium. mRNA expression is up-regulated by auxin. Not a phosphorylation target of PID, likely acts upstream of PID to regulate the activity of this protein in response to changes in calcium levels.	GO:0005509, GO:0009733, GO:0080167
VIT_200s0347g00045	g-type lectin s-receptor-like serine threonine-protein kinase at1g11330-like	AT1G11300	124	2e-32	0.49	0.72	NA	NA	GO:0004674, GO:0005524, GO:0005886, GO:0009069, GO:0046777, GO:0048544
VIT_200s0347g00050	NA	None	None	None	None	None	None	None	NA
VIT_200s0347g00060	NA	AT1G11330	783	0	0.49	0.66	NA	NA	GO:0004672, GO:0004674, GO:0004713, GO:0005215, GO:0005488, GO:0005515, GO:0005524, GO:0005886, GO:0006468, GO:0006810, GO:0009069, GO:0046777, GO:0048544
VIT_200s0347g00070	g-type lectin s-receptor-like serine threonine-protein kinase at1g11330-like	AT1G11330	525	1e-169	0.55	0.7	NA	NA	GO:0004672, GO:0004674, GO:0004713, GO:0005215, GO:0005488, GO:0005515, GO:0005524, GO:0005886, GO:0006468, GO:0006810, GO:0009069, GO:0046777, GO:0048544
VIT_200s0347g00080	g-type lectin s-receptor-like serine threonine-protein kinase at1g11330-like	AT1G11330	689	0	0.5	0.67	NA	NA	GO:0004672, GO:0004674, GO:0004713, GO:0005524, GO:0005886, GO:0006468, GO:0009069, GO:0046777, GO:0048544
VIT_200s0347g00090	g-type lectin s-receptor-like serine threonine-protein kinase at1g11330-like	AT1G11300	107	1e-27	0.5	0.66	NA	NA	GO:0004672, GO:0004674, GO:0004713, GO:0005524, GO:0006468, GO:0009069, GO:0016301, GO:0048544
VIT_200s0347g00096	g-type lectin s-receptor-like serine threonine-protein kinase at1g11330-like	AT1G11330	370	4e-119	0.45	0.65	NA	NA	GO:0004674, GO:0005524, GO:0005886, GO:0009069, GO:0046777, GO:0048544
VIT_200s0347g00102	g-type lectin s-receptor-like serine threonine-protein kinase at1g11330-like	AT1G11300	110	6e-28	0.44	0.64	NA	NA	GO:0004674, GO:0005524, GO:0005886, GO:0009069, GO:0046777, GO:0048544
VIT_200s0347g00110	g-type lectin s-receptor-like serine threonine-protein kinase at1g11330-like	AT1G11330	340	2e-108	0.45	0.63	NA	NA	GO:0004672, GO:0004674, GO:0005215, GO:0005488, GO:0005515, GO:0005524, GO:0005886, GO:0006468, GO:0006810, GO:0009069, GO:0046777, GO:0048544
VIT_200s0347g00120	g-type lectin s-receptor-like serine threonine-protein kinase at1g11330-like	AT1G11330	303	1e-96	0.74	0.89	NA	NA	GO:0000166, GO:0004672, GO:0004674, GO:0004713, GO:0004872, GO:0005524, GO:0005886, GO:0006468, GO:0009069, GO:0016301, GO:0046777, GO:0048544
VIT_200s0349g00020	plac8 domain-containing protein	AT4G35920	648	0	0.75	0.84	MCA1	Encodes an integral plasma membrane protein. Functionally complements the yeast mid1 mutant, a deficiency of Ca2+ influx. Involved in Ca2+ influx and mechanical sensing in roots. An over-expression line showed increased Ca2+ uptake than the wild type plant. The primary root of a knock-out mutant failed to penetrate a harder agar medium from a softer medium.	GO:0005887, GO:0006655, GO:0006816, GO:0007020, GO:0007231, GO:0007638, GO:0019344, GO:0033500, GO:0048528, GO:0070509
VIT_200s0349g00030	skp1-like protein	Not in BLAST results	Not in BLAST results	Not in BLAST results	Not in BLAST results	Not in BLAST results	Not in BLAST results	Not in BLAST results	GO:0005730, GO:0005737, GO:0006511
VIT_200s0349g00040	nucleic acid binding	AT3G51325	71	1e-16	0.47	0.59	NA	NA	GO:0005515, GO:0008270, GO:0046872
VIT_200s0349g00050	bzip transcription factor	AT4G35900	144	9e-42	0.46	0.55	atbzip14, FD, FD-1	bZIP protein required for positive regulation of flowering. Mutants are late flowering. FD interacts with FT to promote flowering.Expressed in the shoot apex in floral anlagen, then declines in floral primordia.	GO:0003677, GO:0003700, GO:0005515, GO:0005634, GO:0005667, GO:0006355, GO:0009648, GO:0009909, GO:0009911, GO:0010200, GO:0043565, GO:0046983, GO:0048518
VIT_200s0349g00060	atp synthase subunit a chloroplastic	AT4G35890	285	2e-88	0.41	0.55	AtLARP1c, LARP1c	NA	GO:0003676, GO:0003700, GO:0003723, GO:0005634, GO:0005667, GO:0005737, GO:0006355, GO:0006396, GO:0015078, GO:0015986, GO:0030529, GO:0043565, GO:0045263
VIT_200s0352g00020	probable glutamate carboxypeptidase 2-like	AT3G54720	360	8e-119	0.64	0.82	AMP1, COP2, HPT, MFO1, PT	Encodes glutamate carboxypeptidase. Various alleles show-increased cotyledon number and rate of leaf initiation, show transformation of leaves to cotyledons, altered flowering time and photomorphogenesis and an increased level of cytokinin biosynthesis. Involved in ethylene enhanced hypocotyl elongation in the light. Strong genetic interaction between TGH and AMP1.	GO:0004180, GO:0004181, GO:0005739, GO:0006508, GO:0008233, GO:0009640, GO:0009790, GO:0009910, GO:0010305, GO:0032440, GO:0048364, GO:0048507, GO:0055114
VIT_200s0352g00030	NA	AT3G57060	41	2e-05	0.7	0.87	NA	NA	NA
VIT_200s0353g00010	NA	AT1G11300	51	1e-08	0.4	0.63	NA	NA	GO:0004674, GO:0005524, GO:0005886, GO:0009069, GO:0046777, GO:0048544
VIT_200s0353g00020	g-type lectin s-receptor-like serine threonine-protein kinase at1g11330-like	AT1G11330	872	0	0.54	0.69	NA	NA	GO:0004672, GO:0004674, GO:0004713, GO:0005215, GO:0005488, GO:0005515, GO:0005524, GO:0005886, GO:0006468, GO:0006810, GO:0009069, GO:0046777, GO:0048544
VIT_200s0353g00030	g-type lectin s-receptor-like serine threonine-protein kinase at1g11330-like	AT1G11330	253	2e-79	0.79	0.93	NA	NA	GO:0000166, GO:0004672, GO:0004674, GO:0004713, GO:0005524, GO:0005886, GO:0006468, GO:0009069, GO:0016301, GO:0046777, GO:0048544
VIT_200s0353g00050	s-locus lectin protein kinase-like protein	AT4G21390	964	0	0.57	0.73	B120	NA	GO:0000166, GO:0002679, GO:0004672, GO:0004674, GO:0004713, GO:0005515, GO:0005524, GO:0005886, GO:0006468, GO:0006612, GO:0006979, GO:0009069, GO:0009611, GO:0009693, GO:0009863, GO:0010200, GO:0010363, GO:0016301, GO:0030246, GO:0043069, GO:0048544, GO:0050832
VIT_200s0353g00055	NA	AT1G61390	271	9e-83	0.39	0.59	NA	NA	GO:0004674, GO:0004715, GO:0005524, GO:0005886, GO:0009069, GO:0030246, GO:0046777, GO:0048544
VIT_200s0353g00060	serine threonine protein kinase	AT4G21380	993	0	0.59	0.77	ARK3, RK3	encodes a putative receptor-like serine/threonine protein kinases that is similar to Brassica self-incompatibility (S) locus. Expressed in root. Shoot expression limited to limited to the root-hypocotyl transition zone and at the base of lateral roots as well as in axillary buds, and pedicels.	GO:0000166, GO:0004672, GO:0004674, GO:0004675, GO:0004713, GO:0004715, GO:0004872, GO:0005524, GO:0005773, GO:0005886, GO:0006468, GO:0007178, GO:0009069, GO:0009506, GO:0016301, GO:0016740, GO:0030246, GO:0031625, GO:0046777, GO:0048544
VIT_200s0357g00010	NA	AT1G78020	89	1e-23	0.58	0.65	NA	NA	NA
VIT_200s0357g00020	hydroxyacyl-acp dehydrase	AT5G10160	299	2e-102	0.82	0.87	NA	NA	GO:0005618, GO:0005737, GO:0006633, GO:0006744, GO:0008693, GO:0009534, GO:0009941, GO:0016020, GO:0016829, GO:0016836
VIT_200s0357g00030	NA	None	None	None	None	None	None	None	NA
VIT_200s0357g00060	glucan -beta-glucosidase	None	None	None	None	None	None	None	GO:0003824, GO:0004338, GO:0004553, GO:0005975, GO:0043169, GO:0051015
VIT_200s0357g00070	hydroxyacyl-acp dehydrase	AT2G22230	99	1e-25	0.75	0.83	NA	NA	GO:0005618, GO:0005737, GO:0006633, GO:0008693, GO:0009507, GO:0016020, GO:0016829, GO:0016836, GO:0019171
VIT_200s0357g00080	glucan -beta-glucosidase	None	None	None	None	None	None	None	GO:0003824, GO:0004338, GO:0004553, GO:0005975, GO:0043169, GO:0051015
VIT_200s0357g00090	NA	AT5G10150	310	5e-101	0.5	0.65	NA	NA	NA
VIT_200s0357g00100	pollen-specific protein c13	AT4G08685	192	4e-62	0.55	0.73	SAH7	Encodes a protein, expressed in leaves, with similarity to pollen allergens.	GO:0005615, GO:0006816, GO:0007030, GO:0009651, GO:0019344, GO:0042546
VIT_200s0357g00110	type i inositol- -trisphosphate 5-phosphatase cvp2-like	AT5G65090	537	0	0.55	0.67	BST1, DER4, MRH3	Encodes a protein involved in root hair morphogenesis and tip growth. Required for restricting both the size of the root-hair initiation site and the width of the root hairs during the transition to tip growth, but, apparently, is not required for normal subsequent tip growth.	GO:0004619, GO:0005737, GO:0006094, GO:0006096, GO:0009827, GO:0009860, GO:0009932, GO:0010053, GO:0016491, GO:0032440, GO:0032957, GO:0046854, GO:0046855, GO:0048765, GO:0055114
VIT_200s0357g00120	ethylene insensitive-like protein	AT5G10120	401	9e-135	0.58	0.73	NA	NA	GO:0003700, GO:0005634, GO:0005667, GO:0009686, GO:0009740, GO:0009873, GO:0043687, GO:0045893, GO:0080167
VIT_200s0357g00130	annexin a4	AT5G10230	127	1e-33	0.28	0.5	ANN7, ANNAT7	Encodes a calcium-binding protein annexin (AnnAt7).	GO:0005509, GO:0005544
VIT_200s0358g00010	NA	None	None	None	None	None	None	None	NA
VIT_200s0358g00020	NA	None	None	None	None	None	None	None	NA
VIT_200s0360g00010	uncharacterized protein	AT3G07310	296	5e-98	0.59	0.73	NA	NA	GO:0000023, GO:0005739, GO:0006952, GO:0009507, GO:0009536, GO:0009627, GO:0009740, GO:0010162, GO:0019252, GO:0031347, GO:0043085, GO:0044262, GO:0044723
VIT_200s0360g00030	NA	None	None	None	None	None	None	None	NA
VIT_200s0360g00040	NA	None	None	None	None	None	None	None	NA
VIT_200s0360g00050	cyclin family protein	AT5G48640	389	1e-136	0.72	0.89	NA	NA	GO:0000079, GO:0004693, GO:0005739, GO:0006355, GO:0007049, GO:0009069, GO:0010440, GO:0016538, GO:0016591, GO:0019901, GO:0051301
VIT_200s0361g00010	anthocyanidin reductase	AT1G61720	56	6e-11	0.36	0.4	BAN	Negative regulator of flavonoid biosynthesis, mutants accumulate flavonoid pigments in their seed coat, putative oxidoreductase. It is thought that a ternary complex composed of TT2, TT8 and TTG1 is necessary for correct expression of BAN in seed endothelium.	GO:0000166, GO:0003824, GO:0005488, GO:0008152, GO:0044237, GO:0050662
VIT_200s0361g00020	anthocyanidin reductase	AT1G61720	85	2e-21	0.67	0.83	BAN	Negative regulator of flavonoid biosynthesis, mutants accumulate flavonoid pigments in their seed coat, putative oxidoreductase. It is thought that a ternary complex composed of TT2, TT8 and TTG1 is necessary for correct expression of BAN in seed endothelium.	GO:0000166, GO:0003824, GO:0005488, GO:0008152, GO:0009964, GO:0016491, GO:0033729, GO:0045552, GO:0050662, GO:0055114
VIT_200s0361g00030	anthocyanidin reductase	AT1G61720	115	5e-32	0.53	0.77	BAN	Negative regulator of flavonoid biosynthesis, mutants accumulate flavonoid pigments in their seed coat, putative oxidoreductase. It is thought that a ternary complex composed of TT2, TT8 and TTG1 is necessary for correct expression of BAN in seed endothelium.	GO:0000166, GO:0003824, GO:0005488, GO:0008152, GO:0033729, GO:0044237, GO:0050662
VIT_200s0361g00040	anthocyanidin reductase	AT1G61720	452	9e-159	0.65	0.84	BAN	Negative regulator of flavonoid biosynthesis, mutants accumulate flavonoid pigments in their seed coat, putative oxidoreductase. It is thought that a ternary complex composed of TT2, TT8 and TTG1 is necessary for correct expression of BAN in seed endothelium.	GO:0000166, GO:0003824, GO:0005488, GO:0008152, GO:0009964, GO:0033729, GO:0044237, GO:0050662
VIT_200s0361g00050	probable leucine-rich repeat receptor-like serine threonine-protein kinase at5g15730-like	AT5G54590	307	4e-102	0.71	0.87	CRLK1	NA	GO:0000186, GO:0004672, GO:0004674, GO:0004709, GO:0004713, GO:0005516, GO:0005524, GO:0005886, GO:0006468, GO:0007178, GO:0009069, GO:0009409, GO:0016301, GO:0016740
VIT_200s0361g00060	alpha-farnesene synthase	AT4G16740	407	1e-134	0.4	0.6	ATTPS03, TPS03	Encodes an (E,E)-alpha-farnesene synthase in the Col ecotype of Arabidopsis. This enzyme can also catalyze the formation of (E)-beta-ocimene as well as trace amounts of myrcene and other related compounds in vitro. The cytosolic localization of the protein may make it favor (E,E)-alpha-farnesene biosynthesis because the precursor of this product, FPP, is primarily cytosolic. Transcript levels for…	GO:0000287, GO:0005737, GO:0008152, GO:0016740, GO:0016829, GO:0034002
VIT_200s0361g00070	NA	None	None	None	None	None	None	None	NA
VIT_200s0361g00080	eukaryotic translation initiation factor-like protein	AT1G11480	357	5e-114	0.41	0.53	NA	NA	GO:0003743, GO:0005840, GO:0006446
VIT_200s0361g00090	btb poz domain-containing protein at3g22104-like	AT3G22104	461	1e-156	0.46	0.63	NA	NA	GO:0004871, GO:0005515, GO:0007165, GO:0009416
VIT_200s0361g00100	zinc finger	AT1G61690	763	0	0.46	0.6	NA	NA	GO:0004871, GO:0005515, GO:0007165, GO:0008270, GO:0009416, GO:0042802, GO:0046872
VIT_200s0361g00110	zinc finger	AT1G61690	192	2e-56	0.64	0.76	NA	NA	GO:0004871, GO:0007165, GO:0009416, GO:0046872
VIT_200s0362g00010	chaperone protein	AT4G13830	152	1e-45	0.56	0.71	J20	DnaJ-like protein (J20); nuclear gene	GO:0005634, GO:0006457, GO:0006950, GO:0009507, GO:0015996, GO:0031072, GO:0051082
VIT_200s0362g00022	g-type lectin s-receptor-like serine threonine-protein kinase rlk1	AT2G18760	54	3e-08	0.69	0.84	CHR8	NA	GO:0004674, GO:0005524, GO:0006468, GO:0009069
VIT_200s0365g00010	NA	None	None	None	None	None	None	None	NA
VIT_200s0366g00010	hypothetical protein VITISV_008976 [Vitis vinifera]	None	None	None	None	None	None	None	GO:0016491, GO:0046872
VIT_200s0366g00015	NA	None	None	None	None	None	None	None	NA
VIT_200s0366g00020	atp binding	AT4G05200	261	6e-80	0.4	0.59	CRK25	Encodes a cysteine-rich receptor-like protein kinase.	GO:0000166, GO:0000186, GO:0002237, GO:0004672, GO:0004674, GO:0004709, GO:0004713, GO:0004715, GO:0005524, GO:0005739, GO:0005773, GO:0005886, GO:0006468, GO:0006979, GO:0007178, GO:0009069, GO:0009507, GO:0009626, GO:0009737, GO:0009751, GO:0009816, GO:0016740
VIT_200s0367g00010	NA	None	None	None	None	None	None	None	NA
VIT_200s0369g00010	uncharacterized protein loc100246698	None	None	None	None	None	None	None	GO:0003676, GO:0008270
VIT_200s0369g00025	NA	None	None	None	None	None	None	None	NA
VIT_200s0369g00040	polygalacturonase	AT3G59850	263	2e-81	0.71	0.83	NA	NA	GO:0004650, GO:0005576, GO:0005975, GO:0005982, GO:0005985, GO:0047911
VIT_200s0369g00050	NA	AT4G17616	161	2e-44	0.45	0.64	NA	NA	NA
VIT_200s0370g00010	probable lrr receptor-like serine threonine-protein kinase at1g56140-like	AT3G09010	435	7e-151	0.62	0.77	NA	NA	GO:0000166, GO:0002237, GO:0004672, GO:0004674, GO:0004713, GO:0004715, GO:0005524, GO:0006468, GO:0009069, GO:0009581, GO:0009595, GO:0010200, GO:0016301, GO:0016740
VIT_200s0370g00020	clathrin light chain 1-like	AT2G20760	275	7e-89	0.55	0.64	NA	NA	GO:0005198, GO:0005515, GO:0005886, GO:0006886, GO:0009941, GO:0016192, GO:0030130, GO:0030132
VIT_200s0370g00030	rna polymerase ii c-terminal domain phosphatase-like 1-like	AT4G21670	163	2e-45	0.53	0.67	ATCPL1, CPL1, FRY2	encodes a a novel transcriptional repressor harboring two double-stranded RNA-binding domains and a region homologous to the catalytic domain of RNA polymerase II C-terminal domain phosphatases found in yeast and in animals that regulate gene transcription. Protein exhibits innate phosphatase activity in vitro. Mutants exhibit hyperresponsiveness to ABA, cold, and NaCl.	GO:0003725, GO:0004647, GO:0005622, GO:0005634, GO:0006544, GO:0006563, GO:0006566, GO:0009611, GO:0009651, GO:0009738, GO:0045892
VIT_200s0370g00040	rna polymerase ii c-terminal domain phosphatase-like 1-like	AT4G21670	928	0	0.66	0.78	ATCPL1, CPL1, FRY2	encodes a a novel transcriptional repressor harboring two double-stranded RNA-binding domains and a region homologous to the catalytic domain of RNA polymerase II C-terminal domain phosphatases found in yeast and in animals that regulate gene transcription. Protein exhibits innate phosphatase activity in vitro. Mutants exhibit hyperresponsiveness to ABA, cold, and NaCl.	GO:0003723, GO:0003725, GO:0004647, GO:0004721, GO:0005515, GO:0005622, GO:0005634, GO:0006544, GO:0006563, GO:0006566, GO:0007275, GO:0009611, GO:0009628, GO:0009651, GO:0009738, GO:0016311, GO:0016787, GO:0016791, GO:0045892, GO:0046872
VIT_200s0370g00050	wapl (wings apart-like protein regulation of heterochromatin) protein	AT1G11060	742	0	0.49	0.65	NA	NA	GO:0005488, GO:0005739
VIT_200s0370g00060	epoxide hydrolase 2-like	AT4G02340	216	4e-67	0.36	0.56	NA	NA	GO:0003824, GO:0004715, GO:0008152, GO:0016740, GO:0016787
VIT_200s0370g00070	epoxide hydrolase 2-like	AT4G02340	229	3e-72	0.39	0.58	NA	NA	GO:0003824, GO:0004715, GO:0008152, GO:0016740, GO:0016787
VIT_200s0370g00090	rna polymerase-associated protein rtf1 homolog	AT1G61040	303	3e-94	0.65	0.74	VIP5	Encodes a yeast Paf1C subunit homolog required for the expression of the MADS box gene FLC and other members of the FLC/MAF MADS-box gene family.	GO:0003677, GO:0005634, GO:0006352, GO:0009910, GO:0016570, GO:0045893
VIT_200s0370g00095	alpha -glycosyltransferase family protein	AT1G61050	144	1e-38	0.54	0.7	NA	NA	GO:0001575, GO:0005795, GO:0050512
VIT_200s0371g00010	probable mannitol dehydrogenase-like	AT4G39330	111	7e-31	0.67	0.77	ATCAD9, CAD9	NA	GO:0000166, GO:0006558, GO:0006570, GO:0008270, GO:0009617, GO:0009626, GO:0009805, GO:0009809, GO:0009811, GO:0018456, GO:0018879, GO:0019384, GO:0042184, GO:0042203, GO:0045551, GO:0055114
VIT_200s0371g00020	cinnamyl alcohol dehydrogenase	AT4G39330	79	4e-19	0.62	0.87	ATCAD9, CAD9	NA	GO:0000166, GO:0003824, GO:0005488, GO:0006558, GO:0006570, GO:0008152, GO:0008270, GO:0009617, GO:0009626, GO:0009805, GO:0009809, GO:0009811, GO:0016491, GO:0018456, GO:0018879, GO:0019384, GO:0042184, GO:0042203, GO:0045551, GO:0046029, GO:0055114
VIT_200s0371g00030	cinnamyl alcohol dehydrogenase	AT4G39330	65	2e-13	0.59	0.65	ATCAD9, CAD9	NA	GO:0000166, GO:0008270, GO:0016491, GO:0055114
VIT_200s0371g00040	probable mannitol dehydrogenase-like	AT4G37980	285	7e-95	0.72	0.85	ATCAD7, CAD7, ELI3, ELI3-1	NA	GO:0000166, GO:0003824, GO:0005488, GO:0006558, GO:0006570, GO:0008152, GO:0008270, GO:0009617, GO:0009626, GO:0009805, GO:0009809, GO:0009811, GO:0016491, GO:0018456, GO:0018879, GO:0019384, GO:0042184, GO:0042203, GO:0045551, GO:0046029, GO:0046872, GO:0055114
VIT_200s0371g00050	cinnamyl alcohol dehydrogenase-like protein	AT4G37990	512	0	0.77	0.86	ATCAD8, CAD-B2, ELI3, ELI3-2	Encodes an aromatic alcohol:NADP+ oxidoreductase whose mRNA levels are increased in response to treatment with a variety of phytopathogenic bacteria. Though similar to mannitol dehydrogenases, this enzyme does not have mannitol dehydrogenase activity.	GO:0000166, GO:0003824, GO:0005488, GO:0006558, GO:0006570, GO:0008152, GO:0008270, GO:0009617, GO:0009626, GO:0009805, GO:0009809, GO:0009811, GO:0016491, GO:0018456, GO:0018879, GO:0019384, GO:0042184, GO:0042203, GO:0045551, GO:0046029, GO:0046872, GO:0055114
VIT_200s0371g00060	probable mannitol dehydrogenase-like	AT4G37990	377	1e-129	0.72	0.82	ATCAD8, CAD-B2, ELI3, ELI3-2	Encodes an aromatic alcohol:NADP+ oxidoreductase whose mRNA levels are increased in response to treatment with a variety of phytopathogenic bacteria. Though similar to mannitol dehydrogenases, this enzyme does not have mannitol dehydrogenase activity.	GO:0000166, GO:0003824, GO:0005488, GO:0006558, GO:0006570, GO:0008152, GO:0008270, GO:0009617, GO:0009626, GO:0009805, GO:0009809, GO:0009811, GO:0016491, GO:0018456, GO:0018879, GO:0019384, GO:0042184, GO:0042203, GO:0045551, GO:0046872, GO:0055114
VIT_200s0371g00080	NA	None	None	None	None	None	None	None	NA
VIT_200s0371g00090	NA	None	None	None	None	None	None	None	NA
VIT_200s0371g00100	cinnamyl alcohol dehydrogenase-like protein	AT4G37970	517	0	0.68	0.84	ATCAD6, CAD6	NA	GO:0000166, GO:0003824, GO:0005488, GO:0006558, GO:0006570, GO:0008152, GO:0008270, GO:0009617, GO:0009626, GO:0009805, GO:0009809, GO:0009811, GO:0016491, GO:0018456, GO:0018879, GO:0019384, GO:0042184, GO:0042203, GO:0045551, GO:0046872, GO:0055114
VIT_200s0371g00110	NA	AT4G24430	330	5e-108	0.52	0.66	NA	NA	GO:0003824, GO:0004180, GO:0005886, GO:0005975, GO:0016829, GO:0030246
VIT_200s0372g00010	zinc finger	AT1G61690	352	8e-107	0.41	0.55	NA	NA	GO:0005515, GO:0008270, GO:0046872
VIT_200s0372g00020	low quality protein: ( )-nerolidol synthase chloroplastic-like	AT1G61680	442	1e-150	0.54	0.71	ATTPS14, TPS14	NA	GO:0000287, GO:0008152, GO:0009507, GO:0009536, GO:0010333, GO:0016829, GO:0030145, GO:0034002, GO:0034007, GO:0043693, GO:0046872, GO:0047461
VIT_200s0372g00030	low quality protein: ( )-nerolidol synthase chloroplastic-like	AT1G61680	67	2e-13	0.4	0.58	ATTPS14, TPS14	NA	GO:0000287, GO:0008152, GO:0010333, GO:0016829, GO:0034007, GO:0043693
VIT_200s0372g00040	( )-nerolidol synthase chloroplastic-like	AT1G61680	516	5e-178	0.49	0.69	ATTPS14, TPS14	NA	GO:0000287, GO:0008152, GO:0010333, GO:0016829, GO:0034002, GO:0034007, GO:0043693, GO:0047461
VIT_200s0372g00060	low quality protein: ( )-nerolidol synthase chloroplastic-like	AT1G61680	253	1e-80	0.64	0.81	ATTPS14, TPS14	NA	GO:0000287, GO:0010333, GO:0016829, GO:0034002, GO:0034007, GO:0043693
VIT_200s0372g00070	( )-nerolidol synthase chloroplastic-like	AT1G61680	512	3e-174	0.49	0.68	ATTPS14, TPS14	NA	GO:0000287, GO:0008152, GO:0010333, GO:0016829, GO:0034002, GO:0034007, GO:0043693, GO:0047461
VIT_200s0372g00080	-linalool -nerolidol ( )-geranyl linalool synthase	AT5G23960	113	5e-29	0.33	0.56	ATTPS21, TPS21	Encodes a sesquiterpene synthase involved in generating all of the group A sesquiterpenes found in the Arabidopsis floral volatile blend. Strongly expressed in the stigma.	GO:0000287, GO:0008152, GO:0010333, GO:0016829, GO:0034007, GO:0043693
VIT_200s0372g00100	( )-nerolidol synthase chloroplastic-like	AT1G61680	91	6e-22	0.39	0.61	ATTPS14, TPS14	NA	GO:0000287, GO:0008152, GO:0010333, GO:0016829, GO:0034002, GO:0034007, GO:0043693, GO:0047461
VIT_200s0373g00010	alpha tubulin 1	AT1G50010	668	0	0.98	0.99	TUA2	Encodes alpha-2,4 tubulin. TUA2 and TUA4 encode identical proteins.	GO:0000166, GO:0003924, GO:0005198, GO:0005200, GO:0005525, GO:0005737, GO:0005874, GO:0006184, GO:0007017, GO:0007018, GO:0043234, GO:0051258
VIT_200s0373g00020	leucine-rich repeat receptor-like protein kinase	AT5G65710	404	1e-131	0.63	0.76	HSL2	NA	GO:0000166, GO:0000186, GO:0004672, GO:0004674, GO:0004709, GO:0004713, GO:0004872, GO:0005515, GO:0005524, GO:0005886, GO:0006468, GO:0007169, GO:0007178, GO:0009069, GO:0016021, GO:0016023, GO:0016301, GO:0032440, GO:0046777, GO:0055114
VIT_200s0373g00030	receptor protein kinase clavata1	AT5G65710	521	3e-172	0.49	0.61	HSL2	NA	GO:0000166, GO:0000186, GO:0004672, GO:0004674, GO:0004709, GO:0004713, GO:0004872, GO:0005515, GO:0005524, GO:0006468, GO:0007178, GO:0009069, GO:0016021, GO:0016301, GO:0016491, GO:0016740, GO:0016773, GO:0032440, GO:0046777, GO:0055114
VIT_200s0373g00040	malate glyoxysomal	AT2G22780	610	0	0.84	0.91	PMDH1	encodes an peroxisomal NAD-malate dehydrogenase that is involved in fatty acid beta-oxidation through providing NAD to the process of converting fatty acyl CoA to acetyl CoA.	GO:0000166, GO:0003824, GO:0005488, GO:0005773, GO:0005975, GO:0006090, GO:0006096, GO:0006097, GO:0006099, GO:0006108, GO:0008152, GO:0009514, GO:0009941, GO:0016491, GO:0016615, GO:0016616, GO:0019643, GO:0030060, GO:0031998, GO:0044262, GO:0048046, GO:0055114, GO:0080093
VIT_200s0373g00050	NA	None	None	None	None	None	None	None	NA
VIT_200s0374g00010	NA	AT1G11340	58	6e-12	0.93	0.97	NA	NA	GO:0004672, GO:0005524, GO:0006468, GO:0016301
VIT_200s0374g00020	g-type lectin s-receptor-like serine threonine-protein kinase rks1-like	AT1G11340	715	0	0.52	0.68	NA	NA	GO:0000166, GO:0004672, GO:0004674, GO:0004709, GO:0004713, GO:0004714, GO:0004715, GO:0004872, GO:0005515, GO:0005524, GO:0006468, GO:0009069, GO:0016301, GO:0016740, GO:0030246, GO:0048544
VIT_200s0374g00030	g-type lectin s-receptor-like serine threonine-protein kinase rks1-like	AT1G11340	661	0	0.51	0.65	NA	NA	GO:0000166, GO:0003723, GO:0003964, GO:0004672, GO:0004674, GO:0004713, GO:0004715, GO:0004872, GO:0005215, GO:0005488, GO:0005515, GO:0005524, GO:0006278, GO:0006468, GO:0006810, GO:0009069, GO:0016301, GO:0016740, GO:0048544
VIT_200s0374g00040	g-type lectin s-receptor-like serine threonine-protein kinase rks1-like	AT1G11340	564	0	0.43	0.6	NA	NA	GO:0000166, GO:0004672, GO:0004674, GO:0004713, GO:0004714, GO:0004715, GO:0004872, GO:0005515, GO:0005524, GO:0006468, GO:0007169, GO:0009069, GO:0016301, GO:0016740, GO:0030246, GO:0048544
VIT_200s0374g00050	u-box domain-containing protein 8-like	AT4G21350	450	5e-156	0.64	0.78	B80, PUB8	Encodes a U-box/ARM repeat protein required fore self-incompatibility.	GO:0000151, GO:0004842, GO:0005488, GO:0005515, GO:0005634, GO:0005871, GO:0008270, GO:0016567, GO:0016874, GO:0019894, GO:0019941
VIT_200s0375g00010	cop1-interacting protein 7	AT1G61100	127	3e-35	0.73	0.86	NA	NA	GO:0005634, GO:0005794, GO:0005886, GO:0006952, GO:0009416, GO:0009718, GO:0015995, GO:0016117, GO:0045893
VIT_200s0375g00020	tmv resistance protein n	AT1G61105	226	7e-75	0.61	0.75	NA	NA	GO:0004872, GO:0004888, GO:0005515, GO:0005737, GO:0006952, GO:0007165, GO:0016021, GO:0031224, GO:0045087
VIT_200s0375g00030	alpha-galactosidase 2	AT5G08370	545	0	0.66	0.8	AGAL2, AtAGAL2	NA	GO:0000023, GO:0003824, GO:0004553, GO:0004557, GO:0005576, GO:0005975, GO:0007020, GO:0008152, GO:0009505, GO:0009911, GO:0009965, GO:0016023, GO:0016139, GO:0016787, GO:0016798, GO:0019252, GO:0032940, GO:0043085, GO:0043169, GO:0046477, GO:0052692
VIT_200s0375g00040	nac domain ipr003441	AT1G61110	341	8e-116	0.58	0.68	anac025, NAC025	NA	GO:0003677, GO:0006355
VIT_200s0375g00050	NA	None	None	None	None	None	None	None	NA
VIT_200s0375g00060	s-linalool synthase	AT1G61120	126	2e-33	0.39	0.56	GES, TPS04, TPS4	Encodes a geranyllinalool synthase that produces a precursor to TMTT, a volatile plant defense C16-homoterpene. GES transcript levels rise in response to alamethicin, a fungal peptide mixture that damages membranes. This transcriptional response is blocked in JA biosynthetic and JA signaling mutants, but GES transcript levels still rise in response to alamethicin in mutants with salicylic acid an…	GO:0000287, GO:0000304, GO:0003824, GO:0008152, GO:0009611, GO:0009753, GO:0010333, GO:0016102, GO:0016740, GO:0016829, GO:0050554, GO:0080013
VIT_200s0378g00010	disease resistance protein at3g14460-like	AT3G14460	130	1e-31	0.33	0.51	NA	NA	GO:0000166, GO:0004721, GO:0005515, GO:0005524, GO:0006915, GO:0006952, GO:0016787, GO:0043531
VIT_200s0378g00020	disease resistance protein at3g14460-like	AT3G14460	129	2e-31	0.32	0.51	NA	NA	GO:0000166, GO:0005515, GO:0005524, GO:0006915, GO:0006952, GO:0043531
VIT_200s0378g00040	NA	None	None	None	None	None	None	None	NA
VIT_200s0379g00010	vascular protein	AT3G50590	287	5e-89	0.76	0.84	NA	NA	GO:0000166, GO:0005198, GO:0005739, GO:0005829, GO:0005886, GO:0006886, GO:0016192, GO:0030126
VIT_200s0379g00020	nucleotide binding	AT3G50590	1031	0	0.8	0.9	NA	NA	GO:0000166, GO:0005198, GO:0005515, GO:0005739, GO:0005829, GO:0005886, GO:0006886, GO:0016192, GO:0030126
VIT_200s0379g00040	vascular protein	AT3G50590	82	6e-19	0.8	0.91	NA	NA	GO:0000166, GO:0005739, GO:0005829, GO:0005886
VIT_200s0379g00050	NA	None	None	None	None	None	None	None	NA
VIT_200s0379g00060	zinc finger ccch domain-containing protein	AT5G66840	202	5e-61	0.67	0.87	NA	NA	GO:0003676, GO:0003677, GO:0005634, GO:0008270, GO:0046872
VIT_200s0379g00070	cdpk-related protein kinase-like	AT3G50530	352	6e-118	0.84	0.93	CRK	CDPK-related kinase	GO:0000166, GO:0003779, GO:0004672, GO:0004674, GO:0004683, GO:0004713, GO:0004723, GO:0005509, GO:0005524, GO:0005737, GO:0005885, GO:0005886, GO:0006468, GO:0006470, GO:0008287, GO:0009069, GO:0009825, GO:0010090, GO:0010228, GO:0016301, GO:0016740, GO:0016773, GO:0016926, GO:0030833, GO:0050665
VIT_200s0380g00006	blue copper protein	AT3G17675	94	4e-25	0.47	0.6	NA	Encodes a Plantacyanin/Basic blue family protein	GO:0005507, GO:0009055
VIT_200s0380g00012	blue copper protein	AT3G17675	108	4e-30	0.49	0.64	NA	Encodes a Plantacyanin/Basic blue family protein	GO:0005507, GO:0009055
VIT_200s0380g00020	probable serine threonine-protein kinase at1g54610-like	AT1G53050	233	3e-72	0.76	0.85	NA	NA	GO:0000166, GO:0003677, GO:0004672, GO:0004674, GO:0005524, GO:0005634, GO:0005886, GO:0006468, GO:0008353, GO:0009069, GO:0016301, GO:0046983, GO:0051301
VIT_200s0380g00030	uncharacterized sugar kinase slr0537-like	AT1G19600	101	5e-27	0.66	0.81	NA	NA	GO:0003677, GO:0004672, GO:0005524, GO:0006468, GO:0046983
VIT_200s0384g00020	transcription factor bhlh25-like	AT4G37850	73	8e-16	0.76	0.85	NA	NA	GO:0005634, GO:0016491, GO:0032440, GO:0046983, GO:0055114
VIT_200s0384g00025	#NAME?	AT1G61680	109	7e-29	0.59	0.75	ATTPS14, TPS14	NA	GO:0000287, GO:0010333, GO:0034007, GO:0043693
VIT_200s0385g00010	low quality protein: ( )-nerolidol synthase chloroplastic-like	AT1G61680	413	6e-138	0.48	0.65	ATTPS14, TPS14	NA	GO:0000287, GO:0008152, GO:0010333, GO:0016829, GO:0034002, GO:0034007, GO:0043693, GO:0047461
VIT_200s0385g00020	low quality protein: ( )-nerolidol synthase chloroplastic-like	AT1G61680	457	1e-154	0.49	0.66	ATTPS14, TPS14	NA	GO:0000287, GO:0008152, GO:0010333, GO:0016829, GO:0034002, GO:0034007, GO:0043693, GO:0047461
VIT_200s0385g00025	( )-nerolidol synthase chloroplastic-like	AT1G61680	100	1e-24	0.36	0.58	ATTPS14, TPS14	NA	GO:0000287, GO:0010333, GO:0034007, GO:0043693
VIT_200s0386g00010	agamous-like mads-box protein agl62	AT2G24840	129	1e-35	0.41	0.55	AGL61, DIA	Encodes a member of the Agamous-like family of transcription factors. Localized to the nucleus in the central cell and endosperm of the female gametophyte. Loss of function mutations show reduced female fertility. Fifty percent of ovules have defective central cells with abnormal morphology and patterns of gene expression. Upon fertilization 50% of seeds abort. Using yeast two hybrid assays AGL61…	GO:0003677, GO:0003700, GO:0005634, GO:0006355, GO:0043565, GO:0046983
VIT_200s0386g00020	cytochrome c oxidase subunit via	AT4G37830	139	2e-43	0.69	0.78	NA	NA	GO:0004129, GO:0005743, GO:0005751, GO:0006123, GO:0015992
VIT_200s0386g00030	NA	AT4G37820	108	6e-25	0.54	0.75	NA	NA	NA
VIT_200s0386g00035	uncharacterized protein loc100854585	Not in BLAST results	Not in BLAST results	Not in BLAST results	Not in BLAST results	Not in BLAST results	Not in BLAST results	Not in BLAST results	GO:0003677, GO:0003723, GO:0003964, GO:0004519, GO:0005622, GO:0006278, GO:0006281, GO:0016773
VIT_200s0386g00040	NA	AT4G37810	108	1e-30	0.53	0.69	NA	NA	NA
VIT_200s0386g00050	xyloglucan endotransglucosylase hydrolase	AT4G37800	105	4e-29	0.72	0.84	XTH7	NA	GO:0005618, GO:0006073, GO:0016762, GO:0033946, GO:0048046
VIT_200s0386g00060	zinc ion binding protein	AT5G65740	110	5e-29	0.62	0.78	NA	NA	GO:0004842, GO:0006281, GO:0008270, GO:0016567, GO:0043240
VIT_200s0388g00010	probable receptor-like protein kinase at1g67000-like	AT2G46494	44	3e-05	0.28	0.4	NA	NA	GO:0004674, GO:0005524, GO:0006468, GO:0009069, GO:0030247
VIT_200s0388g00020	probable receptor-like protein kinase at1g67000-like	AT5G38280	340	3e-111	0.53	0.73	PR5K	putative receptor serine/threonine kinase PR5K (PR5K) mRNA, PR5-like receptor kinase	GO:0000166, GO:0004672, GO:0004674, GO:0004713, GO:0004872, GO:0005524, GO:0006468, GO:0008353, GO:0009069, GO:0016301, GO:0016740, GO:0030247
VIT_200s0388g00030	dna mismatch repair protein	AT4G25540	459	4e-150	0.61	0.76	ATMSH3, MSH3	encodes a DNA mismatch repair homolog of human MutS gene, MSH6. There are four MutS genes in Arabidopsis, MSH2, MSH3, MSH6, and MSH7, which all act as heterodimers and bind to 51-mer duplexes. MSH2*MSH3 heterodimers bound 'insertion-deletion' DNA with three nucleotides (+AAG) or one nucleotide (+T) looped out much better than they bound DNA with a base/base mispair (T/G).	GO:0003677, GO:0003684, GO:0003729, GO:0005515, GO:0005524, GO:0005849, GO:0006298, GO:0006378, GO:0006813, GO:0006885, GO:0007129, GO:0007131, GO:0009410, GO:0009941, GO:0015299, GO:0016021, GO:0030983, GO:0048522, GO:0055085
VIT_200s0388g00040	transducin wd40 domain-containing protein	AT5G23730	120	1e-32	0.63	0.75	EFO2, RUP2	NA	GO:0000166, GO:0004842, GO:0005515, GO:0005737, GO:0005834, GO:0009658, GO:0010114, GO:0010218, GO:0010224, GO:0016874, GO:0032440, GO:0043496, GO:0055114, GO:0080008
VIT_200s0388g00050	probable receptor-like protein kinase at1g67000-like	AT1G66980	249	5e-75	0.57	0.72	GDPDL2, SNC4	Encodes SNC4 (suppressor of npr1-1, constitutive 4), an atypical receptor-like kinase with two predicted extracellular glycerophosphoryl diester phosphodiesterase domains.	GO:0000166, GO:0004672, GO:0004674, GO:0004713, GO:0004715, GO:0004872, GO:0005524, GO:0006468, GO:0009069, GO:0016301, GO:0016740
VIT_200s0388g00060	probable receptor-like protein kinase at1g67000-like	AT5G53110	87	3e-20	0.34	0.47	NA	NA	GO:0004674, GO:0005515, GO:0005524, GO:0006468, GO:0008270, GO:0009069, GO:0016874, GO:0030247, GO:0046872
VIT_200s0388g00070	multidrug pheromone mdr abc transporter family	AT4G18050	130	7e-36	0.63	0.74	ABCB9, PGP9	NA	GO:0000166, GO:0000303, GO:0005524, GO:0005886, GO:0006200, GO:0006855, GO:0006888, GO:0008559, GO:0009407, GO:0009414, GO:0009506, GO:0009630, GO:0009735, GO:0009738, GO:0009743, GO:0009753, GO:0009873, GO:0010315, GO:0010540, GO:0010583, GO:0015411, GO:0015734, GO:0016021, GO:0016887, GO:0017111, GO:0042538, GO:0043090, GO:0043161, GO:0043248, GO:0048767, GO:0051788
VIT_200s0388g00080	tetratricopeptide repeat-containing protein	AT1G01320	377	2e-120	0.89	0.92	NA	NA	GO:0003743, GO:0005488, GO:0005515, GO:0005634, GO:0005840, GO:0006446, GO:0006655, GO:0009737, GO:0010103, GO:0016556, GO:0019288
VIT_200s0388g00085	probable receptor-like protein kinase at1g67000-like	AT2G46495	43	3e-05	0.27	0.42	NA	NA	GO:0004674, GO:0005524, GO:0006468, GO:0009069, GO:0030247
VIT_200s0388g00090	probable receptor-like protein kinase at1g67000-like	AT5G38280	300	3e-96	0.51	0.72	PR5K	putative receptor serine/threonine kinase PR5K (PR5K) mRNA, PR5-like receptor kinase	GO:0000166, GO:0004672, GO:0004674, GO:0004713, GO:0005524, GO:0006468, GO:0009069, GO:0030247
VIT_200s0389g00010	NA	None	None	None	None	None	None	None	NA
VIT_200s0389g00020	peroxisomal acyl- oxidase 1a	AT4G16760	884	0	0.81	0.91	ACX1, ATACX1	Encodes a medium to long-chain acyl-CoA oxidase. Catalyzes the first step of fatty acid beta-oxidation. Involved in jasmonate biosynthesis. Gene expression is induced by wounding, drought stress, abscisic acid, and jasmonate.	GO:0001676, GO:0002213, GO:0003995, GO:0003997, GO:0004129, GO:0005777, GO:0005829, GO:0006612, GO:0006631, GO:0006633, GO:0006635, GO:0006637, GO:0008152, GO:0009055, GO:0009506, GO:0009555, GO:0009611, GO:0009695, GO:0009753, GO:0009863, GO:0010363, GO:0016491, GO:0016627, GO:0043069, GO:0046686, GO:0050660, GO:0050832, GO:0055114
VIT_200s0389g00030	cytochrome p450	AT3G14690	488	1e-167	0.46	0.69	CYP72A15	putative cytochrome P450	GO:0004497, GO:0005506, GO:0005783, GO:0009055, GO:0009416, GO:0009826, GO:0016131, GO:0016491, GO:0016705, GO:0020037, GO:0042432, GO:0046872, GO:0050616, GO:0055114
VIT_200s0389g00040	cytochrome p450	AT3G14610	474	4e-162	0.46	0.67	CYP72A7	putative cytochrome P450	GO:0004497, GO:0005506, GO:0005783, GO:0009055, GO:0009416, GO:0009826, GO:0016131, GO:0016491, GO:0016705, GO:0020037, GO:0042432, GO:0046872, GO:0050616, GO:0055114
VIT_200s0391g00010	udp-glycosyltransferase 85a2	AT1G22360	603	0	0.56	0.76	AtUGT85A2, UGT85A2	NA	GO:0008152, GO:0009813, GO:0016758, GO:0047213, GO:0050403, GO:0050502
VIT_200s0391g00020	protein chromosomal-like	AT4G39970	444	4e-156	0.76	0.87	NA	NA	GO:0003824, GO:0008152, GO:0009507, GO:0009570, GO:0009941, GO:0016787, GO:0019761
VIT_200s0391g00030	epidermal patterning factor-like protein	AT5G10310	105	2e-29	0.56	0.67	NA	NA	GO:0005507
VIT_200s0391g00040	f-box protein fbw2	AT4G08980	341	6e-116	0.56	0.69	FBW2	Encodes an F-box gene that is a novel negative regulator of AGO1 protein levels and may play a role in ABA signalling and/or response.	GO:0004553, GO:0004842, GO:0005515, GO:0005634, GO:0005975, GO:0006511, GO:0009737, GO:0010608, GO:0010629, GO:0016567, GO:0016874
VIT_200s0391g00050	NA	AT5G10320	119	3e-33	0.71	0.86	NA	NA	NA
VIT_200s0391g00060	NA	AT5G65250	189	7e-59	0.64	0.79	NA	NA	GO:0009941
VIT_200s0391g00070	2-dehydro-3-deoxyphosphoheptonate aldolase 3-deoxy-d-arabino-heptulosonate 7-phosphate synthetase	AT4G39980	890	0	0.8	0.89	DHS1	Encodes a 2-deoxy-D-arabino-heptulosonate 7-phosphate (DAHP) synthase, which catalyzes the first committed step in aromatic amino acid biosynthesis. Gene expression is induced by wounding and pathogenic bacteria Pseudomonas syringae.	GO:0000162, GO:0003849, GO:0006571, GO:0009073, GO:0009094, GO:0009423, GO:0009507, GO:0009611, GO:0009617, GO:0016020, GO:0016740, GO:0016829, GO:0033587
VIT_200s0392g00010	eukaryotic translation initiation factor-like protein	AT1G11480	149	3e-42	0.62	0.7	NA	NA	GO:0003743, GO:0005634, GO:0005840, GO:0006446
VIT_200s0392g00020	NA	None	None	None	None	None	None	None	NA
VIT_200s0392g00030	alpha-farnesene synthase	AT3G25830	338	1e-109	0.4	0.63	ATTPS-CIN, TPS-CIN	Encodes the monoterpene 1,8-cineole synthase, atTPS-Cin. This polypeptide was also shown to synthesize other monoterpenes albeit in minor quantities. The same polypeptide is encoded at two different loci, the result of gene duplication: at3g25820 and at3g25830.	GO:0000287, GO:0005737, GO:0008152, GO:0010333, GO:0016740, GO:0016829
VIT_200s0392g00040	NA	None	None	None	None	None	None	None	NA
VIT_200s0392g00050	probable leucine-rich repeat receptor-like serine threonine-protein kinase at5g15730-like	AT5G54590	157	6e-46	0.54	0.67	CRLK1	NA	GO:0000186, GO:0004672, GO:0004709, GO:0004713, GO:0005516, GO:0005524, GO:0005886, GO:0006468, GO:0007178, GO:0009069, GO:0009409
VIT_200s0392g00060	alpha-farnesene synthase	AT4G16740	164	2e-44	0.38	0.61	ATTPS03, TPS03	Encodes an (E,E)-alpha-farnesene synthase in the Col ecotype of Arabidopsis. This enzyme can also catalyze the formation of (E)-beta-ocimene as well as trace amounts of myrcene and other related compounds in vitro. The cytosolic localization of the protein may make it favor (E,E)-alpha-farnesene biosynthesis because the precursor of this product, FPP, is primarily cytosolic. Transcript levels for…	GO:0000287, GO:0008152, GO:0009570, GO:0016114, GO:0016740, GO:0016829, GO:0033383, GO:0034002, GO:0043693
VIT_200s0392g00070	-beta-ocimene ( )-alpha-farnesene synthase	None	None	None	None	None	None	None	GO:0000287, GO:0008152, GO:0010333
VIT_200s0394g00010	uncharacterized protein	AT1G23340	174	2e-53	0.83	0.96	NA	NA	GO:0005576, GO:0005739, GO:0009736, GO:0010413, GO:0016023, GO:0045492
VIT_200s0394g00020	pentatricopeptide repeat-containing	AT1G60770	729	0	0.69	0.84	NA	NA	GO:0005488, GO:0005515, GO:0005739, GO:0008152, GO:0050403, GO:0050502
VIT_200s0394g00030	alpha beta-hydrolase domain-containing protein	AT1G10740	780	0	0.8	0.9	NA	NA	GO:0005576, GO:0016023
VIT_200s0394g00040	alliin lyase	AT1G70560	446	2e-154	0.56	0.73	CKRC1, SAV3, TAA1, WEI8	TAA1 is involved in the shade-induced production of indole-3-pyruvate (IPA), a precursor to IAA, a biologically active auxin. It is also involved in regulating many aspects of plant growth and development from embryogenesis to flower formation and plays a role in ethylene-mediated signaling. This enzyme can catalyze the formation of IPA from L-tryptophan. Though L-Trp is expected to be the prefer…	GO:0000162, GO:0003824, GO:0004021, GO:0004838, GO:0005634, GO:0005737, GO:0006103, GO:0006522, GO:0006531, GO:0006536, GO:0006550, GO:0006552, GO:0006571, GO:0006574, GO:0008152, GO:0009094, GO:0009097, GO:0009098, GO:0009099, GO:0009641, GO:0009684, GO:0009723, GO:0009793, GO:0009821, GO:0009908, GO:0009958, GO:0010078, GO:0010087, GO:0010588, GO:0015940, GO:0015976, GO:0016126, GO:0016740, GO:…
VIT_200s0396g00010	photosystem ii cp43 chlorophyll apoprotein	ATCG00280	335	1e-113	0.93	0.95	PSBC	chloroplast gene encoding a CP43 subunit of the photosystem II reaction center. promoter contains a blue-light responsive element.	GO:0009507, GO:0009521, GO:0009523, GO:0009535, GO:0009536, GO:0009767, GO:0009772, GO:0015979, GO:0016020, GO:0016021, GO:0016168, GO:0018298, GO:0019684, GO:0030076, GO:0045156
VIT_200s0396g00020	nadh dehydrogenase subunit 1	AT2G07785	187	3e-62	0.97	0.97	NA	NA	GO:0005739, GO:0005747, GO:0005886, GO:0006120, GO:0006744, GO:0006814, GO:0008137, GO:0009507, GO:0009536, GO:0009853, GO:0015992, GO:0016020, GO:0016021, GO:0016491, GO:0055114
VIT_200s0396g00030	unnamed protein product [Vitis vinifera]	None	None	None	None	None	None	None	GO:0005739
VIT_200s0396g00040	NA	None	None	None	None	None	None	None	NA
VIT_200s0396g00050	ribosomal protein s4	ATMG00290	546	0	0.84	0.88	RPS4	encodes a mitochondrial ribosomal protein S4, a constituent of the small subunit of the ribosomal complex	GO:0003723, GO:0003735, GO:0005739, GO:0005763, GO:0005840, GO:0006412, GO:0009507, GO:0019843, GO:0042254
VIT_200s0396g00060	NA	None	None	None	None	None	None	None	NA
VIT_200s0396g00065	NA	None	None	None	None	None	None	None	NA
VIT_200s0396g00070	NA	None	None	None	None	None	None	None	NA
VIT_200s0397g00010	lrr receptor-like serine threonine-protein kinase fls2-like	AT2G34930	595	0	0.45	0.63	NA	NA	GO:0005515, GO:0005618, GO:0016301, GO:0016491, GO:0032440, GO:0050832, GO:0055114
VIT_200s0397g00020	leucine-rich repeat receptor protein kinase exs-like	AT2G34930	308	4e-93	0.41	0.59	NA	NA	GO:0005515, GO:0016301, GO:0016310, GO:0016491, GO:0032440, GO:0055114
VIT_200s0397g00030	chloride channel protein clc-a	AT3G27170	139	6e-39	0.74	0.83	ATCLC-B, CLC-B	member of Anion channel protein family	GO:0005247, GO:0005515, GO:0005634, GO:0006821, GO:0006826, GO:0006857, GO:0009671, GO:0009705, GO:0009832, GO:0010106, GO:0010167, GO:0015706, GO:0016021, GO:0016049, GO:0030003, GO:0030243, GO:0055085, GO:0070838
VIT_200s0397g00035	lrr receptor-like serine threonine-protein kinase fls2-like	AT2G34930	521	1e-169	0.4	0.53	NA	NA	GO:0005515, GO:0008152, GO:0016491
VIT_200s0397g00040	uncharacterized rna methyltransferase pc1998	AT3G27180	45	1e-06	0.67	0.81	NA	NA	GO:0008168, GO:0031167
VIT_200s0397g00050	NA	None	None	None	None	None	None	None	NA
VIT_200s0397g00055	lrr receptor-like serine threonine-protein kinase fls2-like	AT2G34930	258	6e-77	0.37	0.51	NA	NA	GO:0003676, GO:0005515, GO:0008270, GO:0015074, GO:0016301, GO:0016310, GO:0032440, GO:0055114
VIT_200s0398g00010	cysteine-rich receptor-like protein kinase	AT4G05200	385	7e-126	0.43	0.57	CRK25	Encodes a cysteine-rich receptor-like protein kinase.	GO:0000166, GO:0000186, GO:0002237, GO:0004672, GO:0004674, GO:0004709, GO:0004713, GO:0004715, GO:0005524, GO:0005739, GO:0005773, GO:0005886, GO:0006468, GO:0006979, GO:0007178, GO:0009069, GO:0009507, GO:0009626, GO:0009737, GO:0009751, GO:0009816, GO:0016740, GO:0050254
VIT_200s0398g00020	cysteine-rich receptor-like protein kinase 10-like	AT4G23230	391	1e-131	0.59	0.74	CRK15	Encodes a cysteine-rich receptor-like protein kinase.	GO:0000166, GO:0000186, GO:0004672, GO:0004674, GO:0004709, GO:0004713, GO:0005524, GO:0006468, GO:0007178, GO:0009069, GO:0048544, GO:0050254
VIT_200s0398g00030	cysteine-rich receptor-like protein kinase 25-like isoform 2	AT4G23230	120	4e-33	0.64	0.84	CRK15	Encodes a cysteine-rich receptor-like protein kinase.	GO:0004672, GO:0004674, GO:0004713, GO:0005524, GO:0006468, GO:0009069
VIT_200s0398g00040	cysteine-rich receptor-like protein kinase 25-like	AT4G23230	271	6e-86	0.59	0.75	CRK15	Encodes a cysteine-rich receptor-like protein kinase.	GO:0000166, GO:0000186, GO:0004672, GO:0004674, GO:0004709, GO:0004713, GO:0004715, GO:0005524, GO:0006468, GO:0007178, GO:0009069, GO:0050254
VIT_200s0398g00050	inter-alpha-trypsin inhibitor heavy	AT1G72500	69	6e-15	0.5	0.71	NA	NA	GO:0005886
VIT_200s0398g00060	cysteine-rich receptor-like protein kinase 29-like	AT4G21410	598	0	0.49	0.63	CRK29	Encodes a cysteine-rich receptor-like protein kinase.	GO:0000166, GO:0000186, GO:0004672, GO:0004674, GO:0004709, GO:0004713, GO:0004715, GO:0004872, GO:0005524, GO:0005773, GO:0005886, GO:0006468, GO:0007178, GO:0009069, GO:0009737, GO:0016301, GO:0016740, GO:0050254
VIT_200s0399g00010	rpm1 interacting protein 4 transcript 2	AT3G25070	62	2e-12	0.37	0.5	RIN4	Encodes a member of the R protein complex and may represent a virulence target of type III pili effector proteins (virulence factors) from bacterial pathogens, which is 'guarded' by R protein complex (RPM1 and RPS2 proteins). RIN4 physically interacts with RPS2 and RPM1 in vivo. Bacterial avirulence (Avr) effectors AvrB, AvrRpm1, and AvrRpt2 induce a mobility shift in RIN4 and expression of AvrRp…	GO:0002237, GO:0005886, GO:0006468, GO:0009816, GO:0010204, GO:0034051
VIT_200s0399g00020	pinus taeda anonymous locus 2_9857_02 genomic sequence	AT5G59320	65	3e-14	0.34	0.54	LTP3	Predicted to encode a PR (pathogenesis-related) protein. Belongs to the lipid transfer protein (PR-14) family with the following members: At2g38540/LTP1, At2g38530/LTP2, At5g59320/LTP3, At5g59310/LTP4, At3g51600/LTP5, At3g08770/LTP6, At2g15050/LTP7, At2g18370/LTP8, At2g15325/LTP9, At5g01870/LTP10, At4g33355/LTP11, At3g51590/LTP12, At5g44265/LTP13, At5g62065/LTP14, At4g08530/LTP15.	GO:0005576, GO:0006508, GO:0006810, GO:0006869, GO:0006952, GO:0008233, GO:0008289, GO:0016023, GO:0051704
VIT_200s0399g00030	at3g20300 mqc12_5	AT3G20300	345	1e-116	0.66	0.8	NA	NA	GO:0005739, GO:0005886, GO:0009409, GO:0009414, GO:0009737, GO:0035265, GO:0042538, GO:0051302
VIT_200s0399g00040	alternative oxidase	AT4G22260	155	8e-47	0.86	0.94	IM, IM1, PTOX	Similar to mitochondrial alternative oxidase. im mutants have a variegated phenotype and fail to differentiate chloroplasts in the majority of their cells under high light intensity continuous illumination. The white tissues of immutans accumulate phytoene, a non-colored C40 carotenoid intermediate. This suggests that immutans controls, either directly or indirectly, the activity of phytoene desa…	GO:0005740, GO:0007585, GO:0009266, GO:0009579, GO:0009644, GO:0009658, GO:0009916, GO:0016021, GO:0016117, GO:0022900, GO:0045892, GO:0046872, GO:0070469
VIT_200s0399g00050	uncharacterized protein	Not in BLAST results	Not in BLAST results	Not in BLAST results	Not in BLAST results	Not in BLAST results	Not in BLAST results	Not in BLAST results	GO:0005886, GO:0006950, GO:0009628, GO:0035265, GO:0051302, GO:1901700
VIT_200s0399g00060	immutans protein	AT4G22260	393	3e-136	0.69	0.79	IM, IM1, PTOX	Similar to mitochondrial alternative oxidase. im mutants have a variegated phenotype and fail to differentiate chloroplasts in the majority of their cells under high light intensity continuous illumination. The white tissues of immutans accumulate phytoene, a non-colored C40 carotenoid intermediate. This suggests that immutans controls, either directly or indirectly, the activity of phytoene desa…	GO:0005506, GO:0005740, GO:0006810, GO:0007585, GO:0009266, GO:0009507, GO:0009509, GO:0009536, GO:0009579, GO:0009644, GO:0009657, GO:0009658, GO:0009916, GO:0016020, GO:0016021, GO:0016117, GO:0016491, GO:0022900, GO:0045892, GO:0046872, GO:0055114, GO:0070469
VIT_200s0400g00010	uncharacterized rna methyltransferase pc1998-like	AT3G27180	79	1e-17	0.64	0.77	NA	NA	GO:0008168, GO:0009536, GO:0031167
VIT_200s0400g00020	lrr receptor-like serine threonine-protein kinase fls2-like	AT2G34930	571	0	0.43	0.61	NA	NA	GO:0005515, GO:0005618, GO:0016301, GO:0016310, GO:0016491, GO:0032440, GO:0050832, GO:0055114
VIT_200s0400g00030	leucine-rich repeat receptor protein kinase exs-like	None	None	None	None	None	None	None	GO:0016301, GO:0016310, GO:0032440, GO:0055114
VIT_200s0400g00040	NA	None	None	None	None	None	None	None	NA
VIT_200s0400g00050	NA	None	None	None	None	None	None	None	NA
VIT_200s0400g00056	lrr receptor-like serine threonine-protein kinase fls2-like	AT2G34930	241	2e-71	0.4	0.58	NA	NA	GO:0003676, GO:0005515, GO:0008270, GO:0015074, GO:0016301, GO:0016310, GO:0032440, GO:0055114
VIT_200s0400g00062	lrr receptor-like serine threonine-protein kinase fls2-like	Not in BLAST results	Not in BLAST results	Not in BLAST results	Not in BLAST results	Not in BLAST results	Not in BLAST results	Not in BLAST results	GO:0005515
VIT_200s0404g00010	beta-galactosidase 8-like	AT2G28470	258	3e-79	0.75	0.87	BGAL8	putative beta-galactosidase (BGAL8 gene)	GO:0003676, GO:0003824, GO:0004553, GO:0004565, GO:0005975, GO:0006012, GO:0006027, GO:0006687, GO:0008152, GO:0009341, GO:0015074, GO:0016787, GO:0016798, GO:0030246, GO:0043169, GO:0046486
VIT_200s0404g00020	transmembrane protein 184c	AT1G11200	479	5e-171	0.75	0.9	NA	NA	GO:0000166, GO:0005576, GO:0008270, GO:0016021, GO:0016491, GO:0055114
VIT_200s0404g00030	NA	None	None	None	None	None	None	None	NA
VIT_200s0404g00040	probable adp-ribosylation factor gtpase-activating protein agd5-like	AT5G54310	414	2e-139	0.49	0.61	AGD5, NEV	A member of ARF GAP domain (AGD), A thaliana has 15 members, grouped into four classes. Regulates membrane trafficking and organ separation.	GO:0005096, GO:0005768, GO:0005802, GO:0005829, GO:0006499, GO:0008060, GO:0008270, GO:0010227, GO:0032312, GO:0032857, GO:0046872
VIT_200s0404g00050	NA	AT1G61260	248	6e-79	0.46	0.6	NA	NA	NA
VIT_200s0404g00060	pre-mrna-splicing factor syf1-like	AT5G28740	874	0	0.82	0.92	NA	NA	GO:0003676, GO:0005488, GO:0005515, GO:0005622, GO:0005634, GO:0006396, GO:0006397, GO:0008168, GO:0016023, GO:0032259
VIT_200s0404g00070	NA	None	None	None	None	None	None	None	NA
VIT_200s0404g00080	NA	AT4G05000	382	2e-135	0.85	0.95	VPS28-1, VPS28-2	NA	GO:0000813, GO:0005215, GO:0005515, GO:0005634, GO:0005768, GO:0005794, GO:0005802, GO:0006810, GO:0015031
VIT_200s0404g00100	syntaxin-124	AT1G61290	513	0	0.81	0.9	ATSYP124, SYP124	member of SYP12 Gene Family	GO:0005484, GO:0005886, GO:0006886, GO:0009860, GO:0016192, GO:0030133
VIT_200s0406g00010	beta-hexosaminidase subunit b2-like	AT1G65590	113	4e-30	0.73	0.85	ATHEX1, HEXO3	Encodes a protein with beta-hexosaminidase activity. Located on the plasma membrane.	GO:0001575, GO:0004563, GO:0005886, GO:0005975, GO:0006027, GO:0006040, GO:0009505, GO:0016023, GO:0043169
VIT_200s0407g00010	domain containing expressed	AT4G24580	58	4e-10	0.32	0.48	REN1	Encodes a Rho GTPase-activating protein that interacts with ROP1 (a Rho GTPase) and regulates pollen tube development. This protein can be observed at the apical tip of growing pollen tubes and on endocytic vesicles traveling to this region of the pollen tube.	GO:0005488, GO:0016023, GO:0035023, GO:0043547, GO:0048868
VIT_200s0407g00020	NA	AT2G22500	246	2e-81	0.82	0.92	ATPUMP5, DIC1, UCP5	Encodes one of the mitochondrial dicarboxylate carriers (DIC): DIC1 (AT2G22500), DIC2 (AT4G24570), DIC3 (AT5G09470).	GO:0005310, GO:0005488, GO:0005739, GO:0006810, GO:0006835, GO:0006839, GO:0016020, GO:0016021, GO:0031966, GO:0055085
VIT_200s0407g00030	ubiquitin carboxyl-terminal hydrolase 16-like	AT5G65450	588	0	0.47	0.62	UBP17	Encodes a ubiquitin-specific protease.	GO:0004221, GO:0006511, GO:0008233, GO:0008234, GO:0008270, GO:0016579, GO:0016787, GO:0019941, GO:0046872
VIT_200s0407g00040	ribosomal protein s5 domain 2-like family protein	AT4G38090	299	6e-102	0.68	0.84	NA	NA	GO:0004221, GO:0006511, GO:0016579
VIT_200s0407g00050	NA	AT5G09520	57	2e-11	0.36	0.54	PELPK2	NA	NA
VIT_200s0407g00060	gpi ethanolamine phosphate transferase 2-like	AT2G22530	139	1e-38	0.68	0.82	NA	NA	GO:0005783, GO:0008654, GO:0016740
VIT_200s0407g00070	gpi ethanolamine phosphate transferase 2-like	AT2G22530	613	0	0.69	0.8	NA	NA	GO:0003824, GO:0005783, GO:0008152, GO:0008654, GO:0016020, GO:0016740
VIT_200s0407g00080	geminivirus rep-interacting motor	AT5G65460	387	3e-125	0.77	0.88	KAC2, KCA2	Kinesin that binds cyclin-dependent kinase CDKA;1 as homodimer or as heterodimer with KCA1	GO:0000913, GO:0003777, GO:0005524, GO:0005634, GO:0005829, GO:0005874, GO:0005875, GO:0005886, GO:0007018, GO:0007062, GO:0008017, GO:0009504, GO:0009524, GO:0009903, GO:0009904, GO:0009941, GO:0031048, GO:0045132, GO:0045298
VIT_200s0408g00005	NA	None	None	None	None	None	None	None	NA
VIT_200s0408g00010	probable lrr receptor-like serine threonine-protein kinase at5g10290-like	AT5G10290	161	6e-47	0.76	0.87	NA	NA	GO:0004672, GO:0004674, GO:0005524, GO:0005886, GO:0006468, GO:0009069, GO:0016021, GO:0016301
VIT_200s0408g00040	probable lrr receptor-like serine threonine-protein kinase at5g10290-like	AT5G10290	132	2e-37	0.84	0.91	NA	NA	GO:0004672, GO:0004674, GO:0005524, GO:0005886, GO:0006468, GO:0009069, GO:0016021, GO:0016301
VIT_200s0409g00010	cysteine-rich receptor-like protein kinase 29-like	AT4G05200	619	0	0.48	0.63	CRK25	Encodes a cysteine-rich receptor-like protein kinase.	GO:0000166, GO:0000186, GO:0004672, GO:0004674, GO:0004709, GO:0004713, GO:0004715, GO:0004872, GO:0005524, GO:0006468, GO:0007178, GO:0009069, GO:0016301, GO:0016740, GO:0050254
VIT_200s0409g00020	cysteine-rich receptor-like protein kinase	AT4G21410	328	4e-104	0.41	0.56	CRK29	Encodes a cysteine-rich receptor-like protein kinase.	GO:0000166, GO:0000186, GO:0004672, GO:0004674, GO:0004709, GO:0004715, GO:0004872, GO:0005524, GO:0005773, GO:0005886, GO:0006468, GO:0007178, GO:0009069, GO:0009737, GO:0016301, GO:0016740, GO:0050254
VIT_200s0409g00030	inter-alpha-trypsin inhibitor heavy	AT1G72500	67	7e-14	0.48	0.69	NA	NA	GO:0005886
VIT_200s0409g00040	cysteine-rich receptor-like protein kinase 25-like	AT4G23230	399	2e-134	0.61	0.75	CRK15	Encodes a cysteine-rich receptor-like protein kinase.	GO:0000166, GO:0000186, GO:0004672, GO:0004674, GO:0004709, GO:0004713, GO:0004715, GO:0005524, GO:0006468, GO:0007178, GO:0009069, GO:0016301, GO:0016740, GO:0048544, GO:0050254
VIT_200s0409g00050	s-locus-specific glycoprotein s6	AT4G38830	174	2e-47	0.6	0.81	CRK26	Encodes a cysteine-rich receptor-like protein kinase.	GO:0000166, GO:0004672, GO:0004674, GO:0004713, GO:0005524, GO:0006468, GO:0009069, GO:0030247, GO:0048544
VIT_200s0409g00060	cysteine-rich receptor-like protein kinase 25-like	AT4G05200	530	8e-180	0.42	0.59	CRK25	Encodes a cysteine-rich receptor-like protein kinase.	GO:0000166, GO:0000186, GO:0004672, GO:0004674, GO:0004709, GO:0004713, GO:0005524, GO:0006468, GO:0007178, GO:0009069, GO:0016301, GO:0016740, GO:0050254
VIT_200s0409g00070	serine-threonine protein plant-	AT1G67520	64	1e-12	0.47	0.65	NA	NA	GO:0000165, GO:0004674, GO:0004713, GO:0005524, GO:0006468, GO:0009069, GO:0030246
VIT_200s0409g00080	NA	AT4G23180	206	4e-62	0.61	0.8	CRK10, RLK4	Encodes a receptor-like protein kinase. Naming convention from Chen et al 2003 (PMID 14756307)	GO:0000166, GO:0000186, GO:0004672, GO:0004674, GO:0004709, GO:0004715, GO:0005524, GO:0006468, GO:0007178, GO:0009069, GO:0048544, GO:0050254
VIT_200s0410g00010	acylamino-acid-releasing enzyme	None	None	None	None	None	None	None	GO:0003924, GO:0004252, GO:0005525, GO:0006184, GO:0006508
VIT_200s0410g00020	regulation of nuclear pre-mrna domain-containing protein 2-like	None	None	None	None	None	None	None	GO:0003924, GO:0005525, GO:0006184
VIT_200s0410g00030	hypothetical protein VITISV_016721 [Vitis vinifera]	None	None	None	None	None	None	None	GO:0003924, GO:0005525, GO:0005634, GO:0006184, GO:0006508, GO:0008233
VIT_200s0410g00040	n-hydroxycinnamoyl benzoyltransferase	AT5G07870	152	2e-44	0.62	0.78	NA	NA	GO:0003723, GO:0005829, GO:0016740, GO:0016747
VIT_200s0411g00010	NA	AT3G18670	173	8e-47	0.34	0.56	NA	NA	NA
VIT_200s0411g00020	NA	AT5G35810	134	3e-36	0.34	0.58	NA	NA	NA
VIT_200s0411g00030	ankyrin repeat-containing protein at3g12360-like	AT1G10340	54	5e-08	0.32	0.46	NA	NA	GO:0005515
VIT_200s0411g00040	NA	None	None	None	None	None	None	None	NA
VIT_200s0411g00050	NA	AT5G35810	117	6e-30	0.34	0.56	NA	NA	NA
VIT_200s0413g00010	low quality protein: laccase-14-like	AT5G09360	619	0	0.54	0.69	LAC14	putative laccase, a member of laccase family of genes (17 members in Arabidopsis).	GO:0005507, GO:0009809, GO:0016491, GO:0046274, GO:0046688, GO:0046872, GO:0048046, GO:0052716, GO:0055114
VIT_200s0413g00020	tmv resistance protein n-like	AT4G12010	112	1e-28	0.48	0.67	NA	NA	GO:0003676, GO:0004888, GO:0005515, GO:0005524, GO:0005622, GO:0006915, GO:0006952, GO:0007165, GO:0008270, GO:0015074, GO:0017111, GO:0031224, GO:0043531, GO:0045087
VIT_200s0414g00010	cellulose synthase-like protein e6-like	AT1G55850	810	0	0.57	0.71	ATCSLE1, CSLE1	encodes a protein similar to cellulose synthase	GO:0005783, GO:0005886, GO:0005982, GO:0005985, GO:0006011, GO:0006810, GO:0016020, GO:0016021, GO:0016740, GO:0016757, GO:0016760, GO:0030244
VIT_200s0414g00020	cellulose synthase-like protein e6-like	AT1G55850	648	0	0.54	0.7	ATCSLE1, CSLE1	encodes a protein similar to cellulose synthase	GO:0005783, GO:0005886, GO:0005982, GO:0005985, GO:0006011, GO:0016020, GO:0016021, GO:0016740, GO:0016757, GO:0016760, GO:0030244
VIT_200s0414g00030	cellulose synthase-like protein e6-like	AT1G55850	806	0	0.56	0.72	ATCSLE1, CSLE1	encodes a protein similar to cellulose synthase	GO:0005783, GO:0005886, GO:0005982, GO:0005985, GO:0006011, GO:0006810, GO:0016020, GO:0016021, GO:0016740, GO:0016757, GO:0016760, GO:0030244
VIT_200s0414g00040	cellulose synthase-like protein e6-like	AT1G55850	431	2e-144	0.56	0.73	ATCSLE1, CSLE1	encodes a protein similar to cellulose synthase	GO:0005783, GO:0005794, GO:0005886, GO:0005982, GO:0005985, GO:0006011, GO:0016020, GO:0016021, GO:0016740, GO:0016757, GO:0016760, GO:0030244
VIT_200s0414g00050	cellulose synthase-like protein e6-like	AT1G55850	123	7e-33	0.49	0.74	ATCSLE1, CSLE1	encodes a protein similar to cellulose synthase	GO:0004553, GO:0004842, GO:0005783, GO:0005886, GO:0005982, GO:0005985, GO:0006011, GO:0008270, GO:0016021, GO:0016567, GO:0016760, GO:0030244
VIT_200s0414g00060	cellulose synthase-like protein e6-like	AT1G55850	544	0	0.57	0.73	ATCSLE1, CSLE1	encodes a protein similar to cellulose synthase	GO:0005783, GO:0005886, GO:0005982, GO:0005985, GO:0006011, GO:0006810, GO:0016020, GO:0016021, GO:0016740, GO:0016757, GO:0016760, GO:0030244
VIT_200s0415g00010	atp-binding cassette	AT5G13580	134	5e-36	0.48	0.63	ABCG6	NA	GO:0000166, GO:0005524, GO:0006200, GO:0015408, GO:0015682, GO:0016020, GO:0016887, GO:0017111
VIT_200s0415g00020	uncharacterized protein chloroplastic-like	AT4G37920	335	9e-113	0.54	0.66	NA	NA	GO:0009507, GO:0009535, GO:0009536, GO:0009941, GO:0016655, GO:0055114
VIT_200s0415g00030	heat shock 70 kda mitochondrial-like	AT5G09590	1166	0	0.84	0.93	HSC70-5, MTHSC70-2	heat shock protein 70 (Hsc70-5); nuclear	GO:0000166, GO:0005524, GO:0005618, GO:0005739, GO:0005759, GO:0005774, GO:0005794, GO:0005886, GO:0006457, GO:0006950, GO:0009408, GO:0009507, GO:0009615, GO:0009644, GO:0009651, GO:0016491, GO:0019243, GO:0032440, GO:0034976, GO:0042542, GO:0046686, GO:0051082, GO:0055114
VIT_200s0415g00040	uncharacterized protein	AT4G37900	720	0	0.61	0.73	NA	NA	GO:0005634, GO:0005737, GO:0005886, GO:0006865
VIT_200s0415g00050	bromodomain-containing protein	AT5G65630	133	1e-36	0.57	0.77	GTE7	This gene is predicted to encode a bromodomain-containing protein. Plant lines expressing RNAi constructs targeted against GTE7 show some resistance to agrobacterium-mediated root transformation.	GO:0000123, GO:0004402, GO:0009294, GO:0016573, GO:0042967
VIT_200s0415g00060	NA	None	None	None	None	None	None	None	NA
VIT_200s0415g00070	NA	AT2G32210	40	3e-06	0.4	0.49	NA	NA	NA
VIT_200s0415g00080	probable beta-d-xylosidase 6-like	AT5G10560	1074	0	0.66	0.79	NA	NA	GO:0004553, GO:0005773, GO:0005774, GO:0005886, GO:0005975, GO:0005982, GO:0005985, GO:0006662, GO:0006979, GO:0008047, GO:0008422, GO:0009044, GO:0009055, GO:0009117, GO:0009409, GO:0009505, GO:0009535, GO:0009570, GO:0009941, GO:0010319, GO:0015035, GO:0022900, GO:0043085, GO:0045454, GO:0048046
VIT_200s0420g00005	NA	AT1G61610	299	3e-93	0.52	0.68	NA	NA	GO:0002679, GO:0004674, GO:0005524, GO:0005886, GO:0006468, GO:0006612, GO:0006979, GO:0009069, GO:0009611, GO:0009693, GO:0009863, GO:0010200, GO:0010363, GO:0030246, GO:0043069, GO:0048544, GO:0050832
VIT_200s0420g00010	g-type lectin s-receptor-like serine threonine-protein kinase at1g11330-like	AT1G11330	604	0	0.52	0.67	NA	NA	GO:0004672, GO:0004674, GO:0004713, GO:0005515, GO:0005524, GO:0005886, GO:0006468, GO:0009069, GO:0046777, GO:0048544
VIT_200s0420g00030	g-type lectin s-receptor-like serine threonine-protein kinase at1g11330-like	AT1G11330	669	0	0.52	0.67	NA	NA	GO:0004672, GO:0004674, GO:0004713, GO:0005515, GO:0005524, GO:0005886, GO:0006468, GO:0009069, GO:0046777, GO:0048544
VIT_200s0420g00040	NA	None	None	None	None	None	None	None	NA
VIT_200s0421g00005	lrr receptor-like serine threonine-protein kinase fls2-like	AT2G34930	273	3e-81	0.42	0.58	NA	NA	GO:0005515
VIT_200s0421g00010	NA	None	None	None	None	None	None	None	NA
VIT_200s0421g00020	lrr receptor-like serine threonine-protein kinase fls2-like	AT2G34930	250	3e-74	0.45	0.61	NA	NA	GO:0005515, GO:0016301, GO:0016310, GO:0016491, GO:0032440, GO:0055114
VIT_200s0421g00030	uncharacterized rna methyltransferase pc1998-like	AT3G27180	71	8e-15	0.53	0.63	NA	NA	GO:0008168, GO:0009536, GO:0031167
VIT_200s0421g00040	lrr receptor-like serine threonine-protein kinase fls2-like	AT2G34930	414	6e-133	0.45	0.64	NA	NA	GO:0005515, GO:0016301, GO:0016491, GO:0032440, GO:0055114
VIT_200s0424g00010	probable receptor-like protein kinase at5g39020-like	AT5G38280	355	8e-113	0.47	0.69	PR5K	putative receptor serine/threonine kinase PR5K (PR5K) mRNA, PR5-like receptor kinase	GO:0000166, GO:0004672, GO:0004674, GO:0004687, GO:0004713, GO:0004714, GO:0004872, GO:0005524, GO:0006468, GO:0009069, GO:0016301, GO:0016740, GO:0030247
VIT_200s0424g00020	probable receptor-like protein kinase at1g67000-like	AT2G46494	107	2e-26	0.3	0.5	NA	NA	GO:0000166, GO:0004672, GO:0004674, GO:0004715, GO:0004872, GO:0005524, GO:0006468, GO:0009069, GO:0016301, GO:0016740, GO:0030247
VIT_200s0424g00030	probable receptor-like protein kinase at5g39020-like	AT1G66910	335	1e-108	0.49	0.68	NA	NA	GO:0000166, GO:0004672, GO:0004674, GO:0004713, GO:0004715, GO:0004872, GO:0005524, GO:0006468, GO:0009069, GO:0016301, GO:0016740
VIT_200s0425g00010	NA	None	None	None	None	None	None	None	NA
VIT_200s0425g00020	probable receptor-like protein kinase at5g39020-like	AT5G38280	64	4e-13	0.62	0.78	PR5K	putative receptor serine/threonine kinase PR5K (PR5K) mRNA, PR5-like receptor kinase	GO:0004674, GO:0005524, GO:0006468, GO:0009069, GO:0030247
VIT_200s0425g00030	probable receptor-like protein kinase at5g39020-like	AT1G66920	279	4e-85	0.32	0.51	NA	NA	GO:0000166, GO:0004672, GO:0004674, GO:0004713, GO:0004715, GO:0004872, GO:0005524, GO:0006468, GO:0009069, GO:0016301, GO:0016740
VIT_200s0425g00035	probable receptor-like protein kinase at1g67000-like	AT1G18390	58	1e-09	0.34	0.53	NA	NA	GO:0004674, GO:0005524, GO:0006468, GO:0009069, GO:0030247
VIT_200s0425g00040	probable receptor-like protein kinase at5g39020-like	AT5G38280	349	2e-114	0.54	0.76	PR5K	putative receptor serine/threonine kinase PR5K (PR5K) mRNA, PR5-like receptor kinase	GO:0000166, GO:0004672, GO:0004674, GO:0004713, GO:0005215, GO:0005524, GO:0006468, GO:0006810, GO:0009069, GO:0016020, GO:0016301, GO:0030247
VIT_200s0426g00005	chaperone protein	AT4G13830	101	8e-27	0.54	0.72	J20	DnaJ-like protein (J20); nuclear gene	GO:0005634, GO:0006457, GO:0006950, GO:0009507, GO:0015996, GO:0031072, GO:0051082
VIT_200s0426g00010	magnesium transporter	AT1G16010	50	2e-07	0.35	0.51	AtMGT2, AtMRS2-1, MGT2, MRS2-1	Transmembrane magnesium transporter. One of nine family members.	GO:0005886, GO:0015095, GO:0015693, GO:0055085
VIT_200s0426g00020	NA	None	None	None	None	None	None	None	NA
VIT_200s0426g00030	ribonucleoside-diphosphate reductase small chain a	AT3G23580	72	2e-16	0.51	0.65	RNR2, RNR2A	Encodes one of the 3 ribonucleotide reductase (RNR) small subunit genes (RNR2A). Functionally redundant with the ribonucleotide reductase TSO2. mRNA was shown to specifically accumulate during the S-phase of the cell cycle in synchronized tobacco BY2 cells. Critical for cell cycle progression, DNA damage repair and plant development.	GO:0004748, GO:0005829, GO:0005971, GO:0006144, GO:0006206, GO:0006260, GO:0006281, GO:0007275, GO:0009186, GO:0009220, GO:0012501, GO:0046914, GO:0051726, GO:0055114
VIT_200s0426g00040	e3 ubiquitin-protein ligase sinat3-like	AT3G61790	272	4e-90	0.56	0.72	NA	NA	GO:0004842, GO:0005515, GO:0005618, GO:0005634, GO:0005739, GO:0005982, GO:0005985, GO:0006511, GO:0007275, GO:0008270, GO:0016567, GO:0016874, GO:0019941, GO:0030599, GO:0042545, GO:0045330, GO:0046872
VIT_200s0426g00050	tubby-like f-box protein 3	AT2G47900	110	5e-29	0.58	0.67	AtTLP3, TLP3	Member of TLP family	GO:0004748, GO:0005634, GO:0005829, GO:0005886, GO:0005971, GO:0006144, GO:0006206, GO:0009186, GO:0009536, GO:0009620, GO:0009651, GO:0016787, GO:0042542, GO:0043687, GO:0045893, GO:0046914, GO:0055114, GO:0071470
VIT_200s0426g00060	NA	None	None	None	None	None	None	None	NA
VIT_200s0426g00070	unnamed protein product [Vitis vinifera]	None	None	None	None	None	None	None	GO:0005215, GO:0005886, GO:0006810, GO:0009507, GO:0016021
VIT_200s0429g00010	cysteine-rich receptor-like protein kinase 29-like	AT4G21410	602	0	0.47	0.65	CRK29	Encodes a cysteine-rich receptor-like protein kinase.	GO:0000166, GO:0000186, GO:0004672, GO:0004674, GO:0004709, GO:0004713, GO:0004715, GO:0004872, GO:0005524, GO:0005773, GO:0005886, GO:0006468, GO:0007178, GO:0009069, GO:0009737, GO:0016301, GO:0016740, GO:0050254
VIT_200s0429g00020	threonine synthase	AT4G29840	129	3e-36	0.62	0.72	MTO2, TS	threonine synthase	GO:0004795, GO:0005829, GO:0006544, GO:0006563, GO:0009088, GO:0009570, GO:0030170, GO:0042816
VIT_200s0429g00025	cysteine-rich receptor-like protein kinase	AT3G22060	138	1e-38	0.37	0.52	NA	contains Pfam profile: PF01657 Domain of unknown function that is usually associated with protein kinase domain Pfam:PF00069, however this protein does not have the protein kinase domain	GO:0004674, GO:0005524, GO:0006468, GO:0009069
VIT_200s0429g00030	set domain protein	AT5G42400	389	2e-114	0.36	0.51	ATXR7, SDG25	Encodes ATXR7 (ARABIDOPSIS TRITHORAX-RELATED7), required for histone H3-K4 methylation and for transcriptional activation of Flowering Locus C.	GO:0003677, GO:0005515, GO:0005634, GO:0006554, GO:0008168, GO:0016740, GO:0018024, GO:0034968
VIT_200s0429g00040	aspartic proteinase nepenthesin-2	AT5G10770	237	5e-73	0.41	0.59	NA	NA	GO:0003677, GO:0004190, GO:0006508, GO:0008233, GO:0016023, GO:0016787
VIT_200s0432g00010	NA	None	None	None	None	None	None	None	NA
VIT_200s0432g00020	uncharacterized protein at2g24330-like	AT2G24330	160	6e-47	0.49	0.62	NA	NA	GO:0000902, GO:0003723, GO:0003964, GO:0005634, GO:0005783, GO:0006278, GO:0006487, GO:0016049, GO:0048193
VIT_200s0434g00005	receptor-like protein kinase theseus 1-like	AT1G16130	41	8e-05	0.35	0.62	WAKL2	wall-associated kinase like	GO:0004674, GO:0005524, GO:0006468, GO:0009069
VIT_200s0434g00010	NA	AT1G21740	226	1e-62	0.31	0.54	NA	NA	NA
VIT_200s0434g00020	protein phosphatase	AT3G51370	540	0	0.73	0.84	NA	NA	GO:0000287, GO:0003824, GO:0004721, GO:0004722, GO:0005739, GO:0005886, GO:0006470, GO:0008287, GO:0016021, GO:0016787, GO:0046872
VIT_200s0434g00060	NA	AT4G35870	806	0	0.72	0.84	NA	NA	GO:0005741, GO:0006623, GO:0008308, GO:0009507, GO:0016020, GO:0016021, GO:0044070, GO:0055085
VIT_200s0434g00070	NA	AT5G16110	44	3e-06	0.29	0.48	NA	NA	NA
VIT_200s0434g00080	aspartyl protease family protein	AT4G35880	700	0	0.66	0.8	NA	NA	GO:0004190, GO:0005576, GO:0006508, GO:0006865, GO:0008233, GO:0016787, GO:0031225
VIT_200s0434g00090	aspartyl protease family protein	AT2G17760	153	3e-44	0.6	0.74	NA	NA	GO:0004190, GO:0004601, GO:0006508, GO:0006865, GO:0006979, GO:0020037, GO:0031225, GO:0046872, GO:0055114
VIT_200s0437g00010	cysteine-rich receptor-like protein kinase 10- partial	AT4G23230	103	2e-27	0.64	0.82	CRK15	Encodes a cysteine-rich receptor-like protein kinase.	GO:0004672, GO:0004674, GO:0004713, GO:0005524, GO:0006468, GO:0009069
VIT_200s0437g00020	NA	None	None	None	None	None	None	None	NA
VIT_200s0437g00050	receptor-like serine-threonine protein kinase	AT4G21400	72	1e-16	0.73	0.95	CRK28	Encodes a cysteine-rich receptor-like protein kinase.	GO:0004674, GO:0004715, GO:0005524, GO:0005773, GO:0005886, GO:0006468, GO:0009069, GO:0009737
VIT_200s0437g00060	cysteine-rich receptor-like protein kinase 29-like	AT4G21410	218	1e-66	0.55	0.75	CRK29	Encodes a cysteine-rich receptor-like protein kinase.	GO:0000166, GO:0004672, GO:0004674, GO:0005524, GO:0006468, GO:0009069
VIT_200s0437g00065	NA	AT4G05200	50	2e-08	0.43	0.53	CRK25	Encodes a cysteine-rich receptor-like protein kinase.	NA
VIT_200s0437g00070	cysteine-rich receptor-like protein kinase 29-like	AT4G21410	597	0	0.49	0.66	CRK29	Encodes a cysteine-rich receptor-like protein kinase.	GO:0000166, GO:0000186, GO:0004672, GO:0004674, GO:0004709, GO:0004713, GO:0004715, GO:0005524, GO:0005773, GO:0005886, GO:0006468, GO:0007178, GO:0009069, GO:0009737, GO:0016301, GO:0016740, GO:0050254
VIT_200s0438g00010	cytochrome c oxidase subunit 2	ATMG00160	423	4e-149	0.89	0.92	COX2	cytochrome c oxidase subunit 2	GO:0004129, GO:0005507, GO:0005739, GO:0005743, GO:0006123, GO:0006810, GO:0009055, GO:0015992, GO:0016020, GO:0016021, GO:0016491, GO:0020037, GO:0022900, GO:0022904, GO:0045277, GO:0046872, GO:0055114, GO:0070469
VIT_200s0438g00020	atpase subunit 9	ATMG01080	102	3e-29	0.91	0.95	ATP9	subunit 9 of mitochondrial F0-ATPase	GO:0000166, GO:0000276, GO:0005524, GO:0005739, GO:0006119, GO:0006810, GO:0006811, GO:0008289, GO:0015078, GO:0015986, GO:0015991, GO:0015992, GO:0016020, GO:0016021, GO:0033177, GO:0042776, GO:0045263, GO:0046933, GO:0046961
VIT_200s0438g00030	NA	None	None	None	None	None	None	None	NA
VIT_200s0441g00010	dead box atp-dependent rna	AT4G34910	474	1e-162	0.69	0.81	NA	NA	GO:0000166, GO:0003676, GO:0003723, GO:0004386, GO:0005524, GO:0005634, GO:0006606, GO:0008026, GO:0016787
VIT_200s0441g00020	squalene monooxygenase	AT1G58440	808	0	0.75	0.87	SQE1, XF1	Encodes a putative protein that has been speculated, based on sequence similarities, to have squalene monooxygenase activity.	GO:0004497, GO:0004506, GO:0006694, GO:0008033, GO:0008152, GO:0009536, GO:0009611, GO:0009753, GO:0016021, GO:0016023, GO:0016114, GO:0016491, GO:0050660, GO:0055114
VIT_200s0444g00010	laccase-14-like	AT5G09360	626	0	0.54	0.69	LAC14	putative laccase, a member of laccase family of genes (17 members in Arabidopsis).	GO:0005507, GO:0016491, GO:0046274, GO:0046872, GO:0048046, GO:0052716, GO:0055114
VIT_200s0445g00010	protein strubbelig-receptor family 3-like	AT1G11130	443	1e-145	0.42	0.58	SCM, SRF9, SUB	Encodes a receptor-like kinase protein with a predicted extracellular domain of six leucine-rich repeats and an intracellular serine-threonine kinase domain expressed throughout the developing root. Regulates expression of GLABRA2, CAPRICE, WEREWOLF, and ENHANCER OF GLABRA3. Required for floral organ shape, the development of the outer integument of ovules, and stem development. Regulates cell sh…	GO:0000902, GO:0004672, GO:0004713, GO:0004714, GO:0004872, GO:0005515, GO:0005524, GO:0005886, GO:0006468, GO:0010059, GO:0010063, GO:0010071, GO:0016020, GO:0016021, GO:0016023, GO:0016301, GO:0016740, GO:0048481
VIT_200s0445g00020	lipoic acid synthase	AT2G20860	559	0	0.76	0.83	LIP1	LIP1,Lipoic acid synthase,	GO:0003824, GO:0003924, GO:0004620, GO:0004806, GO:0005524, GO:0005525, GO:0005615, GO:0005667, GO:0005759, GO:0006546, GO:0006636, GO:0006733, GO:0006766, GO:0007264, GO:0008134, GO:0008152, GO:0009073, GO:0009107, GO:0009117, GO:0009395, GO:0009507, GO:0009640, GO:0009695, GO:0009965, GO:0015995, GO:0016020, GO:0016992, GO:0019288, GO:0019344, GO:0019748, GO:0030154, GO:0032922, GO:0045893, GO:…
VIT_200s0445g00030	NA	AT1G11125	85	2e-19	0.31	0.43	NA	NA	NA
VIT_200s0445g00040	uncharacterized protein	AT1G11120	143	8e-43	0.53	0.63	NA	NA	GO:0005634
VIT_200s0445g00050	influenza virus ns1a-binding protein homolog	AT1G16250	89	9e-20	0.3	0.46	NA	NA	GO:0005515
VIT_200s0445g00055	NA	AT5G35090	40	2e-05	0.4	0.52	NA	NA	NA
VIT_200s0445g00060	NA	AT1G61150	240	2e-80	0.85	0.92	NA	NA	NA
VIT_200s0447g00005	uncharacterized protein	AT3G07210	473	4e-162	0.6	0.71	NA	NA	GO:0003824, GO:0005634, GO:0008152
VIT_200s0448g00010	hypothetical protein VITISV_022075 [Vitis vinifera]	None	None	None	None	None	None	None	GO:0000151, GO:0003676, GO:0003677, GO:0004523, GO:0004842, GO:0005739, GO:0015074, GO:0016567
VIT_200s0448g00020	probable disease resistance protein at1g58602-like	AT5G48620	402	4e-124	0.32	0.53	NA	NA	GO:0000166, GO:0004721, GO:0005215, GO:0005515, GO:0005524, GO:0006810, GO:0006915, GO:0006952, GO:0016020, GO:0016787, GO:0043531
VIT_200s0449g00010	membrane-bound o-acyltransferase -like	AT1G57600	413	3e-142	0.73	0.88	NA	NA	GO:0005739, GO:0006891, GO:0016020, GO:0016021, GO:0016740, GO:0016746
VIT_200s0450g00010	s-linalool synthase	AT1G61120	467	2e-154	0.46	0.63	GES, TPS04, TPS4	Encodes a geranyllinalool synthase that produces a precursor to TMTT, a volatile plant defense C16-homoterpene. GES transcript levels rise in response to alamethicin, a fungal peptide mixture that damages membranes. This transcriptional response is blocked in JA biosynthetic and JA signaling mutants, but GES transcript levels still rise in response to alamethicin in mutants with salicylic acid an…	GO:0000287, GO:0000304, GO:0008152, GO:0009414, GO:0009536, GO:0009611, GO:0009617, GO:0009620, GO:0009695, GO:0009723, GO:0009733, GO:0009738, GO:0009753, GO:0009867, GO:0010333, GO:0016102, GO:0016829, GO:0030145, GO:0034007, GO:0042538, GO:0046872, GO:0050554, GO:0080013, GO:0080027
[truncated: 30,649 more rows]
